# Supplementary material for: Dissecting the genetic and proteomic risk factors for delirium
Source: Nat Aging. 2025 Nov 24;6(1):235–51. doi: 10.1038/s43587-025-01018-6 (PMC12823428; doi:10.1038/s43587-025-01018-6)
Supplement: Supplementary file 3 — Supplementary Tables 1–17. [file 43587_2025_1018_MOESM3_ESM.xlsx]

## Sheet: Contents
Supplementary Table	Description
1	GWAS cohorts characteristics
2	GWAS sensitivity analyses results for rs429358
3	MTAG results on discovery and replication sets
4	Protein~incident delirium association results
5	Protein~incident delirium association results, adjusted for APOE-ε4 status
6	Protein~incident delirium association results, adjusted for protein x APOE-ε4 interaction
7	Pathway enrichment analysis results
8	Protein~incident delirium association results in the dementia-free sub-cohort
9	Protein selection and prediction models results (training set)
10	Prediction models performance (test set)
11	Prediction models comparison (test set)
12	Main mendelian randomisation results of plasma proteins on delirium
13	Sensitivity mendelian randomisation results of plasma proteins on delirium
14	Colocalisation results of plasma proteins and deliriun
15	KGWAS results
16	Dementia & AD code list in UKB
17	Dementia & AD code list in AoU

## Sheet: ST1
Supplementary Table 1. GWAS cohorts characteristics
Countinuous data is presented as number (percentage), and categorical data is presented as mean (standard deviation).
Cohort	Data type	Delirium measure	Location	Ancestry	N		Age (years)		Sex (female)		All-cause dementia		Alzheimer disease
					Cases (% prevalence)	Controls	Cases	Controls	Cases	Controls	Cases	Controls	Cases	Controls
UK Biobank	Individual-level	ICD9-10; read V2-V3	UK	European	7,176 (1.83)	385097	74.6 (6.0)	70.6 (7.9)	3,092 (43.1)	209,332 (54.4)	2,561 (35.7)	5,374 (1.4)	1,142 (15.9)	2,424 (0.6)
				South Asian	107 (1.13)	9356	71.4 (8.0)	66.8 (8.3)	32 (29.9)	4,292 (46.2)	33 (30.8)	103 (1.1)	17 (15.9)	36 (0.4)
				African	115 (1.51)	7480	71.8 (8.1)	65.3 (7.9)	52 (45.2)	4,300 (57.2)	41 (35.7)	92 (1.2)	19 (16.5)	37 (0.5)
All of Us Research Programme	Individual-level	ICD9-10	USA	European	652 (0.54)	119817	62.3 (15.4)	58.1 (17.0)	297 (45.6)	72,286 (60.3)	133 (20.4)	2,023 (1.7)	30 (4.6)	309 (0.3)
				African	233 (0.44)	52300	54.2 (15.0)	52.3 (14.7)	118 (50.6)	29,820 (57.0)	39 (16.7)	577 (1.1)	<20**	62 (0.1)
				Admixed American	117 (0.29)	39977	57.7 (16.8)	47.5 (15.8)	66 (56.4)	26,723 (66.8)	31 (26.5)	471 (1.2)	<20**	80 (0.2)
FinnGen	Summary statistics	ICD9-10	Finland	Finnish	3,371 (0.86)	388560	69.5 (NA)	*60.3 (17.9)	1,243 (36.9)	*219.481 (56)	NA	NA	NA	NA
MGI	Summary statistics	ICD10	USA	European	160 (0.36)	44654	NA	*56.4 (17)	NA	NA	NA	NA	NA	NA
MGI = Michigan Genomics Initiative
ICD = International Classsification of Diseases
N = sample size
*refer to the whole poulation, as control specific statistics were unavailable.
**All of Us counts with <20 individuals have been censored as per All of Us Research Programme's Data and Statistics Dissemination Policy

## Sheet: ST2
Supplementary Table 2: GWAS sensitivity analyses results for rs429358
				UKB EUR
				dementia-adjusted					dementia					non-dementia					AD					non-AD					60+
SNP	Position (hg38)	Ref allele	Effect allele	N cases	N controls	beta	SE	P	N cases	N controls	beta	SE	P	N cases	N controls	beta	SE	P	N cases	N controls	beta	SE	P	N cases	N controls	beta	SE	P	N cases	N controls	beta	SE	P
rs429358	chr19:44908684	T	C	7176	385096	0.178915	0.0227498	3.707e-15	2561	5374	0.0567434	0.0377169	0.132464	4614	379642	0.242241	0.0279599	4.56037e-18	1142	2424	0.011585	0.0563241	0.837037	6033	382592	0.373126	0.023638	3.94367e-56	6955	335567	0.531684	0.0210097	2.7e-141
				AoU EUR
				dementia-adjusted					dementia					non-dementia					AD					non-AD					60+
SNP	Position (hg38)	Ref allele	Effect allele	N cases	N controls	beta	SE	P	N cases	N controls	beta	SE	P	N cases	N controls	beta	SE	P	N cases	N controls	beta	SE	P	N cases	N controls	beta	SE	P	N cases	N controls	beta	SE	P
rs429358	chr19:44908684	T	C	652	119824	0.165975	0.075361	0.02764	133	2023	-0.092751	0.171399	0.588411	519	117801	0.232771	0.0917916	0.0112171	30	309	-0.09243	0.33017	0.7795	622	119515	0.198204	0.077561	0.0106	387	61364	0.26305	0.100942	0.0091622
Description:
dementia-adjusted: conditional GWAS on delirium adjusted for dementia status + age + sex + batch* + PC1:20
dementia: dementia-stratified GWAS on delirium (dementia group); adjusted for age + sex + batch* + PC1:20
non-dementia: dementia-stratified GWAS on delirium (non-dementia group); adjusted for age + sex + batch* + PC1:20
AD: AD-stratified GWAS on delirium (AD group); adjusted for age + sex + batch* + PC1:20
non-AD: AD-stratified GWAS on delirium (non-AD group); adjusted for age + sex + batch* + PC1:20
60+: age-stratified GWAS on delirium (group aged >=60 years); adjusted for age + sex + batch* + PC1:20
*genotyping batch, only available in UKB
UKB: UKBiobank
AoU: All of Us Research Programme
AD: Alzheimer disease

## Sheet: ST3
Supplementary Table 3. MTAG results on discovery and replication sets
Multi-trait analysis of GWAS (MTAG) results between delirium and Alzheimer Disease (AD). Lead independent variants that were genome wide significant (p < 5E-08) in the discovery set are presented here. Variants were considered replicated if their MTAG p-value was < 0.0055 in the replication set and the had the same direction of effect as in the discovery set. Green color indicated replicated lead…
					Discovery MTAG						Replication MTAG						Original delirium GWAS				Original AD GWAS
											AoU EUR
SNP	CHR	BP	A1	A2	N	FRQ	BETA	SE	Z	PVAL	N	FRQ	BETA	SE	Z	PVAL	BETA	SE	Z	PVAL	BETA	SE	Z	PVAL	LOCATION	GENE	R2
rs4844610	1	207629207	A	C	846034	0.1828	0.0104529	0.00184299	5.67173	1.41e-08	120466	0.18724	0.0268566	0.00484737	5.54044	3.02e-08	0.0358	0.0182	1.967	0.04853	0.1238	0.0104	11.9038	1.143e-32	0	CR1
rs6733839	2	127135234	T	C	846034	0.3858	0.015073	0.00146332	10.3005	7.01e-25	120467	0.383902	0.0238117	0.00388821	6.12406	9.12e-10	0.0599	0.0146	4.1027	4.037e-05	0.1686	0.0084	20.0714	6.48e-90	-27946	BIN1
rs75932628	6	41161514	T	C	828976	0.0026	0.0930629	0.0141325	6.58501	4.54844e-11	NA	NA	NA	NA	NA	NA	0.4852	0.1474	3.2917	0.0009972	0.8843	0.0813	10.877	1.394e-27	0	TREM2
rs2279590	8	27598736	T	C	846034	0.4187	-0.00791827	0.00144385	-5.48413	4.16e-08	120461	0.410332	-0.0114246	0.00384435	-2.97178	0.00296078	-0.0271	0.0143	-1.8951	0.0583	-0.0957	0.0083	-11.5301	8.292e-31	0	CLU
rs1582763	11	60254475	A	G	846034	0.3527	-0.0087073	0.0014908	-5.84069	5.2e-09	120467	0.377444	-0.0157137	0.00390094	-4.02817	5.62e-05	-0.0405	0.0149	-2.7181	0.006534	-0.086	0.0084	-10.2381	1.654e-24	0	MS4A4A
rs10751134	11	86147845	A	G	846034	0.5436	0.0088496	0.00143009	6.18816	6.09e-10	120460	0.595882	0.00821302	0.00385356	2.13128	0.0330659	0.0412	0.0143	2.8811	0.00413	0.09	0.0083	10.8434	1.618e-27	53367	EED
rs117618017	15	63277703	T	C	838439	0.1344	0.0124758	0.00209661	5.95046	2.67e-09	120464	0.133363	0.00735041	0.00556229	1.32147	0.186344	0.0634	0.0206	3.0777	0.002056	0.113	0.0119	9.4958	1.746e-21	0	APH1B
rs616338	17	49219935	T	C	828976	0.0108	0.0429167	0.00695362	6.17184	6.75e-10	120469	0.009679	0.0528549	0.0193162	2.7363	0.00621339	0.2708	0.0662	4.0906	4.292e-05	0.2944	0.0408	7.21569	5.379e-13	0	ABI3
rs4311	17	63483402	T	C	846034	0.4691	-0.00778908	0.00142737	-5.45696	4.84e-08	120464	0.478226	-0.0101354	0.00378558	-2.67737	0.00742016	-0.0432	0.0142	-3.0423	0.002298	-0.0656	0.0081	-8.09877	6.878e-16	0	ACE
rs117310449	19	44890259	T	C	828976	0.0123	0.0839044	0.00652126	12.8663	6.97e-38	120454	0.0109253	0.128238	0.0181946	7.0481	1.81e-12	0.3516	0.0601	5.8502	4.952e-09	0.7701	0.0338	22.784	3.26e-115	310	TOMM40	0.059
rs139997344	19	44799020	T	C	828976	0.0118	0.0744129	0.0066563	11.1793	5.14881e-29	120468	0.00769499	0.132981	0.0216434	6.14421	8.03643e-10	0.4222	0.0645	6.5457	6.023e-11	0.7287	0.0468	15.5705	1.364e-54			0.0496
rs11667253	19	44834480	T	C	846034	0.7119	0.0170881	0.00157306	10.863	1.73065e-27	120246	0.70473	0.0267863	0.00414916	6.45584	1.07621e-10	0.1099	0.0158	6.9557	3.148e-12	0.131	0.0097	13.5052	2.073e-41			0.0199
rs12976241	19	44834606	T	C	846034	0.2926	-0.0172311	0.00156587	-11.0041	3.65001e-28	120458	0.698513	0.0263392	0.00412117	6.39119	1.64598e-10	-0.1119	0.0157	-7.1274	1.057e-12	-0.1304	0.0097	-13.4433	2.022e-41			0.021
rs2927482	19	44836881	A	G	846034	0.7067	0.0171858	0.00156478	10.9829	4.61858e-28	120455	0.698315	0.0264156	0.00412045	6.41087	1.44695e-10	0.1116	0.0157	7.1083	1.181e-12	0.1303	0.0097	13.433	2.128e-41			0.0213
rs10407439	19	44838691	A	G	846034	0.2882	-0.0170884	0.0015729	-10.8643	1.70482e-27	120186	0.704679	0.0275461	0.00414987	6.63782	3.18356e-11	-0.1097	0.0158	-6.943	3.369e-12	-0.1314	0.0097	-13.5464	1.327e-41			0.0189
rs4239533	19	44838984	A	G	846034	0.2913	-0.0174913	0.00156792	-11.1557	6.71516e-29	117378	0.717652	0.0274617	0.00424983	6.46183	1.03445e-10	-0.1126	0.0158	-7.1266	8.712e-13	-0.135	0.0097	-13.9175	1.168e-43			0.0191
rs144261139	19	44882099	A	C	828976	0.0124	0.0814725	0.00649524	12.5434	4.31915e-36	120467	0.0110902	0.137144	0.0180595	7.59399	3.10196e-14	0.3408	0.0604	5.6424	1.633e-08	0.7545	0.0337	22.3887	5.17e-111			0.0538
rs114533385	19	44933496	T	C	836571	0.0158	0.0626946	0.00574127	10.92	9.25229e-28	120145	0.0105331	0.0982236	0.0185477	5.29573	1.18541e-07	0.4144	0.0673	6.1575	7.478e-10	0.6268	0.0393	15.9491	3.357e-57			0.0374
rs193187396	19	45054044	A	G	828976	0.0192	0.0534591	0.00523788	10.2062	1.85925e-24	120467	0.00764525	0.112157	0.0217132	5.1654	2.39929e-07	0.3468	0.057	6.0842	1.195e-09	0.6131	0.0441	13.9025	7.387e-44			0.0385
MTAG = Multi-trait analysis of GWAS
AoU = All of Us Research Programme dataset
EUR = European ancestry
SNP = Single Nucleotide Polyphormism
CHR = Chromosome
BP = Base Pair Position (GRCh38)
A1 = Effect Allele
A2 = Other Allele
N = sample size of delirium GWAS
FRQ = Effect allele frequency (A1)
BETA = MTAG effect size
SE = MTAG standard Error
Z = MTAG Z-score
PVAL = MTAG p-value
AD = Alzheimer disease
R2= LD r^2 of variant with rs429358, the lead variant from the original delirium GWAS. Obtained using the ldlink software (https://ldlink.nih.gov/)

## Sheet: ST4
Supplementary Table 4. Protein~incident delirium association results
Logistic regression association results for all individual protein models: Incident delirium ~ age + sex + BMI + protein (i)
PROTEIN	UniProt	BETA	STDERR	PVALUE	NCASES	NCONTROLS	Olink Panel
GDF15	Q99988	0.444946	0.055067	6.4717e-16	532	31884	Cardiometabolic
WFDC2	Q14508	0.403489	0.0509581	2.41264e-15	513	30513	Oncology
AREG	P15514	0.355923	0.0482115	1.55301e-13	533	31945	Oncology
PLAUR	Q03405	0.33399	0.048266	4.52366e-12	520	31512	Inflammation
IL6	P05231	0.336283	0.0486214	4.63367e-12	533	31945	Oncology
TFF3	Q07654	0.321316	0.0492041	6.56502e-11	527	31636	Cardiometabolic
LRG1	P02750	0.292914	0.0448711	6.66971e-11	541	32111	Inflammation II
TNFRSF10B	O14763	0.316058	0.0495541	1.79374e-10	531	31891	Neurology
HAVCR1	Q96D42	0.304536	0.0488821	4.66439e-10	532	31887	Oncology
VSIG4	Q9Y279	0.300239	0.0485259	6.12507e-10	531	31891	Neurology
IFI30	P13284	0.305168	0.0497915	8.84786e-10	530	31330	Oncology II
C7	P10643	0.271798	0.0446304	1.12935e-09	532	31353	Inflammation II
NEFL	P07196	0.298182	0.0493454	1.51518e-09	528	31764	Neurology
EPHA2	P29317	0.276964	0.0465462	2.67634e-09	517	31113	Oncology
MMP12	P39900	0.282499	0.048038	4.08424e-09	529	31642	Oncology
NPC2	P61916	0.286016	0.0486593	4.15414e-09	529	31565	Cardiometabolic II
SPON2	Q9BUD6	0.267277	0.0460147	6.3031e-09	532	31702	Cardiometabolic
MSLN	Q13421	0.264391	0.0457764	7.66339e-09	532	31888	Oncology
FGL1	Q08830	0.264956	0.0460904	8.99775e-09	541	32111	Inflammation II
HAVCR2	Q8TDQ0	0.266918	0.0467348	1.12092e-08	531	31891	Neurology
CEACAM6	P40199	0.249484	0.045307	3.65986e-08	541	32111	Cardiometabolic II
IL2RA	P01589	0.252471	0.0459	3.78784e-08	518	31232	Cardiometabolic
YAP1	P46937	0.277521	0.0505528	4.02566e-08	541	32111	Neurology II
TNFRSF1B	P20333	0.257469	0.0469193	4.07699e-08	531	31891	Neurology
ANGPT2	O15123	0.253909	0.0468459	5.95673e-08	533	31945	Oncology
ADGRG1	Q9Y653	0.254171	0.0471326	6.94169e-08	533	31945	Oncology
ICAM1	P05362	0.250825	0.0466158	7.42043e-08	528	31512	Cardiometabolic
MMP7	P09237	0.24028	0.0449187	8.83292e-08	532	31817	Cardiometabolic
LRRC25	Q8N386	0.242869	0.0455542	9.74463e-08	533	31945	Oncology
MILR1	Q7Z6M3	0.234849	0.0441069	1.01212e-07	533	31945	Inflammation
SEPTIN8	Q92599	0.254376	0.0478694	1.07277e-07	541	32051	Neurology II
CKB	P12277	0.25737	0.0484796	1.10331e-07	541	32111	Cardiometabolic II
TIMD4	Q96H15	0.239846	0.045474	1.3323e-07	532	31824	Cardiometabolic
EDA2R	Q9HAV5	0.286447	0.0545417	1.50543e-07	533	31945	Oncology
GFAP	P14136	0.246199	0.0470487	1.66904e-07	533	31884	Oncology
TFF2	Q03403	0.240979	0.0465508	2.25865e-07	531	31885	Inflammation
PRG2	P13727	0.227059	0.0441329	2.67687e-07	541	32111	Cardiometabolic II
CEACAM5	P06731	0.235108	0.0457174	2.70911e-07	523	31526	Oncology
LAMP3	Q9UQV4	0.252261	0.049062	2.72308e-07	530	31889	Inflammation
EBI3_IL27	Q14213_Q8NEV9	0.234333	0.0456359	2.82375e-07	532	31883	Oncology
PIGR	P01833	0.239165	0.0466546	2.95502e-07	523	31407	Neurology
KLK4	Q9Y5K2	0.24343	0.0476402	3.2257e-07	533	31945	Oncology
SPINT1	O43278	0.224263	0.0439633	3.37585e-07	531	31771	Neurology
GFRA1	P56159	0.238868	0.0470163	3.76362e-07	532	31883	Oncology
CLEC3B	P05452	-0.234532	0.0461675	3.77377e-07	526	31336	Inflammation II
TNFRSF1A	P19438	0.243711	0.0479786	3.78283e-07	531	31891	Neurology
TNFRSF10A	O00220	0.237296	0.0467533	3.8649e-07	531	31891	Neurology
TNFSF13B	Q9Y275	0.230332	0.0454905	4.12077e-07	530	31821	Cardiometabolic
IGFBP2	P18065	0.248273	0.0491915	4.4863e-07	531	31827	Cardiometabolic
ICAM5	Q9UMF0	0.221846	0.0443961	5.82364e-07	532	31884	Cardiometabolic
VCAM1	P19320	0.224468	0.0449292	5.85208e-07	532	31756	Cardiometabolic
CLEC5A	Q9NY25	0.225934	0.0453775	6.39158e-07	529	31762	Cardiometabolic
LTBP2	Q14767	0.251877	0.0507707	7.01021e-07	532	31884	Cardiometabolic
ITIH3	Q06033	0.231933	0.0467971	7.19105e-07	532	31824	Cardiometabolic
CHCHD10	Q8WYQ3	0.244403	0.049329	7.24969e-07	541	32111	Neurology II
SLAMF1	Q13291	0.214056	0.0439435	1.10949e-06	533	31945	Inflammation
PTGDS	P41222	0.226701	0.0468106	1.2794e-06	527	31399	Cardiometabolic
RNASE6	Q93091	0.231943	0.0479417	1.31141e-06	530	31871	Inflammation II
CALB1	P05937	0.212146	0.0440536	1.46738e-06	533	31945	Oncology
IL18BP	O95998	0.221284	0.045997	1.50293e-06	532	31824	Cardiometabolic
IL17C	Q9P0M4	0.21303	0.0445258	1.71478e-06	533	31945	Inflammation
ADAMTSL2	Q86TH1	0.224041	0.0468926	1.77274e-06	541	32111	Cardiometabolic II
IL19	Q9UHD0	0.216648	0.0454974	1.91904e-06	521	31119	Cardiometabolic
CD80	P33681	0.218111	0.0458605	1.97504e-06	541	32111	Cardiometabolic II
GAST	P01350	0.210237	0.0442733	2.04816e-06	541	32111	Neurology II
DSC2	Q02487	0.215452	0.0455787	2.27827e-06	526	31533	Neurology
CSF1	P09603	0.218532	0.0464093	2.49186e-06	533	31945	Inflammation
GM2A	P17900	0.220908	0.0469258	2.50651e-06	524	31319	Cardiometabolic II
ADA2	Q9NZK5	0.211846	0.0450044	2.51119e-06	527	31458	Cardiometabolic
SHISA5	Q8N114	0.224804	0.0477577	2.51176e-06	541	32111	Cardiometabolic II
SLAMF8	Q9P0V8	0.20545	0.0437261	2.61991e-06	533	31945	Oncology
EDN1	P05305	0.207497	0.0444712	3.07319e-06	541	32111	Cardiometabolic II
LTA4H	P09960	0.219381	0.0471044	3.20317e-06	533	31945	Oncology
TNFRSF11B	O00300	0.225247	0.048393	3.24697e-06	528	31765	Inflammation
PRAP1	Q96NZ9	0.233081	0.0500908	3.26872e-06	541	32111	Cardiometabolic II
CA12	O43570	0.204874	0.0441168	3.41894e-06	533	31945	Oncology
ALPP	P05187	0.218095	0.0470555	3.57198e-06	533	31945	Oncology
SELENOP	P49908	-0.200393	0.0432512	3.60003e-06	541	32111	Inflammation II
REG3A	Q06141	0.210971	0.0455563	3.63902e-06	532	31884	Cardiometabolic
CD83	Q01151	0.211117	0.0456138	3.68577e-06	533	31945	Inflammation
SIGLEC10	Q96LC7	0.20687	0.0447823	3.84749e-06	533	31945	Inflammation
THBS2	P35442	0.203893	0.0444273	4.44592e-06	531	31891	Neurology
NCR3LG1	Q68D85	0.206063	0.0453423	5.5035e-06	541	32111	Oncology II
CHGA	P10645	0.197868	0.043588	5.63829e-06	541	32111	Cardiometabolic II
IL1R1	P14778	0.196653	0.0433393	5.69224e-06	531	31833	Neurology
ADM	P35318	0.236833	0.0522566	5.83938e-06	533	31945	Oncology
PLA2G15	Q8NCC3	0.20708	0.0457358	5.96138e-06	533	31945	Oncology
TIMP1	P01033	0.213392	0.0472081	6.17667e-06	518	31285	Cardiometabolic
MRC1	P22897	0.212139	0.0469765	6.30613e-06	541	32111	Inflammation II
SPINK1	P00995	0.198151	0.0442819	7.64966e-06	531	31891	Neurology
CTSZ	Q9UBR2	0.205771	0.0460262	7.79464e-06	530	31709	Cardiometabolic
TFF1	P04155	0.209144	0.04681	7.89776e-06	524	31724	Neurology
DLL1	O00548	0.201455	0.0452237	8.40366e-06	533	31945	Oncology
CLEC6A	Q6EIG7	0.197565	0.0445903	9.39421e-06	533	31945	Oncology
CD300C	Q08708	0.198365	0.0447914	9.48239e-06	531	31891	Neurology
CD300E	Q496F6	0.209806	0.0474232	9.68366e-06	533	31825	Oncology
CD74	P04233	0.212538	0.0481148	9.99366e-06	531	31891	Neurology
LGALS4	P56470	0.20127	0.0457893	1.10483e-05	528	31765	Inflammation
RBFOX3	A6NFN3	0.219508	0.0499563	1.11287e-05	541	32111	Neurology II
B2M	P61769	0.208891	0.0475994	1.14127e-05	541	32111	Inflammation II
EFNA4	P52798	0.197728	0.0452601	1.24988e-05	529	31836	Neurology
OSCAR	Q8IYS5	0.1921	0.0440233	1.27937e-05	528	31825	Inflammation
CXCL17	Q6UXB2	0.229733	0.0526723	1.29146e-05	533	31945	Inflammation
CD27	P26842	0.194076	0.0445564	1.32619e-05	533	31945	Oncology
CAPG	P40121	0.202363	0.0468404	1.55848e-05	524	31400	Oncology
CD163	Q86VB7	0.201134	0.0465963	1.58504e-05	532	31824	Cardiometabolic
GFRA2	O00451	0.188302	0.0436517	1.60515e-05	533	31945	Oncology
OCLN	Q16625	0.202281	0.0469012	1.61117e-05	541	32111	Neurology II
CCL20	P78556	0.197854	0.0459033	1.63087e-05	533	31945	Inflammation
SIGLEC8	Q9NYZ4	0.193135	0.0449706	1.74925e-05	541	32111	Cardiometabolic II
LMNB2	Q03252	0.201849	0.0470848	1.81153e-05	541	32111	Neurology II
PALM2	Q8IXS6	0.218899	0.0510909	1.83154e-05	541	32111	Neurology II
GIPC2	Q8TF65	0.197334	0.0460601	1.83332e-05	541	32111	Neurology II
PGF	P49763	0.215013	0.0506687	2.20061e-05	533	31945	Inflammation
SUSD2	Q9UGT4	0.19771	0.0466772	2.27859e-05	531	31891	Neurology
FGF5	P12034	0.193315	0.0458722	2.50652e-05	533	31945	Inflammation
FSTL3	O95633	0.209992	0.0498541	2.52966e-05	527	31703	Inflammation
FGF23	Q9GZV9	0.200895	0.047745	2.58019e-05	531	31889	Oncology
NT5C1A	Q9BXI3	0.211319	0.0502332	2.59073e-05	541	32111	Neurology II
HGF	P14210	0.211034	0.0502214	2.64475e-05	533	31945	Inflammation
TNFRSF9	Q07011	0.190294	0.0452975	2.65768e-05	531	31891	Neurology
POLR2F	P61218	0.197333	0.0469944	2.68014e-05	533	31945	Oncology
IGFBP4	P22692	0.201365	0.0480645	2.79602e-05	527	31555	Neurology
CKAP4	Q07065	0.192239	0.0460845	3.0266e-05	527	31767	Inflammation
PRSS8	Q16651	0.204509	0.049095	3.10574e-05	524	31639	Inflammation
CD300A	Q9UGN4	0.182487	0.0438319	3.13645e-05	541	32111	Inflammation II
PILRA	Q9UKJ1	0.185355	0.044639	3.29145e-05	531	31891	Neurology
CDCP1	Q9H5V8	0.202082	0.0486751	3.301e-05	531	31891	Neurology
RNASET2	O00584	0.189907	0.0459383	3.56569e-05	531	31769	Cardiometabolic
REG1A	P05451	0.185678	0.0449643	3.63633e-05	528	31452	Cardiometabolic
TNFRSF12A	Q9NP84	0.19697	0.0477522	3.70991e-05	533	31945	Oncology
IL22	Q9GZX6	0.188236	0.0456358	3.71162e-05	541	32111	Oncology II
FSTL1	Q12841	0.183688	0.0445529	3.74106e-05	541	32111	Cardiometabolic II
CEND1	Q8N111	0.182691	0.0443351	3.77757e-05	541	32111	Neurology II
IGFBP7	Q16270	0.195292	0.0474769	3.89841e-05	532	31884	Cardiometabolic
TNFRSF6B	O95407	0.187567	0.0457999	4.21503e-05	531	31891	Neurology
REG4	Q9BYZ8	0.182079	0.0444654	4.22437e-05	528	31825	Inflammation
LRRN1	Q6UXK5	-0.186882	0.0457037	4.33253e-05	533	31945	Inflammation
NECTIN2	Q92692	0.180693	0.0442651	4.46382e-05	532	31816	Cardiometabolic
LILRB4	Q8NHJ6	0.186701	0.0458738	4.70365e-05	533	31945	Inflammation
EFEMP1	Q12805	0.196845	0.0484879	4.91412e-05	530	31761	Cardiometabolic
FAM3B	P58499	0.176954	0.0435893	4.91614e-05	533	31945	Oncology
ADAM9	Q13443	0.179461	0.0445591	5.63757e-05	541	32111	Oncology II
REN	P00797	0.177735	0.0441317	5.64051e-05	532	31884	Cardiometabolic
IGSF3	O75054	0.190211	0.0474742	6.1593e-05	533	31945	Oncology
TNFRSF11A	Q9Y6Q6	0.18626	0.0465449	6.28841e-05	533	31945	Inflammation
LMNB1	P20700	0.177057	0.0445195	6.977e-05	539	32057	Oncology II
PI3	P19957	0.187755	0.047216	6.99355e-05	516	31050	Cardiometabolic
OSMR	Q99650	0.184506	0.04652	7.30343e-05	532	31884	Cardiometabolic
COL4A1	P02462	0.177929	0.0449509	7.54878e-05	532	31884	Cardiometabolic
CCL3	P10147	0.189882	0.0480605	7.78608e-05	533	31945	Inflammation
CD302	Q8IX05	0.182603	0.0462859	7.97607e-05	533	31945	Oncology
FABP1	P07148	0.186295	0.0475152	8.82771e-05	528	31765	Inflammation
SORCS2	Q96PQ0	0.174087	0.0444348	8.93529e-05	533	31945	Oncology
ADAM8	P78325	0.175207	0.0447417	9.00404e-05	531	31826	Neurology
AMBP	P02760	0.18246	0.0466447	9.16448e-05	532	31887	Oncology
ACVRL1	P37023	0.180104	0.0460868	9.30916e-05	529	31836	Neurology
TREM2	Q9NZC2	0.184852	0.0473055	9.32089e-05	528	31765	Inflammation
ORM1	P02763	0.176589	0.0452879	9.64926e-05	539	31996	Inflammation II
PVR	P15151	0.173942	0.044722	0.000100495	531	31891	Neurology
PDCD1	Q15116	0.172612	0.0443805	0.000100507	532	31886	Oncology
CLEC7A	Q9BXN2	0.168756	0.0434976	0.000104602	533	31945	Inflammation
SERPINA5	P05154	-0.178884	0.0461426	0.000105857	529	31641	Inflammation II
NAMPT	P43490	0.174191	0.0450036	0.000108566	533	31945	Oncology
CD28	P10747	0.172336	0.0445787	0.000110685	533	31945	Oncology
ITGA2	P17301	-0.173563	0.044951	0.000112847	541	32111	Inflammation II
NRP1	O14786	0.171591	0.0444553	0.000113457	532	31884	Cardiometabolic
ITGBL1	O95965	0.17749	0.0461121	0.00011855	541	32111	Cardiometabolic II
TSHB	P01222	-0.166958	0.0436333	0.000130035	532	31884	Cardiometabolic
NTproBNP	NTproBNP	0.170679	0.0446166	0.000130536	532	31884	Cardiometabolic
ATRAID	Q6UW56	0.170772	0.0447128	0.000133829	541	32111	Oncology II
SIGLEC1	Q9BZZ2	0.176478	0.0463615	0.000140911	533	31945	Inflammation
FGF21	Q9NSA1	0.179874	0.047324	0.000144161	532	31883	Oncology
VWA1	Q6PCB0	0.179508	0.047228	0.000144181	532	31883	Oncology
SMPD1	P17405	0.174298	0.0458714	0.000144867	531	31769	Neurology
LY9	Q9HBG7	0.167393	0.0440595	0.000145132	522	31239	Inflammation
PDCD1LG2	Q9BQ51	0.166361	0.0438213	0.00014684	533	31945	Oncology
CD207	Q9UJ71	0.167648	0.0441826	0.00014798	523	31344	Oncology
EPHB4	P54760	0.165736	0.0436886	0.000148485	532	31884	Cardiometabolic
CD300LF	Q8TDQ1	0.163213	0.0430512	0.000149962	533	31945	Oncology
SYT1	P21579	0.167515	0.0442967	0.000155783	541	32111	Neurology II
CHI3L1	P36222	0.1781	0.0471459	0.000158322	519	30915	Cardiometabolic
LPCAT2	Q7L5N7	0.172442	0.045799	0.000166419	533	31945	Oncology
RBP2	P50120	0.167304	0.0445568	0.000173451	533	31945	Oncology
SPON1	Q9HCB6	0.171535	0.0457011	0.000174449	528	31825	Inflammation
CST7	O76096	0.169082	0.0450894	0.000176882	530	31823	Inflammation
TNFRSF4	P43489	0.170323	0.0454347	0.000177721	530	31889	Inflammation
TGFBR2	P37173	0.176453	0.0471007	0.000179462	533	31945	Oncology
GCNT1	Q02742	0.167363	0.0448436	0.000189848	533	31945	Oncology
CD14	P08571	0.171986	0.0460895	0.000190288	517	30929	Cardiometabolic
AMIGO2	Q86SJ2	0.163	0.0439228	0.000206386	533	31945	Oncology
TNC	P24821	0.161704	0.043973	0.000235669	532	31824	Cardiometabolic
VSIG2	Q96IQ7	0.160122	0.0437367	0.000251188	541	32111	Oncology II
HSPB6	O14558	0.189918	0.0521072	0.00026764	533	31945	Oncology
LYSMD3	Q7Z3D4	-0.159498	0.0439338	0.000282969	541	32111	Neurology II
SEZ6L2	Q6UXD5	0.175606	0.0484208	0.000287094	533	31945	Oncology
CST3	P01034	0.175352	0.0484406	0.000294666	529	31764	Cardiometabolic
PEPD	P12955	-0.158041	0.0437258	0.00030109	541	32111	Inflammation II
FOLR2	P14207	0.168662	0.0466863	0.00030306	531	31891	Neurology
LAIR1	Q6GTX8	0.171063	0.0475388	0.0003202	528	31765	Inflammation
MBL2	P11226	0.160826	0.0447425	0.000325045	531	31623	Inflammation II
EGFR	P00533	-0.168377	0.0468989	0.000330397	532	31884	Cardiometabolic
XCL1	P47992	0.161369	0.045002	0.000336033	533	31945	Oncology
DDAH1	O94760	0.163874	0.0457302	0.000339029	533	31945	Oncology
LILRA5	A6NI73	0.163641	0.0456922	0.000341794	532	31816	Cardiometabolic
MSR1	P21757	0.171616	0.0479506	0.000344893	531	31891	Neurology
NPPB	P16860	0.154278	0.0431292	0.00034741	532	31884	Cardiometabolic
BRD2	P25440	-0.156664	0.043899	0.000358695	541	32111	Neurology II
PRSS22	Q9GZN4	0.156479	0.0438634	0.000360514	541	32111	Inflammation II
CPM	P14384	0.177609	0.0498514	0.000366975	528	31705	Neurology
TCN1	P20061	0.158	0.0443566	0.000367996	519	31445	Inflammation II
TNFRSF10C	O14798	0.158244	0.0444423	0.000369923	526	31522	Cardiometabolic
CSTB	P04080	0.168233	0.0473563	0.000381596	521	31109	Cardiometabolic
FAP	Q12884	-0.156475	0.044135	0.000392051	532	31884	Cardiometabolic
INHBB	P09529	0.158544	0.0448116	0.00040316	541	32111	Inflammation II
CD101	Q93033	0.156251	0.0442363	0.00041212	541	32111	Oncology II
RAB6A	P20340	-0.163224	0.0462647	0.000418635	533	31945	Inflammation
KAZALD1	Q96I82	0.15466	0.0438602	0.000421541	533	31945	Oncology
TCN2	P20062	0.15734	0.0446967	0.000431281	531	31827	Cardiometabolic
CD276	Q5ZPR3	0.156326	0.0444116	0.000431643	528	31765	Inflammation
RNF149	Q8NC42	0.154171	0.0438166	0.000433914	541	32111	Cardiometabolic II
NBL1	P41271	0.157727	0.0450018	0.000456761	533	31945	Oncology
HYAL1	Q12794	0.155764	0.0445087	0.000465918	532	31588	Cardiometabolic
CDH1	P12830	0.164219	0.0469294	0.000466523	504	30515	Cardiometabolic
GSN	P06396	-0.153795	0.0439841	0.000471217	539	32003	Inflammation II
CTSL	P07711	0.156841	0.044997	0.00049106	532	31884	Cardiometabolic
CLSTN2	Q9H4D0	0.156004	0.0448222	0.00050044	533	31945	Inflammation
BCAN	Q96GW7	-0.166513	0.0479087	0.000509653	531	31891	Neurology
DTX3	Q8N9I9	0.160652	0.0463161	0.000523169	533	31945	Oncology
GHR	P10912	-0.163533	0.0471743	0.000527134	541	32111	Inflammation II
FCRLB	Q6BAA4	0.155677	0.0449104	0.000527509	533	31945	Oncology
ITGA11	Q9UKX5	-0.157612	0.0457124	0.000564943	533	31945	Inflammation
IL10	P22301	0.152088	0.0442384	0.000586223	533	31945	Inflammation
RBP5	P82980	0.168062	0.0489954	0.000603244	533	31945	Oncology
TIMP4	Q99727	0.158463	0.0465382	0.000661617	531	31891	Neurology
IGF1R	P08069	0.150963	0.0445672	0.000705812	533	31945	Oncology
GPR37	O15354	0.149079	0.0441395	0.00073161	532	31884	Cardiometabolic
LCAT	P04180	-0.155096	0.0460362	0.0007544	541	32111	Inflammation II
PON1	P27169	-0.151308	0.044928	0.000757731	541	32111	Inflammation II
INSR	P06213	0.145114	0.0430913	0.000758251	541	32111	Inflammation II
C1QA	P02745	0.154213	0.0458326	0.000766294	530	31828	Inflammation
APOE	P02649	-0.150285	0.0446693	0.000767129	541	32111	Inflammation II
CD5	P06127	0.15113	0.0449316	0.000769445	532	31887	Oncology
SCGN	O76038	0.148432	0.0441725	0.000778631	533	31945	Inflammation
IL12RB1	P42701	0.149828	0.0446066	0.000782629	533	31945	Inflammation
SELE	P16581	0.156754	0.0467511	0.000799524	532	31884	Cardiometabolic
DTNB	O60941	0.163349	0.0488978	0.000835905	541	32045	Oncology II
ADAM12	O43184	0.156025	0.0469298	0.000885284	541	32111	Inflammation II
ANG	P03950	0.156167	0.0470397	0.000900508	529	31573	Cardiometabolic
FUT3_FUT5	P21217_Q11128	0.149239	0.0450033	0.000912576	531	31891	Neurology
IL1RL1	Q01638	0.159559	0.0483402	0.000964284	529	31762	Cardiometabolic
RELT	Q969Z4	0.159431	0.0483093	0.000966144	531	31891	Neurology
LTBR	P36941	0.147139	0.0446329	0.000978456	525	31585	Inflammation
AGR2	O95994	0.148255	0.0450712	0.00100421	529	31723	Neurology
COL6A3	P12111	0.159518	0.0485549	0.00101871	532	31884	Cardiometabolic
CTHRC1	Q96CG8	0.161906	0.0493055	0.00102444	541	32111	Cardiometabolic II
FGFR2	P21802	0.154787	0.0471382	0.00102461	533	31945	Oncology
GRN	P28799	0.148881	0.0453606	0.00103016	530	31724	Neurology
VNN2	O95498	0.145787	0.0445997	0.00108007	533	31945	Oncology
PSAP	P07602	0.151203	0.0465178	0.00115229	533	31799	Cardiometabolic II
NECTIN4	Q96NY8	0.140509	0.0432347	0.00115442	533	31945	Oncology
REG1B	P48304	0.146078	0.0450572	0.00118675	532	31884	Cardiometabolic
ROBO1	Q9Y6N7	0.145227	0.044795	0.0011868	528	31825	Inflammation
CXCL9	Q07325	0.158893	0.0491662	0.0012303	533	31945	Inflammation
LIFR	P42702	0.141902	0.0439208	0.00123417	533	31945	Inflammation
BMPER	Q8N8U9	0.142381	0.0440921	0.00124148	541	32111	Inflammation II
FBLN2	P98095	0.145001	0.0449336	0.00125096	541	32111	Cardiometabolic II
TNFSF12	O43508	-0.1447	0.0448488	0.00125358	533	31945	Inflammation
SNRPB2	P08579	0.148294	0.0460511	0.00128098	541	32111	Neurology II
IL6ST	P40189	0.142815	0.044464	0.00131852	532	31884	Cardiometabolic
MUC13	Q9H3R2	0.140364	0.0437605	0.0013387	531	31891	Neurology
CCN4	O95388	0.148917	0.0464399	0.00134289	533	31945	Oncology
TFPI2	P48307	0.149825	0.0467442	0.00134967	531	31882	Oncology
ITGAV	P06756	-0.146525	0.0458385	0.00139078	533	31945	Oncology
APOH	P02749	0.141789	0.0443678	0.00139465	531	31891	Neurology
GALNT10	Q86SR1	0.142612	0.044659	0.00140626	533	31945	Oncology
TNFSF8	P32971	0.138543	0.0435874	0.00148031	541	32111	Cardiometabolic II
MMP9	P14780	0.145418	0.0458687	0.00152283	526	31827	Neurology
ACE2	Q9BYF1	0.152821	0.048269	0.00154532	532	31884	Cardiometabolic
CSF3R	Q99062	0.140191	0.04445	0.00161102	541	32111	Inflammation II
NCS1	P62166	0.146048	0.046373	0.00163591	533	31945	Oncology
KRT19	P08727	0.141945	0.045073	0.00163704	531	31886	Inflammation
CCL16	O15467	0.146076	0.0465985	0.00171982	532	31884	Cardiometabolic
SCGB3A2	Q96PL1	0.143724	0.0458785	0.00173201	531	31885	Inflammation
SERPINA3	P01011	0.137	0.0439454	0.00182385	535	31985	Inflammation II
PIK3IP1	Q96FE7	0.143393	0.0460285	0.00183757	531	31891	Neurology
SPP1	P10451	0.141376	0.0453908	0.00184169	531	31827	Cardiometabolic
GGT5	P36269	0.136104	0.0437075	0.00184578	531	31891	Neurology
CCL21	O00585	0.139227	0.0447579	0.00186659	533	31945	Inflammation
CES2	O00748	0.1426	0.0458712	0.00187908	533	31945	Oncology
LMOD1	P29536	0.15175	0.0489648	0.00194064	541	32111	Neurology II
COL18A1	P39060	0.143043	0.0462128	0.00196611	525	31593	Cardiometabolic
HIP1R	O75146	0.143341	0.0463127	0.00196772	541	32044	Neurology II
NFASC	O94856	0.143309	0.0464077	0.00201484	533	31945	Inflammation
CD160	O95971	0.133795	0.0435162	0.00210778	533	31945	Inflammation
IGLC2	P0DOY2	0.13792	0.0448848	0.00212089	540	32049	Inflammation II
SCARF2	Q96GP6	0.149671	0.0487511	0.00213979	531	31891	Neurology
NPDC1	Q9NQX5	0.137776	0.0449537	0.00217781	532	31884	Cardiometabolic
GCHFR	P30047	0.146119	0.0476999	0.00218914	527	31335	Inflammation II
CD79B	P40259	0.136518	0.0445715	0.00219205	533	31945	Inflammation
FLT1	P17948	0.136546	0.0445942	0.00219892	531	31893	Oncology
GRPEL1	Q9HAV7	0.140884	0.0460155	0.00220109	533	31945	Oncology
LBP	P18428	0.137217	0.0448462	0.00221543	532	31824	Cardiometabolic
LAYN	Q6UX15	0.136013	0.0445254	0.00225262	531	31831	Neurology
ACTA2	P62736	0.150751	0.0493571	0.00225591	532	31884	Cardiometabolic
IGF2R	P11717	0.140347	0.0459624	0.00226181	531	31891	Neurology
TAFA5	Q7Z5A7	0.133636	0.0437678	0.00226338	533	31945	Oncology
HEG1	Q9ULI3	0.136897	0.0448706	0.00228135	541	32111	Inflammation II
SPINK4	O60575	0.135508	0.0444394	0.00229403	533	31945	Inflammation
GPR101	Q96P66	-0.134717	0.0442308	0.00232087	541	32111	Neurology II
STC1	P52823	0.143281	0.0472692	0.00243608	531	31891	Neurology
LYPD3	O95274	0.136104	0.0449133	0.00244248	529	31760	Oncology
DPP10	Q8N608	0.13307	0.0439738	0.00247705	533	31945	Inflammation
AGRN	O00468	0.138984	0.0460479	0.00254233	533	31945	Inflammation
SCG2	P13521	0.130224	0.0431469	0.00254315	529	31771	Oncology
RNASE4	P34096	0.144193	0.0477754	0.00254338	520	31028	Inflammation II
NOS3	P29474	0.138595	0.0460185	0.00259762	531	31891	Neurology
CD7	P09564	0.131695	0.0437303	0.0025993	540	32046	Inflammation II
RETN	Q9HD89	0.135737	0.0451541	0.00264641	519	31412	Cardiometabolic
BPIFB1	Q8TDL5	0.138564	0.0460964	0.00264751	524	31353	Cardiometabolic
CRIM1	Q9NZV1	0.135026	0.0449351	0.00265652	533	31945	Inflammation
IL4R	P24394	0.132658	0.0442999	0.00274861	533	31945	Inflammation
EFNA1	P20827	0.132399	0.0442183	0.00275159	531	31833	Neurology
MMP10	P09238	0.136131	0.0454652	0.00275191	523	31700	Inflammation
ANXA10	Q9UJ72	0.134374	0.045131	0.00290681	531	31891	Neurology
MERTK	Q12866	0.137108	0.0460938	0.00293422	533	31945	Inflammation
ULBP2	Q9BZM5	0.130339	0.0438438	0.00295101	531	31891	Neurology
MEPE	Q9NQ76	-0.13497	0.0455158	0.0030235	528	31765	Inflammation
COLEC12	Q5KU26	0.143705	0.0484915	0.00304152	528	31765	Inflammation
ANGPTL4	Q9BY76	0.135722	0.0458261	0.00305962	531	31885	Inflammation
IGDCC3	Q8IVU1	-0.12989	0.0438822	0.00307659	541	32111	Neurology II
WNT9A	O14904	0.136368	0.0461019	0.00309661	533	31945	Inflammation
SIGLEC5	O15389	0.127704	0.0432323	0.00313788	531	31891	Neurology
IL1RN	P18510	0.15174	0.0513823	0.00314533	529	31703	Inflammation
PDE4D	Q08499	-0.12981	0.0439999	0.0031753	541	32111	Cardiometabolic II
CPQ	Q9Y646	0.130321	0.0441826	0.00318199	540	32045	Cardiometabolic II
B3GNT7	Q8NFL0	0.128952	0.0437665	0.00321541	541	32111	Cardiometabolic II
CEACAM8	P31997	0.131555	0.0449273	0.00340956	532	31884	Cardiometabolic
C9	P02748	0.126529	0.0432212	0.00341727	541	32111	Inflammation II
NPTX2	P47972	0.151317	0.0519224	0.00356509	541	32111	Cardiometabolic II
NOS1	P29475	0.134927	0.0463144	0.00357647	531	31891	Neurology
IL10RB	Q08334	0.131278	0.0451692	0.00365652	533	31945	Inflammation
KLK14	Q9P0G3	0.131468	0.0452478	0.00366657	533	31945	Oncology
KIR2DL3	P43628	0.124868	0.0429804	0.00366986	533	31945	Oncology
ALCAM	Q13740	0.136078	0.0469522	0.0037529	532	31884	Cardiometabolic
CCL15	Q16663	0.135691	0.046843	0.00377099	532	31884	Cardiometabolic
ENO3	P13929	-0.134999	0.0466192	0.00378229	541	32111	Cardiometabolic II
PILRB	Q9UKJ0	0.124893	0.0431736	0.00381823	532	31884	Cardiometabolic
IGFBP3	P17936	-0.130403	0.0451229	0.00385307	532	31824	Cardiometabolic
IL12A_IL12B	P29459_P29460	0.129041	0.0446812	0.00387645	533	31945	Oncology
TNFRSF13B	O14836	0.128505	0.0445339	0.00390725	528	31825	Inflammation
SIGLEC7	Q9Y286	0.132127	0.045873	0.00397314	532	31884	Cardiometabolic
NELL1	Q92832	-0.127385	0.0442409	0.00398494	533	31945	Oncology
ADGRE1	Q14246	0.127978	0.0444533	0.0039901	541	32111	Oncology II
CXCL13	O43927	0.1317	0.0457766	0.00401455	531	31891	Neurology
EXTL1	Q92935	-0.127434	0.0443219	0.00403774	541	32111	Cardiometabolic II
FAM3D	Q96BQ1	0.125942	0.0438587	0.00408477	541	32111	Oncology II
TSPAN8	P19075	0.128041	0.0446226	0.0041123	541	32111	Oncology II
LDLR	P01130	-0.137804	0.0480385	0.00412274	527	31704	Cardiometabolic
GPC5	P78333	-0.128378	0.0447716	0.00413852	531	31891	Neurology
UMOD	P07911	-0.136599	0.0477725	0.00424481	531	31825	Cardiometabolic
SERPINA1	P01009	0.127011	0.0446125	0.00441359	528	31517	Inflammation II
PPP1R14D	Q9NXH3	0.127162	0.0446711	0.00441861	541	32111	Neurology II
SERPINB8	P50452	0.129573	0.0455591	0.00445426	533	31945	Inflammation
CX3CL1	P78423	0.12438	0.043755	0.00447398	531	31891	Neurology
CILP	O75339	0.129545	0.0458008	0.00467758	541	32111	Cardiometabolic II
STC2	O76061	0.134902	0.0478413	0.00480551	531	31891	Neurology
SIRPB1	O00241	0.124137	0.0440418	0.00482323	528	31707	Inflammation
SIGLEC9	Q9Y336	0.126558	0.0449307	0.00485145	532	31887	Oncology
MDK	P21741	0.126734	0.0450516	0.00490677	533	31945	Oncology
SRPX	P78539	0.127471	0.0454283	0.00501635	541	32111	Cardiometabolic II
CTSO	P43234	0.12888	0.0459612	0.00504557	533	31945	Inflammation
NRCAM	Q92823	0.122896	0.0438551	0.00507376	532	31884	Cardiometabolic
TGFA	P01135	0.128941	0.0460187	0.0050799	533	31945	Inflammation
QSOX1	O00391	0.128016	0.0456905	0.00508183	519	31451	Inflammation II
EDAR	Q9UNE0	-0.125136	0.0448046	0.00522337	533	31945	Inflammation
JCHAIN	P01591	0.123814	0.0444589	0.00535438	533	31945	Inflammation
SEMA4C	Q9C0C4	0.123645	0.0447058	0.00567916	533	31945	Oncology
ICAM2	P13598	0.120365	0.0435475	0.00570984	532	31884	Cardiometabolic
SCARB2	Q14108	0.130733	0.0474544	0.00587065	523	31352	Neurology
CNTN5	O94779	-0.12957	0.047103	0.0059453	529	31769	Neurology
CLEC4D	Q8WXI8	0.122726	0.0447037	0.00604523	533	31945	Inflammation
APOA2	P02652	0.122821	0.0447673	0.00607802	541	32111	Inflammation II
IL18RAP	O95256	-0.122714	0.0447526	0.00610556	527	31714	Neurology
EPHB6	O15197	0.117528	0.0429663	0.0062313	531	31831	Neurology
LCN2	P80188	0.125914	0.0460346	0.00623439	506	30617	Cardiometabolic
TCL1A	P56279	-0.118271	0.0432785	0.00628025	531	31830	Neurology
IL18R1	Q13478	0.128143	0.0470657	0.00647611	533	31945	Inflammation
CLMP	Q9H6B4	0.136252	0.0501364	0.00657534	533	31945	Oncology
CRELD1	Q96HD1	0.123714	0.0455341	0.00658875	541	32111	Inflammation II
BMP4	P12644	0.122102	0.0450175	0.00668137	529	31836	Neurology
HPGDS	O60760	-0.121262	0.0447458	0.00672811	533	31945	Oncology
DTX2	Q86UW9	-0.120226	0.0443922	0.00676336	541	32111	Neurology II
FCN1	O00602	0.121427	0.0448826	0.00682149	536	32047	Inflammation II
ADGRG2	Q8IZP9	-0.134605	0.0497606	0.00682935	532	31884	Cardiometabolic
VSTM1	Q6UX27	0.119105	0.0440454	0.00684785	531	31891	Neurology
INSL5	Q9Y5Q6	0.126936	0.0469671	0.00687889	541	32111	Oncology II
SIT1	Q9Y3P8	0.122028	0.0451692	0.00690098	533	31945	Inflammation
CST5	P28325	-0.11806	0.0437854	0.00701098	526	31523	Neurology
BSG	P35613	0.122166	0.0454795	0.00722745	530	31889	Inflammation
WFIKKN1	Q96NZ8	-0.123508	0.0460136	0.0072712	528	31783	Neurology
RANBP2	P49792	-0.117814	0.0439189	0.00730639	541	32111	Neurology II
IGFBPL1	Q8WX77	0.125342	0.0468674	0.00748619	532	31884	Cardiometabolic
FBP1	P09467	0.124389	0.0465444	0.00752905	532	31884	Cardiometabolic
PLXNB2	O15031	0.121541	0.0455312	0.00759872	527	31700	Cardiometabolic
CXCL8	P10145	0.119231	0.0448752	0.00788501	526	31465	Oncology
PRTG	Q2VWP7	0.118264	0.0445209	0.00789856	533	31945	Oncology
SLAMF6	Q96DU3	0.117627	0.0443705	0.00802484	533	31945	Oncology
LAG3	P18627	0.119748	0.0452087	0.00807844	533	31945	Oncology
LY96	Q9Y6Y9	0.11904	0.0450017	0.00816334	531	31891	Neurology
PROC	P04070	-0.119902	0.0453735	0.0082285	532	31756	Cardiometabolic
CHAD	O15335	-0.11968	0.0453494	0.00831326	541	32111	Inflammation II
RNASE1	P07998	0.12394	0.0469712	0.00832378	541	32111	Inflammation II
CCN3	P48745	0.12715	0.0481999	0.00834036	532	31830	Cardiometabolic
CA6	P23280	-0.12728	0.0482668	0.00836394	528	31770	Neurology
PGA4	P0DJD7	0.110344	0.0418623	0.00839185	541	32111	Inflammation II
ECM1	Q16610	-0.118317	0.0449631	0.0085027	523	31189	Inflammation II
CHRDL1	Q9BU40	0.126627	0.0481275	0.00851163	531	31885	Inflammation
CCL18	P55774	0.125879	0.0479192	0.0086169	524	31276	Cardiometabolic
FES	P07332	0.119529	0.0455294	0.0086569	533	31945	Oncology
FGFBP2	Q9BYJ0	-0.115552	0.0440212	0.00866699	541	32111	Cardiometabolic II
CHL1	O00533	0.11943	0.045501	0.00867044	532	31824	Cardiometabolic
APBB1IP	Q7Z5R6	0.122052	0.0467283	0.00900292	533	31945	Oncology
MAD1L1	Q9Y6D9	0.122997	0.0472251	0.00920121	530	31766	Neurology
TNFRSF14	Q92956	0.118674	0.0455937	0.0092449	528	31825	Inflammation
QPCT	Q16769	0.116463	0.0447852	0.00930936	527	31586	Cardiometabolic
ST6GAL1	P15907	0.118208	0.0455413	0.00944232	532	31884	Cardiometabolic
ITGA5	P08648	0.123083	0.0475059	0.00957248	531	31891	Neurology
GGT1	P19440	0.127945	0.0493873	0.00957971	531	31833	Neurology
TFRC	P02786	0.11663	0.0451491	0.00978804	531	31825	Cardiometabolic
MICB_MICA	Q29980_Q29983	0.11088	0.0429316	0.00980272	533	31945	Inflammation
CDSN	Q15517	0.112838	0.0436913	0.00980525	532	31883	Inflammation
A1BG	P04217	0.122913	0.0475926	0.00980575	541	32111	Inflammation II
GBP1	P32455	0.116619	0.0452901	0.0100257	539	32052	Neurology II
TNFRSF8	P28908	0.115766	0.0450983	0.0102592	531	31891	Neurology
LYPD8	Q6UX82	0.113094	0.0441036	0.0103389	533	31945	Oncology
CALCB	P10092	0.113891	0.0444967	0.0104808	541	32111	Neurology II
VWC2	Q2TAL6	0.114275	0.0446903	0.0105564	529	31776	Neurology
CEACAM1	P13688	0.112291	0.0439372	0.0105973	533	31945	Oncology
UNC79	Q9P2D8	-0.113005	0.0443069	0.0107565	541	32111	Oncology II
FAM3C	Q92520	0.114464	0.0448917	0.0107792	532	31816	Cardiometabolic
CTSD	P07339	0.127648	0.0502351	0.0110531	487	29423	Cardiometabolic
SCGB1A1	P11684	-0.108668	0.0427864	0.0110919	528	31820	Inflammation
CLEC14A	Q86T13	0.11329	0.0446151	0.0111081	531	31891	Neurology
S100A12	P80511	0.114368	0.0450414	0.0111111	529	31647	Oncology
THBS4	P35443	0.116614	0.045952	0.0111575	532	31695	Cardiometabolic
MANSC1	Q9H8J5	0.11109	0.0437808	0.0111674	533	31945	Oncology
FABP4	P15090	0.147666	0.0581967	0.0111691	532	31884	Cardiometabolic
CXADR	P78310	0.114978	0.0454004	0.0113243	533	31945	Inflammation
BTLA	Q7Z6A9	0.1109	0.0437916	0.0113269	541	32111	Oncology II
TPP1	O14773	0.117831	0.0465608	0.0113837	521	31522	Inflammation
CD72	P21854	0.11215	0.0444179	0.0115735	541	32111	Inflammation II
DEFA1_DEFA1B	P59665	0.114776	0.0454831	0.0116198	507	31058	Cardiometabolic
SHD	Q96IW2	-0.110031	0.0436322	0.011676	540	32046	Cardiometabolic II
GZMB	P10144	-0.112769	0.0448416	0.0119088	533	31945	Inflammation
MME	P08473	0.116142	0.0461858	0.0119143	533	31945	Oncology
ASAH1	Q13510	0.114957	0.0457227	0.0119293	532	31802	Cardiometabolic II
TYRP1	P17643	0.108285	0.0430744	0.0119404	541	32111	Inflammation II
PDIA3	P30101	0.111172	0.0443897	0.0122637	541	32111	Inflammation II
HLA_DRA	P01903	0.111706	0.0446649	0.0123853	533	31945	Inflammation
KRT18	P05783	0.122213	0.0489867	0.0126022	533	31945	Oncology
CR1	P17927	0.11291	0.045264	0.012614	534	31982	Inflammation II
TNFSF11	O14788	-0.114959	0.0460983	0.012639	533	31945	Inflammation
KRT14	P02533	-0.11282	0.0452988	0.0127541	516	30804	Neurology
NHLRC3	Q5JS37	0.115632	0.0465263	0.0129444	523	31339	Inflammation II
BPIFA2	Q96DR5	-0.111665	0.0450317	0.0131496	530	30948	Cardiometabolic II
CD274	Q9NZQ7	0.111083	0.0448172	0.0131909	531	31891	Neurology
CFB	P00751	0.119447	0.0482571	0.0133154	530	31513	Inflammation II
TNFRSF19	Q9NS68	0.111638	0.0451401	0.0133927	533	31945	Oncology
CCL11	P51671	0.114811	0.0464255	0.0133975	533	31945	Inflammation
TGFB1	P01137	0.112979	0.0457415	0.0135136	530	31889	Inflammation
METAP1	P53582	-0.108861	0.044118	0.013606	531	31891	Neurology
SNED1	Q8TER0	0.109422	0.0443835	0.0136873	541	32111	Cardiometabolic II
FUCA1	P04066	0.105912	0.043005	0.0137863	531	31759	Cardiometabolic
MYBPC2	Q14324	0.116525	0.0473694	0.0138968	541	32111	Cardiometabolic II
GDNF	P39905	0.110771	0.0450809	0.0140041	531	31891	Neurology
RCC1	P18754	0.11238	0.0457605	0.0140559	541	32111	Oncology II
RNF31	Q96EP0	-0.10791	0.0439704	0.0141216	541	32111	Inflammation II
SDC1	P18827	0.110765	0.0451998	0.0142636	532	31884	Cardiometabolic
BCAM	P50895	0.109151	0.0445531	0.0142892	531	31891	Neurology
RSPO3	Q9BXY4	0.113578	0.0465097	0.0146052	533	31945	Oncology
PODXL	O00592	0.107573	0.0440738	0.0146569	533	31945	Oncology
EIF4G3	O43432	-0.108946	0.0447094	0.0148195	541	32111	Neurology II
FABP2	P12104	0.106987	0.0440432	0.0151346	532	31884	Cardiometabolic
MZB1	Q8WU39	0.10901	0.0450088	0.0154364	530	31885	Inflammation
FABP3	P05413	0.121947	0.05035	0.0154365	541	32111	Cardiometabolic II
DPY30	Q9C005	0.113314	0.0468191	0.0155101	532	31823	Oncology
SCGB3A1	Q96QR1	0.108065	0.0446527	0.0155148	541	32111	Inflammation II
EFCAB14	O75071	0.108187	0.0447942	0.0157271	541	32111	Oncology II
FGFBP1	Q14512	-0.111546	0.0461995	0.0157598	533	31945	Oncology
GALNT7	Q86SF2	0.107415	0.0446272	0.016087	533	31945	Oncology
AKR7L	Q8NHP1	0.111426	0.0463746	0.0162725	541	32111	Inflammation II
EPS8L2	Q9H6S3	0.111133	0.0462831	0.0163434	533	31885	Oncology
MRI1	Q9BV20	-0.106828	0.0444955	0.0163561	541	32111	Neurology II
LRIG3	Q6UXM1	0.110092	0.0459289	0.0165298	536	31999	Inflammation II
GASK1A	Q9UFP1	-0.107923	0.0450271	0.0165365	541	32111	Cardiometabolic II
CTSV	O60911	-0.114021	0.0475911	0.0165824	532	31822	Oncology
PON3	Q15166	-0.123888	0.0517806	0.0167318	533	31945	Inflammation
BST2	Q10589	0.111915	0.0467781	0.0167356	531	31891	Neurology
HLA_A	P04439	0.103541	0.0433208	0.0168441	541	32111	Neurology II
BCHE	P06276	-0.112004	0.0468735	0.016872	531	31532	Inflammation II
FAS	P25445	0.116739	0.0488565	0.0168748	529	31762	Cardiometabolic
SEMA7A	O75326	0.105338	0.0441072	0.0169297	529	31762	Cardiometabolic
LSM8	O95777	-0.10381	0.0435308	0.0170913	541	32111	Oncology II
SSC4D	Q8WTU2	-0.114965	0.048478	0.017717	532	31816	Cardiometabolic
PNLIPRP1	P54315	0.102321	0.0431655	0.0177675	541	32111	Neurology II
SORBS1	Q9BX66	0.112054	0.047278	0.0177832	541	32111	Neurology II
CD48	P09326	0.104006	0.0439084	0.0178505	531	31885	Inflammation
PLA2G2A	P14555	0.113285	0.0479662	0.0181875	522	31410	Cardiometabolic
CCL14	Q16627	0.106395	0.0450694	0.0182406	529	31573	Cardiometabolic
ENOX2	Q16206	-0.103455	0.0439664	0.0186203	541	32111	Cardiometabolic II
TNF	P01375	0.106508	0.0452761	0.0186517	532	31884	Cardiometabolic
IL3RA	P26951	0.106267	0.0452075	0.0187405	533	31945	Inflammation
RBP7	Q96R05	0.110997	0.0472252	0.0187547	541	32111	Oncology II
SIRT5	Q9NXA8	0.104671	0.0445693	0.0188495	531	31891	Neurology
AOC1	P19801	-0.103597	0.0441348	0.0189104	533	31945	Inflammation
PDCD6	O75340	0.104481	0.0445465	0.0190055	532	31884	Cardiometabolic
B4GAT1	O43505	-0.110458	0.0471099	0.019043	531	31891	Neurology
OPTC	Q9UBM4	0.109587	0.0467567	0.0190902	533	31945	Oncology
TMPRSS11B	Q86T26	-0.102367	0.0436892	0.0191251	541	32111	Neurology II
CPXM2	Q8N436	0.105792	0.0451556	0.0191376	541	32111	Cardiometabolic II
CDON	Q4KMG0	-0.109318	0.046721	0.0192938	528	31825	Inflammation
IL15	P40933	0.102039	0.0436147	0.0193064	533	31945	Inflammation
SMOC1	Q9H4F8	0.110009	0.0470597	0.0194059	533	31945	Oncology
ENPP5	Q9UJA9	-0.113471	0.0485819	0.019509	533	31945	Inflammation
SH2D1A	O60880	-0.104242	0.0446557	0.0195778	533	31945	Inflammation
FST	P19883	-0.107856	0.0462208	0.0196217	531	31885	Inflammation
CD70	P32970	0.104995	0.0449993	0.0196348	533	31945	Inflammation
PRDX6	P30041	0.105229	0.0451019	0.0196415	533	31945	Oncology
ENAH	Q8N8S7	0.105168	0.0451271	0.0197804	533	31945	Inflammation
CFC1	P0CG37	0.104086	0.0446788	0.0198243	533	31945	Oncology
CDH23	Q9H251	-0.10291	0.0442152	0.0199391	541	32111	Neurology II
NPTX1	Q15818	0.107025	0.0461215	0.0203143	531	31891	Neurology
LGALS3BP	Q08380	0.106329	0.0459157	0.0205726	541	32111	Inflammation II
AFM	P43652	-0.105409	0.0455704	0.0207168	541	32111	Inflammation II
ART5	Q96L15	-0.100846	0.0436566	0.0208895	541	32111	Neurology II
SIRPA	P78324	0.0996542	0.0432649	0.0212591	526	31525	Cardiometabolic
SPINK8	P0C7L1	-0.101149	0.0439377	0.0213296	541	32111	Cardiometabolic II
F9	P00740	0.109524	0.0475953	0.0213836	532	31756	Cardiometabolic
CSF1R	P07333	0.103334	0.0450095	0.0216853	541	32111	Inflammation II
SDC4	P31431	-0.101591	0.0443051	0.021849	532	31884	Cardiometabolic
LGALS9	O00182	0.113467	0.0494994	0.021889	528	31763	Inflammation
EDIL3	O43854	0.107124	0.0467334	0.0218918	532	31884	Cardiometabolic
HLA_E	P13747	0.101932	0.0444854	0.0219422	533	31945	Inflammation
CWC15	Q9P013	0.106817	0.0466303	0.0219795	534	31931	Oncology II
DKK3	Q9UBP4	0.104708	0.0457361	0.0220571	532	31884	Cardiometabolic
MSTN	O14793	-0.104711	0.0457449	0.0220782	532	31884	Cardiometabolic
FMNL1	O95466	0.103751	0.0454035	0.0223072	531	31891	Neurology
ARSB	P15848	0.102042	0.0447516	0.0225969	533	31945	Oncology
BTN3A2	P78410	0.100383	0.0440778	0.0227627	533	31945	Inflammation
REXO2	Q9Y3B8	-0.0989197	0.0435021	0.0229715	541	32111	Cardiometabolic II
APOM	O95445	-0.105117	0.0462661	0.0230864	532	31756	Cardiometabolic
PTPRC	P08575	0.101266	0.0445778	0.0231065	541	32111	Cardiometabolic II
ENOPH1	Q9UHY7	-0.100621	0.0443017	0.0231307	541	32111	Oncology II
CRTAC1	Q9NQ79	-0.101714	0.0448258	0.023262	532	31884	Cardiometabolic
BTN2A1	Q7KYR7	0.100118	0.044136	0.0233053	533	31945	Inflammation
SMNDC1	O75940	0.103612	0.0458474	0.0238257	541	32111	Oncology II
GUCY2C	P25092	0.0999443	0.0442745	0.0239845	541	32111	Oncology II
CPVL	Q9H3G5	0.099556	0.0441475	0.0241284	533	31885	Oncology
KLK11	Q9UBX7	0.0983171	0.0436023	0.0241423	528	31709	Oncology
EPHA4	P54764	0.0970627	0.0430539	0.024168	541	32111	Inflammation II
KIT	P10721	-0.106476	0.0472449	0.0242152	532	31756	Cardiometabolic
TEK	Q02763	0.0989571	0.0439113	0.0242235	533	31945	Oncology
RNF5	Q99942	-0.100069	0.0444493	0.0243667	541	32111	Cardiometabolic II
FN1	P02751	-0.101499	0.0451263	0.0244988	541	32111	Inflammation II
PTTG1	O95997	0.0988496	0.043983	0.0246114	541	32111	Oncology II
GAS6	Q14393	0.103018	0.0458704	0.0247137	528	31654	Cardiometabolic
LRTM2	Q8N967	-0.105839	0.0472308	0.0250327	541	32111	Neurology II
TMPRSS11D	O60235	0.0985355	0.0440365	0.025248	541	32051	Neurology II
GUCA2A	Q02747	0.0988657	0.0441973	0.0252919	524	31724	Neurology
VEGFA	P15692	0.101779	0.0457195	0.0260038	532	31818	Inflammation
TTR	P02766	-0.102951	0.0462675	0.0260724	532	31751	Inflammation II
MSMB	P08118	0.101859	0.0458505	0.0263132	524	31360	Cardiometabolic
PHLDB2	Q86SQ0	-0.0967193	0.0435596	0.0263922	541	32111	Oncology II
NCAN	O14594	-0.108282	0.0488255	0.0265736	531	31891	Neurology
MYOM2	P54296	0.0997292	0.0449724	0.0265847	541	32111	Cardiometabolic II
KLK6	Q92876	0.0974039	0.0439403	0.0266412	533	31879	Oncology
GALNT3	Q14435	0.0979448	0.044189	0.0266575	533	31945	Inflammation
YY1	P25490	-0.0970584	0.0438893	0.0270055	541	32111	Inflammation II
OLR1	P78380	0.101321	0.0458272	0.0270404	523	31589	Cardiometabolic
COL5A1	P20908	0.0963238	0.0435734	0.027063	541	32111	Inflammation II
PPL	O60437	0.097278	0.0441348	0.0275165	541	32111	Inflammation II
SPOCK1	Q08629	-0.0962081	0.0437023	0.0277046	531	31891	Neurology
GKN1	Q9NS71	0.0971593	0.0441585	0.0277898	531	31774	Neurology
SEPTIN3	Q9UH03	0.0986081	0.0449807	0.0283627	541	32111	Neurology II
CEACAM16	Q2WEN9	-0.101056	0.0461587	0.0285733	541	32111	Oncology II
IDUA	P35475	0.0967586	0.0442156	0.0286451	533	31945	Oncology
CALCA	P01258	0.115967	0.0530047	0.0286796	531	31831	Neurology
SERPINA11	Q86U17	0.106621	0.0487742	0.0288153	532	31884	Cardiometabolic
SMC3	Q9UQE7	-0.0956003	0.0437827	0.0289978	541	32111	Oncology II
STX4	Q12846	0.101191	0.0464337	0.0293121	533	31945	Oncology
TNFSF13	O75888	0.0985411	0.045269	0.0294962	533	31945	Inflammation
BCR	P11274	-0.0975367	0.0448094	0.0295029	533	31945	Inflammation
SNCG	O76070	0.100874	0.046369	0.0295954	531	31891	Neurology
CCL25	O15444	0.0990965	0.045765	0.0303621	533	31945	Inflammation
COL3A1	P02461	0.095319	0.0440367	0.0304234	541	32111	Cardiometabolic II
FASLG	P48023	-0.103972	0.0480547	0.0304934	533	31945	Inflammation
FCAR	P24071	0.0951965	0.044011	0.0305399	533	31945	Inflammation
CA14	Q9ULX7	-0.105473	0.0487681	0.030561	533	31945	Oncology
CR2	P20023	0.0961187	0.0445076	0.0308034	532	31824	Cardiometabolic
OSM	P13725	0.0997412	0.0462115	0.0308995	530	31823	Inflammation
PCSK9	Q8NBP7	0.0988143	0.0457828	0.0309023	532	31884	Cardiometabolic
ODAM	A1E959	-0.0927845	0.0430058	0.0309676	531	31837	Neurology
RAB3GAP1	Q15042	-0.0949595	0.0440843	0.0312367	541	32111	Neurology II
PALM	O75781	0.100801	0.0468866	0.0315642	537	31939	Oncology II
KLRB1	Q12918	0.0931587	0.0434101	0.0318717	533	31945	Inflammation
GOLM2	Q6P4E1	0.100038	0.0466203	0.031889	531	31891	Neurology
FOLR1	P15328	0.0971634	0.045336	0.0320981	529	31829	Oncology
GGH	Q92820	0.100311	0.0468214	0.0321599	519	31155	Cardiometabolic
PDZK1	Q5T2W1	0.100264	0.0468065	0.0321854	541	32111	Inflammation II
LYZL2	Q7Z4W2	-0.100437	0.0468963	0.0322188	541	32111	Oncology II
GNAS	O95467	-0.0965774	0.0451078	0.0322711	541	32111	Neurology II
C2	P06681	0.0981349	0.0459061	0.0325385	532	31756	Cardiometabolic
HEPH	Q9BQS7	0.095091	0.0445757	0.0329044	541	32111	Cardiometabolic II
GPIHBP1	Q8IV16	0.0932533	0.0437183	0.0329208	541	32111	Oncology II
ELOA	Q14241	0.097389	0.0457017	0.0330916	533	31945	Oncology
DPEP2	Q9H4A9	0.094083	0.0441667	0.0331569	533	31945	Oncology
F2	P00734	-0.0940673	0.0441843	0.0332562	541	32111	Inflammation II
RGCC	Q9H4X1	-0.0950676	0.0447212	0.0335212	541	32111	Neurology II
MYLPF	Q96A32	0.0987146	0.0464961	0.0337475	541	32111	Neurology II
TINAGL1	Q9GZM7	0.0955229	0.0450126	0.0338263	532	31758	Cardiometabolic
TARS1	P26639	-0.0939178	0.0442651	0.033862	541	32111	Oncology II
LCN15	Q6UWW0	0.0945975	0.0445884	0.0338735	541	32111	Neurology II
ENPP7	Q6UWV6	0.0985221	0.0464429	0.0338915	506	30743	Inflammation
CCL4	P13236	0.0968209	0.0456809	0.0340477	530	31823	Inflammation
DPP4	P27487	-0.0993841	0.0471179	0.0349216	520	31100	Cardiometabolic
APOA1	P02647	-0.0988894	0.0469742	0.0352753	541	32111	Inflammation II
OGN	P20774	0.0979813	0.0465766	0.0354081	531	31891	Neurology
IL15RA	Q13261	0.0933209	0.0444711	0.0358643	533	31945	Inflammation
C3	P01024	0.102667	0.0489678	0.0360274	515	30427	Inflammation II
FGF20	Q9NP95	-0.0912076	0.0435031	0.0360312	541	32111	Inflammation II
CAMLG	P49069	-0.0922897	0.0440324	0.0360867	541	32111	Neurology II
EXOSC10	Q01780	-0.0913885	0.0436435	0.0362619	541	32111	Cardiometabolic II
HMOX2	P30519	0.0955276	0.0456243	0.0362789	531	31891	Neurology
FCER1A	P12319	0.0917832	0.0439175	0.0366266	541	32111	Neurology II
C1RL	Q9NZP8	0.0969907	0.046429	0.0367066	539	32055	Inflammation II
BMP10	O95393	0.0969633	0.0464623	0.0368951	541	32111	Inflammation II
EGFL7	Q9UHF1	0.0945577	0.0453315	0.0369862	533	31945	Oncology
C1QTNF1	Q9BXJ1	0.09421	0.0452074	0.0371646	532	31824	Cardiometabolic
CD59	P13987	0.103709	0.0497765	0.0372064	503	30277	Cardiometabolic
KLB	Q86Z14	0.0927248	0.0446037	0.0376302	531	31891	Neurology
MEP1B	Q16820	-0.0917794	0.0442191	0.0379347	532	31884	Cardiometabolic
CASP4	P49662	-0.0902031	0.0434707	0.0379835	541	32111	Oncology II
CYB5R2	Q6BCY4	0.0938686	0.0452673	0.0381117	535	31778	Oncology II
BHLHE40	O14503	-0.090444	0.0436402	0.0382196	541	32111	Neurology II
BAMBI	Q13145	0.0936617	0.045256	0.0384901	533	31945	Oncology
AGER	Q15109	-0.0932822	0.0450755	0.0385025	527	31698	Inflammation
MTUS1	Q9ULD2	0.0935757	0.0452711	0.0387335	541	32111	Oncology II
IGSF8	Q969P0	0.0929717	0.045034	0.0389724	532	31884	Cardiometabolic
INSL3	P51460	-0.141864	0.0687742	0.039136	541	32111	Neurology II
CNST	Q6PJW8	-0.0918285	0.0445754	0.0393916	532	31884	Cardiometabolic
ICAM3	P32942	0.0897738	0.0436339	0.0396448	532	31884	Cardiometabolic
IL36G	Q9NZH8	0.0915516	0.0446457	0.0403032	536	31974	Inflammation II
SSBP1	Q04837	-0.0897856	0.0438161	0.0404478	541	32111	Inflammation II
IL13	P35225	-0.0903512	0.0441595	0.0407544	533	31945	Inflammation
DSG2	Q14126	0.0938512	0.0459516	0.0411124	531	31891	Neurology
LILRA2	Q8N149	0.0932214	0.0456874	0.0413085	531	31891	Neurology
PDGFRA	P16234	0.0901873	0.0442164	0.0413825	532	31884	Cardiometabolic
RTBDN	Q9BSG5	0.0913639	0.0448057	0.0414387	533	31945	Oncology
SERPINF2	P08697	-0.0952595	0.0467737	0.0416896	531	31527	Inflammation II
CCL7	P80098	0.0954077	0.046885	0.0418578	533	31945	Inflammation
DDR1	Q08345	0.0901304	0.0443994	0.0423573	531	31891	Neurology
COMMD9	Q9P000	-0.0904257	0.0445829	0.0425336	541	32111	Oncology II
ERBB4	Q15303	0.0923397	0.0455921	0.042832	533	31945	Oncology
SEPTIN9	Q9UHD8	0.0900113	0.0444798	0.0430066	533	31945	Oncology
UBE2Z	Q9H832	-0.0892123	0.0441755	0.0434353	541	32111	Inflammation II
IL5RA	Q01344	0.0881749	0.0436762	0.0435045	533	31945	Inflammation
SERPINA9	Q86WD7	0.0908475	0.0451035	0.0439883	530	31772	Oncology
HNF1A	P20823	-0.088178	0.0437913	0.044052	541	32111	Neurology II
KITLG	P21583	-0.0880451	0.043847	0.0446426	532	31884	Cardiometabolic
ITGAL	P20701	0.0884118	0.0440318	0.0446531	541	32111	Inflammation II
APOC1	P02654	-0.0937254	0.0467104	0.0448009	541	32050	Inflammation II
RBP1	P09455	-0.0899099	0.0448488	0.0449914	541	32111	Neurology II
CDH17	Q12864	0.0877659	0.0438143	0.045163	532	31884	Cardiometabolic
GRIK2	Q13002	-0.0858129	0.0429072	0.0455044	541	32111	Neurology II
PRTN3	P24158	0.0910856	0.0456097	0.0458179	502	30570	Cardiometabolic
SLIT2	O94813	0.0895036	0.0448182	0.0458212	531	31891	Neurology
CEACAM19	Q7Z692	0.0881425	0.0441709	0.04599	541	32111	Oncology II
PYY	P10082	0.0852231	0.0427436	0.0461713	541	32111	Cardiometabolic II
IFNG	P01579	0.0886995	0.0445094	0.0462804	533	31945	Inflammation
SMAD5	Q99717	0.089095	0.0447748	0.0466081	533	31945	Oncology
CTNNA1	P35221	-0.0873092	0.0438791	0.0466165	541	32111	Neurology II
AKR1B10	O60218	0.0864659	0.0436724	0.0477179	541	32111	Neurology II
ADAMTS15	Q8TE58	0.0957287	0.0485289	0.0485397	533	31945	Oncology
CRX	O43186	-0.0864135	0.0438207	0.0486118	532	31884	Cardiometabolic
SBSN	Q6UWP8	0.0857328	0.0435115	0.0487983	540	32050	Cardiometabolic II
HEBP1	Q9NRV9	-0.08717	0.0443503	0.0493577	532	31884	Cardiometabolic
SMS	P52788	-0.0865725	0.0440964	0.0496165	541	32111	Neurology II
LAIR2	Q6ISS4	0.0858345	0.0437335	0.049684	531	31891	Neurology
CRISP2	P16562	-0.0956084	0.0488628	0.0503863	533	31945	Oncology
LGALS3	P17931	0.0909559	0.0465202	0.0505605	524	31534	Cardiometabolic
PTX3	P26022	0.0875936	0.0448175	0.0506479	533	31945	Inflammation
SUSD4	Q5VX71	0.087586	0.0448658	0.0509172	541	32111	Oncology II
ATOX1	O00244	0.088244	0.0452159	0.0509843	533	31945	Oncology
LRP11	Q86VZ4	0.0860335	0.0441451	0.0513098	532	31884	Cardiometabolic
CPA4	Q9UI42	0.0875311	0.0449137	0.0513106	525	31444	Inflammation II
HSPG2	P98160	0.0924092	0.0474422	0.0514354	526	31401	Cardiometabolic
MAMDC2	Q7Z304	0.085375	0.0438381	0.0514741	541	32111	Cardiometabolic II
APOL1	O14791	-0.0892105	0.0458205	0.0515397	541	32111	Inflammation II
DYNLT3	P51808	-0.0859724	0.0441691	0.0516021	541	32111	Oncology II
PHOSPHO1	Q8TCT1	0.0890038	0.0457781	0.0518661	531	31891	Neurology
CLEC11A	Q9Y240	0.085157	0.0438592	0.0521857	531	31831	Neurology
HJV	Q6ZVN8	0.0890218	0.0460094	0.0530075	541	32111	Neurology II
KLK13	Q9UKR3	0.0849115	0.0440604	0.0539595	526	31288	Oncology
GPKOW	Q92917	0.0879196	0.0456248	0.053978	531	31891	Neurology
TF	P02787	0.0860456	0.0448092	0.054824	541	32111	Inflammation II
SNAP25	P60880	0.0854859	0.0445865	0.0551996	541	32111	Neurology II
CHMP6	Q96FZ7	-0.0853857	0.0445613	0.0553471	541	32111	Cardiometabolic II
CRHBP	P24387	0.0877158	0.0459492	0.0562657	528	31765	Inflammation
DMP1	Q13316	-0.0892587	0.046779	0.0563794	541	32111	Cardiometabolic II
MUC2	Q02817	-0.0834827	0.0440031	0.0578014	541	32111	Cardiometabolic II
LILRB2	Q8N423	0.0833383	0.0439734	0.0580659	528	31705	Cardiometabolic
RARRES2	Q99969	0.0908541	0.047955	0.0581491	532	31884	Cardiometabolic
MOG	Q16653	0.0854813	0.0451554	0.0583516	533	31945	Oncology
MYO9B	Q13459	-0.0848817	0.0450285	0.0594206	533	31945	Inflammation
DPP7	Q9UHL4	0.084287	0.0447265	0.0594979	531	31699	Cardiometabolic
MPRIP	Q6WCQ1	-0.0836287	0.0444242	0.0597675	541	32049	Oncology II
TSPAN7	P41732	-0.0830474	0.0441529	0.0599847	541	32111	Neurology II
TXNDC15	Q96J42	0.0827738	0.0440107	0.0600039	533	31945	Oncology
SERPINA4	P29622	-0.0838249	0.0445919	0.0601322	526	31524	Inflammation II
SHH	Q15465	-0.0825222	0.0439144	0.0602225	541	32111	Inflammation II
LTBP3	Q9NS15	0.0872492	0.046434	0.0602454	533	31945	Oncology
TNFRSF21	O75509	0.083054	0.0442531	0.0605458	531	31891	Neurology
FAM171B	Q6P995	-0.083262	0.0443833	0.0606586	541	32111	Oncology II
CCDC80	Q76M96	0.0872715	0.0465503	0.0608232	532	31884	Cardiometabolic
FGR	P09769	0.0861287	0.0459487	0.0608676	531	31891	Neurology
AOC3	Q16853	0.085219	0.0454703	0.060907	532	31824	Cardiometabolic
L1CAM	P32004	0.0831082	0.044347	0.0609249	533	31945	Oncology
TNFSF10	P50591	-0.0841511	0.0449777	0.0613516	533	31945	Inflammation
DEFB4A_DEFB4B	O15263	0.0862354	0.0462509	0.0622498	529	31651	Oncology
ANPEP	P15144	0.0829486	0.0446087	0.0629601	531	31770	Cardiometabolic
PXN	P49023	0.0841819	0.0454295	0.0638791	531	31891	Neurology
SEMA3F	Q13275	0.0854436	0.0461322	0.0640047	532	31884	Cardiometabolic
COL28A1	Q2UY09	-0.0808601	0.0436631	0.0640388	541	32111	Neurology II
MMP8	P22894	0.0841961	0.0454924	0.0642023	531	31826	Neurology
GRSF1	Q12849	-0.0818678	0.0442744	0.0644435	534	31952	Oncology II
BRDT	Q58F21	-0.080849	0.0437402	0.0645457	541	32111	Cardiometabolic II
RIDA	P52758	0.0859632	0.0465132	0.0645808	541	32111	Inflammation II
EDEM2	Q9BV94	-0.0808817	0.0437873	0.0647252	541	32111	Cardiometabolic II
ISLR2	Q6UXK2	0.0829152	0.0449443	0.0650603	531	31778	Neurology
C19orf12	Q9NSK7	0.0868849	0.047118	0.065185	531	31891	Neurology
VCPKMT	Q9H867	-0.0813547	0.0441444	0.0653405	541	32111	Oncology II
NPR1	P16066	-0.0809206	0.0439095	0.0653441	541	32111	Cardiometabolic II
IL1A	P01583	-0.078301	0.0426474	0.0663565	533	31945	Inflammation
MYOM3	Q5VTT5	0.083791	0.0456828	0.0666254	541	32111	Inflammation II
DDX4	Q9NQI0	-0.0804526	0.0438731	0.0666901	541	32111	Inflammation II
TRIM58	Q8NG06	-0.0811894	0.0442842	0.0667472	541	32111	Oncology II
ADIPOQ	Q15848	0.0934463	0.0509779	0.0667915	541	32111	Inflammation II
LACRT	Q9GZZ8	-0.0817785	0.0446896	0.067262	539	32053	Oncology II
SEL1L	Q9UBV2	0.0823303	0.0449922	0.0672679	541	32111	Cardiometabolic II
SRP14	P37108	0.0832221	0.0455395	0.0676289	533	31945	Oncology
CD4	P01730	0.0826997	0.0454328	0.068719	532	31882	Inflammation
ADAM15	Q13444	0.079365	0.0437512	0.0696768	532	31884	Cardiometabolic
PDRG1	Q9NUG6	-0.0800973	0.0441563	0.0696859	541	32111	Neurology II
DEFB116	Q30KQ4	-0.0787585	0.0434628	0.0699723	541	32111	Neurology II
CFHR5	Q9BXR6	0.0791577	0.0437283	0.0702623	533	31690	Inflammation II
TSPAN15	O95858	-0.0788256	0.0435878	0.0705391	541	32111	Cardiometabolic II
TMEM132A	Q24JP5	0.0795978	0.0440528	0.0707821	541	32111	Cardiometabolic II
HIF1A	Q16665	0.0807396	0.0446999	0.070878	541	32111	Inflammation II
SIL1	Q9H173	0.0822098	0.0455296	0.0709758	541	32111	Cardiometabolic II
ADGRD1	Q6QNK2	0.0850415	0.0470984	0.0709784	541	32111	Inflammation II
SLC1A4	P43007	0.080794	0.0447663	0.0711069	541	32111	Neurology II
KLK10	O43240	0.0795876	0.0441314	0.0713218	532	31881	Oncology
TGFBR1	P36897	0.0792588	0.0439632	0.071413	541	32111	Inflammation II
CD1C	P29017	0.0826305	0.0458343	0.071418	533	31945	Oncology
PGLYRP1	O75594	0.0812818	0.0451428	0.0717739	528	31705	Cardiometabolic
SKAP2	O75563	-0.0807916	0.0448805	0.0718368	533	31945	Inflammation
PLAU	P00749	0.0814386	0.0452745	0.0720546	531	31891	Neurology
SEZ6L	Q9BYH1	0.0839425	0.0467555	0.0725979	533	31945	Oncology
CRLF1	O75462	0.0849264	0.0473462	0.072856	533	31945	Inflammation
SLAMF7	Q9NQ25	0.0781538	0.0438442	0.0746621	533	31945	Inflammation
MET	P08581	-0.0829468	0.0465656	0.0748651	531	31767	Cardiometabolic
IL21R	Q9HBE5	-0.0773951	0.0435017	0.075219	541	32111	Inflammation II
GRK5	P34947	-0.0793101	0.044667	0.075801	532	31884	Cardiometabolic
PSG1	P11464	0.0771608	0.0434676	0.075876	531	31891	Neurology
BRK1	Q8WUW1	0.0786576	0.0443147	0.0759017	531	31891	Neurology
KIR2DL2	P43627	0.0754646	0.0425597	0.0762045	541	32111	Oncology II
FCRL2	Q96LA5	0.0774529	0.0436895	0.0762613	533	31880	Inflammation
TET2	Q6N021	0.0769418	0.0434248	0.0764208	537	32057	Oncology II
SMAD2	Q15796	-0.0793362	0.044782	0.0764597	541	32111	Oncology II
PRG3	Q9Y2Y8	0.0778176	0.0439896	0.0768942	541	32111	Cardiometabolic II
IMPG1	Q17R60	-0.0770201	0.0436183	0.0774336	541	32111	Neurology II
GTPBP2	Q9BX10	-0.0790629	0.0448021	0.077612	541	32111	Neurology II
MMP3	P08254	0.0952725	0.0540373	0.0778859	531	31891	Neurology
MAP1LC3B2	A6NCE7	-0.0773357	0.0438825	0.0780124	541	32111	Cardiometabolic II
PKD1	P98161	0.0808837	0.0459479	0.0783509	541	32111	Cardiometabolic II
FOLR3	P41439	0.0816713	0.0465155	0.0791248	532	31881	Oncology
VWF	P04275	0.0786455	0.0448197	0.0793092	532	31884	Cardiometabolic
AGBL2	Q5U5Z8	-0.0770943	0.0440311	0.0799622	541	32111	Neurology II
CHCHD6	Q9BRQ6	0.0793	0.0452973	0.0800053	541	32111	Oncology II
FSHB	P01225	0.114595	0.0654643	0.0800321	541	32111	Cardiometabolic II
DPP6	P42658	0.0792785	0.0453742	0.0805999	533	31945	Oncology
ITGAX	P20702	-0.0774409	0.0443286	0.0806415	541	32111	Oncology II
NPPC	P23582	0.0843787	0.0483386	0.0808847	533	31945	Inflammation
KIR3DL2	P43630	-0.0760635	0.0436585	0.0814668	541	32111	Oncology II
SLC9A3R2	Q15599	0.080201	0.0460739	0.0817353	541	32111	Oncology II
MYH4	Q9Y623	-0.0765243	0.0439752	0.0818295	541	32111	Cardiometabolic II
WFDC12	Q8WWY7	0.0840612	0.0483269	0.0819591	533	31885	Oncology
HTR1B	P28222	-0.0758813	0.0436562	0.0821831	541	32111	Neurology II
GPR15L	Q6UWK7	0.0805589	0.0463685	0.0823234	541	32111	Oncology II
LILRB1	Q8NHL6	0.0786592	0.0453062	0.0825342	532	31884	Cardiometabolic
SULT2A1	Q06520	0.0812813	0.0468315	0.0826326	533	31945	Inflammation
ADGRE5	P48960	0.0786705	0.0454015	0.0831355	528	31705	Cardiometabolic
KIRREL1	Q96J84	-0.0757372	0.0437302	0.0832877	541	32111	Neurology II
DDC	P20711	0.0779318	0.0450152	0.0834102	532	31816	Cardiometabolic
IL17RA	Q96F46	0.076475	0.044225	0.0837691	531	31891	Neurology
CDH2	P19022	0.0825871	0.0478167	0.0841386	532	31884	Cardiometabolic
RANGAP1	P46060	-0.0766103	0.0443774	0.0842867	533	31945	Oncology
S100P	P25815	0.0779009	0.0451703	0.0845991	532	31884	Cardiometabolic
CXCL12	P48061	0.0764131	0.0443869	0.0851557	533	31945	Inflammation
VCAN	P13611	0.0774636	0.045037	0.0854328	531	31891	Neurology
JUN	P05412	0.0793937	0.0461834	0.0855966	533	31945	Inflammation
CTLA4	P16410	-0.075115	0.0437045	0.0856686	541	32111	Cardiometabolic II
GRP	P07492	-0.0741851	0.043171	0.0857231	541	32111	Cardiometabolic II
UXS1	Q8NBZ7	0.0771061	0.0448717	0.0857297	533	31945	Oncology
DCTN2	Q13561	0.0770899	0.0449195	0.0861289	533	31945	Oncology
PTPRF	P10586	-0.0759006	0.0442324	0.0861709	532	31884	Cardiometabolic
PTK7	Q13308	0.075982	0.0443139	0.0864132	531	31891	Neurology
CCL26	Q9Y258	-0.075864	0.0442532	0.0864705	533	31945	Inflammation
NT5E	P21589	0.0774355	0.0452053	0.0867178	533	31945	Oncology
GART	P22102	-0.0753585	0.0439971	0.0867485	541	32111	Neurology II
CD109	Q6YHK3	0.0759212	0.0443369	0.0868279	531	31891	Neurology
ITGB7	P26010	0.0759051	0.0443606	0.0870641	533	31945	Oncology
ECSCR	Q19T08	-0.0747409	0.0437378	0.0874808	541	32111	Neurology II
MARCO	Q9UEW3	0.0766697	0.0448758	0.0875464	532	31884	Cardiometabolic
TPRKB	Q9Y3C4	-0.0743023	0.0435593	0.0880499	541	32111	Oncology II
MORC3	Q14149	-0.0750977	0.0440292	0.088076	541	32111	Neurology II
EIF5	P55010	-0.074517	0.0437651	0.0886323	541	32111	Cardiometabolic II
BAIAP2	Q9UQB8	0.0771514	0.0453936	0.0892046	533	31945	Oncology
HMGCS1	Q01581	-0.07414	0.0436383	0.0893259	541	32111	Cardiometabolic II
GHRHR	Q02643	-0.0755155	0.04451	0.0897732	531	31891	Neurology
ARHGEF5	Q12774	0.0755627	0.0445605	0.0899364	541	32111	Neurology II
PLXDC2	Q6UX71	0.0750877	0.0443726	0.0906062	541	32111	Neurology II
DHPS	P49366	0.07547	0.0447124	0.0914308	541	32111	Oncology II
ANGPTL1	O95841	0.0777396	0.0460575	0.0914339	517	31371	Cardiometabolic
CHM	P24386	-0.0748416	0.0443629	0.0915974	541	32111	Neurology II
NDUFB7	P17568	-0.0751559	0.0445618	0.0916888	541	32111	Oncology II
MAPT	P10636	-0.0745887	0.0442291	0.0917157	531	31891	Neurology
VGF	O15240	-0.0754039	0.0447377	0.0918989	541	32111	Neurology II
LHB	P01229	0.0792594	0.047093	0.0923671	533	31945	Oncology
ZHX2	Q9Y6X8	0.0764623	0.0454511	0.0925113	541	32111	Neurology II
CNTF	P26441	-0.0736767	0.0438298	0.092768	541	32111	Neurology II
FGA	P02671	0.0790222	0.0470559	0.0930885	533	31337	Inflammation II
VTCN1	Q7Z7D3	0.0748181	0.0446198	0.0935833	533	31945	Oncology
PTPRN2	Q92932	0.0732574	0.0436923	0.093608	531	31772	Neurology
ITGAM	P11215	-0.0759869	0.0453242	0.0936367	531	31891	Neurology
PSMG4	Q5JS54	0.0745371	0.044461	0.0936483	541	32111	Inflammation II
LGALS7_LGALS7B	P47929	0.0778409	0.0464325	0.0936536	528	31522	Oncology
C2CD2L	O14523	0.075638	0.0451402	0.0938121	531	31831	Neurology
CST1	P01037	-0.0766873	0.0458508	0.0944177	481	28500	Inflammation II
IL13RA2	Q14627	-0.0731757	0.0438338	0.0950401	541	32111	Neurology II
KLKB1	P03952	-0.0787539	0.0471858	0.0951144	528	31464	Inflammation II
DDT	P30046	0.0767035	0.0459956	0.0953894	541	32111	Cardiometabolic II
EPB41L5	Q9HCM4	-0.0738323	0.0443424	0.0959033	541	32111	Neurology II
PROK1	P58294	0.100682	0.0605409	0.0963041	533	31945	Inflammation
LRIG1	Q96JA1	0.073166	0.0440724	0.0968879	531	31825	Oncology
MYCBP2	O75592	-0.0740977	0.0446342	0.0968922	541	32111	Neurology II
SLC39A14	Q15043	0.073538	0.0443782	0.0975043	531	31891	Neurology
APOB	P04114	-0.0725205	0.0437648	0.097509	541	32111	Inflammation II
NUCB2	P80303	0.0761295	0.0461275	0.0988582	531	31891	Oncology
PAEP	P09466	0.086742	0.0526104	0.0991962	531	31891	Neurology
S100A11	P31949	0.0769836	0.0467511	0.0996262	530	31633	Cardiometabolic
STXBP1	P61764	-0.073254	0.0444993	0.0997257	541	32111	Neurology II
ICOSLG	O75144	0.0736666	0.0448093	0.100175	533	31945	Oncology
SNAP23	O00161	-0.0736163	0.0447883	0.100248	532	31884	Cardiometabolic
RSPO1	Q2MKA7	0.0743888	0.0452696	0.100334	531	31891	Neurology
BCL7B	Q9BQE9	-0.0722457	0.043978	0.100431	541	32111	Oncology II
MFAP4	P55083	0.071659	0.0436691	0.100807	541	32111	Inflammation II
BAP18	Q8IXM2	0.0746671	0.045586	0.101434	541	32111	Neurology II
PRR4	Q16378	0.0726565	0.0445072	0.102581	537	31866	Inflammation II
MED21	Q13503	-0.0720807	0.0442327	0.10319	541	32111	Cardiometabolic II
TRAF2	Q12933	-0.0743906	0.0457735	0.104123	533	31945	Inflammation
CXCL3	P19876	-0.0723156	0.0445123	0.104244	528	31763	Inflammation
NRP2	O60462	0.0740319	0.0456186	0.104623	531	31891	Neurology
DDHD2	O94830	-0.0735122	0.0453131	0.104735	541	32111	Neurology II
F7	P08709	-0.073176	0.045167	0.105206	531	31765	Cardiometabolic
BHMT2	Q9H2M3	-0.0710751	0.0438747	0.105242	541	32111	Cardiometabolic II
SPINT2	O43291	0.0724301	0.0447811	0.105786	533	31945	Inflammation
TNFAIP2	Q03169	0.0746036	0.0461269	0.105802	541	32111	Oncology II
CD5L	O43866	0.0705803	0.0436494	0.105882	536	31920	Inflammation II
NCR1	O76036	0.0698024	0.043176	0.105944	533	31945	Inflammation
ENG	P17813	0.0714706	0.0442618	0.10637	532	31884	Cardiometabolic
AP3S2	P59780	-0.0716256	0.0443657	0.106433	541	32111	Neurology II
ZBTB17	Q13105	0.0726992	0.0450671	0.106716	532	31884	Cardiometabolic
ESPL1	Q14674	-0.0698871	0.0434286	0.107564	541	32111	Oncology II
VSNL1	P62760	0.07756	0.0482298	0.107806	541	32111	Neurology II
IKBKG	Q9Y6K9	-0.0732108	0.0455451	0.107959	533	31945	Inflammation
FYB1	O15117	-0.0721644	0.0449052	0.108046	529	31835	Neurology
NT5C3A	Q9H0P0	-0.0721749	0.0449439	0.108299	533	31945	Inflammation
CLASP1	Q7Z460	-0.0702123	0.0437315	0.108377	541	32111	Oncology II
ATXN2L	Q8WWM7	-0.0715171	0.0445781	0.108646	541	32111	Neurology II
AKR1B1	P15121	0.0722421	0.045046	0.108771	533	31945	Oncology
ADRA2A	P08913	-0.070263	0.0439048	0.109521	541	32111	Cardiometabolic II
CDK5RAP3	Q96JB5	-0.0706145	0.044262	0.110628	541	32111	Neurology II
CRTAM	O95727	0.0700966	0.0439429	0.110673	531	31891	Neurology
NAA80	Q93015	-0.0706114	0.0443742	0.111548	541	32111	Neurology II
FGFR4	P22455	-0.070943	0.044583	0.111551	541	32111	Inflammation II
TNFRSF17	Q02223	0.0675709	0.0424939	0.111805	541	32111	Inflammation II
MRPL52	Q86TS9	0.0696871	0.0438263	0.111818	541	32045	Oncology II
CES3	Q6UWW8	-0.0721855	0.0456165	0.113548	533	31945	Oncology
KLRF1	Q9NZS2	0.0692688	0.0437822	0.113621	541	32111	Inflammation II
PTPRH	Q9HD43	0.0707287	0.0447757	0.114193	541	32111	Oncology II
SH3BP1	Q9Y3L3	0.0709105	0.0449012	0.114277	541	32111	Oncology II
ACTN4	O43707	0.0705127	0.0447272	0.114909	533	31945	Inflammation
SEMA3G	Q9NS98	0.0689166	0.0437304	0.115039	541	32111	Inflammation II
DNAJC9	Q8WXX5	0.0708404	0.0450388	0.115748	541	32111	Oncology II
THTPA	Q9BU02	-0.0710558	0.0451785	0.11577	538	32051	Oncology II
PIBF1	Q8WXW3-4	-0.0703404	0.0447937	0.116341	541	32111	Neurology II
DYNC1H1	Q14204	-0.0695642	0.0443175	0.11649	541	32111	Oncology II
NUMB	P49757	-0.0701411	0.0447251	0.116818	541	32111	Inflammation II
GCG	P01275	0.068419	0.0436666	0.11715	533	31945	Oncology
PPP1CC	P36873	-0.0701413	0.044787	0.117323	541	32111	Oncology II
DPT	Q07507	0.0773676	0.0494481	0.117672	532	31884	Cardiometabolic
PHLDB1	Q86UU1	0.0726452	0.0464413	0.117762	541	32111	Oncology II
AXIN1	O15169	-0.0707546	0.0452466	0.117875	533	31945	Inflammation
ASGR1	P07306	0.0733914	0.0469711	0.118175	531	31891	Neurology
RNF168	Q8IYW5	-0.0688699	0.0441094	0.118443	541	32111	Inflammation II
SMPDL3B	Q92485	-0.0679721	0.0435482	0.11856	541	32111	Oncology II
AMOTL2	Q9Y2J4	-0.0708345	0.0453896	0.118621	541	31990	Oncology II
CD46	P15529	0.0706323	0.0452841	0.118817	527	31459	Cardiometabolic
SOD2	P04179	0.0700043	0.0448829	0.118828	531	31891	Neurology
AMDHD2	Q9Y303	-0.0681206	0.0436928	0.118977	541	32111	Cardiometabolic II
ENDOU	P21128	0.0774723	0.0498106	0.119866	499	29786	Oncology II
IDS	P22304	-0.0697561	0.0449799	0.120943	533	31945	Inflammation
CD86	P42081	0.0682661	0.04407	0.121372	541	32111	Oncology II
PLXNA4	Q9HCM2	-0.0686613	0.0443341	0.121448	533	31945	Inflammation
MYBPC1	Q00872	0.0746095	0.0482653	0.122148	541	32111	Cardiometabolic II
KCTD5	Q9NXV2	0.0710358	0.0459704	0.122285	534	31492	Neurology II
ACADSB	P45954	-0.0676984	0.0438335	0.122481	541	32111	Cardiometabolic II
CFD	P00746	0.071293	0.0461754	0.122598	541	32111	Inflammation II
PROS1	P07225	-0.0683862	0.0443598	0.123165	541	32111	Inflammation II
DAAM1	Q9Y4D1	-0.0679413	0.0440863	0.123293	541	32111	Inflammation II
ADGRB3	O60242	0.0676943	0.0439353	0.123372	529	31836	Neurology
MATN2	O00339	0.0709378	0.0460421	0.123386	528	31825	Inflammation
S100A13	Q99584	-0.0672367	0.0437012	0.123913	541	32111	Inflammation II
AXL	P30530	0.0676469	0.0440641	0.124736	532	31824	Cardiometabolic
SHC1	P29353	-0.0672541	0.0438322	0.124942	541	32111	Oncology II
CTF1	Q16619	-0.0682048	0.0444739	0.12513	532	31884	Cardiometabolic
IL12B	P29460	0.0691199	0.0450912	0.125303	533	31945	Inflammation
RASSF2	P50749	0.06951	0.0453607	0.125428	533	31945	Oncology
ARHGEF12	Q9NZN5	-0.0690697	0.0451189	0.12581	533	31945	Inflammation
PRCP	P42785	0.0724342	0.0473281	0.1259	531	31769	Cardiometabolic
DGKZ	Q13574	-0.068122	0.0445251	0.126024	533	31945	Inflammation
MCEE	Q96PE7	0.0668377	0.0439251	0.128102	541	32111	Neurology II
CPLX2	Q6PUV4	0.066539	0.043748	0.12827	541	32111	Oncology II
HDDC2	Q7Z4H3	0.0673768	0.0443248	0.128494	541	32111	Oncology II
NDUFS6	O75380	0.0691043	0.0454965	0.128789	533	31945	Oncology
POF1B	Q8WVV4	0.0679156	0.0447267	0.128899	541	32111	Inflammation II
CD2AP	Q9Y5K6	-0.0689487	0.0454292	0.129086	532	31884	Cardiometabolic
CCER2	I3L3R5	0.0669229	0.0441263	0.129362	541	32111	Cardiometabolic II
SLC16A1	P53985	0.0694035	0.0458316	0.129946	531	31891	Neurology
SIAE	Q9HAT2	0.0691778	0.0456914	0.13002	533	31884	Oncology
PAFAH2	Q99487	-0.06722	0.0444318	0.13031	541	32111	Oncology II
HDAC9	Q9UKV0	-0.065692	0.0434369	0.130444	541	32111	Neurology II
KLRD1	Q13241	0.0674339	0.0446718	0.131161	533	31945	Inflammation
PMCH	P20382	-0.0661484	0.0438403	0.131337	541	32111	Cardiometabolic II
FAM20A	Q96MK3	0.0712513	0.0472452	0.131525	541	32111	Cardiometabolic II
CACNB1	Q02641	-0.065981	0.0437721	0.131714	541	32111	Neurology II
PSMD9	O00233	0.068026	0.0451614	0.131994	533	31945	Oncology
C1S	P09871	0.0674817	0.0448065	0.132049	541	32111	Inflammation II
CDHR5	Q9HBB8	-0.0690431	0.0459034	0.132557	532	31884	Cardiometabolic
ENTR1	Q96C92	0.0688785	0.0458173	0.132754	541	32111	Cardiometabolic II
EFHD1	Q9BUP0	0.0693542	0.0462323	0.133582	541	32111	Neurology II
SDCCAG8	Q86SQ7	-0.0678507	0.0452374	0.133645	541	32111	Oncology II
CKMT1A_CKMT1B	P12532	0.0658815	0.0439632	0.133988	528	31645	Inflammation
LRP1	Q07954	0.0686499	0.0458362	0.134205	533	31945	Oncology
PLA2G10	O15496	0.0681647	0.0455146	0.134225	531	31891	Neurology
CCL22	O00626	0.0682453	0.0456987	0.135339	524	31453	Inflammation
SYTL4	Q96C24	-0.0660465	0.0442451	0.135505	541	32111	Cardiometabolic II
F3	P13726	0.0690955	0.0463046	0.135648	529	31700	Oncology
GNGT1	P63211	-0.0653452	0.0437969	0.135698	541	32111	Neurology II
TNR	Q92752	-0.068852	0.0461585	0.135793	531	31891	Neurology
CDA	P32320	-0.0681775	0.0457127	0.135847	536	32047	Cardiometabolic II
IGSF21	Q96ID5	-0.0680834	0.0456577	0.135917	541	32111	Cardiometabolic II
FCAMR	Q8WWV6	0.0708151	0.0474905	0.135924	541	32111	Cardiometabolic II
DLG4	P78352	-0.0665376	0.0446435	0.136114	541	32111	Neurology II
DCTN6	O00399	-0.0664633	0.0446057	0.13622	531	31891	Neurology
WASF1	Q92558	-0.0670725	0.0450286	0.136342	532	31884	Cardiometabolic
DNPEP	Q9ULA0	0.0674414	0.0452943	0.136498	541	32111	Neurology II
CD244	Q9BZW8	0.0654791	0.0440636	0.137275	533	31945	Inflammation
CLSPN	Q9HAW4	-0.0658912	0.044375	0.137578	531	31831	Neurology
H2AP	O75409	0.0646056	0.0435356	0.137817	541	32111	Oncology II
REPS1	Q96D71	-0.0652128	0.0439929	0.138248	541	32111	Inflammation II
ERBB3	P21860	-0.0708773	0.047823	0.13832	525	31645	Inflammation
CA13	Q8N1Q1	-0.066277	0.0447328	0.138442	531	31767	Cardiometabolic
CDH6	P55285	0.0653978	0.0441434	0.138477	532	31884	Cardiometabolic
NTF4	P34130	-0.0654863	0.0442476	0.138874	533	31945	Oncology
RPGR	Q92834	0.0643612	0.0435132	0.139109	541	32111	Neurology II
NRXN3	Q9Y4C0	-0.0650607	0.0440029	0.13926	541	32111	Neurology II
SUMF2	Q8NBJ7	-0.066235	0.0448403	0.139641	531	31891	Neurology
CBLIF	P27352	0.0628859	0.0426209	0.140086	532	31816	Cardiometabolic
DNAJA4	Q8WW22	0.0658689	0.0447287	0.140851	541	32111	Neurology II
SLIRP	Q9GZT3	-0.0646137	0.0439	0.141064	541	32111	Oncology II
AARSD1	Q9BTE6	0.0665653	0.0452438	0.141222	533	31945	Oncology
PSAPL1	Q6NUJ1	0.0648105	0.044132	0.141952	541	32111	Oncology II
GBA	P04062	0.0649031	0.0442623	0.142558	541	32111	Neurology II
CLSTN3	Q9BQT9	0.0659956	0.0450152	0.142628	541	32111	Neurology II
PKD2	Q13563	0.0668761	0.0456176	0.142644	541	32111	Cardiometabolic II
DKKL1	Q9UK85	0.064408	0.0439649	0.142924	533	31945	Oncology
FGF19	O95750	-0.0642881	0.0439611	0.143635	533	31945	Inflammation
CCL19	Q99731	0.0667627	0.0456884	0.143943	531	31891	Neurology
IL9	P15248	-0.0640041	0.0438179	0.144102	541	32111	Oncology II
CTSC	P53634	0.0662045	0.0453301	0.144153	526	31711	Inflammation
CA7	P43166	-0.063619	0.0436437	0.144927	541	32111	Oncology II
GSAP	A4D1B5	-0.0640949	0.0439738	0.144959	533	31945	Oncology
PAIP2B	Q9ULR5	0.0644596	0.0442521	0.145214	539	32057	Oncology II
PPIE	Q9UNP9	0.0631902	0.0434116	0.145501	541	32111	Oncology II
GIGYF2	Q6Y7W6	0.0666567	0.0458435	0.145945	541	32111	Neurology II
EIF1AX	P47813	-0.0644144	0.0443721	0.146589	541	32111	Neurology II
WIF1	Q9Y5W5	0.0662608	0.045656	0.146695	533	31945	Oncology
RTN4R	Q9BZR6	0.0698431	0.0481708	0.147085	533	31945	Oncology
IFNL1	Q8IU54	0.0637339	0.0439716	0.147216	531	31891	Neurology
HGFAC	Q04756	-0.0647138	0.0446586	0.147316	535	31811	Inflammation II
PLXNB3	Q9ULL4	-0.0648142	0.0447376	0.147404	532	31762	Cardiometabolic
LECT2	O14960	0.0701131	0.0484366	0.14775	541	32111	Cardiometabolic II
USP47	Q96K76	-0.0646906	0.0446975	0.147813	541	32111	Cardiometabolic II
DOCK9	Q9BZ29	-0.0629156	0.0434787	0.147884	541	32111	Neurology II
PAPPA	Q13219	0.066184	0.0457553	0.148043	533	31945	Inflammation
NFATC1	O95644	-0.0654913	0.0452882	0.148149	533	31945	Inflammation
CSDE1	O75534	-0.0644602	0.0446237	0.14859	541	32111	Cardiometabolic II
SFTPA2	Q8IWL1	0.0641852	0.044442	0.148669	533	31945	Oncology
ANXA5	P08758	0.0655705	0.0454242	0.148875	531	31837	Neurology
HAO1	Q9UJM8	0.0688606	0.0477384	0.149173	533	31945	Oncology
USP8	P40818	-0.0654348	0.0453661	0.149197	532	31884	Cardiometabolic
HSDL2	Q6YN16	-0.0637803	0.0443331	0.150247	541	32111	Cardiometabolic II
PRKAR1A	P10644	-0.0643842	0.0448136	0.150801	532	31884	Cardiometabolic
KAZN	Q674X7	-0.0647591	0.045094	0.150976	541	32111	Oncology II
TMEM25	Q86YD3	0.0635017	0.0442205	0.150996	541	32111	Neurology II
LEG1	Q6P5S2	0.0645762	0.0450215	0.151475	521	31029	Inflammation II
HS6ST2	Q96MM7	0.0634405	0.0442803	0.151943	541	32111	Inflammation II
ELOB	Q15370	-0.063909	0.0446507	0.152341	541	32111	Cardiometabolic II
LAMTOR5	O43504	0.0633562	0.0442913	0.15259	541	32111	Oncology II
BTD	P43251	-0.0647662	0.045287	0.15268	541	32111	Inflammation II
FLRT2	O43155	0.0628397	0.0440119	0.153353	531	31891	Neurology
ENPP6	Q6UWR7	-0.0699338	0.0489924	0.153452	541	32111	Cardiometabolic II
CLEC10A	Q8IUN9	0.0629053	0.0441126	0.153864	531	31891	Neurology
DLK1	P80370	-0.0636047	0.0446807	0.15458	532	31884	Cardiometabolic
SCIN	Q9Y6U3	-0.062675	0.0440522	0.15481	541	32111	Neurology II
RPE	Q96AT9	-0.0635197	0.0446551	0.154896	541	32111	Oncology II
CD33	P20138	0.0623993	0.0438882	0.155091	533	31945	Oncology
DCBLD2	Q96PD2	0.0630157	0.0443237	0.155109	533	31945	Oncology
SKIV2L	Q15477	0.0622835	0.0438417	0.15542	541	32111	Cardiometabolic II
KLK3	P07288	-0.0913853	0.0643435	0.155528	541	32111	Cardiometabolic II
ID4	P47928	-0.0619985	0.0437996	0.156921	541	32111	Oncology II
CEP290	O15078	-0.0619471	0.0438446	0.157692	541	32111	Oncology II
ARSA	P15289	0.0646118	0.0457407	0.157784	531	31891	Neurology
RRM2	P31350	0.0633896	0.0448902	0.15792	533	31945	Oncology
GGCT	O75223	-0.0635354	0.0450764	0.158685	540	32045	Cardiometabolic II
SERPINF1	P36955	0.0686461	0.0488268	0.159751	535	31655	Inflammation II
BECN1	Q14457	-0.064145	0.0456671	0.160133	541	32111	Cardiometabolic II
ANXA1	P04083	0.0657828	0.0468842	0.16059	531	31920	Inflammation II
OGFR	Q9NZT2	0.0643664	0.0459605	0.161372	533	31945	Oncology
EHBP1	Q8NDI1	-0.0630238	0.0450537	0.161855	541	32111	Cardiometabolic II
HIP1	O00291	-0.0619752	0.0443066	0.161879	541	32111	Cardiometabolic II
KLK12	Q9UKR0	0.0618026	0.0442086	0.162121	533	31945	Oncology
CD34	P28906	-0.0628667	0.0450041	0.16244	531	31831	Neurology
FCGR3B	O75015	0.0626263	0.0448593	0.162697	528	31708	Cardiometabolic
FUS	P35637	0.0635138	0.045522	0.162946	531	31889	Oncology
TYMP	P19971	0.0635035	0.0455212	0.163006	530	31645	Cardiometabolic
STAB2	Q8WWQ8	0.0640782	0.0459644	0.163292	541	32111	Cardiometabolic II
EGFLAM	Q63HQ2	0.0613798	0.0440782	0.163766	541	32111	Oncology II
LTO1	Q8WV07	-0.0620383	0.0445726	0.163968	533	31945	Inflammation
NDST1	P52848	-0.0608842	0.0438094	0.164604	541	32111	Oncology II
TCOF1	Q13428	0.0622268	0.0448645	0.165444	541	32111	Cardiometabolic II
NID1	P14543	0.0628104	0.0452914	0.165501	532	31695	Cardiometabolic
ITGA6	P23229	-0.0621376	0.0448629	0.166035	533	31945	Inflammation
MVK	Q03426	0.063034	0.0455465	0.166374	533	31945	Inflammation
ERI1	Q8IV48	-0.0620324	0.0448767	0.166884	541	32111	Oncology II
DMD	P11532	0.0640955	0.046418	0.16733	541	32111	Cardiometabolic II
KCNIP4	Q6PIL6	-0.0607055	0.0440977	0.168632	531	31891	Neurology
KLRK1	P26718	0.0594082	0.0431593	0.168671	541	32111	Neurology II
ARHGAP25	P42331	0.062038	0.0450895	0.168857	533	31945	Oncology
PNMA1	Q8ND90	-0.0610577	0.0444029	0.169105	541	32111	Cardiometabolic II
LILRA3	Q8N6C8	0.0598451	0.0435649	0.169535	541	32111	Cardiometabolic II
MPO	P05164	0.0627754	0.0457176	0.169718	531	31891	Neurology
NOTCH3	Q9UM47	0.0636712	0.0464217	0.170194	532	31884	Cardiometabolic
KIAA2013	Q8IYS2	-0.0604553	0.0441603	0.171001	541	32111	Oncology II
IL6R	P08887	0.0607159	0.0443641	0.17113	527	31454	Cardiometabolic
SFRP4	Q6FHJ7	-0.0630721	0.0461087	0.171343	541	32111	Inflammation II
ADGRE2	Q9UHX3	0.0612625	0.0448507	0.171964	533	31945	Inflammation
HCG22	E2RYF7	-0.0595152	0.0436168	0.17241	541	32111	Cardiometabolic II
ATRN	O75882-2	-0.0609392	0.0447279	0.173059	541	32111	Inflammation II
MAPK13	O15264	0.060683	0.0445504	0.17316	541	32111	Oncology II
SCN2A	Q99250	-0.0596116	0.0437778	0.173297	541	32111	Neurology II
AMN	Q9BXJ7	0.0609524	0.0447654	0.173325	533	31945	Inflammation
PGD	P52209	0.0620101	0.0455773	0.173657	541	32111	Cardiometabolic II
CTSB	P07858	0.0616054	0.0452844	0.1737	525	31532	Cardiometabolic
CSF3	P09919	0.0620051	0.0456119	0.174018	533	31945	Inflammation
ITPRIP	Q8IWB1	-0.0611028	0.0450316	0.174817	541	32111	Neurology II
SPRR3	Q9UBC9	0.0647835	0.0477592	0.174953	541	32111	Neurology II
CEP43	O95684	-0.0613421	0.0452468	0.175187	532	31696	Cardiometabolic
MGLL	Q99685	-0.0607399	0.0448435	0.175582	531	31885	Inflammation
IL11	P20809	-0.0611025	0.0451469	0.175923	533	31945	Inflammation
FCER2	P06734	0.0599179	0.0442762	0.175968	531	31891	Neurology
NCAM2	O15394	0.0631585	0.0466765	0.17602	531	31891	Neurology
TIA1	P31483	-0.0605747	0.0447682	0.176031	525	31593	Cardiometabolic
PTP4A3	O75365	0.0618937	0.0457831	0.17641	541	32111	Inflammation II
PPIF	P30405	-0.0592868	0.0439207	0.177061	541	32111	Cardiometabolic II
BCL2	P10415	0.0608287	0.0450755	0.177181	541	32111	Oncology II
TALDO1	P37837	0.0627611	0.0465468	0.177548	535	31981	Cardiometabolic II
CCL27	Q9Y4X3	-0.0599616	0.0444996	0.177831	532	31884	Cardiometabolic
THY1	P04216	0.0620195	0.046056	0.178106	531	31891	Neurology
PDLIM7	Q9NR12	-0.0608255	0.0451697	0.178109	533	31945	Inflammation
ATP5IF1	Q9UII2	-0.0598609	0.0445317	0.178873	533	31945	Inflammation
NIT1	Q86X76	-0.0615432	0.0457904	0.178942	541	32111	Cardiometabolic II
CHRM1	P11229	-0.0588346	0.0438105	0.179293	541	32111	Neurology II
NPTXR	O95502	-0.0613174	0.0456639	0.179338	532	31884	Cardiometabolic
ST8SIA1	Q92185	-0.0594832	0.0442982	0.17934	541	32111	Inflammation II
CHRDL2	Q6WN34	0.0651668	0.048539	0.179413	532	31884	Cardiometabolic
GOLGA3	Q08378	-0.0598908	0.0446432	0.179744	541	32111	Neurology II
IL16	Q14005	0.0624697	0.046651	0.180543	533	31945	Inflammation
GLB1	P16278	0.0618821	0.0462776	0.181159	531	31891	Neurology
LMOD2	Q6P5Q4	-0.0589198	0.0441401	0.18193	541	32111	Neurology II
MEP1A	Q16819	0.0602082	0.0451077	0.181953	541	32111	Oncology II
CLC	Q05315	0.0610109	0.045713	0.181991	532	31884	Cardiometabolic
HRC	P23327	0.0588471	0.0440936	0.182009	541	32111	Cardiometabolic II
BCL2L15	Q5TBC7	0.0610815	0.0457905	0.182226	541	32111	Inflammation II
PCDH17	O14917	0.057735	0.0433649	0.183064	532	31884	Cardiometabolic
SCP2	P22307	0.0598573	0.0449594	0.183069	533	31945	Oncology
CXCL5	P42830	-0.0594229	0.0447205	0.183927	532	31758	Cardiometabolic
ADAMTS8	Q9UP79	-0.0600717	0.045263	0.184453	533	31945	Oncology
NENF	Q9UMX5	-0.0584685	0.0440592	0.184494	541	32111	Oncology II
PDP1	Q9P0J1	0.0591355	0.0445714	0.184589	533	31945	Oncology
VMO1	Q7Z5L0	0.0579481	0.0437528	0.185356	533	31945	Oncology
HADH	Q16836	-0.0576583	0.0435455	0.185472	541	32111	Cardiometabolic II
NOS2	P35228	-0.0587296	0.0443551	0.185477	541	32111	Cardiometabolic II
DHODH	Q02127	0.0574749	0.0434366	0.185772	541	32111	Cardiometabolic II
ARNT	P27540	-0.0591279	0.0447202	0.186111	533	31945	Inflammation
CXCL11	O14625	0.0596165	0.0451237	0.186441	531	31891	Neurology
CUZD1	Q86UP6	0.0573624	0.0434537	0.186807	541	32111	Neurology II
TAP1	Q03518	0.0576943	0.0437725	0.187487	541	32111	Oncology II
OPHN1	O60890	-0.0595413	0.0451775	0.187523	541	32111	Neurology II
BRME1	Q0VDD7	-0.0577787	0.0438537	0.18766	541	32111	Neurology II
GIMAP8	Q8ND71	-0.0586382	0.044533	0.187928	541	32111	Oncology II
SIGLEC6	O43699	0.0574444	0.0436427	0.188093	533	31945	Oncology
CLGN	O14967	0.0582127	0.0442677	0.188505	541	32111	Neurology II
IMMT	Q16891	0.0606456	0.0462495	0.189767	541	32111	Oncology II
STOML2	Q9UJZ1	-0.0574419	0.0438416	0.190123	541	32111	Oncology II
TP53INP1	Q96A56	-0.0577906	0.0441114	0.19016	532	31884	Cardiometabolic
FETUB	Q9UGM5	0.0625142	0.0477368	0.190345	532	31756	Cardiometabolic
WWP2	O00308	-0.0596548	0.0456697	0.191477	531	31891	Neurology
KHDC3L	Q587J8	0.0569921	0.0436714	0.191886	541	32111	Oncology II
VWA5A	O00534	0.057221	0.0438477	0.191895	541	32111	Oncology II
IL7R	P16871	-0.0601751	0.0461201	0.191979	531	31891	Neurology
ERMAP	Q96PL5	0.0589505	0.0452475	0.192627	541	32111	Inflammation II
MAP2K6	P52564	-0.0586767	0.0451015	0.193261	533	31945	Inflammation
DCLRE1C	Q96SD1	-0.0567885	0.0436729	0.193493	541	32111	Oncology II
SSC5D	A1L4H1	0.0603616	0.0464329	0.19361	532	31824	Cardiometabolic
ADA	P00813	0.0588868	0.0453512	0.194129	533	31945	Inflammation
CDHR2	Q9BYE9	0.0688985	0.0530935	0.194397	533	31945	Oncology
KLK8	O60259	0.0599351	0.0461902	0.194434	507	30889	Oncology
C4BPB	P20851	0.0591949	0.0456421	0.194653	533	31945	Oncology
RLN1	P04808	0.0603392	0.0465396	0.194799	541	32111	Neurology II
NXPH1	P58417	0.0573865	0.0442773	0.194951	531	31891	Neurology
RAPGEF2	Q9Y4G8	-0.0576264	0.0445362	0.195692	541	32111	Oncology II
BANK1	Q8NDB2	-0.058501	0.0452214	0.195784	533	31945	Inflammation
OMD	Q99983	-0.0598663	0.0462825	0.195839	533	31945	Inflammation
CD248	Q9HCU0	-0.057166	0.0442029	0.19592	541	32111	Cardiometabolic II
SETMAR	Q53H47	-0.0600369	0.0464631	0.196308	528	31783	Neurology
KLF4	O43474	0.0578483	0.0447906	0.196521	541	32111	Neurology II
PAM	P19021	0.0567986	0.0440147	0.196896	529	31704	Cardiometabolic
LRRC59	Q96AG4	-0.0566259	0.0439457	0.197558	541	32111	Cardiometabolic II
CA4	P22748	0.0566392	0.0440026	0.198032	532	31884	Cardiometabolic
CA9	Q16790	0.0554151	0.0431107	0.198648	533	31945	Oncology
HMCN2	Q8NDA2	0.055978	0.0435702	0.19887	541	32052	Inflammation II
VEGFD	O43915	0.0575389	0.0448043	0.199063	533	31877	Inflammation
BCL2L11	O43521-2	0.0565613	0.0440706	0.199343	533	31945	Inflammation
BIN2	Q9UBW5	-0.0581088	0.0452772	0.199352	531	31891	Neurology
TSNAX	Q99598	-0.0574348	0.0447754	0.199587	541	32111	Cardiometabolic II
PRSS2	P07478	0.0552796	0.0431029	0.199667	532	31824	Cardiometabolic
CEACAM20	Q6UY09	0.056483	0.0440676	0.199935	541	32111	Oncology II
GAMT	Q14353	-0.0558684	0.0436061	0.200122	541	32111	Cardiometabolic II
FIS1	Q9Y3D6	-0.0580504	0.0453276	0.200304	530	31765	Inflammation
GLI2	P10070	-0.0561121	0.0438395	0.200565	541	32111	Inflammation II
ARID3A	Q99856	-0.0559849	0.0437711	0.200884	541	32111	Neurology II
CDAN1	Q8IWY9	-0.0561451	0.0439206	0.201132	541	32111	Neurology II
PGR	P06401	-0.0566166	0.0443925	0.20218	541	32111	Inflammation II
CTSH	P09668	0.0558676	0.0438696	0.202843	531	31823	Cardiometabolic
PMS1	P54277	0.05668	0.0446173	0.203957	541	32111	Neurology II
DDA1	Q9BW61	-0.0559467	0.044055	0.20411	541	32111	Cardiometabolic II
GIT1	Q9Y2X7	-0.0568718	0.0448269	0.204549	541	32111	Inflammation II
C2orf69	Q8N8R5	-0.0561741	0.0443006	0.204791	541	32111	Neurology II
DBNL	Q9UJU6	-0.0570716	0.0450292	0.205	533	31945	Inflammation
BCAT2	O15382	-0.0551128	0.0434985	0.205153	541	32111	Neurology II
DUSP29	Q68J44	0.058329	0.0460421	0.205204	541	32111	Neurology II
TSC1	Q92574	-0.0563388	0.0445204	0.205706	541	32111	Inflammation II
SMAD3	P84022	-0.0557589	0.0440754	0.205843	541	32111	Oncology II
ARHGAP45	Q92619	-0.0563206	0.0445726	0.206384	541	32111	Inflammation II
WASL	O00401	-0.0552404	0.0437244	0.206454	541	32111	Inflammation II
DTD1	Q8TEA8	-0.0562235	0.0446261	0.207713	541	32111	Inflammation II
PCBP2	Q15366	-0.0564043	0.0447745	0.207762	541	32111	Neurology II
TUBB3	Q13509	-0.0552354	0.0438469	0.207765	541	32111	Neurology II
F13B	P05160	-0.05582	0.0443349	0.208012	536	31920	Inflammation II
LRRC37A2	A6NM11	0.0553963	0.0440167	0.208201	541	32111	Oncology II
PIKFYVE	Q9Y2I7	-0.0574524	0.0456914	0.208608	541	32111	Inflammation II
ASRGL1	Q7L266	-0.0563313	0.0448146	0.20876	541	32111	Cardiometabolic II
TPR	P12270	0.0562406	0.0447523	0.208859	541	32111	Cardiometabolic II
PSCA	O43653	0.0530358	0.042229	0.209148	541	32111	Oncology II
SUSD1	Q6UWL2	-0.0555536	0.0442569	0.209387	532	31884	Cardiometabolic
SSNA1	O43805	0.0558322	0.0445496	0.210112	541	32111	Oncology II
ALMS1	Q8TCU4	0.0549003	0.0438079	0.21013	541	32111	Oncology II
COL4A4	P53420	-0.0548272	0.0437798	0.210446	541	32043	Oncology II
CPB2	Q96IY4	-0.0558999	0.0446386	0.210469	541	32050	Inflammation II
ENTPD6	O75354	0.0536831	0.0428974	0.210777	532	31884	Cardiometabolic
XRCC4	Q13426	-0.0561224	0.0448782	0.211099	531	31891	Neurology
CNGB3	Q9NQW8	-0.0552966	0.0442571	0.211504	541	32111	Neurology II
DEFB104A_DEFB104B	Q8WTQ1	-0.0590281	0.0472601	0.211663	541	32111	Neurology II
CA11	O75493	0.0552595	0.0442733	0.211978	533	31945	Oncology
FGD3	Q5JSP0	-0.0559611	0.0448816	0.212449	541	32111	Neurology II
INPP5D	Q92835	-0.0568159	0.0456344	0.213123	541	32111	Cardiometabolic II
ASGR2	P07307	0.0541122	0.0434827	0.213333	541	32111	Inflammation II
PRKCQ	Q04759	-0.0548712	0.0441551	0.213981	533	31945	Inflammation
AHSA1	O95433	-0.054999	0.0443464	0.214897	541	32111	Oncology II
IFNL2	Q8IZJ0	-0.0543123	0.043841	0.215402	541	32111	Neurology II
KIF1C	O43896	0.0560548	0.0452645	0.215574	541	32111	Cardiometabolic II
PRRT3	Q5FWE3	0.0543277	0.0439769	0.216693	541	32111	Cardiometabolic II
PLXDC1	Q8IUK5	-0.0555228	0.0449643	0.216898	533	31945	Oncology
LEP	P41159	0.0870779	0.0705265	0.216948	532	31884	Cardiometabolic
NFKB1	P19838	-0.0555731	0.0450454	0.21731	541	32111	Cardiometabolic II
GRAP2	O75791	-0.0551122	0.0446751	0.217344	532	31884	Cardiometabolic
IL1RAP	Q9NPH3	-0.0560011	0.0454452	0.217845	531	31891	Neurology
ART3	Q13508	-0.0578244	0.046984	0.218426	532	31824	Cardiometabolic
GAGE2A	Q6NT46	-0.053539	0.0435054	0.218462	541	32111	Oncology II
SMPDL3A	Q92484	0.0547154	0.0444737	0.21859	533	31887	Inflammation
GAD2	Q05329	-0.0535916	0.0436134	0.219152	541	32111	Inflammation II
AMY2B	P19961	-0.0570503	0.0465194	0.220057	480	29047	Cardiometabolic
RNASE3	P12724	0.0555432	0.0452942	0.220095	529	31762	Cardiometabolic
SPARCL1	Q14515	0.0546831	0.0446513	0.220699	528	31704	Cardiometabolic
IL17F	Q96PD4	0.0540445	0.0441416	0.220823	533	31945	Inflammation
ZNRF4	Q8WWF5	-0.0540176	0.0441504	0.221144	541	32111	Oncology II
TXLNA	P40222	-0.0551602	0.0451523	0.221841	531	31891	Neurology
PARD3	Q8TEW0	-0.0542011	0.0444023	0.222206	541	32111	Oncology II
CPE	P16870	-0.0539831	0.0443144	0.223154	527	31705	Oncology
CD93	Q9NPY3	0.0545242	0.0448099	0.223684	509	30551	Cardiometabolic
ECHDC3	Q96DC8	0.0553062	0.0454578	0.223738	541	32111	Cardiometabolic II
GOT1	P17174	0.0547791	0.0450393	0.223889	541	32111	Cardiometabolic II
DARS1	P14868	-0.0546871	0.0449704	0.223958	531	31831	Neurology
CHIT1	Q13231	0.0536029	0.044089	0.224065	526	31579	Cardiometabolic
SFRP1	Q8N474	0.0564004	0.04639	0.224066	529	31777	Neurology
VAMP5	O95183	0.0551271	0.0453525	0.224166	532	31884	Cardiometabolic
GET3	O43681	-0.0540479	0.0445021	0.224556	541	32111	Cardiometabolic II
ELAC1	Q9H777	-0.0542214	0.0446919	0.225044	541	32111	Neurology II
B4GALT1	P15291	0.053675	0.0442452	0.225082	533	31945	Inflammation
TRAF3IP2	O43734	-0.0531504	0.0438215	0.225174	541	32111	Cardiometabolic II
COL1A1	P02452	-0.0548831	0.0452522	0.225196	532	31884	Cardiometabolic
COCH	O43405	-0.0539486	0.0445248	0.225646	541	32111	Cardiometabolic II
DNAJC21	Q5F1R6	-0.0540354	0.0446171	0.225861	541	32111	Neurology II
BRD3	Q15059	-0.0530499	0.0438356	0.226202	541	32111	Cardiometabolic II
CFH	P08603	0.0622818	0.051469	0.226246	507	30177	Inflammation II
ADD1	P35611	-0.0542657	0.0448688	0.226497	541	32111	Inflammation II
PRAME	P78395	-0.0530864	0.0439171	0.226745	541	32111	Oncology II
AMBN	Q9NP70	0.0536076	0.0444666	0.227983	533	31945	Inflammation
DCN	P07585	0.0523928	0.0435352	0.228798	532	31884	Cardiometabolic
UBAC1	Q9BSL1	0.0541627	0.0450811	0.229576	533	31945	Oncology
CSF2RA	P15509	0.0524786	0.0437716	0.23056	531	31891	Neurology
NFIC	P08651	-0.0530049	0.0442112	0.230567	541	32111	Neurology II
DBH	P09172	-0.0543007	0.0453053	0.230703	536	32047	Inflammation II
SERPINA6	P08185	0.0607914	0.0507462	0.230936	541	32111	Inflammation II
PTPRK	Q15262	0.0540525	0.0451233	0.230962	541	32111	Oncology II
IL33	O95760	-0.0530329	0.0443006	0.231262	533	31945	Inflammation
UNG	P13051	-0.0523813	0.0437589	0.23129	541	32111	Oncology II
SOX9	P48436	0.0526963	0.0440637	0.231731	541	32111	Neurology II
CRHR1	P34998	-0.0531957	0.0444882	0.231803	532	31884	Cardiometabolic
UPK3A	O75631	-0.0519624	0.0435054	0.232326	541	32111	Neurology II
MAPRE3	Q9UPY8	-0.0525109	0.0440097	0.232805	541	32111	Oncology II
KYAT1	Q16773	-0.0537761	0.0450777	0.232883	530	31821	Cardiometabolic
RNASEH2A	O75792	-0.0536256	0.0449756	0.233133	541	32111	Neurology II
GH1	P01241	0.0584271	0.0490506	0.233591	532	31816	Cardiometabolic
SRPK2	P78362	-0.054062	0.0453934	0.233666	533	31945	Inflammation
PTPRR	Q15256	0.0533367	0.0448615	0.234471	541	32111	Neurology II
SMAD1	Q15797	-0.053154	0.0447122	0.234517	533	31945	Oncology
TJAP1	Q5JTD0	-0.0541301	0.045562	0.234812	533	31945	Oncology
SUOX	P51687	0.0554697	0.0466975	0.234892	541	32111	Neurology II
SLC44A4	Q53GD3	-0.0519027	0.0437356	0.235331	541	32111	Neurology II
CBLN1	P23435	0.0520333	0.0438486	0.235363	541	32111	Neurology II
TREH	O43280	-0.0527686	0.0444811	0.235498	541	32111	Cardiometabolic II
CNTNAP2	Q9UHC6	0.0531563	0.044835	0.235781	533	31945	Inflammation
FRMD7	Q6ZUT3	0.0516912	0.0436659	0.236497	541	32111	Neurology II
IQGAP2	Q13576	0.0536355	0.045462	0.238085	533	31945	Oncology
GNPDA2	Q8TDQ7	-0.0523081	0.0444426	0.239204	541	32111	Inflammation II
EIF4B	P23588	-0.0530468	0.0451268	0.239793	531	31891	Neurology
PHACTR2	O75167	-0.0522862	0.0445529	0.240564	541	32111	Neurology II
DIABLO	Q9NR28	-0.0525663	0.0448315	0.240985	529	31762	Cardiometabolic
IPCEF1	Q8WWN9	-0.0528401	0.0451126	0.24148	529	31836	Neurology
GMFG	O60234	-0.0524515	0.044812	0.241808	541	32111	Cardiometabolic II
NCK2	O43639	-0.0522784	0.0447094	0.242286	533	31945	Inflammation
ST13	P50502	-0.0524855	0.0448979	0.242405	541	32111	Inflammation II
TLR3	O15455	-0.0516113	0.0441701	0.242619	533	31945	Inflammation
ARHGAP1	Q07960	-0.0531241	0.0454731	0.242705	533	31945	Oncology
PLAT	P00750	0.0576935	0.0494387	0.243223	529	31762	Cardiometabolic
IFNGR1	P15260	0.0504696	0.0432929	0.243708	533	31945	Inflammation
UNC5D	Q6UXZ4	0.0518298	0.0444754	0.243873	541	32111	Inflammation II
LILRB5	O75023	0.0511921	0.0439814	0.244446	532	31884	Cardiometabolic
PDXDC1	Q6P996	-0.0508065	0.0436533	0.244478	541	32111	Oncology II
CLEC4C	Q8WTT0	-0.0514417	0.0442308	0.244818	533	31945	Inflammation
NGRN	Q9NPE2	0.0524405	0.0451555	0.245508	541	32111	Neurology II
NOMO1	Q15155	0.0544606	0.0468974	0.245531	531	31891	Neurology
TXK	P42681	-0.0504548	0.0434692	0.245763	541	32111	Oncology II
SERPINB5	P36952	0.0512231	0.0441376	0.245833	532	31884	Cardiometabolic
MYOC	Q99972	0.0523399	0.0451129	0.245968	531	31891	Neurology
SNX2	O60749	0.0501612	0.0432768	0.246424	541	32111	Oncology II
SIGLEC15	Q6ZMC9	0.0518891	0.044789	0.24665	531	31891	Neurology
MUC16	Q8WXI7	0.0512586	0.0442967	0.247205	533	31945	Oncology
SLA2	Q9H6Q3	-0.0515109	0.0445185	0.247245	541	32111	Neurology II
IFNLR1	Q8IU57	-0.052848	0.0457433	0.24796	533	31945	Inflammation
DOK2	O60496	-0.051898	0.0449594	0.248365	532	31884	Cardiometabolic
SV2A	Q7L0J3	0.050778	0.0440316	0.248821	541	32111	Neurology II
PDLIM5	Q96HC4	-0.0518498	0.0449741	0.248959	541	32111	Neurology II
AKR1C4	P17516	0.0514871	0.044688	0.249262	532	31884	Cardiometabolic
SPINK6	Q6UWN8	0.0532693	0.0462604	0.249522	533	31945	Oncology
DNER	Q8NFT8	-0.0540854	0.046978	0.249612	526	31700	Inflammation
CLEC12A	Q5QGZ9	0.0502961	0.0437267	0.250046	541	32111	Inflammation II
HNMT	P50135	0.0531333	0.0462038	0.250154	526	31719	Neurology
NINJ1	Q92982	0.0525948	0.0458136	0.250962	533	31945	Oncology
SERPIND1	P05546	0.0532028	0.0463484	0.251015	541	32050	Inflammation II
S100A4	P26447	-0.0525726	0.0458216	0.251244	533	31945	Oncology
LCP1	P13796	0.0514186	0.044836	0.251458	541	32111	Cardiometabolic II
FUOM	A2VDF0	0.0534215	0.0466179	0.251819	541	32111	Inflammation II
ST3GAL1	Q11201	0.0532441	0.0465231	0.252431	533	31945	Oncology
SORT1	Q99523	0.0510127	0.0446087	0.252807	532	31816	Cardiometabolic
YOD1	Q5VVQ6	-0.0508498	0.0444738	0.252887	541	32111	Cardiometabolic II
GH2	P01242	-0.0499258	0.043813	0.254486	533	31945	Oncology
BNIP3L	O60238	0.0520266	0.0456919	0.254854	541	32111	Inflammation II
ARL2BP	Q9Y2Y0	-0.0503993	0.0442758	0.254993	541	32111	Cardiometabolic II
SARG	Q9BW04	-0.0509786	0.0448011	0.255168	536	31987	Cardiometabolic II
NFAT5	O94916	-0.0509028	0.044736	0.255184	541	32111	Inflammation II
EZR	P15311	0.0524037	0.0460606	0.255241	531	31891	Neurology
ITIH1	P19827	-0.0498511	0.0438275	0.255355	541	32111	Inflammation II
COQ7	Q99807	-0.0512623	0.045115	0.255848	541	32111	Cardiometabolic II
GORASP2	Q9H8Y8	-0.0506944	0.0446186	0.255885	541	32111	Oncology II
MCAM	P43121	0.0514508	0.0452878	0.255921	532	31824	Cardiometabolic
PRKD2	Q9BZL6	-0.0502828	0.0442841	0.256183	541	32111	Cardiometabolic II
SCPEP1	Q9HB40	0.0515503	0.045455	0.256755	539	31993	Cardiometabolic II
PNLIPRP2	P54317	-0.0505649	0.0446103	0.257012	528	31765	Inflammation
CHMP1A	Q9HD42	-0.0505707	0.0446558	0.257444	531	31891	Neurology
CMC1	Q7Z7K0	-0.0501799	0.0443168	0.257508	541	32111	Cardiometabolic II
TG	P01266	0.0499056	0.0441074	0.257863	541	32111	Oncology II
BOC	Q9BWV1	0.0516907	0.0456959	0.257976	532	31884	Cardiometabolic
PPM1F	P49593	-0.0506508	0.0447833	0.258047	541	32111	Cardiometabolic II
AMY1A_AMY1B_AMY1C	P0DUB6_P0DTE7_P0DTE8	-0.051747	0.0457783	0.258315	505	30056	Inflammation II
FCGR2A	P12318	0.0492618	0.0436288	0.258851	528	31514	Cardiometabolic
NMT1	P30419	-0.0497653	0.0440786	0.258892	541	32111	Neurology II
SERPING1	P05155	0.0506921	0.0449338	0.259256	541	32050	Inflammation II
VPS4B	O75351	-0.0502849	0.0446217	0.259777	541	32111	Oncology II
NFE2	Q16621	-0.0507933	0.0451013	0.260078	541	32111	Cardiometabolic II
PLA2G4A	P47712	-0.050285	0.0447521	0.261168	533	31945	Inflammation
CLIP2	Q9UDT6	-0.0504386	0.0449125	0.26142	533	31945	Inflammation
SLC28A1	O00337	-0.0493619	0.043955	0.261433	541	32111	Oncology II
BST1	Q10588	0.0511183	0.0455192	0.261436	531	31891	Neurology
TNFAIP8L2	Q6P589	-0.0502424	0.0448022	0.262106	541	32111	Inflammation II
PLPBP	O94903	-0.0507189	0.0452853	0.262719	532	31884	Cardiometabolic
DENR	O43583	-0.0503545	0.04502	0.263358	541	32111	Inflammation II
NOTCH2	Q04721	0.0494917	0.0442947	0.263854	541	32111	Cardiometabolic II
LPP	Q93052	-0.0500749	0.0448206	0.263896	541	32111	Cardiometabolic II
ERN1	O75460	-0.0506615	0.0454316	0.264801	541	32111	Oncology II
BAG3	O95817	-0.0499867	0.0448479	0.26503	529	31836	Neurology
ELN	P15502	0.0595367	0.0534374	0.26522	541	32111	Cardiometabolic II
CSPG4	Q6UVK1	0.0507453	0.0455503	0.265257	541	32111	Cardiometabolic II
TCL1B	O95988	-0.0488597	0.0438795	0.265495	532	31884	Cardiometabolic
SIRT1	Q96EB6	-0.0496896	0.0446285	0.265534	541	32111	Inflammation II
TLR1	Q15399	0.0485644	0.0436652	0.266052	541	32111	Inflammation II
FZD8	Q9H461	0.0489757	0.0440533	0.266252	541	32111	Neurology II
ROR1	Q01973	0.0486742	0.0438372	0.266853	532	31884	Cardiometabolic
ESAM	Q96AP7	0.0495269	0.0446156	0.266964	532	31884	Cardiometabolic
RBM17	Q96I25	-0.0494868	0.04459	0.267077	541	32111	Neurology II
LAMB1	P07942	0.0486923	0.0438973	0.267329	541	32111	Cardiometabolic II
NRGN	Q92686	-0.0492462	0.0444835	0.268265	541	32111	Inflammation II
PTPN9	P43378	0.0488633	0.0441699	0.268615	539	32056	Inflammation II
MEGF9	Q9H1U4	-0.0518418	0.0468763	0.268757	529	31762	Cardiometabolic
MAP4K5	Q9Y4K4	-0.0498502	0.0451012	0.269031	531	31831	Neurology
TTF2	Q9UNY4	-0.0484964	0.0439796	0.270157	541	32111	Neurology II
REST	Q13127	-0.0483575	0.0439141	0.270817	541	32111	Oncology II
LGMN	Q99538	0.0491764	0.0447068	0.271343	533	31945	Inflammation
MPHOSPH8	Q99549	-0.0492502	0.0447991	0.271613	532	31884	Cardiometabolic
RABEP1	Q15276	-0.0494042	0.0449675	0.271914	541	32111	Inflammation II
NMRK2	Q9NPI5	-0.0479225	0.0436433	0.272183	541	32111	Oncology II
CGREF1	Q99674	0.0484593	0.0441476	0.27235	532	31884	Cardiometabolic
BRD1	O95696	-0.0479048	0.0436741	0.272698	541	32111	Oncology II
AIFM1	O95831	0.0491655	0.0448316	0.272786	533	31886	Oncology
RALY	Q9UKM9	0.0489098	0.044599	0.272792	541	32111	Oncology II
KDR	P35968	-0.0506321	0.0461731	0.272828	533	31945	Oncology
EPPK1	P58107	0.0487531	0.0444859	0.273112	541	32111	Cardiometabolic II
CRISP3	P54108	-0.0489909	0.0447036	0.27312	535	31818	Inflammation II
FOXO1	Q12778	-0.0494432	0.0451197	0.273156	533	31945	Inflammation
CGA	P01215	0.0728229	0.0665291	0.273691	531	31891	Neurology
PER3	P56645	-0.0475194	0.0434584	0.274198	541	32111	Inflammation II
GRHPR	Q9UBQ7	-0.0494521	0.0452262	0.274201	541	32111	Cardiometabolic II
VASP	P50552	-0.0487365	0.0445805	0.274296	541	32111	Inflammation II
DDX1	Q92499	-0.0483258	0.044278	0.275089	541	32111	Oncology II
AAMDC	Q9H7C9	-0.0487026	0.0446432	0.275304	541	32111	Cardiometabolic II
TOP1	P11387	0.0484881	0.0445086	0.275972	541	32111	Oncology II
SPRED2	Q7Z698	-0.0487019	0.0447247	0.276186	541	32111	Inflammation II
HSBP1	O75506	-0.0487347	0.0447922	0.276588	541	32111	Cardiometabolic II
POSTN	Q15063	0.0475985	0.0438383	0.277579	541	32111	Cardiometabolic II
DNAJA2	O60884	-0.0490936	0.0452217	0.277648	530	31823	Inflammation
FTCD	O95954	0.0520193	0.0479353	0.277833	541	32045	Neurology II
GALNT2	Q10471	-0.0482665	0.0445035	0.278119	533	31945	Oncology
SCGB2A2	Q13296	-0.0473416	0.0437079	0.278747	541	32111	Cardiometabolic II
ACY3	Q96HD9	0.0475375	0.044019	0.280173	541	32111	Cardiometabolic II
SMTN	P53814	0.0506632	0.0469532	0.280581	539	32055	Neurology II
GOPC	Q9HD26	-0.04829	0.044785	0.280916	533	31945	Inflammation
SELL	P14151	-0.049176	0.0456721	0.281606	541	32111	Inflammation II
AFAP1	Q8N556	-0.0492359	0.0457394	0.28173	541	32111	Inflammation II
CTRL	P40313	0.04661	0.043334	0.282107	541	32111	Neurology II
ENSA	O43768	-0.0475926	0.0442557	0.282195	541	32111	Oncology II
SHBG	P04278	0.0557629	0.051919	0.282806	541	32111	Inflammation II
UBE2B	P63146	-0.0473787	0.044161	0.283333	541	32111	Oncology II
LIF	P15018	0.0484527	0.0452533	0.284304	531	31891	Neurology
CORO6	Q6QEF8	0.0473443	0.0442821	0.285	541	32111	Neurology II
CA3	P07451	0.0495754	0.0463694	0.285006	532	31823	Cardiometabolic
COX5B	P10606	0.0478345	0.0447543	0.285149	533	31945	Oncology
CNTN2	Q02246	0.0488992	0.0457681	0.285335	533	31945	Oncology
ACP6	Q9NPH0	0.0467217	0.0437318	0.285354	532	31883	Oncology
ATF4	P18848	-0.0464569	0.0435205	0.28576	541	32111	Oncology II
CASQ2	O14958	-0.0468508	0.0440357	0.287361	541	32111	Cardiometabolic II
VAT1	Q99536	0.0472443	0.0444132	0.287445	533	31945	Oncology
MFGE8	Q08431	0.0474787	0.0447015	0.288178	531	31891	Neurology
CCN5	O76076	0.0530272	0.0499391	0.28831	531	31891	Neurology
GYS1	P13807	-0.0474072	0.0447201	0.289105	532	31884	Cardiometabolic
LDLRAP1	Q5SW96	-0.0471926	0.0445342	0.289284	541	32111	Neurology II
SCG3	Q8WXD2	0.0486441	0.0459124	0.289372	528	31825	Inflammation
SDK2	Q58EX2	0.0474057	0.0447454	0.289393	541	32111	Inflammation II
AMFR	Q9UKV5	0.0485515	0.0458413	0.289545	531	31891	Neurology
ANGPTL7	O43827	0.0476856	0.0450244	0.289552	533	31945	Oncology
NUDT16	Q96DE0	0.0476676	0.0450325	0.28982	541	32045	Oncology II
PFDN6	O15212	0.0467273	0.0441487	0.28987	541	32111	Neurology II
DAPP1	Q9UN19	-0.047051	0.0444581	0.289909	533	31945	Inflammation
SFTPA1	Q8IWL2	0.0480512	0.0454162	0.290048	533	31945	Oncology
BEX3	Q00994	-0.0465011	0.0439532	0.29007	541	32111	Oncology II
SNAPIN	O95295	-0.0473573	0.044814	0.290625	541	32111	Neurology II
TXNDC9	O14530	-0.0466873	0.0443384	0.292352	541	32111	Neurology II
GPHA2	Q96T91	0.0483313	0.0459013	0.292368	541	32111	Oncology II
MYL4	P12829	0.0480548	0.0456722	0.292722	541	32111	Cardiometabolic II
MFAP3L	O75121	-0.0457826	0.0435554	0.293197	541	32111	Neurology II
ALDH1A1	P00352	0.0492681	0.0468891	0.293379	531	31891	Neurology
IL17RB	Q9NRM6	-0.0477399	0.0454355	0.293388	528	31575	Inflammation
SART1	O43290	0.0473211	0.0450623	0.29366	541	32111	Cardiometabolic II
NAGK	Q9UJ70	-0.0474724	0.0452859	0.294508	540	32050	Cardiometabolic II
OGT	O15294	-0.0460016	0.0439012	0.29471	541	32111	Oncology II
CA8	P35219	0.0463146	0.044231	0.295051	541	32111	Inflammation II
DCTPP1	Q9H773	0.047331	0.0452415	0.295476	532	31884	Cardiometabolic
CASP3	P42574	-0.0471924	0.0451531	0.295947	532	31884	Cardiometabolic
PPME1	Q9Y570	0.0471464	0.0451132	0.295991	533	31945	Oncology
MAPKAPK2	P49137	-0.046301	0.0443075	0.296027	541	32111	Oncology II
ATP1B4	Q9UN42	-0.0456352	0.0436834	0.29617	541	32111	Oncology II
COL15A1	P39059	0.0476888	0.0456668	0.296358	541	32111	Cardiometabolic II
IL18	Q14116	0.0483682	0.0463947	0.297163	526	31643	Inflammation
SNX18	Q96RF0	-0.0466026	0.0447168	0.297332	541	32111	Oncology II
CMIP	Q8IY22	-0.0462794	0.0444741	0.298064	541	32111	Oncology II
FKBP1B	P68106	-0.0464237	0.0446279	0.298229	530	31772	Inflammation
EHD3	Q9NZN3	-0.0463731	0.0446237	0.29871	541	32111	Cardiometabolic II
SCN3A	Q9NY46	0.045563	0.0439393	0.299758	541	32111	Neurology II
PODXL2	Q9NZ53	0.0466245	0.0450395	0.300579	533	31945	Oncology
ESR1	P03372	-0.0457812	0.0442463	0.300813	541	32111	Inflammation II
MPIG6B	O95866	-0.0459026	0.044366	0.300839	531	31885	Inflammation
LRRFIP1	Q32MZ4	-0.0470099	0.0454799	0.301305	541	32111	Oncology II
MMP1	P03956	0.0469857	0.0455411	0.302203	499	30207	Inflammation
ENPEP	Q07075	0.0445619	0.043197	0.30226	541	32111	Cardiometabolic II
PLSCR3	Q9NRY6	0.0472355	0.0458206	0.302597	541	32056	Neurology II
ATP2B4	P23634	-0.0453846	0.0440709	0.3031	541	32111	Cardiometabolic II
SERPINC1	P01008	0.0471309	0.0457695	0.30313	541	32050	Inflammation II
CD22	P20273	0.0464851	0.0451832	0.303567	533	31945	Inflammation
AHSG	P02765	-0.0457683	0.0445424	0.304175	541	32111	Inflammation II
AGT	P01019	-0.0459301	0.0447086	0.30427	541	32111	Inflammation II
HRG	P04196	-0.0458025	0.0446167	0.304619	536	31920	Inflammation II
PLA2G7	Q13093	-0.0454156	0.0442522	0.304755	531	31891	Neurology
AKT1S1	Q96B36	-0.0463775	0.0451934	0.304797	531	31891	Neurology
MINDY1	Q8N5J2	-0.0461421	0.0450058	0.305247	541	32111	Oncology II
SOD3	P08294	-0.0486515	0.0474609	0.305323	541	32111	Inflammation II
TMSB10	P63313	0.0475528	0.0463989	0.305425	531	31891	Neurology
NT5C	Q8TCD5	-0.0459825	0.0450133	0.307003	541	32111	Cardiometabolic II
PTH	P01270	-0.0455024	0.0446111	0.307737	541	32111	Neurology II
GMPR	P36959	-0.0460154	0.0451294	0.307903	533	31945	Inflammation
DUSP13	Q6B8I1	-0.0454249	0.0445514	0.307915	541	32111	Oncology II
BCAT1	P54687	0.0463018	0.0454799	0.308644	541	32111	Cardiometabolic II
NTRK3	Q16288	-0.0472354	0.0464249	0.308936	531	31891	Neurology
MCEMP1	Q8IX19	0.0451627	0.04442	0.309287	541	32111	Inflammation II
IL32	P24001	0.0453662	0.0446439	0.309544	533	31945	Inflammation
LTA	P01374	0.046294	0.0455594	0.30957	533	31945	Inflammation
CPOX	P36551	0.0451713	0.0444565	0.309592	541	32111	Inflammation II
PCDHB15	Q9Y5E8	0.0442777	0.0435773	0.309595	541	32111	Oncology II
CARHSP1	Q9Y2V2	0.0455044	0.0447907	0.309661	531	31891	Neurology
ADAMTS4	O75173	0.0469602	0.046233	0.309758	541	32111	Inflammation II
TAB2	Q9NYJ8	-0.0460663	0.0454555	0.310851	541	32111	Oncology II
RLN2	P04090	-0.0488984	0.0483	0.311352	540	32049	Inflammation II
PTPRS	Q13332	-0.0445496	0.0440204	0.311529	532	31884	Cardiometabolic
CXCL14	O95715	0.049755	0.0492525	0.312398	533	31945	Inflammation
RGS8	P57771	-0.0443561	0.0440867	0.314363	533	31945	Inflammation
CNDP1	Q96KN2	-0.045586	0.0453166	0.314442	532	31824	Cardiometabolic
DCUN1D1	Q96GG9	-0.0438048	0.043553	0.314521	541	32111	Neurology II
RAB2B	Q8WUD1	-0.0450626	0.0448536	0.31506	541	32111	Oncology II
GFER	P55789	0.0459023	0.0457108	0.315288	533	31945	Oncology
GNPDA1	P46926	-0.0448052	0.0446638	0.315781	541	32111	Cardiometabolic II
HNRNPUL1	Q9BUJ2	0.046033	0.045916	0.316078	541	32111	Neurology II
ADAMTSL4	Q6UY14	0.0450365	0.0449325	0.316192	541	32111	Cardiometabolic II
ZNF830	Q96NB3	-0.0441983	0.044131	0.316573	541	32111	Oncology II
CEP350	Q5VT06	0.0436278	0.0436294	0.317328	541	32111	Oncology II
INPP1	P49441	0.0449807	0.0452104	0.319776	533	31945	Oncology
EGLN1	Q9GZT9	0.0461022	0.0463699	0.320112	533	31945	Inflammation
DENND2B	P78524	-0.0434861	0.0437762	0.320528	541	32111	Cardiometabolic II
ALDH3A1	P30838	0.0449048	0.045259	0.321113	531	31886	Inflammation
CDH4	P55283	-0.04315	0.0435236	0.321482	541	32111	Neurology II
GRIN2B	Q13224	-0.04346	0.0438486	0.321618	541	32111	Neurology II
CEACAM21	Q3KPI0	0.0440162	0.0444144	0.321668	533	31945	Inflammation
AMY2A	P04746	-0.0454412	0.0459502	0.322701	492	30040	Cardiometabolic
SCN3B	Q9NY72	-0.0431443	0.0436659	0.323126	541	32111	Neurology II
S100A16	Q96FQ6	0.0441173	0.0446728	0.323365	531	31837	Neurology
CLEC1A	Q8NC01	0.0425304	0.0431058	0.323814	532	31884	Cardiometabolic
PACS2	Q86VP3	-0.0443109	0.044949	0.324229	541	32111	Cardiometabolic II
APOA4	P06727	0.0431346	0.0437774	0.324468	541	32111	Inflammation II
LBR	Q14739	0.045384	0.0460859	0.324737	531	31891	Neurology
GABARAP	O95166	0.0440889	0.0447895	0.324939	541	32111	Oncology II
CFP	P27918	-0.0455378	0.0462722	0.325052	541	32111	Inflammation II
ITM2A	O43736	0.0427005	0.0434019	0.325195	533	31945	Inflammation
PON2	Q15165	0.0435103	0.044232	0.32527	532	31884	Cardiometabolic
F10	P00742	-0.0435352	0.0442614	0.325316	541	32111	Inflammation II
CCDC28A	Q8IWP9	-0.043321	0.0440545	0.325435	541	32111	Neurology II
COX6B1	P14854	-0.0432505	0.0440192	0.325835	541	32111	Cardiometabolic II
SCARB1	Q8WTV0	0.043822	0.0446069	0.325901	531	31891	Neurology
FADD	Q13158	-0.0441699	0.0450875	0.32726	532	31884	Cardiometabolic
AKT2	P31751	-0.0436082	0.0445478	0.327625	541	32111	Neurology II
PAG1	Q9NWQ8	0.0441185	0.0451176	0.328146	532	31884	Cardiometabolic
MICALL2	Q8IY33	-0.0440215	0.0450856	0.328867	541	32111	Neurology II
CAMSAP1	Q5T5Y3	-0.0442393	0.0453139	0.328923	541	32111	Neurology II
INSL4	Q14641	0.0436065	0.0446839	0.329119	541	32111	Oncology II
RAB27B	O00194	-0.0431399	0.0442203	0.329279	541	32111	Cardiometabolic II
RASGRF1	Q13972	-0.0425601	0.0436386	0.329418	541	32111	Oncology II
JMJD1C	Q15652	0.0427156	0.0438038	0.329482	541	32111	Oncology II
PLIN3	O60664	0.0444585	0.045593	0.329502	532	31884	Cardiometabolic
RICTOR	Q6R327	-0.0425643	0.0436997	0.330047	541	32111	Inflammation II
CNTN3	Q9P232	-0.0478141	0.0491246	0.330392	531	31891	Neurology
DCC	P43146	0.0417624	0.0429118	0.330446	541	32111	Neurology II
GALNT5	Q7Z7M9	0.0424444	0.0436603	0.330975	541	32111	Cardiometabolic II
LYPD1	Q8N2G4	0.043113	0.044353	0.331029	531	31891	Neurology
RANBP1	P43487	-0.043372	0.0446271	0.331112	541	32111	Cardiometabolic II
NID2	Q14112	0.0430654	0.0443392	0.331412	531	31891	Neurology
FGFBP3	Q8TAT2	-0.0429326	0.0442968	0.332444	541	32111	Neurology II
LIPF	P07098	-0.0417527	0.0431351	0.333068	541	32111	Cardiometabolic II
MAMDC4	Q6UXC1	-0.0435286	0.0449997	0.333389	541	32111	Oncology II
TRIM21	P19474	-0.0438431	0.0453627	0.333794	533	31945	Inflammation
TXNL1	O43396	-0.0422754	0.0438937	0.335482	539	32051	Neurology II
KEL	P23276	0.0429543	0.0446463	0.335999	531	31891	Neurology
TWF2	Q6IBS0	-0.0430288	0.0448348	0.337196	541	32111	Cardiometabolic II
REEP4	Q9H6H4	-0.0431329	0.0449454	0.337219	541	32111	Neurology II
NUDT10	Q8NFP7	-0.0418967	0.0436877	0.337556	541	32111	Cardiometabolic II
NUB1	Q9Y5A7	-0.0432061	0.0450568	0.337596	533	31945	Inflammation
NDRG1	Q92597	0.0433879	0.0452693	0.337841	531	31891	Neurology
LATS1	O95835	-0.042897	0.0447845	0.338137	541	32111	Inflammation II
NECAP2	Q9NVZ3	0.0421238	0.0440344	0.338764	541	32111	Cardiometabolic II
HPSE	Q9Y251	0.0428982	0.0448723	0.33907	529	31672	Cardiometabolic II
KRT17	Q04695	-0.0418775	0.0438619	0.339701	541	32111	Cardiometabolic II
PXDNL	A1KZ92	-0.0424848	0.0445012	0.339735	541	32111	Oncology II
PDIA2	Q13087	-0.0413301	0.0433702	0.340611	541	32111	Oncology II
MIF	P14174	-0.0432781	0.0454689	0.34119	531	31829	Neurology
GIPR	P48546	0.0418003	0.0439254	0.34129	541	32111	Inflammation II
TARM1	B6A8C7	-0.041636	0.0438104	0.341925	541	32111	Neurology II
BGLAP	P02818	-0.0417699	0.0440093	0.342562	541	32111	Cardiometabolic II
PPP1R14A	Q96A00	-0.0419133	0.0442059	0.34306	541	32111	Neurology II
IL31RA	Q8NI17	-0.0427702	0.0451158	0.343124	540	31977	Inflammation II
PENK	P01210	0.0408548	0.0431054	0.343238	541	32111	Inflammation II
FKBPL	Q9UIM3	-0.0425488	0.0449229	0.343562	541	32111	Oncology II
S100A14	Q9HCY8	-0.0408343	0.0431736	0.344242	541	32111	Neurology II
WARS	P23381	0.0421837	0.044667	0.344963	531	31891	Neurology
VASH1	Q7L8A9	-0.0420361	0.0445245	0.345112	533	31945	Inflammation
MYH7B	A7E2Y1	0.0412603	0.0437581	0.345722	541	32111	Oncology II
PDE1C	Q14123	0.0411588	0.0436603	0.345832	541	32111	Oncology II
RCOR1	Q9UKL0	-0.0429219	0.0456068	0.346638	532	31884	Cardiometabolic
CRADD	P78560	-0.0425048	0.0451667	0.346672	531	31831	Neurology
NPTN	Q9Y639	0.0424635	0.0451405	0.34686	533	31945	Oncology
STK4	Q13043	-0.042197	0.0449079	0.347406	532	31884	Cardiometabolic
PKN3	Q6P5Z2	-0.0417417	0.0444273	0.347449	541	32111	Oncology II
DGKA	P23743	-0.0415643	0.0445224	0.350532	541	32111	Inflammation II
RGMB	Q6NW40	-0.0407531	0.0437768	0.35189	531	31891	Neurology
CD55	P08174	0.0416813	0.0447751	0.351904	510	30496	Cardiometabolic
TSC22D1	Q15714	-0.0420263	0.045199	0.352471	541	32111	Neurology II
IGBP1	P78318	-0.0418468	0.0450151	0.35257	541	32111	Neurology II
PSMD5	Q16401	0.040943	0.0440761	0.352932	541	32111	Neurology II
RWDD1	Q9H446	-0.0422801	0.0455178	0.352956	531	31891	Neurology
LZTFL1	Q9NQ48	-0.0415299	0.0447219	0.353084	541	32111	Inflammation II
MITD1	Q8WV92	-0.0416737	0.0449049	0.353385	531	31891	Neurology
ARTN	Q5T4W7	-0.0413557	0.0446658	0.354502	533	31945	Inflammation
POMC	P01189	-0.0414383	0.0447658	0.354618	541	32111	Cardiometabolic II
CD99L2	Q8TCZ2	0.0425015	0.0459577	0.355072	531	31891	Neurology
AIDA	Q96BJ3	0.0406942	0.0440135	0.355182	541	32111	Neurology II
ICA1	Q05084	-0.0420049	0.0454376	0.35525	533	31945	Inflammation
FH	P07954	-0.0403385	0.0436356	0.355257	541	32111	Neurology II
RAC3	P60763	-0.0402114	0.0435082	0.355369	541	32111	Neurology II
ACADM	P11310	-0.0406343	0.0439745	0.355464	541	32111	Oncology II
NEXN	Q0ZGT2	-0.0408877	0.0442755	0.355755	541	32111	Inflammation II
PTPN6	P29350	-0.0415395	0.045029	0.356265	531	31885	Inflammation
CLEC4M	Q9H2X3	-0.0407588	0.0441875	0.356318	541	32050	Cardiometabolic II
MGMT	P16455	-0.0413273	0.0448086	0.356369	533	31945	Inflammation
CINP	Q9BW66	-0.040745	0.0442054	0.356674	541	32111	Oncology II
FEN1	P39748	0.0414558	0.0450446	0.357402	533	31945	Oncology
SPAG1	Q07617	-0.0411181	0.0446788	0.357413	541	32111	Neurology II
TBC1D17	Q9HA65	0.0414598	0.0450745	0.357674	531	31891	Neurology
BLVRB	P30043	0.041647	0.0453572	0.358515	531	31891	Neurology
CRYBB2	P43320	-0.0396963	0.0432821	0.359062	541	32111	Neurology II
AMPD3	Q01432	0.0409515	0.0446645	0.359211	541	32111	Neurology II
ILKAP	Q9H0C8	0.0413301	0.0451051	0.359506	530	31838	Neurology
MNDA	P41218	0.041492	0.0453022	0.359723	532	31884	Cardiometabolic
ADAM22	Q9P0K1	-0.0391977	0.042802	0.359776	531	31891	Neurology
HAGH	Q16775	0.042159	0.0460537	0.359966	531	31825	Oncology
DOC2B	Q14184	0.0401836	0.0439117	0.360139	541	32111	Neurology II
RELB	Q01201	-0.040171	0.0439353	0.360548	541	32111	Inflammation II
MAG	P20916	-0.0398182	0.043558	0.360642	541	32111	Neurology II
ZFYVE19	Q96K21	-0.0409889	0.0448469	0.360731	541	32111	Oncology II
MCTS1	Q9ULC4	-0.039872	0.043634	0.36083	541	32111	Oncology II
TPSG1	Q9NRR2	-0.039755	0.043538	0.361184	541	32111	Inflammation II
BAG4	O95429	0.0411517	0.0451045	0.361577	541	32111	Inflammation II
SNU13	P55769	-0.0407145	0.0446429	0.361767	541	32111	Cardiometabolic II
CSRP3	P50461	0.0415554	0.0455817	0.361943	541	32111	Cardiometabolic II
OTOA	Q7RTW8	-0.0396953	0.0435538	0.362079	541	32111	Neurology II
VPS37A	Q8NEZ2	-0.0407606	0.0447477	0.36235	533	31945	Oncology
WAS	P42768	-0.0405945	0.044637	0.36312	533	31945	Inflammation
IL36A	Q9UHA7	0.0400025	0.0439968	0.363237	541	32111	Inflammation II
NARS1	O43776	-0.040294	0.0443412	0.363494	541	32111	Neurology II
TFAP2A	P05549	-0.0396047	0.043587	0.363542	541	32111	Neurology II
KYNU	Q16719	0.0427659	0.0472062	0.364968	533	31945	Inflammation
ARHGEF10	O15013	-0.0403934	0.0446	0.365104	541	32111	Neurology II
SEPTIN7	Q16181	-0.0394883	0.0436756	0.365928	541	32111	Oncology II
RAB44	Q7Z6P3	0.0404924	0.0447956	0.366029	541	32111	Oncology II
TANK	Q92844	-0.0410448	0.0454361	0.36634	533	31945	Inflammation
BNIP2	Q12982	-0.0401684	0.0445327	0.367058	541	32111	Cardiometabolic II
FLT3LG	P49771	0.0406604	0.0451046	0.367339	533	31945	Inflammation
IL24	Q13007	-0.0394575	0.0437932	0.367591	533	31945	Inflammation
PARP1	P09874	-0.0406885	0.0453217	0.369308	533	31945	Inflammation
PTPRB	P23467	0.0405071	0.0451248	0.369362	541	32111	Cardiometabolic II
UBQLN3	Q9H347	0.0381625	0.0425673	0.369974	541	32111	Cardiometabolic II
DGCR6	Q14129	-0.0393752	0.0441542	0.372518	541	32111	Neurology II
DNAJA1	P31689	0.0389632	0.0437653	0.373318	541	32111	Oncology II
NBN	O60934	0.0400872	0.0452515	0.375685	533	31945	Inflammation
TIGAR	Q9NQ88	0.039854	0.0451427	0.377321	531	31831	Neurology
NTRK2	Q16620	-0.0395652	0.0448529	0.377717	532	31884	Cardiometabolic
GABRA4	P48169	-0.0384151	0.0436099	0.378383	541	32111	Neurology II
MTHFSD	Q2M296	-0.0395143	0.0448774	0.378591	541	32111	Oncology II
TIMP2	P16035	0.0387234	0.0440147	0.378977	541	32111	Cardiometabolic II
COL24A1	Q17RW2	0.0385397	0.0439037	0.38004	541	32111	Oncology II
EEF1D	P29692	-0.0396126	0.0451785	0.380594	541	32111	Cardiometabolic II
RTN4IP1	Q8WWV3	-0.0386487	0.0440946	0.380761	541	32111	Neurology II
TRIM25	Q14258	-0.0395832	0.0452041	0.381218	541	32111	Oncology II
RNF4	P78317	-0.0384919	0.0440633	0.382358	541	32111	Oncology II
CLUL1	Q15846	-0.0409786	0.046935	0.382613	531	31821	Cardiometabolic
GGA1	Q9UJY5	-0.0394252	0.0451851	0.382921	531	31891	Neurology
ANP32C	O43423	-0.0384106	0.0440434	0.38315	541	32111	Cardiometabolic II
PM20D1	Q6GTS8	0.0390244	0.0447704	0.383396	531	31688	Cardiometabolic
SPINK5	Q9NQ38	0.0390362	0.0447905	0.383466	531	31891	Neurology
NME1	P15531	-0.0381575	0.0437853	0.383499	541	32111	Inflammation II
SFTPD	P35247	0.037977	0.0435954	0.383686	532	31884	Cardiometabolic
APOF	Q13790	-0.0419718	0.0482592	0.384456	541	32111	Inflammation II
STAM	Q92783	-0.0387884	0.0446634	0.385143	541	32111	Oncology II
HARS1	P12081	-0.0393861	0.0453599	0.385229	531	31891	Neurology
PLCB1	Q9NQ66	-0.0385976	0.0444541	0.385254	541	32111	Inflammation II
SUGP1	Q8IWZ8	-0.0391664	0.0451114	0.385277	541	32111	Oncology II
TIGIT	Q495A1	0.0384346	0.0442762	0.385359	541	32111	Oncology II
MPI	P34949	0.0390276	0.0449687	0.385458	533	31945	Oncology
ASS1	P00966	-0.0395417	0.0455944	0.385806	541	32111	Cardiometabolic II
HS6ST1	O60243	-0.0389692	0.0449682	0.386164	533	31945	Oncology
CAT	P04040	0.0398235	0.0461483	0.388168	527	31628	Inflammation II
CERT	Q9Y5P4	0.0388804	0.0450719	0.388341	531	31891	Neurology
TOMM20	Q15388	-0.0385538	0.0447098	0.388516	541	32111	Cardiometabolic II
ADAMTS16	Q8TE57	-0.0390654	0.0453249	0.388744	532	31884	Cardiometabolic
KRT5	P13647	-0.0399778	0.0464274	0.389194	531	31891	Neurology
BACH1	O14867	-0.0391578	0.0455496	0.38997	533	31945	Inflammation
PLTP	P55058	0.0398969	0.0464628	0.390514	531	31767	Cardiometabolic
THPO	P40225	-0.0374581	0.0437476	0.39187	532	31884	Cardiometabolic
DAND5	Q8N907	0.0371319	0.0434017	0.392253	541	32111	Inflammation II
ADAMTS13	Q76LX8	-0.0380848	0.0445815	0.392953	532	31884	Cardiometabolic
CANT1	Q8WVQ1	0.0376799	0.0441543	0.393455	532	31884	Cardiometabolic
GSTA3	Q16772	-0.04069	0.0476896	0.393534	533	31945	Oncology
SYNGAP1	Q96PV0	-0.0370884	0.0434909	0.393778	541	32111	Neurology II
PTRHD1	Q6GMV3	-0.0381184	0.0447369	0.394182	541	32111	Inflammation II
SMARCA2	P51531	-0.0380281	0.044642	0.394299	531	31891	Neurology
SH3GL3	Q99963	-0.0380047	0.0446737	0.394925	533	31944	Oncology II
CLEC4A	Q9UMR7	-0.038792	0.0456084	0.395022	533	31945	Inflammation
ABRAXAS2	Q15018	-0.0380005	0.0447024	0.395283	541	32111	Cardiometabolic II
FHIP2A	Q5W0V3	0.0375939	0.0442304	0.395349	541	32111	Cardiometabolic II
OSBPL2	Q9H1P3	-0.0376021	0.0442672	0.39564	541	32111	Neurology II
ELAVL4	P26378	0.0376553	0.0445361	0.397832	541	32111	Neurology II
GFRAL	Q6UXV0	-0.0388655	0.0459723	0.397881	525	31144	Neurology II
LAT	O43561	-0.0377246	0.0446542	0.398214	533	31945	Inflammation
AGXT	P21549	0.0392121	0.0464897	0.398973	532	31884	Cardiometabolic
HSD11B1	P28845	0.0392286	0.0465248	0.39913	533	31945	Inflammation
PI16	Q6UXB8	-0.0373509	0.0443281	0.399452	541	32111	Inflammation II
NMI	Q13287	0.037999	0.0451042	0.399524	536	31997	Oncology II
CTBS	Q01459	0.0385259	0.0457325	0.399555	530	31623	Inflammation II
PTGES2	Q9H7Z7	0.0380027	0.0451661	0.400125	538	31862	Inflammation II
ASAH2	Q9NR71	-0.0380767	0.0452624	0.400212	531	31891	Neurology
PCBD1	P61457	0.039749	0.0472519	0.400228	539	32046	Inflammation II
FARSA	Q9Y285	-0.0374124	0.0444813	0.400302	541	32111	Neurology II
ALPI	P09923	0.0365404	0.0435171	0.401088	541	32111	Inflammation II
PRL	P01236	0.0383481	0.0456837	0.401229	531	31891	Neurology
SRC	P12931	-0.0381041	0.0454097	0.401403	532	31885	Oncology
BLOC1S3	Q6QNY0	-0.0377196	0.0449746	0.401645	541	32111	Neurology II
SLC39A5	Q6ZMH5	-0.0379993	0.0453126	0.401692	533	31945	Inflammation
MUCL3	Q3MIW9	-0.0368618	0.0439697	0.401837	541	32111	Oncology II
NAPRT	Q6XQN6	-0.0377267	0.0450148	0.401976	541	32111	Neurology II
F12	P00748	-0.0377224	0.0450909	0.402825	541	32111	Inflammation II
CFI	P05156	0.0409117	0.0489625	0.403396	541	32111	Inflammation II
IL22RA1	Q8N6P7	-0.0375155	0.0449446	0.403884	533	31945	Inflammation
TAX1BP1	Q86VP1	0.0380955	0.0457674	0.405199	541	32111	Neurology II
TGFBI	Q15582	-0.0372665	0.0447932	0.405426	527	31454	Cardiometabolic
SMPD3	Q9NY59	0.0373839	0.0449514	0.405605	541	32111	Inflammation II
DCTD	P32321	-0.0369177	0.0444214	0.40593	541	32111	Inflammation II
ENPP2	Q13822	0.0443716	0.0535425	0.407265	532	31884	Cardiometabolic
TREML1	Q86YW5	-0.0366105	0.0441918	0.407418	541	32111	Inflammation II
NRN1	Q9NPD7	-0.0361703	0.0436928	0.407765	541	32111	Neurology II
HSD17B3	P37058	-0.0362782	0.0438547	0.408103	541	32111	Cardiometabolic II
SEC31A	O94979	-0.036789	0.044474	0.408122	541	32111	Cardiometabolic II
PBK	Q96KB5	0.0360932	0.0436955	0.408795	541	32111	Oncology II
KIRREL2	Q6UWL6	0.0372783	0.0452066	0.409586	531	31891	Neurology
CD82	P27701	0.0360308	0.0437165	0.40983	541	32111	Oncology II
FNDC1	Q4ZHG4	-0.0363832	0.04418	0.410211	541	32111	Neurology II
EVPL	Q92817	-0.0362133	0.0439886	0.410369	541	32111	Oncology II
VIM	P08670	0.0368048	0.0447091	0.410391	532	31884	Cardiometabolic
SLURP1	P55000	-0.0366495	0.0445295	0.410486	537	31870	Cardiometabolic II
MSLNL	Q96KJ4	0.0356839	0.0434071	0.411034	541	32111	Neurology II
BPIFB2	Q8N4F0	0.0385711	0.0469351	0.411192	541	32051	Cardiometabolic II
TPPP2	P59282	-0.0361656	0.0440081	0.411194	541	32111	Oncology II
TNNI3	P19429	0.0364641	0.0443735	0.411217	532	31884	Cardiometabolic
NME3	Q13232	0.0364931	0.044451	0.411661	528	31825	Inflammation
NGFR	P08138	0.0361064	0.043983	0.411693	541	32111	Cardiometabolic II
ANXA2	P07355	0.0376043	0.0458627	0.412255	529	31607	Cardiometabolic II
CEP164	Q9UPV0	-0.0362517	0.0442203	0.412331	533	31945	Inflammation
PPP1R2	P41236	-0.0369079	0.0450778	0.412923	532	31884	Cardiometabolic
IFNGR2	P38484	0.0367034	0.0448973	0.413645	531	31891	Neurology
JAM2	P57087	0.0365951	0.0448053	0.414067	531	31891	Neurology
RAB11FIP3	O75154	-0.0365357	0.0447508	0.414257	541	32111	Cardiometabolic II
DTYMK	P23919	-0.0369127	0.0452336	0.414474	541	32111	Cardiometabolic II
MTSS2	Q765P7	-0.036569	0.04483	0.414657	541	32111	Oncology II
COPE	O14579	0.036018	0.0441705	0.414826	531	31891	Neurology
DDX58	O95786	0.0368343	0.0451871	0.414986	533	31945	Oncology
CEP112	Q8N8E3	-0.0362512	0.0444815	0.415088	541	32111	Cardiometabolic II
RTKN2	Q8IZC4	-0.0357177	0.0438698	0.415545	541	32111	Cardiometabolic II
RAB39B	Q96DA2	-0.0360222	0.0443221	0.416369	541	32111	Cardiometabolic II
STK11	Q15831	-0.0364215	0.0448733	0.416992	532	31884	Cardiometabolic
SNCA	P37840	-0.0359655	0.0444625	0.418575	541	32111	Inflammation II
CFHR4	Q92496	-0.0351614	0.0434776	0.418675	539	32057	Inflammation II
FCGR2B	P31994	0.0360917	0.0446544	0.418949	533	31945	Oncology
HEPACAM2	A8MVW5	0.0355077	0.0439603	0.419251	541	32111	Neurology II
ABL1	P00519	0.0371227	0.045961	0.419264	533	31945	Oncology
CD69	Q07108	-0.036066	0.0446558	0.419295	529	31709	Cardiometabolic
USP28	Q96RU2	0.0372417	0.0461596	0.41978	541	32111	Neurology II
SPRY2	O43597	-0.0360732	0.0448272	0.420983	533	31945	Inflammation
LACTB2	Q53H82	-0.0362342	0.0451457	0.422203	532	31884	Cardiometabolic
FCRL3	Q96P31	0.0345948	0.0431049	0.422222	533	31945	Inflammation
SERPINE1	P05121	0.0361415	0.0450723	0.422636	532	31884	Cardiometabolic
ITGB5	P18084	-0.0366708	0.0457486	0.4228	533	31945	Oncology
TEX33	O43247	-0.0350655	0.0438094	0.423473	541	32111	Oncology II
ATXN2	Q99700	-0.0352438	0.0440343	0.423495	541	32111	Neurology II
NDUFA5	Q16718	-0.0357685	0.0446982	0.423582	541	32056	Inflammation II
NEB	P20929	0.0356475	0.0446213	0.424355	541	32111	Cardiometabolic II
ATP6V1G1	O75348	-0.0358294	0.044914	0.425025	541	32111	Cardiometabolic II
CDC37	Q16543	-0.0359467	0.0451155	0.425584	533	31945	Oncology
WDR46	O15213	0.0355679	0.0446695	0.425889	541	32111	Oncology II
CRH	P06850	-0.0360315	0.0453114	0.426498	533	31891	Oncology
FGF16	O43320	-0.0352172	0.0443018	0.426649	541	32111	Inflammation II
DSG3	P32926	0.036639	0.0461178	0.426924	532	31820	Oncology
DBN1	Q16643	-0.0357267	0.0450077	0.427318	541	32111	Inflammation II
SERPINE2	P07093	-0.0349673	0.0440532	0.427339	541	32111	Cardiometabolic II
CREG1	O75629	0.0360346	0.0454394	0.427763	524	31412	Oncology
CASP9	P55211	-0.0351168	0.0442921	0.427867	541	32111	Inflammation II
CRYZL1	O95825	-0.0356702	0.045075	0.428738	541	32111	Cardiometabolic II
NFX1	Q12986	-0.0354426	0.0448423	0.429304	541	32111	Cardiometabolic II
PPP1R9B	Q96SB3	-0.0356681	0.0451929	0.42997	533	31945	Inflammation
CEBPA	P49715	0.0353662	0.0448342	0.430216	541	32111	Inflammation II
KIF22	Q14807	0.034066	0.0432067	0.430438	541	32111	Cardiometabolic II
TMOD4	Q9NZQ9	0.0347346	0.0440984	0.430895	541	32111	Oncology II
VTA1	Q9NP79	-0.035382	0.0449339	0.431034	531	31891	Neurology
MAP2K1	Q02750	0.0358013	0.0455468	0.431847	541	32111	Oncology II
EDDM3B	P56851	-0.0524481	0.066867	0.432826	541	32111	Oncology II
CACNA1C	Q13936	-0.0343135	0.0437617	0.432982	541	32111	Neurology II
ING1	Q9UK53	0.034971	0.0446041	0.433022	531	31831	Neurology
PPP1R12A	O14974	-0.035141	0.0448829	0.433657	533	31945	Oncology
ATP1B1	P05026	-0.034537	0.0441415	0.433971	541	32111	Cardiometabolic II
CD36	P16671	0.0348346	0.0445382	0.434138	541	32111	Inflammation II
SYAP1	Q96A49	-0.0348122	0.0445242	0.434291	541	32111	Inflammation II
EVI5	O60447	-0.0349425	0.044716	0.43455	541	32111	Inflammation II
CRACR2A	Q9BSW2	0.0355962	0.0455728	0.434754	533	31945	Oncology
ERC2	O15083	-0.0340533	0.0436174	0.434962	541	32111	Neurology II
TMED10	P49755	0.0345387	0.0442675	0.435258	541	32111	Cardiometabolic II
DNAJB8	Q8NHS0	-0.0345972	0.0444259	0.43612	532	31884	Cardiometabolic
LXN	Q9BS40	0.0345777	0.0444409	0.436534	530	31707	Neurology
CCDC50	Q8IVM0	0.0342032	0.0440056	0.437014	541	32111	Neurology II
FAM13A	O94988	-0.035286	0.0455051	0.438085	541	32111	Oncology II
TRDMT1	O14717	-0.0337248	0.0436081	0.439309	541	32111	Oncology II
IL2	P60568	-0.0340668	0.0440957	0.43978	533	31945	Inflammation
TMPRSS5	Q9H3S3	-0.0350596	0.0453828	0.439801	528	31710	Neurology
APOD	P05090	-0.0364996	0.0472517	0.439848	518	30648	Inflammation II
BRAP	Q7Z569	-0.0351633	0.0455479	0.440111	529	31825	Oncology II
BLOC1S2	Q6QNY1	-0.0336897	0.0436409	0.440129	541	32111	Neurology II
GMPR2	Q9P2T1	-0.0345624	0.0447918	0.440337	541	32111	Inflammation II
RARRES1	P49788	0.0346263	0.0448877	0.440471	533	31945	Oncology
TNN	Q9UQP3	0.0340784	0.0442549	0.441271	541	32111	Cardiometabolic II
RYR1	P21817	-0.0335013	0.0435614	0.441858	541	32111	Cardiometabolic II
PRKG1	Q13976	-0.0342589	0.0446787	0.44321	541	32111	Inflammation II
RIPK4	P57078	-0.0334258	0.0436252	0.443556	541	32111	Cardiometabolic II
CDHR1	Q96JP9	0.0342813	0.0447911	0.444058	531	31891	Neurology
ZCCHC8	Q6NZY4	-0.0337219	0.044075	0.444211	541	32111	Cardiometabolic II
BOLA1	Q9Y3E2	0.0342099	0.0448045	0.445143	541	32111	Neurology II
SAG	P10523	-0.0333537	0.0437041	0.445362	541	32111	Neurology II
LPO	P22079	0.0339586	0.0445488	0.445894	514	31108	Neurology
CNPY4	Q8N129	0.0340136	0.0446724	0.446418	533	31945	Oncology
DCXR	Q7Z4W1	-0.0364399	0.0480459	0.448188	533	31945	Oncology
IRAK4	Q9NWZ3	-0.0338844	0.0447691	0.449127	533	31945	Inflammation
TNFAIP8	O95379	-0.0337763	0.0446286	0.449151	533	31945	Inflammation
STX1B	P61266	0.0337671	0.0446284	0.449272	541	32111	Neurology II
ARMCX2	Q7L311	-0.0332759	0.0439988	0.449475	541	32111	Neurology II
ITIH4	Q14624	0.0351854	0.0465298	0.449535	541	32111	Inflammation II
PROCR	Q9UNN8	-0.0334904	0.0443039	0.449694	541	32111	Cardiometabolic II
KDM3A	Q9Y4C1	-0.0334411	0.0442767	0.450084	541	32111	Inflammation II
LPL	P06858	0.0385041	0.0510019	0.450277	532	31884	Cardiometabolic
ITGB1BP1	O14713	0.03356	0.0444637	0.450386	533	31945	Oncology
PLEKHO1	Q53GL0	-0.033867	0.0449812	0.451501	541	32111	Neurology II
HK2	P52789	-0.033347	0.0443224	0.451827	532	31884	Cardiometabolic
HSD17B14	Q9BPX1	-0.0331297	0.0440638	0.452136	541	32111	Neurology II
EGF	P01133	-0.0333449	0.0443693	0.452334	530	31696	Inflammation
CXCL16	Q9H2A7	0.0339614	0.0452382	0.452818	530	31821	Cardiometabolic
CD209	Q9NNX6	-0.0335412	0.0448579	0.454627	525	31639	Cardiometabolic
CBLN4	Q9NTU7	-0.0329208	0.0440811	0.45517	533	31945	Oncology
GLO1	Q04760	0.0335344	0.0449362	0.455506	532	31884	Cardiometabolic
CDK1	P06493	0.0328395	0.0440592	0.45606	541	32111	Oncology II
SCN4B	Q8IWT1	0.0324726	0.0435822	0.456217	541	32111	Cardiometabolic II
LY6D	Q14210	0.0327528	0.0439619	0.456255	528	31581	Inflammation
CCL8	P80075	0.0331083	0.044448	0.456346	532	31887	Oncology
MNAT1	P51948	-0.0331391	0.0445058	0.456512	541	32111	Oncology II
IL34	Q6ZMJ4	0.0330492	0.0444102	0.456768	531	31837	Neurology
SNAP29	O95721	-0.0333154	0.0447743	0.456831	533	31945	Oncology
NFATC3	Q12968	0.0335453	0.0451103	0.457101	533	31945	Inflammation
CNTN4	Q8IWV2	0.0336833	0.0453764	0.4579	531	31891	Neurology
PTH1R	Q03431	0.0328721	0.0443064	0.458132	533	31945	Inflammation
CRKL	P46109	-0.0335455	0.0452486	0.458475	531	31827	Inflammation
ADGRF5	Q8IZF2	0.0334583	0.0451392	0.458557	541	32111	Cardiometabolic II
PRDX1	Q06830	0.0336545	0.045524	0.459743	526	31228	Neurology
KCNH2	Q12809	0.0319492	0.0432314	0.45989	541	32111	Neurology II
PADI2	Q9Y2J8	0.0333154	0.0452287	0.461367	533	31945	Inflammation
ACOX1	Q15067	0.0326069	0.0443446	0.462153	532	31884	Cardiometabolic
QDPR	P09417	-0.033622	0.0458315	0.463193	528	31711	Cardiometabolic
DSG4	Q86SJ6	0.0340039	0.0463576	0.463245	533	31886	Oncology
NRTN	Q99748	0.0326051	0.0445441	0.464185	533	31945	Inflammation
SERPINB6	P35237	-0.0334576	0.0457358	0.464449	531	31762	Neurology
CCL28	Q9NRJ3	0.0332329	0.0454576	0.464734	530	31823	Inflammation
C1QBP	Q07021	0.0319816	0.0437744	0.465024	541	32111	Neurology II
FAM172A	Q8WUF8	-0.0330164	0.0451983	0.465097	541	32111	Cardiometabolic II
SAT2	Q96F10	0.032767	0.0449319	0.465843	541	32111	Oncology II
BID	P55957	-0.0329421	0.0452748	0.466857	533	31945	Inflammation
RRP15	Q9Y3B9	-0.0319492	0.0439147	0.466902	541	32111	Neurology II
TRAF3	Q13114-2	0.0320244	0.0441592	0.468327	541	32111	Inflammation II
POLR2A	P24928	-0.0316361	0.0437224	0.469332	541	32111	Inflammation II
ICAM4	Q14773	-0.0319618	0.0442133	0.469741	533	31945	Inflammation
SPINT3	P49223	-0.0501986	0.0695754	0.470602	541	32111	Oncology II
IFIT1	P09914	0.0318164	0.0441383	0.471012	541	32111	Oncology II
SATB1	Q01826	-0.0318646	0.0442395	0.471355	541	32111	Neurology II
HTR1A	P08908	-0.0313611	0.0436243	0.472208	541	32111	Neurology II
FLI1	Q01543	-0.0320217	0.0445535	0.472311	533	31945	Oncology
TP53I3	Q53FA7	0.0327895	0.0456345	0.472434	523	31388	Inflammation II
DCUN1D2	Q6PH85	-0.0313866	0.0436849	0.472463	541	32111	Oncology II
ISM2	Q6H9L7	0.0315995	0.0439996	0.472648	541	32111	Cardiometabolic II
BATF	Q16520	-0.031908	0.0445477	0.473827	541	32111	Neurology II
CD3D	P04234	-0.0313286	0.0437915	0.474359	541	32111	Neurology II
MMP15	P51511	-0.0312738	0.0437262	0.474475	541	32111	Cardiometabolic II
IVD	P26440	0.0316721	0.044301	0.474652	531	31891	Neurology
TXN	P10599	0.0326637	0.045709	0.474855	525	31566	Inflammation II
GLA	P06280	0.0329235	0.0462615	0.476661	541	32048	Inflammation II
ARL13B	Q3SXY8	-0.0315756	0.0443985	0.476969	541	32111	Cardiometabolic II
NFYA	P23511	0.0315205	0.0443826	0.47758	541	32111	Cardiometabolic II
GPRC5C	Q9NQ84	0.0315123	0.0443721	0.477591	541	32111	Oncology II
CLU	P10909	-0.0318355	0.0448589	0.477902	541	32111	Inflammation II
C1GALT1C1	Q96EU7	-0.0311966	0.0439727	0.478042	541	32111	Cardiometabolic II
PFDN4	Q9NQP4	-0.0312677	0.0443046	0.480347	541	32111	Oncology II
DNLZ	Q5SXM8	-0.0308538	0.0437278	0.480444	541	32111	Neurology II
OMG	P23515	-0.0315527	0.0447481	0.480736	533	31945	Oncology
LRPAP1	P30533	-0.0327523	0.0465194	0.481397	531	31891	Neurology
SHMT1	P34896	-0.0318188	0.0452307	0.481757	531	31885	Inflammation
ITPA	Q9BY32	-0.0313231	0.044566	0.482151	541	32111	Cardiometabolic II
AHCY	P23526	0.0317046	0.0451212	0.482271	532	31884	Cardiometabolic
ASPN	Q9BXN1	0.031448	0.0447591	0.482301	541	32111	Cardiometabolic II
MYL6B	P14649	0.0308902	0.0439942	0.482591	541	32111	Neurology II
DLGAP5	Q15398	0.0308835	0.0440188	0.48293	541	32111	Neurology II
IL3	P08700	0.0307853	0.0439157	0.483297	541	32111	Oncology II
GHRL	Q9UBU3	-0.0321931	0.0459835	0.483864	532	31884	Cardiometabolic
NXPE4	Q6UWF7	-0.0308965	0.0441432	0.48398	541	32111	Cardiometabolic II
DSCAM	O60469	-0.0308124	0.0440909	0.484653	541	32111	Neurology II
TP53BP1	Q12888	0.0313764	0.0449729	0.485382	541	32111	Inflammation II
UGDH	O60701	-0.0306595	0.0439747	0.485673	541	32111	Cardiometabolic II
MDGA1	Q8NFP4	-0.0317072	0.0455602	0.486466	531	31891	Neurology
CLEC4G	Q6UXB4	-0.0310609	0.0446403	0.486552	533	31945	Inflammation
CDH3	P22223	0.0304184	0.0437202	0.486584	531	31891	Neurology
CAPN3	P20807	-0.0304184	0.0437332	0.486713	541	32111	Oncology II
CD8A	P01732	0.0302452	0.0435391	0.487264	531	31891	Neurology
SERPINB9	P50453	-0.0312415	0.0450488	0.487993	531	31891	Neurology
APP	P05067	0.0308306	0.0445607	0.489013	531	31891	Neurology
MAN1A2	O60476	-0.0308353	0.0446659	0.489971	541	32111	Cardiometabolic II
SLC12A2	P55011	-0.0299445	0.0434722	0.490936	541	32111	Cardiometabolic II
NSFL1C	Q9UNZ2	-0.0315734	0.0458421	0.490985	531	31891	Neurology
TOP1MT	Q969P6	0.0300342	0.0436301	0.491212	541	32111	Oncology II
ANGPTL2	Q9UKU9	0.0314431	0.0457426	0.491836	533	31819	Inflammation
SEMA4D	Q92854	0.0308627	0.0449586	0.492417	531	31891	Neurology
FCRL6	Q6DN72	0.0295403	0.0430513	0.492609	533	31945	Inflammation
MAP1LC3A	Q9H492	-0.0302031	0.0440187	0.492623	541	32111	Neurology II
AGRP	O00253	0.0315023	0.0459948	0.493401	533	31945	Inflammation
GSTP1	P09211	-0.0304762	0.0445574	0.49399	528	31781	Neurology
PRDX3	P30048	0.0305217	0.0446477	0.49422	533	31945	Inflammation
RAB10	P61026	-0.0302801	0.0443309	0.494576	541	32111	Cardiometabolic II
CSPG5	O95196	-0.0299176	0.0438052	0.494627	541	32111	Neurology II
GADD45GIP1	Q8TAE8	-0.0304508	0.0446022	0.494783	541	32111	Cardiometabolic II
PPM1A	P35813	-0.0303508	0.0444601	0.494827	533	31945	Oncology
COL9A2	Q14055	-0.0305572	0.0447768	0.494965	541	32111	Oncology II
SUMF1	Q8NBK3	0.0305713	0.0447979	0.494969	541	32111	Inflammation II
LSM1	O15116	-0.0298428	0.0437595	0.495256	533	31945	Oncology
CPTP	Q5TA50	-0.0304059	0.0446892	0.49626	541	32111	Cardiometabolic II
IGF2BP3	O00425	-0.0300006	0.0441026	0.496349	541	32111	Cardiometabolic II
HNRNPK	P61978	-0.0306834	0.0453086	0.498273	532	31759	Cardiometabolic
TRIM40	Q6P9F5	0.0300241	0.0443425	0.498346	541	32111	Neurology II
VWC2L	B2RUY7	-0.0313506	0.046331	0.498619	541	32111	Neurology II
GID8	Q9NWU2	-0.029774	0.0440616	0.499208	541	32111	Neurology II
BTNL10	A8MVZ5	0.0294745	0.0436212	0.499236	541	32111	Oncology II
DUOX2	Q9NRD8	-0.0298187	0.0441875	0.499789	532	31884	Cardiometabolic
TDRKH	Q9Y2W6	-0.0302392	0.0449521	0.501139	531	31891	Neurology
DECR1	Q16698	-0.0301416	0.0448328	0.501385	533	31945	Inflammation
IL7	P13232	-0.030126	0.0448246	0.501529	533	31945	Inflammation
ANXA4	P09525	-0.0302811	0.0450657	0.501626	530	31700	Cardiometabolic
PMVK	Q15126	-0.0300218	0.0447497	0.502295	528	31835	Neurology
S100G	P29377	0.0292408	0.0436054	0.50249	541	32111	Neurology II
DDX25	Q9UHL0	-0.0292031	0.0436433	0.503412	541	32111	Neurology II
CALCOCO1	Q9P1Z2	-0.0306828	0.0458663	0.50352	531	31818	Oncology
FRMD4B	Q9Y2L6	-0.029986	0.0448742	0.503991	541	32111	Cardiometabolic II
HYOU1	Q9Y4L1	-0.0286815	0.0429269	0.504039	532	31884	Cardiometabolic
STX7	O15400	-0.0300874	0.0451582	0.50524	541	32111	Inflammation II
FZD10	Q9ULW2	0.0290689	0.0436933	0.505863	541	32111	Neurology II
FAM171A2	A8MVW0	-0.0287981	0.0433271	0.506264	541	32111	Neurology II
MTR	Q99707	-0.029017	0.04368	0.506492	541	32111	Cardiometabolic II
IL1R2	P27930	0.0295764	0.0445485	0.506745	527	31706	Inflammation
DIPK2B	Q9H7Y0	-0.029986	0.0453838	0.508793	541	32111	Inflammation II
SAP18	O00422	-0.0289837	0.0438975	0.509088	541	32111	Oncology II
VPS28	Q9UK41	-0.0295565	0.0449019	0.51038	541	32111	Oncology II
PLIN1	O60240	0.0320234	0.04868	0.510645	531	31891	Neurology
C9orf40	Q8IXQ3	0.0291297	0.0443802	0.511587	541	32111	Oncology II
AK1	P00568	0.0297797	0.0453992	0.511856	532	31884	Cardiometabolic
PFDN2	Q9UHV9	0.0294449	0.0448925	0.51189	531	31891	Neurology
SLMAP	Q14BN4	0.0296113	0.0451983	0.512376	541	32111	Oncology II
PSTPIP2	Q9H939	-0.0296605	0.0452964	0.51259	517	30963	Inflammation II
NEO1	Q92859	0.0288212	0.0440677	0.513098	541	32111	Neurology II
OPLAH	O14841	-0.0294282	0.045017	0.513297	541	32111	Cardiometabolic II
PSME2	Q9UL46	0.0298675	0.0457227	0.513607	529	31769	Neurology
DCTN1	Q14203	-0.0295288	0.0452065	0.513629	533	31945	Oncology
PQBP1	O60828	0.0295512	0.0453046	0.514222	533	31945	Oncology
MANSC4	A6NHS7	0.0283814	0.0435372	0.514473	541	32111	Cardiometabolic II
STXBP3	O00186	-0.0291341	0.0446958	0.51451	533	31945	Oncology
ESM1	Q9NQ30	-0.0293141	0.0449907	0.514685	528	31765	Inflammation
PFKFB2	O60825	-0.029388	0.045114	0.514777	532	31887	Oncology
CFHR2	P36980	0.0279596	0.0429264	0.514829	539	31854	Inflammation II
TACSTD2	P09758	0.0313194	0.0481448	0.515353	466	28180	Oncology
DLL4	Q9NR61	-0.0288765	0.0444062	0.515511	541	32111	Cardiometabolic II
NXPH3	O95157	0.0293927	0.045248	0.515956	541	32111	Inflammation II
CCL17	Q92583	0.0287092	0.0443214	0.517147	525	31703	Inflammation
GPR158	Q5T848	0.0288667	0.0447144	0.518551	541	32111	Neurology II
RNF43	Q68DV7	0.0291555	0.0451679	0.518608	541	32111	Oncology II
GTF2IRD1	Q9UHL9	0.0282531	0.0437962	0.518861	541	32111	Oncology II
FLT4	P35916	0.0289453	0.0450017	0.520091	533	31945	Oncology
SERPINA12	Q8IW75	-0.0300558	0.0467668	0.520435	523	30960	Cardiometabolic
ACAA1	P09110	0.0291405	0.0453693	0.520682	533	31945	Oncology
TADA3	O75528	-0.0283538	0.0441743	0.520963	541	32111	Oncology II
PVALB	P20472	0.0289317	0.0450951	0.521152	528	31766	Oncology
VNN1	O95497	0.0289491	0.0451599	0.521499	541	32111	Inflammation II
ITGB1BP2	Q9UKP3	-0.0286016	0.0446179	0.5215	532	31884	Cardiometabolic
PPCDC	Q96CD2	-0.0292322	0.0456208	0.521676	531	31891	Neurology
TBC1D5	Q92609	-0.0292088	0.0456828	0.522573	533	31945	Inflammation
CCL5	P13501	0.02857	0.0446905	0.522637	532	31824	Cardiometabolic
IL17D	Q8TAD2	0.0293672	0.0459622	0.522861	533	31945	Inflammation
PLG	P00747	0.0295682	0.0463085	0.523145	524	31269	Inflammation II
MTSS1	O43312	-0.0286545	0.0448989	0.523343	541	32111	Oncology II
STEAP4	Q687X5	-0.0280774	0.0440316	0.523692	541	32111	Neurology II
MINK1	Q8N4C8	-0.0284092	0.0445801	0.523954	541	32111	Neurology II
DNAJB6	O75190	-0.028788	0.0453289	0.525369	530	31808	Inflammation II
ABO	P16442	-0.02782	0.0439205	0.526461	541	32111	Inflammation II
TMCO5A	Q8N6Q1	-0.0279658	0.0441733	0.526673	541	32111	Neurology II
PRC1	O43663	-0.0277143	0.0438536	0.527405	541	32111	Oncology II
DEFB103A_DEFB103B	P81534	-0.0280813	0.0445156	0.528158	526	31865	Inflammation II
LEPR	P48357	0.0292219	0.0463314	0.528227	532	31884	Cardiometabolic
RBPMS2	Q6ZRY4	-0.0283402	0.0449523	0.5284	541	32111	Cardiometabolic II
ZNRD2	O60232	0.0287212	0.0455775	0.528589	541	32111	Oncology II
LAMA1	P25391	-0.0274204	0.0435561	0.528995	541	32111	Cardiometabolic II
GAD1	Q99259	0.0276647	0.0440029	0.529544	541	32111	Oncology II
LAMA4	Q16363	0.0279702	0.0445028	0.529673	533	31945	Inflammation
VSIG10	Q8N0Z9	0.0277236	0.044182	0.53034	541	32111	Oncology II
APLP1	P51693	-0.028684	0.0459424	0.532399	532	31884	Cardiometabolic
TMEM106A	Q96A25	-0.0275085	0.0441112	0.532879	541	32111	Oncology II
MOCS2	O96007	-0.0279494	0.0449056	0.533677	541	32111	Inflammation II
CD177	Q8N6Q3	-0.0271729	0.0436777	0.533861	530	31839	Neurology
FUT8	Q9BYC5	0.0272161	0.0438523	0.534841	531	31891	Neurology
FCRL1	Q96LA6	-0.0276531	0.0446775	0.53595	532	31884	Cardiometabolic
HDGF	P51858	0.0279	0.0451014	0.536176	531	31889	Oncology
INPPL1	O15357	-0.0279482	0.0451828	0.536208	533	31945	Oncology
TBCC	Q15814	-0.0276875	0.0450282	0.538625	531	31891	Neurology
UPK3BL1	B0FP48	-0.0271071	0.0440896	0.538674	541	32045	Oncology II
LILRA6	Q6PI73	0.0265849	0.0432425	0.538695	541	32111	Cardiometabolic II
[truncated: 922 more rows]

## Sheet: ST5
Supplementary Table 5. Protein~incident delirium association results, adjusted for APOE-ε4 status
Sensitivity analysis: logistic regression association results for all individual protein models: Incident delirium ~ age + sex + BMI + APOE-ε4 status + protein (i)
PROTEIN	UniProt	BETA	STDERR	PVALUE	NCASES	NCONTROLS	Olink Panel
GDF15	Q99988	0.449258	0.0552554	4.27248e-16	532	31884	Cardiometabolic
WFDC2	Q14508	0.410674	0.0511229	9.5068e-16	513	30513	Oncology
AREG	P15514	0.362595	0.0482855	5.94051e-14	533	31945	Oncology
IL6	P05231	0.33855	0.0486226	3.33556e-12	533	31945	Oncology
PLAUR	Q03405	0.334176	0.0485164	5.66266e-12	520	31512	Inflammation
TFF3	Q07654	0.32104	0.0492219	6.92437e-11	527	31636	Cardiometabolic
LRG1	P02750	0.290476	0.0448577	9.44989e-11	541	32111	Inflammation II
TNFRSF10B	O14763	0.321485	0.0498175	1.09465e-10	531	31891	Neurology
HAVCR1	Q96D42	0.310868	0.0489496	2.14215e-10	532	31887	Oncology
IFI30	P13284	0.311726	0.0500239	4.61873e-10	530	31330	Oncology II
VSIG4	Q9Y279	0.303519	0.0487226	4.67822e-10	531	31891	Neurology
C7	P10643	0.273415	0.0448303	1.06802e-09	532	31353	Inflammation II
SPON2	Q9BUD6	0.277667	0.0461572	1.79116e-09	532	31702	Cardiometabolic
NEFL	P07196	0.297122	0.0495455	2.01061e-09	528	31764	Neurology
EPHA2	P29317	0.279051	0.0466502	2.20733e-09	517	31113	Oncology
MSLN	Q13421	0.269852	0.045828	3.90067e-09	532	31888	Oncology
NPC2	P61916	0.286682	0.0489055	4.57458e-09	529	31565	Cardiometabolic II
FGL1	Q08830	0.267982	0.0463224	7.24471e-09	541	32111	Inflammation II
MMP12	P39900	0.277922	0.0481032	7.5764e-09	529	31642	Oncology
HAVCR2	Q8TDQ0	0.267521	0.0468112	1.09775e-08	531	31891	Neurology
ANGPT2	O15123	0.260449	0.0469522	2.90406e-08	533	31945	Oncology
CEACAM6	P40199	0.25188	0.04542	2.92985e-08	541	32111	Cardiometabolic II
IL2RA	P01589	0.25364	0.045964	3.42414e-08	518	31232	Cardiometabolic
MMP7	P09237	0.248324	0.0450455	3.53289e-08	532	31817	Cardiometabolic
ICAM1	P05362	0.257744	0.0467575	3.54084e-08	528	31512	Cardiometabolic
YAP1	P46937	0.278565	0.0506873	3.89034e-08	541	32111	Neurology II
TNFRSF1B	P20333	0.25808	0.0470296	4.07404e-08	531	31891	Neurology
ADGRG1	Q9Y653	0.256229	0.0473337	6.18918e-08	533	31945	Oncology
PIGR	P01833	0.251286	0.0468281	8.04383e-08	523	31407	Neurology
LRRC25	Q8N386	0.244134	0.0456519	8.90686e-08	533	31945	Oncology
LAMP3	Q9UQV4	0.262688	0.0492388	9.5549e-08	530	31889	Inflammation
CLEC3B	P05452	-0.245701	0.0462142	1.05737e-07	526	31336	Inflammation II
TFF2	Q03403	0.247422	0.0466192	1.11256e-07	531	31885	Inflammation
EDA2R	Q9HAV5	0.291009	0.0548533	1.12539e-07	533	31945	Oncology
MILR1	Q7Z6M3	0.234005	0.0442139	1.2061e-07	533	31945	Inflammation
TIMD4	Q96H15	0.238934	0.0454957	1.50623e-07	532	31824	Cardiometabolic
GFRA1	P56159	0.245378	0.047181	1.98446e-07	532	31883	Oncology
EBI3_IL27	Q14213_Q8NEV9	0.235706	0.0457191	2.52935e-07	532	31883	Oncology
CKB	P12277	0.250313	0.0485837	2.57462e-07	541	32111	Cardiometabolic II
SPINT1	O43278	0.227499	0.0442266	2.69029e-07	531	31771	Neurology
CEACAM5	P06731	0.235175	0.0458053	2.83314e-07	523	31526	Oncology
PRG2	P13727	0.226412	0.0442748	3.1577e-07	541	32111	Cardiometabolic II
TNFRSF1A	P19438	0.246261	0.0481623	3.16836e-07	531	31891	Neurology
ICAM5	Q9UMF0	0.226414	0.0444733	3.56137e-07	532	31884	Cardiometabolic
TNFRSF10A	O00220	0.235651	0.0468338	4.86279e-07	531	31891	Neurology
TNFSF13B	Q9Y275	0.229913	0.0457458	5.01106e-07	530	31821	Cardiometabolic
CALB1	P05937	0.22073	0.0440929	5.55672e-07	533	31945	Oncology
LTBP2	Q14767	0.255096	0.0509603	5.56375e-07	532	31884	Cardiometabolic
SEPTIN8	Q92599	0.238087	0.0476779	5.92459e-07	541	32051	Neurology II
KLK4	Q9Y5K2	0.237323	0.0476123	6.21229e-07	533	31945	Oncology
VCAM1	P19320	0.223607	0.0449895	6.68795e-07	532	31756	Cardiometabolic
ADAMTSL2	Q86TH1	0.234107	0.0471253	6.77338e-07	541	32111	Cardiometabolic II
LTA4H	P09960	0.234124	0.0471844	6.98091e-07	533	31945	Oncology
CHCHD10	Q8WYQ3	0.244979	0.049412	7.12637e-07	541	32111	Neurology II
IL17C	Q9P0M4	0.219573	0.0444834	7.97113e-07	533	31945	Inflammation
PTGDS	P41222	0.230829	0.0468394	8.30294e-07	527	31399	Cardiometabolic
SLAMF1	Q13291	0.216477	0.0440071	8.693e-07	533	31945	Inflammation
GAST	P01350	0.21792	0.044304	8.70978e-07	541	32111	Neurology II
IGFBP2	P18065	0.241609	0.0492328	9.22533e-07	531	31827	Cardiometabolic
PRAP1	Q96NZ9	0.245144	0.050167	1.02614e-06	541	32111	Cardiometabolic II
RNASE6	Q93091	0.234468	0.0481111	1.09659e-06	530	31871	Inflammation II
CD80	P33681	0.223559	0.046015	1.18345e-06	541	32111	Cardiometabolic II
IL19	Q9UHD0	0.221309	0.0455901	1.20796e-06	521	31119	Cardiometabolic
GFAP	P14136	0.228729	0.0471906	1.25397e-06	533	31884	Oncology
IL18BP	O95998	0.223299	0.0460977	1.27223e-06	532	31824	Cardiometabolic
CLEC5A	Q9NY25	0.219914	0.045402	1.2744e-06	529	31762	Cardiometabolic
ITIH3	Q06033	0.227012	0.0469071	1.30094e-06	532	31824	Cardiometabolic
TNFRSF11B	O00300	0.234136	0.048569	1.43069e-06	528	31765	Inflammation
ADA2	Q9NZK5	0.2172	0.0451236	1.48359e-06	527	31458	Cardiometabolic
CSF1	P09603	0.223686	0.0465148	1.5175e-06	533	31945	Inflammation
SELENOP	P49908	-0.20778	0.0433624	1.65366e-06	541	32111	Inflammation II
CTSZ	Q9UBR2	0.220514	0.0462816	1.89225e-06	530	31709	Cardiometabolic
ALPP	P05187	0.224383	0.0471858	1.98134e-06	533	31945	Oncology
GM2A	P17900	0.222356	0.0470162	2.25252e-06	524	31319	Cardiometabolic II
THBS2	P35442	0.210874	0.0446269	2.29824e-06	531	31891	Neurology
PLA2G15	Q8NCC3	0.216128	0.045914	2.511e-06	533	31945	Oncology
SLAMF8	Q9P0V8	0.206963	0.0439723	2.51796e-06	533	31945	Oncology
EDN1	P05305	0.209843	0.0446409	2.59281e-06	541	32111	Cardiometabolic II
CD83	Q01151	0.214765	0.0457579	2.68579e-06	533	31945	Inflammation
SHISA5	Q8N114	0.225009	0.0479788	2.73526e-06	541	32111	Cardiometabolic II
TIMP1	P01033	0.220175	0.0473272	3.28419e-06	518	31285	Cardiometabolic
DSC2	Q02487	0.212351	0.0456556	3.30077e-06	526	31533	Neurology
REG3A	Q06141	0.211483	0.0455679	3.46653e-06	532	31884	Cardiometabolic
CHGA	P10645	0.202328	0.0436622	3.58775e-06	541	32111	Cardiometabolic II
SIGLEC10	Q96LC7	0.207383	0.0448185	3.70699e-06	533	31945	Inflammation
ADM	P35318	0.240968	0.052403	4.25821e-06	533	31945	Oncology
MRC1	P22897	0.215488	0.0469898	4.5218e-06	541	32111	Inflammation II
TFF1	P04155	0.213861	0.0467582	4.7903e-06	524	31724	Neurology
CXCL17	Q6UXB2	0.240836	0.052695	4.86866e-06	533	31945	Inflammation
IL1R1	P14778	0.195994	0.043431	6.39906e-06	531	31833	Neurology
NCR3LG1	Q68D85	0.20437	0.0453763	6.67206e-06	541	32111	Oncology II
CA12	O43570	0.19809	0.0440873	7.01872e-06	533	31945	Oncology
CD300E	Q496F6	0.213407	0.0475036	7.04131e-06	533	31825	Oncology
SPINK1	P00995	0.198909	0.0443782	7.39023e-06	531	31891	Neurology
CCL20	P78556	0.205511	0.0459037	7.56979e-06	533	31945	Inflammation
CD74	P04233	0.214725	0.0481982	8.38758e-06	531	31891	Neurology
LGALS4	P56470	0.203032	0.0458493	9.49988e-06	528	31765	Inflammation
OCLN	Q16625	0.208519	0.0471326	9.68543e-06	541	32111	Neurology II
CD163	Q86VB7	0.206543	0.0467303	9.87468e-06	532	31824	Cardiometabolic
CD300C	Q08708	0.198159	0.0449196	1.02698e-05	531	31891	Neurology
CLEC6A	Q6EIG7	0.197519	0.0447902	1.03431e-05	533	31945	Oncology
PGF	P49763	0.224014	0.0508618	1.06094e-05	533	31945	Inflammation
LMNB2	Q03252	0.207912	0.0472262	1.07024e-05	541	32111	Neurology II
RBFOX3	A6NFN3	0.220583	0.0501137	1.0743e-05	541	32111	Neurology II
DLL1	O00548	0.199156	0.0452763	1.08915e-05	533	31945	Oncology
B2M	P61769	0.20934	0.0477527	1.16614e-05	541	32111	Inflammation II
PALM2	Q8IXS6	0.225026	0.0514018	1.19894e-05	541	32111	Neurology II
CD27	P26842	0.195217	0.0446626	1.23717e-05	533	31945	Oncology
EFNA4	P52798	0.198236	0.0454261	1.27747e-05	529	31836	Neurology
CDCP1	Q9H5V8	0.212699	0.0487815	1.29927e-05	531	31891	Neurology
OSCAR	Q8IYS5	0.191801	0.0440061	1.30952e-05	528	31825	Inflammation
CAPG	P40121	0.202234	0.0470529	1.7234e-05	524	31400	Oncology
SUSD2	Q9UGT4	0.200277	0.0467264	1.81783e-05	531	31891	Neurology
SIGLEC8	Q9NYZ4	0.192747	0.0449937	1.83679e-05	541	32111	Cardiometabolic II
GFRA2	O00451	0.187405	0.0437751	1.85984e-05	533	31945	Oncology
FSTL3	O95633	0.213661	0.0499985	1.92559e-05	527	31703	Inflammation
PRSS8	Q16651	0.209645	0.049231	2.05906e-05	524	31639	Inflammation
IGFBP7	Q16270	0.202596	0.0476455	2.11727e-05	532	31884	Cardiometabolic
HGF	P14210	0.213776	0.0503394	2.16946e-05	533	31945	Inflammation
IL22	Q9GZX6	0.193296	0.0456347	2.27817e-05	541	32111	Oncology II
CKAP4	Q07065	0.19559	0.0461864	2.2877e-05	527	31767	Inflammation
PILRA	Q9UKJ1	0.189245	0.0447567	2.35457e-05	531	31891	Neurology
FGF23	Q9GZV9	0.2021	0.0478989	2.45066e-05	531	31889	Oncology
TNFRSF6B	O95407	0.19351	0.0458827	2.47038e-05	531	31891	Neurology
IGFBP4	P22692	0.202282	0.0481847	2.69226e-05	527	31555	Neurology
IGSF3	O75054	0.200366	0.0478013	2.76954e-05	533	31945	Oncology
FGF5	P12034	0.191974	0.0459301	2.91905e-05	533	31945	Inflammation
RNASET2	O00584	0.192077	0.045976	2.94401e-05	531	31769	Cardiometabolic
TNFRSF12A	Q9NP84	0.199029	0.0477904	3.11869e-05	533	31945	Oncology
CCL3	P10147	0.200396	0.0481386	3.14245e-05	533	31945	Inflammation
FAM3B	P58499	0.181956	0.0437188	3.15514e-05	533	31945	Oncology
FSTL1	Q12841	0.185347	0.0446673	3.33219e-05	541	32111	Cardiometabolic II
TNFRSF9	Q07011	0.187896	0.0453193	3.38266e-05	531	31891	Neurology
CD300A	Q9UGN4	0.182207	0.0439767	3.42413e-05	541	32111	Inflammation II
REG1A	P05451	0.185687	0.0450056	3.69335e-05	528	31452	Cardiometabolic
GIPC2	Q8TF65	0.189466	0.045961	3.75084e-05	541	32111	Neurology II
SMPD1	P17405	0.189314	0.0460481	3.93583e-05	531	31769	Neurology
VWA1	Q6PCB0	0.194666	0.0473617	3.95302e-05	532	31883	Oncology
EFEMP1	Q12805	0.198946	0.0485063	4.10594e-05	530	31761	Cardiometabolic
ADAM9	Q13443	0.183185	0.044702	4.16902e-05	541	32111	Oncology II
LRRN1	Q6UXK5	-0.187277	0.045784	4.30547e-05	533	31945	Inflammation
REN	P00797	0.180775	0.0441984	4.31242e-05	532	31884	Cardiometabolic
LILRB4	Q8NHJ6	0.187658	0.0459812	4.48071e-05	533	31945	Inflammation
REG4	Q9BYZ8	0.181436	0.044554	4.65559e-05	528	31825	Inflammation
POLR2F	P61218	0.191145	0.0470413	4.83757e-05	533	31945	Oncology
NT5C1A	Q9BXI3	0.20341	0.050219	5.11178e-05	541	32111	Neurology II
TREM2	Q9NZC2	0.192094	0.0474998	5.25247e-05	528	31765	Inflammation
ITGA2	P17301	-0.181325	0.0449123	5.40654e-05	541	32111	Inflammation II
SERPINA5	P05154	-0.185029	0.0460714	5.91574e-05	529	31641	Inflammation II
TNFRSF11A	Q9Y6Q6	0.187371	0.0466656	5.94022e-05	533	31945	Inflammation
CD302	Q8IX05	0.185867	0.046462	6.32307e-05	533	31945	Oncology
CEND1	Q8N111	0.177522	0.0444648	6.54047e-05	541	32111	Neurology II
NECTIN2	Q92692	0.177099	0.0443758	6.5824e-05	532	31816	Cardiometabolic
OSMR	Q99650	0.185441	0.0465	6.66367e-05	532	31884	Cardiometabolic
AMBP	P02760	0.186401	0.0467526	6.69217e-05	532	31887	Oncology
PI3	P19957	0.188318	0.0472488	6.72909e-05	516	31050	Cardiometabolic
FGF21	Q9NSA1	0.188564	0.0474141	6.97993e-05	532	31883	Oncology
ORM1	P02763	0.179305	0.0454306	7.92054e-05	539	31996	Inflammation II
COL4A1	P02462	0.17829	0.0451834	7.94908e-05	532	31884	Cardiometabolic
SORCS2	Q96PQ0	0.17569	0.0445752	8.09967e-05	533	31945	Oncology
LYSMD3	Q7Z3D4	-0.172302	0.0437236	8.12398e-05	541	32111	Neurology II
ACVRL1	P37023	0.181458	0.0461723	8.49434e-05	529	31836	Neurology
SIGLEC1	Q9BZZ2	0.182384	0.0464716	8.68587e-05	533	31945	Inflammation
TSHB	P01222	-0.170837	0.0435632	8.79663e-05	532	31884	Cardiometabolic
PDCD1	Q15116	0.17378	0.0444762	9.33465e-05	532	31886	Oncology
FABP1	P07148	0.185894	0.0476076	9.43338e-05	528	31765	Inflammation
LMNB1	P20700	0.173564	0.0446831	0.000102612	539	32057	Oncology II
CLEC7A	Q9BXN2	0.167925	0.0435051	0.000113433	533	31945	Inflammation
ATRAID	Q6UW56	0.172404	0.044836	0.000120445	541	32111	Oncology II
ITGBL1	O95965	0.177627	0.0463011	0.00012488	541	32111	Cardiometabolic II
CD28	P10747	0.171276	0.0447179	0.000128068	533	31945	Oncology
CHI3L1	P36222	0.180717	0.0472573	0.000131246	519	30915	Cardiometabolic
CD207	Q9UJ71	0.169127	0.0442465	0.000132168	523	31344	Oncology
CD14	P08571	0.175554	0.0461872	0.000144156	517	30929	Cardiometabolic
SPON1	Q9HCB6	0.1732	0.0457893	0.000155232	528	31825	Inflammation
TNFRSF4	P43489	0.172086	0.0455841	0.000159926	530	31889	Inflammation
ADAM8	P78325	0.168962	0.044758	0.00016	531	31826	Neurology
PDCD1LG2	Q9BQ51	0.165468	0.0439214	0.000164974	533	31945	Oncology
NRP1	O14786	0.167574	0.0444989	0.000166019	532	31884	Cardiometabolic
SYT1	P21579	0.166654	0.0443131	0.000169349	541	32111	Neurology II
LY9	Q9HBG7	0.165473	0.0440665	0.00017329	522	31239	Inflammation
GCNT1	Q02742	0.168875	0.0449821	0.000173853	533	31945	Oncology
NTproBNP	NTproBNP	0.167736	0.0446966	0.000174891	532	31884	Cardiometabolic
CST7	O76096	0.169371	0.0451647	0.000176783	530	31823	Inflammation
PVR	P15151	0.167624	0.0447089	0.000177376	531	31891	Neurology
CPM	P14384	0.186837	0.0498644	0.000179037	528	31705	Neurology
AMIGO2	Q86SJ2	0.164818	0.044035	0.000181924	533	31945	Oncology
EPHB4	P54760	0.163576	0.0437664	0.000185867	532	31884	Cardiometabolic
TGFBR2	P37173	0.176083	0.0471698	0.00018925	533	31945	Oncology
PEPD	P12955	-0.163348	0.0437648	0.000189652	541	32111	Inflammation II
PRSS22	Q9GZN4	0.162754	0.0438793	0.000207968	541	32111	Inflammation II
CD300LF	Q8TDQ1	0.159342	0.0431121	0.000219027	533	31945	Oncology
INHBB	P09529	0.16603	0.0449879	0.00022377	541	32111	Inflammation II
VSIG2	Q96IQ7	0.161744	0.043844	0.000225071	541	32111	Oncology II
LAIR1	Q6GTX8	0.175443	0.0477162	0.000236187	528	31765	Inflammation
CST3	P01034	0.17831	0.0485911	0.000242925	529	31764	Cardiometabolic
EGFR	P00533	-0.171624	0.0468588	0.000249693	532	31884	Cardiometabolic
RBP2	P50120	0.16336	0.0446083	0.000250155	533	31945	Oncology
LILRA5	A6NI73	0.167934	0.0458716	0.000251284	532	31816	Cardiometabolic
MBL2	P11226	0.163803	0.0447775	0.000254025	531	31623	Inflammation II
BRD2	P25440	-0.160952	0.0440021	0.000254365	541	32111	Neurology II
MSR1	P21757	0.175369	0.0480756	0.000264528	531	31891	Neurology
GSN	P06396	-0.160603	0.0441124	0.000271828	539	32003	Inflammation II
RAB6A	P20340	-0.167889	0.0461383	0.000273896	533	31945	Inflammation
CLSTN2	Q9H4D0	0.163124	0.0450184	0.000290643	533	31945	Inflammation
HSPB6	O14558	0.189235	0.0522383	0.00029173	533	31945	Oncology
ITGA11	Q9UKX5	-0.16522	0.0456444	0.000294937	533	31945	Inflammation
TNC	P24821	0.159306	0.0440687	0.000300407	532	31824	Cardiometabolic
FAP	Q12884	-0.159605	0.0441767	0.000302808	532	31884	Cardiometabolic
TCN2	P20062	0.161142	0.0447486	0.000316931	531	31827	Cardiometabolic
RNF149	Q8NC42	0.158164	0.0440013	0.00032497	541	32111	Cardiometabolic II
CDH1	P12830	0.167772	0.0468709	0.000344314	504	30515	Cardiometabolic
XCL1	P47992	0.161141	0.0451303	0.000356195	533	31945	Oncology
SEZ6L2	Q6UXD5	0.172674	0.0483873	0.00035893	533	31945	Oncology
HYAL1	Q12794	0.15882	0.0445996	0.000369419	532	31588	Cardiometabolic
LPCAT2	Q7L5N7	0.162539	0.0456795	0.000373348	533	31945	Oncology
CTSL	P07711	0.160244	0.0451535	0.000386873	532	31884	Cardiometabolic
NPPB	P16860	0.153349	0.0433088	0.000398875	532	31884	Cardiometabolic
DDAH1	O94760	0.161363	0.0458332	0.000430497	533	31945	Oncology
NAMPT	P43490	0.157498	0.0447514	0.00043254	533	31945	Oncology
TCN1	P20061	0.156143	0.0443689	0.000432853	519	31445	Inflammation II
RBP5	P82980	0.173238	0.0492466	0.000435207	533	31945	Oncology
SELE	P16581	0.164913	0.0469049	0.000438251	532	31884	Cardiometabolic
CD101	Q93033	0.155138	0.0442561	0.000455836	541	32111	Oncology II
IL10	P22301	0.154747	0.0442467	0.000469859	533	31945	Inflammation
NBL1	P41271	0.157394	0.0450905	0.000481918	533	31945	Oncology
TNFRSF10C	O14798	0.154897	0.0444253	0.000489041	526	31522	Cardiometabolic
FUT3_FUT5	P21217_Q11128	0.157025	0.0451249	0.000501832	531	31891	Neurology
KAZALD1	Q96I82	0.152621	0.0440405	0.000529325	533	31945	Oncology
INSR	P06213	0.148628	0.0431181	0.000566846	541	32111	Inflammation II
LCAT	P04180	-0.158624	0.0460379	0.000569977	541	32111	Inflammation II
FCRLB	Q6BAA4	0.155059	0.0450267	0.000573794	533	31945	Oncology
FOLR2	P14207	0.16062	0.0466709	0.000578408	531	31891	Neurology
GPR37	O15354	0.150819	0.0441302	0.000631802	532	31884	Cardiometabolic
CD5	P06127	0.153317	0.0449222	0.000642643	532	31887	Oncology
IGF1R	P08069	0.151857	0.0445785	0.000658018	533	31945	Oncology
C1QA	P02745	0.155652	0.0458118	0.000679689	530	31828	Inflammation
ANG	P03950	0.159202	0.0470983	0.000724328	529	31573	Cardiometabolic
SCGN	O76038	0.149484	0.0442462	0.000728951	533	31945	Inflammation
TNFSF12	O43508	-0.151309	0.0449331	0.000758732	533	31945	Inflammation
PSAP	P07602	0.156799	0.0466195	0.000769954	533	31799	Cardiometabolic II
GRN	P28799	0.152661	0.0454817	0.00078928	530	31724	Neurology
DTX3	Q8N9I9	0.155177	0.0463188	0.000807535	533	31945	Oncology
CD276	Q5ZPR3	0.148452	0.0443552	0.000817211	528	31765	Inflammation
IL12RB1	P42701	0.149483	0.0446784	0.000820583	533	31945	Inflammation
IL1RL1	Q01638	0.161891	0.0483954	0.000822292	529	31762	Cardiometabolic
ADAM12	O43184	0.1568	0.0468805	0.000823802	541	32111	Inflammation II
FGFR2	P21802	0.158121	0.0473214	0.000833479	533	31945	Oncology
GALNT10	Q86SR1	0.149456	0.0448268	0.000855844	533	31945	Oncology
CCL21	O00585	0.148831	0.0446436	0.000856781	533	31945	Inflammation
APOH	P02749	0.148354	0.0445102	0.000859041	531	31891	Neurology
SCG2	P13521	0.142786	0.0429941	0.000896723	529	31771	Oncology
RELT	Q969Z4	0.160639	0.0484278	0.000909605	531	31891	Neurology
BMPER	Q8N8U9	0.146443	0.0441675	0.000914399	541	32111	Inflammation II
TIMP4	Q99727	0.154677	0.0466605	0.000916586	531	31891	Neurology
LIFR	P42702	0.145863	0.0440656	0.000932542	533	31945	Inflammation
PON1	P27169	-0.149048	0.0450664	0.000942032	541	32111	Inflammation II
BCAN	Q96GW7	-0.158387	0.0479202	0.000948982	531	31891	Neurology
LTBR	P36941	0.147725	0.0447098	0.0009529	525	31585	Inflammation
GHR	P10912	-0.156385	0.0473634	0.000960599	541	32111	Inflammation II
AGR2	O95994	0.148911	0.0451277	0.000967657	529	31723	Neurology
NFASC	O94856	0.153467	0.0465564	0.000979438	533	31945	Inflammation
ACE2	Q9BYF1	0.159435	0.0484194	0.000991987	532	31884	Cardiometabolic
CSTB	P04080	0.154707	0.0471001	0.00102113	521	31109	Cardiometabolic
CCN4	O95388	0.152707	0.0465431	0.00103447	533	31945	Oncology
CCL16	O15467	0.153328	0.0468341	0.00106088	532	31884	Cardiometabolic
VNN2	O95498	0.145588	0.0446366	0.00110778	533	31945	Oncology
CXCL9	Q07325	0.160662	0.0492662	0.00110984	533	31945	Inflammation
ROBO1	Q9Y6N7	0.146109	0.044989	0.00116357	528	31825	Inflammation
IL6ST	P40189	0.144258	0.0445422	0.00120082	532	31884	Cardiometabolic
CTHRC1	Q96CG8	0.159287	0.0493885	0.00125896	541	32111	Cardiometabolic II
REG1B	P48304	0.145497	0.0451249	0.00126273	532	31884	Cardiometabolic
TAFA5	Q7Z5A7	0.141134	0.0438607	0.00129185	533	31945	Oncology
COL6A3	P12111	0.156392	0.0487064	0.00132313	532	31884	Cardiometabolic
SCGB3A2	Q96PL1	0.147228	0.0459319	0.00134891	531	31885	Inflammation
MUC13	Q9H3R2	0.140134	0.043733	0.00135392	531	31891	Neurology
TFPI2	P48307	0.150092	0.0468694	0.00136313	531	31882	Oncology
FBLN2	P98095	0.144176	0.0451662	0.00141232	541	32111	Cardiometabolic II
STC1	P52823	0.150997	0.0473039	0.00141259	531	31891	Neurology
ITGAV	P06756	-0.14621	0.0459174	0.00145159	533	31945	Oncology
IGF2R	P11717	0.146474	0.0460014	0.00145197	531	31891	Neurology
TNFSF8	P32971	0.139134	0.0437016	0.00145386	541	32111	Cardiometabolic II
CPQ	Q9Y646	0.141652	0.0444952	0.00145491	540	32045	Cardiometabolic II
GGT5	P36269	0.139152	0.0438418	0.00150377	531	31891	Neurology
CSF3R	Q99062	0.141041	0.0444494	0.00150834	541	32111	Inflammation II
DPP10	Q8N608	0.139453	0.0440556	0.0015488	533	31945	Inflammation
LBP	P18428	0.142134	0.0449676	0.00157335	532	31824	Cardiometabolic
NECTIN4	Q96NY8	0.136814	0.0433036	0.00158082	533	31945	Oncology
SPP1	P10451	0.143635	0.045502	0.00159573	531	31827	Cardiometabolic
IGLC2	P0DOY2	0.142181	0.0450445	0.00159691	540	32049	Inflammation II
LAYN	Q6UX15	0.140083	0.0445639	0.00166983	531	31831	Neurology
NPDC1	Q9NQX5	0.141589	0.0450713	0.00168119	532	31884	Cardiometabolic
HIP1R	O75146	0.146082	0.0465878	0.00171484	541	32044	Neurology II
CTSO	P43234	0.144716	0.0461967	0.00173264	533	31945	Inflammation
SERPINA3	P01011	0.138244	0.0441315	0.00173294	535	31985	Inflammation II
IL4R	P24394	0.138773	0.0443012	0.00173331	533	31945	Inflammation
GRPEL1	Q9HAV7	0.14435	0.0461253	0.00175096	533	31945	Oncology
KRT19	P08727	0.141329	0.0451777	0.00175832	531	31886	Inflammation
LMOD1	P29536	0.152588	0.0490537	0.00186689	541	32111	Neurology II
PIK3IP1	Q96FE7	0.143077	0.0460922	0.00190823	531	31891	Neurology
COL18A1	P39060	0.143662	0.0463497	0.00193831	525	31593	Cardiometabolic
HEG1	Q9ULI3	0.138956	0.0450277	0.00202866	541	32111	Inflammation II
MMP10	P09238	0.140212	0.0454426	0.00203236	523	31700	Inflammation
CD79B	P40259	0.137456	0.0446062	0.00205932	533	31945	Inflammation
ANXA10	Q9UJ72	0.139398	0.0452624	0.00207161	531	31891	Neurology
GPR101	Q96P66	-0.136096	0.0442381	0.00209481	541	32111	Neurology II
CES2	O00748	0.140992	0.0458791	0.00211838	533	31945	Oncology
EFNA1	P20827	0.135953	0.044285	0.00214091	531	31833	Neurology
SPINK4	O60575	0.136309	0.0445019	0.0021914	533	31945	Inflammation
NOS3	P29474	0.140775	0.0459811	0.00220175	531	31891	Neurology
DTNB	O60941	0.148703	0.0485893	0.0022103	541	32045	Oncology II
B3GNT7	Q8NFL0	0.134571	0.0439773	0.00221337	541	32111	Cardiometabolic II
C9	P02748	0.13246	0.043417	0.00228168	541	32111	Inflammation II
CD7	P09564	0.133274	0.0437003	0.00229053	540	32046	Inflammation II
CD160	O95971	0.132669	0.0435227	0.00230167	533	31945	Inflammation
MMP9	P14780	0.139226	0.0458021	0.00236793	526	31827	Neurology
FLT1	P17948	0.135653	0.0446619	0.00238685	531	31893	Oncology
AGRN	O00468	0.139702	0.0460485	0.00241493	533	31945	Inflammation
SNRPB2	P08579	0.13931	0.0461009	0.00251237	541	32111	Neurology II
CRIM1	Q9NZV1	0.135884	0.045007	0.00253461	533	31945	Inflammation
KLK14	Q9P0G3	0.136722	0.0453251	0.00255739	533	31945	Oncology
BPIFB1	Q8TDL5	0.139197	0.0461682	0.00256978	524	31353	Cardiometabolic
PDE4D	Q08499	-0.132599	0.0440207	0.00259372	541	32111	Cardiometabolic II
IGDCC3	Q8IVU1	-0.131947	0.0439433	0.00267618	541	32111	Neurology II
SIGLEC7	Q9Y286	0.13783	0.0459635	0.00271155	532	31884	Cardiometabolic
IL1RN	P18510	0.154076	0.051478	0.00276213	529	31703	Inflammation
NCS1	P62166	0.138532	0.0463778	0.00281689	533	31945	Oncology
RNASE4	P34096	0.142906	0.047915	0.00285915	520	31028	Inflammation II
GCHFR	P30047	0.141983	0.0478314	0.00299352	527	31335	Inflammation II
IL10RB	Q08334	0.134077	0.0452911	0.00307308	533	31945	Inflammation
NOS1	P29475	0.137401	0.04643	0.00308329	531	31891	Neurology
EXTL1	Q92935	-0.131186	0.0443639	0.00310612	541	32111	Cardiometabolic II
CILP	O75339	0.135288	0.0458612	0.0031783	541	32111	Cardiometabolic II
MEPE	Q9NQ76	-0.134296	0.0455775	0.00321337	528	31765	Inflammation
ULBP2	Q9BZM5	0.129418	0.0439563	0.00323761	531	31891	Neurology
PILRB	Q9UKJ0	0.127355	0.0433165	0.00328103	532	31884	Cardiometabolic
SIGLEC5	O15389	0.127326	0.0433292	0.00329727	531	31891	Neurology
UMOD	P07911	-0.140231	0.0477577	0.00332152	531	31825	Cardiometabolic
EDAR	Q9UNE0	-0.131391	0.0447689	0.0033368	533	31945	Inflammation
LYPD3	O95274	0.131854	0.0449982	0.00338735	529	31760	Oncology
ANGPTL4	Q9BY76	0.134236	0.0458372	0.0034055	531	31885	Inflammation
ACTA2	P62736	0.144185	0.0492462	0.00341335	532	31884	Cardiometabolic
UNC79	Q9P2D8	-0.128211	0.0438323	0.00344422	541	32111	Oncology II
IL18R1	Q13478	0.137883	0.0471506	0.00345215	533	31945	Inflammation
GPC5	P78333	-0.130916	0.0447872	0.00346614	531	31891	Neurology
SCARF2	Q96GP6	0.142323	0.0487092	0.00347902	531	31891	Neurology
COLEC12	Q5KU26	0.141336	0.0485451	0.00359759	528	31765	Inflammation
CCL15	Q16663	0.136401	0.0468844	0.00362231	532	31884	Cardiometabolic
RETN	Q9HD89	0.131407	0.0451889	0.00363803	519	31412	Cardiometabolic
EIF4G3	O43432	-0.127237	0.0438745	0.00373137	541	32111	Neurology II
IL12A_IL12B	P29459_P29460	0.129488	0.0447845	0.00383582	533	31945	Oncology
TSPAN8	P19075	0.129149	0.0447021	0.0038633	541	32111	Oncology II
ADGRE1	Q14246	0.128619	0.0445746	0.00390813	541	32111	Oncology II
WNT9A	O14904	0.133055	0.0461696	0.00395323	533	31945	Inflammation
ADGRG2	Q8IZP9	-0.143381	0.0497596	0.00395811	532	31884	Cardiometabolic
NRCAM	Q92823	0.126446	0.0439054	0.00397724	532	31884	Cardiometabolic
SIGLEC9	Q9Y336	0.129584	0.0450037	0.00398419	532	31887	Oncology
LDLR	P01130	-0.138507	0.0481306	0.00400558	527	31704	Cardiometabolic
FAM3D	Q96BQ1	0.126289	0.0439243	0.0040383	541	32111	Oncology II
TCL1A	P56279	-0.123875	0.0431888	0.00412774	531	31830	Neurology
NPTX2	P47972	0.148981	0.052003	0.00417192	541	32111	Cardiometabolic II
NELL1	Q92832	-0.126587	0.044266	0.0042406	533	31945	Oncology
MERTK	Q12866	0.131438	0.0460748	0.00433497	533	31945	Inflammation
KIR2DL3	P43628	0.122965	0.0431395	0.00436636	533	31945	Oncology
ALCAM	Q13740	0.134147	0.0471285	0.0044217	532	31884	Cardiometabolic
ENO3	P13929	-0.132782	0.0468224	0.00457024	541	32111	Cardiometabolic II
HPGDS	O60760	-0.127186	0.0448565	0.00457694	533	31945	Oncology
SIT1	Q9Y3P8	0.128024	0.0451591	0.00458334	533	31945	Inflammation
QSOX1	O00391	0.130054	0.0459414	0.0046421	519	31451	Inflammation II
CXCL13	O43927	0.129266	0.0458456	0.00480834	531	31891	Neurology
SEMA4C	Q9C0C4	0.126527	0.0448825	0.00481617	533	31945	Oncology
MDK	P21741	0.126792	0.0450368	0.00487311	533	31945	Oncology
SIRPB1	O00241	0.123903	0.0440945	0.00495499	528	31707	Inflammation
TNFRSF13B	O14836	0.125156	0.0445494	0.0049636	528	31825	Inflammation
IGFBP3	P17936	-0.126896	0.0451919	0.00498594	532	31824	Cardiometabolic
SCARB2	Q14108	0.133554	0.047568	0.00499042	523	31352	Neurology
CRELD1	Q96HD1	0.128214	0.0457027	0.00502536	541	32111	Inflammation II
KRT18	P05783	0.136993	0.0493049	0.00546127	533	31945	Oncology
ITGA5	P08648	0.131877	0.0476723	0.00566909	531	31891	Neurology
GGT1	P19440	0.136745	0.0494649	0.00570128	531	31833	Neurology
IL18RAP	O95256	-0.123781	0.044793	0.0057202	527	31714	Neurology
STC2	O76061	0.13227	0.0479074	0.00576342	531	31891	Neurology
SERPINA1	P01009	0.123242	0.0446378	0.00576384	528	31517	Inflammation II
TPP1	O14773	0.128894	0.0466881	0.00576706	521	31522	Inflammation
ICAM2	P13598	0.120394	0.0436357	0.00579675	532	31884	Cardiometabolic
WFIKKN1	Q96NZ8	-0.126597	0.0459943	0.00591496	528	31783	Neurology
RANBP2	P49792	-0.12108	0.0439941	0.00591978	541	32111	Neurology II
SRPX	P78539	0.125183	0.0454997	0.00593602	541	32111	Cardiometabolic II
TGFA	P01135	0.127054	0.0462007	0.00595874	533	31945	Inflammation
CLMP	Q9H6B4	0.138119	0.0502284	0.00596271	533	31945	Oncology
JCHAIN	P01591	0.122086	0.0444241	0.00599232	533	31945	Inflammation
CNTN5	O94779	-0.12949	0.0471524	0.00602877	529	31769	Neurology
PLXNB2	O15031	0.125398	0.0456816	0.00605042	527	31700	Cardiometabolic
ECM1	Q16610	-0.122923	0.0448689	0.00615116	523	31189	Inflammation II
BSG	P35613	0.124807	0.0455874	0.00618611	530	31889	Inflammation
PPP1R14D	Q9NXH3	0.122432	0.0447273	0.00619468	541	32111	Neurology II
CST5	P28325	-0.119883	0.0438369	0.00624281	526	31523	Neurology
INSL5	Q9Y5Q6	0.128493	0.0470053	0.00626486	541	32111	Oncology II
CX3CL1	P78423	0.11966	0.0438104	0.00630833	531	31891	Neurology
LAG3	P18627	0.123451	0.0453575	0.00649385	533	31945	Oncology
EPHB6	O15197	0.116942	0.0429992	0.00653529	531	31831	Neurology
IGFBPL1	Q8WX77	0.127821	0.0470005	0.0065369	532	31884	Cardiometabolic
DTX2	Q86UW9	-0.120798	0.0444457	0.00657004	541	32111	Neurology II
ENOX2	Q16206	-0.118483	0.0437161	0.00672253	541	32111	Cardiometabolic II
PRTG	Q2VWP7	0.120805	0.044587	0.00674013	533	31945	Oncology
CEACAM8	P31997	0.120744	0.0446924	0.00689915	532	31884	Cardiometabolic
SERPINB8	P50452	0.122707	0.0455261	0.00703237	533	31945	Inflammation
CTSD	P07339	0.135731	0.0504533	0.00714038	487	29423	Cardiometabolic
CXADR	P78310	0.121759	0.0454709	0.00741243	533	31945	Inflammation
CHAD	O15335	-0.121675	0.0454592	0.00743771	541	32111	Inflammation II
LY96	Q9Y6Y9	0.12062	0.0450709	0.00744537	531	31891	Neurology
CALCB	P10092	0.11894	0.0444914	0.00751035	541	32111	Neurology II
CHRDL1	Q9BU40	0.128847	0.0482002	0.00751415	531	31885	Inflammation
MME	P08473	0.123382	0.0462392	0.00762266	533	31945	Oncology
FBP1	P09467	0.124049	0.046517	0.0076591	532	31884	Cardiometabolic
FGFBP1	Q14512	-0.122999	0.0461518	0.00769673	533	31945	Oncology
FCN1	O00602	0.119692	0.0450307	0.00786019	536	32047	Inflammation II
CEACAM1	P13688	0.116822	0.0440059	0.00793813	533	31945	Oncology
VSTM1	Q6UX27	0.116733	0.0440776	0.00808854	531	31891	Neurology
NHLRC3	Q5JS37	0.123378	0.0466015	0.00810869	523	31339	Inflammation II
SLAMF6	Q96DU3	0.117503	0.044392	0.00812207	533	31945	Oncology
HLA_DRA	P01903	0.118234	0.0446901	0.00815337	533	31945	Inflammation
ST6GAL1	P15907	0.120061	0.0455799	0.00843643	532	31884	Cardiometabolic
CA6	P23280	-0.126972	0.0482777	0.00853756	528	31770	Neurology
PROC	P04070	-0.119116	0.0453427	0.00861394	532	31756	Cardiometabolic
GZMB	P10144	-0.117206	0.0446713	0.0086967	533	31945	Inflammation
PGA4	P0DJD7	0.109952	0.0419677	0.00879492	541	32111	Inflammation II
CCL18	P55774	0.125129	0.0478514	0.00892396	524	31276	Cardiometabolic
GBP1	P32455	0.118734	0.0454267	0.00895539	539	32052	Neurology II
CXCL8	P10145	0.117512	0.0449612	0.00895846	526	31465	Oncology
RNASE1	P07998	0.122988	0.0470875	0.00900383	541	32111	Inflammation II
KLK6	Q92876	0.114372	0.0438087	0.00903519	533	31879	Oncology
TNFRSF14	Q92956	0.11932	0.0457081	0.00904148	528	31825	Inflammation
TNFRSF8	P28908	0.117727	0.0451356	0.00909939	531	31891	Neurology
FGFBP2	Q9BYJ0	-0.114844	0.0441402	0.00927339	541	32111	Cardiometabolic II
CDSN	Q15517	0.113847	0.0437755	0.00930341	532	31883	Inflammation
CLEC4D	Q8WXI8	0.116001	0.0446288	0.00934272	533	31945	Inflammation
CCN3	P48745	0.125426	0.0483141	0.00943038	532	31830	Cardiometabolic
BCR	P11274	-0.114912	0.0442941	0.00947825	533	31945	Inflammation
EDIL3	O43854	0.120578	0.0467302	0.0098712	532	31884	Cardiometabolic
FAM3C	Q92520	0.115917	0.0449877	0.0099769	532	31816	Cardiometabolic
LCN2	P80188	0.118492	0.0459951	0.00998959	506	30617	Cardiometabolic
THBS4	P35443	0.11841	0.0459768	0.0100116	532	31695	Cardiometabolic
FUCA1	P04066	0.111072	0.0431762	0.0100962	531	31759	Cardiometabolic
RNF31	Q96EP0	-0.112874	0.0438974	0.0101311	541	32111	Inflammation II
SCGB1A1	P11684	-0.109876	0.0428212	0.0102904	528	31820	Inflammation
VWC2	Q2TAL6	0.114693	0.0447923	0.0104503	529	31776	Neurology
MICB_MICA	Q29980_Q29983	0.110001	0.0429769	0.0104814	533	31945	Inflammation
CFB	P00751	0.123331	0.0483029	0.010671	530	31513	Inflammation II
BTLA	Q7Z6A9	0.111749	0.0437835	0.0107011	541	32111	Oncology II
RGCC	Q9H4X1	-0.112309	0.0441479	0.0109613	541	32111	Neurology II
LGALS3BP	Q08380	0.117002	0.0460695	0.0110956	541	32111	Inflammation II
LYPD8	Q6UX82	0.11187	0.0440715	0.0111364	533	31945	Oncology
RNF5	Q99942	-0.112028	0.0443204	0.011482	541	32111	Cardiometabolic II
FES	P07332	0.115322	0.0456622	0.0115515	533	31945	Oncology
CD274	Q9NZQ7	0.113382	0.0449416	0.0116403	531	31891	Neurology
BPIFA2	Q96DR5	-0.113854	0.0451397	0.0116607	530	30948	Cardiometabolic II
GDNF	P39905	0.11327	0.0450375	0.0119029	531	31891	Neurology
METAP1	P53582	-0.110767	0.044086	0.0119875	531	31891	Neurology
CLEC14A	Q86T13	0.112157	0.0446498	0.0120075	531	31891	Neurology
BCHE	P06276	-0.117609	0.0468291	0.0120236	531	31532	Inflammation II
FABP4	P15090	0.146844	0.0584831	0.0120433	532	31884	Cardiometabolic
CR1	P17927	0.113788	0.0453548	0.012113	534	31982	Inflammation II
EPS8L2	Q9H6S3	0.116105	0.046353	0.0122522	533	31885	Oncology
SHD	Q96IW2	-0.109348	0.0436793	0.0122994	540	32046	Cardiometabolic II
SH2D1A	O60880	-0.111546	0.044604	0.0123907	533	31945	Inflammation
KRT14	P02533	-0.113365	0.045334	0.012396	516	30804	Neurology
BST2	Q10589	0.117186	0.0468654	0.0124023	531	31891	Neurology
TNFSF11	O14788	-0.115327	0.0461453	0.0124472	533	31945	Inflammation
CTSV	O60911	-0.118863	0.0476468	0.0126072	532	31822	Oncology
LSM8	O95777	-0.108562	0.0435259	0.0126247	541	32111	Oncology II
QPCT	Q16769	0.111678	0.044778	0.0126297	527	31586	Cardiometabolic
A1BG	P04217	0.118624	0.0475813	0.0126644	541	32111	Inflammation II
AKR7L	Q8NHP1	0.115418	0.0464082	0.0128821	541	32111	Inflammation II
HLA_A	P04439	0.107935	0.043413	0.0129102	541	32111	Neurology II
CD72	P21854	0.110401	0.0444802	0.013064	541	32111	Inflammation II
MZB1	Q8WU39	0.111961	0.0451097	0.0130659	530	31885	Inflammation
MYO9B	Q13459	-0.109345	0.0441074	0.0131725	533	31945	Inflammation
RSPO3	Q9BXY4	0.115309	0.0465801	0.0133052	533	31945	Oncology
MAD1L1	Q9Y6D9	0.117022	0.0472983	0.0133559	530	31766	Neurology
APOM	O95445	-0.114297	0.0462309	0.0134243	532	31756	Cardiometabolic
SCGB3A1	Q96QR1	0.110578	0.0447396	0.0134515	541	32111	Inflammation II
BMP4	P12644	0.109956	0.0445011	0.0134786	529	31836	Neurology
MYBPC2	Q14324	0.117092	0.0474759	0.0136498	541	32111	Cardiometabolic II
ASAH1	Q13510	0.112296	0.0456954	0.0139912	532	31802	Cardiometabolic II
SNED1	Q8TER0	0.108921	0.0443465	0.0140437	541	32111	Cardiometabolic II
CHL1	O00533	0.111663	0.0455286	0.0141829	532	31824	Cardiometabolic
FAS	P25445	0.12035	0.0490767	0.0141952	529	31762	Cardiometabolic
OPTC	Q9UBM4	0.114917	0.0468911	0.0142573	533	31945	Oncology
GALNT7	Q86SF2	0.109349	0.0447146	0.0144659	533	31945	Oncology
MRI1	Q9BV20	-0.108384	0.0443259	0.014479	541	32111	Neurology II
SDC1	P18827	0.110479	0.0453004	0.0147358	532	31884	Cardiometabolic
CRTAC1	Q9NQ79	-0.108847	0.0447661	0.0150379	532	31884	Cardiometabolic
PDIA3	P30101	0.107867	0.0443936	0.0151079	541	32111	Inflammation II
CNST	Q6PJW8	-0.106829	0.0441628	0.0155638	532	31884	Cardiometabolic
EFCAB14	O75071	0.108469	0.0448969	0.0156942	541	32111	Oncology II
CDH23	Q9H251	-0.106668	0.0442192	0.0158544	541	32111	Neurology II
IDUA	P35475	0.106965	0.0443765	0.0159356	533	31945	Oncology
IL15	P40933	0.105218	0.0436882	0.0160232	533	31945	Inflammation
TNFRSF19	Q9NS68	0.108847	0.0452471	0.0161453	533	31945	Oncology
TYRP1	P17643	0.10366	0.0430944	0.0161536	541	32111	Inflammation II
RCC1	P18754	0.109918	0.0457177	0.0162041	541	32111	Oncology II
TGFB1	P01137	0.109644	0.0456509	0.0163148	530	31889	Inflammation
TNF	P01375	0.109096	0.0454372	0.016349	532	31884	Cardiometabolic
MANSC1	Q9H8J5	0.105089	0.0437779	0.0163721	533	31945	Oncology
LGALS9	O00182	0.119209	0.049703	0.0164654	528	31763	Inflammation
BCAM	P50895	0.106937	0.0446292	0.0165701	531	31891	Neurology
CD70	P32970	0.108014	0.0450856	0.0165859	533	31945	Inflammation
APBB1IP	Q7Z5R6	0.111441	0.0465221	0.0166007	533	31945	Oncology
GNAS	O95467	-0.107342	0.0448299	0.0166462	541	32111	Neurology II
PNLIPRP1	P54315	0.103486	0.0432662	0.016764	541	32111	Neurology II
TMPRSS11B	Q86T26	-0.104603	0.0437434	0.0167895	541	32111	Neurology II
MENT	Q9BUN1	-0.120226	0.0502904	0.0168195	541	32111	Inflammation II
PODXL	O00592	0.105361	0.0441812	0.0170906	533	31945	Oncology
CD48	P09326	0.104516	0.0438905	0.0172524	531	31885	Inflammation
ENPP5	Q9UJA9	-0.115556	0.0485776	0.0173692	533	31945	Inflammation
LRIG3	Q6UXM1	0.109126	0.0459275	0.0174987	536	31999	Inflammation II
ENOPH1	Q9UHY7	-0.105547	0.0444255	0.0175103	541	32111	Oncology II
TARS1	P26639	-0.104993	0.044198	0.0175245	541	32111	Oncology II
CALCA	P01258	0.126256	0.0531837	0.0175987	531	31831	Neurology
NPTX1	Q15818	0.109594	0.0461987	0.0176804	531	31891	Neurology
DEFA1_DEFA1B	P59665	0.107599	0.0454574	0.0179321	507	31058	Cardiometabolic
RTBDN	Q9BSG5	0.105829	0.0447148	0.0179453	533	31945	Oncology
DKK3	Q9UBP4	0.108481	0.0459323	0.0181889	532	31884	Cardiometabolic
GAS6	Q14393	0.10838	0.0458925	0.0181957	528	31654	Cardiometabolic
GASK1A	Q9UFP1	-0.106141	0.045074	0.0185315	541	32111	Cardiometabolic II
CSF1R	P07333	0.106326	0.0451995	0.0186539	541	32111	Inflammation II
COL5A1	P20908	0.10275	0.0436811	0.0186589	541	32111	Inflammation II
FABP3	P05413	0.1186	0.0504316	0.0186875	541	32111	Cardiometabolic II
TTR	P02766	-0.108833	0.0462895	0.0187163	532	31751	Inflammation II
PDZK1	Q5T2W1	0.110339	0.0469302	0.0187168	541	32111	Inflammation II
CPVL	Q9H3G5	0.104029	0.0442729	0.0187875	533	31885	Oncology
CDON	Q4KMG0	-0.109588	0.0466698	0.0188661	528	31825	Inflammation
F9	P00740	0.111636	0.0475554	0.0189007	532	31756	Cardiometabolic
SMOC1	Q9H4F8	0.11074	0.0471806	0.0189171	533	31945	Oncology
REXO2	Q9Y3B8	-0.102023	0.0435221	0.0190693	541	32111	Cardiometabolic II
AOC1	P19801	-0.103441	0.0441955	0.0192558	533	31945	Inflammation
ARSB	P15848	0.104353	0.0446973	0.0195611	533	31945	Oncology
PTPRC	P08575	0.104203	0.0446402	0.0195804	541	32111	Cardiometabolic II
PLA2G2A	P14555	0.112176	0.0480903	0.0196683	522	31410	Cardiometabolic
PON3	Q15166	-0.120929	0.0518481	0.019681	533	31945	Inflammation
DYNLT3	P51808	-0.102262	0.0438578	0.0197185	541	32111	Oncology II
CCL14	Q16627	0.104907	0.0449964	0.0197292	529	31573	Cardiometabolic
IL3RA	P26951	0.105387	0.045248	0.0198541	533	31945	Inflammation
GOLM2	Q6P4E1	0.108855	0.0467598	0.0199138	531	31891	Neurology
YY1	P25490	-0.102366	0.0439812	0.0199384	541	32111	Inflammation II
SEMA7A	O75326	0.102895	0.0442201	0.0199714	529	31762	Cardiometabolic
CAMLG	P49069	-0.102052	0.043873	0.0200143	541	32111	Neurology II
EPHA4	P54764	0.100363	0.043235	0.0202688	541	32111	Inflammation II
KIT	P10721	-0.109554	0.047229	0.020361	532	31756	Cardiometabolic
CPXM2	Q8N436	0.104821	0.0452278	0.0204696	541	32111	Cardiometabolic II
S100A12	P80511	0.104368	0.0450335	0.0204725	529	31647	Oncology
TFRC	P02786	0.104337	0.0450381	0.0205234	531	31825	Cardiometabolic
MSTN	O14793	-0.106275	0.0458769	0.0205293	532	31884	Cardiometabolic
MOG	Q16653	0.103952	0.0449032	0.0206114	533	31945	Oncology
NCAN	O14594	-0.112921	0.0488077	0.0206898	531	31891	Neurology
C1QTNF1	Q9BXJ1	0.104923	0.0453519	0.0206934	532	31824	Cardiometabolic
SPINK8	P0C7L1	-0.1019	0.0440466	0.020698	541	32111	Cardiometabolic II
ENPP7	Q6UWV6	0.107866	0.0466376	0.0207304	506	30743	Inflammation
FST	P19883	-0.106562	0.04618	0.0210254	531	31885	Inflammation
VEGFA	P15692	0.105553	0.0457872	0.02115	532	31818	Inflammation
ODAM	A1E959	-0.0992697	0.0430903	0.021236	531	31837	Neurology
SSC4D	Q8WTU2	-0.111747	0.0485865	0.0214501	532	31816	Cardiometabolic
FABP2	P12104	0.101341	0.0440958	0.021551	532	31884	Cardiometabolic
CCL4	P13236	0.105101	0.045737	0.0215653	530	31823	Inflammation
APOA2	P02652	0.103044	0.0449346	0.0218364	541	32111	Inflammation II
COMMD9	Q9P000	-0.101894	0.04449	0.0220053	541	32111	Oncology II
HLA_E	P13747	0.102067	0.0445694	0.0220169	533	31945	Inflammation
CCL11	P51671	0.10608	0.0463488	0.0220944	533	31945	Inflammation
TMPRSS11D	O60235	0.100795	0.0440881	0.022241	541	32051	Neurology II
GGH	Q92820	0.107066	0.0468753	0.0223677	519	31155	Cardiometabolic
TNFSF13	O75888	0.103307	0.0452937	0.0225587	533	31945	Inflammation
SERPINA11	Q86U17	0.111057	0.0488053	0.0228754	532	31884	Cardiometabolic
SMS	P52788	-0.0999232	0.0439768	0.0230756	541	32111	Neurology II
CEACAM16	Q2WEN9	-0.104839	0.0461534	0.0231143	541	32111	Oncology II
BTN3A2	P78410	0.100401	0.0442604	0.0233045	533	31945	Inflammation
CFC1	P0CG37	0.101672	0.0448237	0.0233134	533	31945	Oncology
IKBKG	Q9Y6K9	-0.10051	0.0443132	0.0233188	533	31945	Inflammation
TRAF2	Q12933	-0.100807	0.0444509	0.0233401	533	31945	Inflammation
ART5	Q96L15	-0.0991647	0.0437386	0.0233773	541	32111	Neurology II
GKN1	Q9NS71	0.100154	0.0442009	0.0234585	531	31774	Neurology
MSMB	P08118	0.104206	0.046005	0.0235071	524	31360	Cardiometabolic
TEK	Q02763	0.0995356	0.0439586	0.0235554	533	31945	Oncology
BTN2A1	Q7KYR7	0.100078	0.0442191	0.023621	533	31945	Inflammation
RAB3GAP1	Q15042	-0.0999293	0.0441796	0.0237043	541	32111	Neurology II
PTTG1	O95997	0.0992499	0.0440322	0.0241943	541	32111	Oncology II
MTUS1	Q9ULD2	0.10199	0.0454033	0.0246837	541	32111	Oncology II
FASLG	P48023	-0.107678	0.0479769	0.0248082	533	31945	Inflammation
SORBS1	Q9BX66	0.106247	0.0474227	0.0250635	541	32111	Neurology II
B4GAT1	O43505	-0.105709	0.0471891	0.0250834	531	31891	Neurology
SIRPA	P78324	0.0971913	0.043416	0.0251817	526	31525	Cardiometabolic
MYOM2	P54296	0.100729	0.0450216	0.0252633	541	32111	Cardiometabolic II
PHLDB2	Q86SQ0	-0.097287	0.0435724	0.0255643	541	32111	Oncology II
TRIM58	Q8NG06	-0.0974592	0.0437029	0.0257449	541	32111	Oncology II
KITLG	P21583	-0.0975209	0.0439329	0.0264342	532	31884	Cardiometabolic
GUCY2C	P25092	0.0978592	0.0442453	0.0269845	541	32111	Oncology II
FN1	P02751	-0.0998708	0.0452294	0.0272375	541	32111	Inflammation II
C2	P06681	0.101306	0.0458944	0.0272875	532	31756	Cardiometabolic
FCAR	P24071	0.0974148	0.0441509	0.0273555	533	31945	Inflammation
AFM	P43652	-0.100592	0.0456841	0.0276723	541	32111	Inflammation II
F2	P00734	-0.0972479	0.0441868	0.0277475	541	32111	Inflammation II
HEPH	Q9BQS7	0.0983831	0.0447046	0.0277546	541	32111	Cardiometabolic II
LYZL2	Q7Z4W2	-0.103383	0.0469883	0.0277935	541	32111	Oncology II
ITGAL	P20701	0.0968914	0.04405	0.027837	541	32111	Inflammation II
SMC3	Q9UQE7	-0.0963491	0.0438776	0.0281021	541	32111	Oncology II
PYY	P10082	0.0936958	0.0427132	0.028264	541	32111	Cardiometabolic II
LCN15	Q6UWW0	0.097649	0.0445434	0.0283634	541	32111	Neurology II
SDC4	P31431	-0.0972611	0.0444225	0.0285636	532	31884	Cardiometabolic
PDCD6	O75340	0.0971124	0.0444173	0.0287889	532	31884	Cardiometabolic
COL3A1	P02461	0.0961413	0.0440712	0.0291465	541	32111	Cardiometabolic II
SEPTIN3	Q9UH03	0.0979279	0.0449862	0.0294924	541	32111	Neurology II
C3	P01024	0.105871	0.0487112	0.0297465	515	30427	Inflammation II
KLK11	Q9UBX7	0.0948216	0.0437148	0.0300756	528	31709	Oncology
UBE2Z	Q9H832	-0.0955554	0.0440883	0.0302072	541	32111	Inflammation II
CR2	P20023	0.0965688	0.0445768	0.0302845	532	31824	Cardiometabolic
SKAP2	O75563	-0.0957606	0.044265	0.0305146	533	31945	Inflammation
AXIN1	O15169	-0.0954005	0.0441083	0.0305511	533	31945	Inflammation
BMP10	O95393	0.100573	0.0465142	0.0306035	541	32111	Inflammation II
SMAD2	Q15796	-0.0956995	0.0442614	0.0306069	541	32111	Oncology II
SSBP1	Q04837	-0.0947316	0.0438164	0.0306174	541	32111	Inflammation II
FGF20	Q9NP95	-0.0941806	0.043575	0.0306687	541	32111	Inflammation II
INSL3	P51460	-0.148808	0.0688929	0.0307734	541	32111	Neurology II
DPY30	Q9C005	0.100877	0.0467026	0.0307738	532	31823	Oncology
GUCA2A	Q02747	0.0958592	0.0444084	0.0308825	524	31724	Neurology
CCL25	O15444	0.0988606	0.0458103	0.0309244	533	31945	Inflammation
EXOSC10	Q01780	-0.0940698	0.0437449	0.031522	541	32111	Cardiometabolic II
CHMP6	Q96FZ7	-0.0954296	0.0443838	0.0315475	541	32111	Cardiometabolic II
PTPRN2	Q92932	0.0933896	0.0434481	0.0315988	531	31772	Neurology
AGER	Q15109	-0.0967521	0.0450909	0.0318959	527	31698	Inflammation
CA14	Q9ULX7	-0.104552	0.0487355	0.0319295	533	31945	Oncology
CASP4	P49662	-0.093272	0.0434894	0.0319762	541	32111	Oncology II
SPOCK1	Q08629	-0.0936463	0.0437469	0.0323032	531	31891	Neurology
EGFL7	Q9UHF1	0.097235	0.0454521	0.0324124	533	31945	Oncology
C1RL	Q9NZP8	0.0993858	0.0464947	0.0325514	539	32055	Inflammation II
KLRB1	Q12918	0.0930745	0.0435456	0.0325652	533	31945	Inflammation
MYLPF	Q96A32	0.0995254	0.0466263	0.032799	541	32111	Neurology II
SIRT5	Q9NXA8	0.0949817	0.0445622	0.0330529	531	31891	Neurology
GALNT3	Q14435	0.0942716	0.044232	0.0330646	533	31945	Inflammation
TINAGL1	Q9GZM7	0.0959818	0.0450583	0.0331577	532	31758	Cardiometabolic
CD2AP	Q9Y5K6	-0.0938881	0.044165	0.033516	532	31884	Cardiometabolic
DDHD2	O94830	-0.0943996	0.0444272	0.0336022	541	32111	Neurology II
CWC15	Q9P013	0.0990951	0.0466978	0.0338333	534	31931	Oncology II
RBP7	Q96R05	0.0996526	0.0470902	0.0343271	541	32111	Oncology II
HJV	Q6ZVN8	0.0974714	0.0461624	0.0347302	541	32111	Neurology II
SERPINF2	P08697	-0.0989317	0.0468682	0.0347855	531	31527	Inflammation II
MEP1B	Q16820	-0.0936112	0.0443547	0.0348142	532	31884	Cardiometabolic
DPP4	P27487	-0.0994052	0.0471378	0.0349601	520	31100	Cardiometabolic
PPL	O60437	0.0929614	0.0440912	0.0349972	541	32111	Inflammation II
MYCBP2	O75592	-0.093158	0.0442316	0.0351922	541	32111	Neurology II
CCL7	P80098	0.0986113	0.0468429	0.0352785	533	31945	Inflammation
ARHGEF12	Q9NZN5	-0.0930003	0.0442089	0.0354084	533	31945	Inflammation
GTPBP2	Q9BX10	-0.0931868	0.0443287	0.0355376	541	32111	Neurology II
BAMBI	Q13145	0.0953115	0.0453408	0.0355432	533	31945	Oncology
SMAD5	Q99717	0.0944871	0.044963	0.0356024	533	31945	Oncology
SNCG	O76070	0.0974893	0.0464158	0.0356983	531	31891	Neurology
SERPINA9	Q86WD7	0.0950368	0.0452511	0.0357105	530	31772	Oncology
LILRA2	Q8N149	0.095968	0.0456977	0.0357233	531	31891	Neurology
IL15RA	Q13261	0.0932467	0.0444527	0.0359352	533	31945	Inflammation
FOLR1	P15328	0.0954566	0.0455173	0.0359801	529	31829	Oncology
IFNG	P01579	0.093551	0.0446098	0.0359854	533	31945	Inflammation
AKR1B10	O60218	0.0919267	0.0438837	0.0361907	541	32111	Neurology II
GPIHBP1	Q8IV16	0.0913412	0.0436408	0.0363468	541	32111	Oncology II
AP3S2	P59780	-0.0910817	0.0438033	0.0375867	541	32111	Neurology II
SDCCAG8	Q86SQ7	-0.0913311	0.0441183	0.038439	541	32111	Oncology II
VCPKMT	Q9H867	-0.0913276	0.0442008	0.0388099	541	32111	Oncology II
IGSF8	Q969P0	0.0929021	0.0450648	0.0392533	532	31884	Cardiometabolic
FMNL1	O95466	0.0934798	0.045391	0.0394527	531	31891	Neurology
APOC1	P02654	-0.0964295	0.0468463	0.0395493	541	32050	Inflammation II
RARRES2	Q99969	0.0987756	0.047994	0.0395823	532	31884	Cardiometabolic
BHLHE40	O14503	-0.0899124	0.0436886	0.0395872	541	32111	Neurology II
NFATC1	O95644	-0.0910471	0.0442956	0.0398363	533	31945	Inflammation
ENAH	Q8N8S7	0.0923051	0.0449248	0.0399121	533	31945	Inflammation
FCER1A	P12319	0.0903977	0.0440219	0.0400268	541	32111	Neurology II
GRK5	P34947	-0.0911728	0.0444003	0.0400312	532	31884	Cardiometabolic
CLEC11A	Q9Y240	0.0902621	0.0439783	0.0401283	531	31831	Neurology
IL13	P35225	-0.0905173	0.0441226	0.0402189	533	31945	Inflammation
SUSD4	Q5VX71	0.0920256	0.0449552	0.0406529	541	32111	Oncology II
DDR1	Q08345	0.0910375	0.0444799	0.0406865	531	31891	Neurology
IL5RA	Q01344	0.0893133	0.0437164	0.0410509	533	31945	Inflammation
CDH17	Q12864	0.0895484	0.0438867	0.0413062	532	31884	Cardiometabolic
KAZN	Q674X7	-0.0896587	0.044024	0.0416915	541	32111	Oncology II
CEACAM19	Q7Z692	0.0900799	0.0442397	0.0417326	541	32111	Oncology II
LRTM2	Q8N967	-0.0962196	0.0472685	0.041791	541	32111	Neurology II
IL36G	Q9NZH8	0.09089	0.0447136	0.0420813	536	31974	Inflammation II
SMNDC1	O75940	0.0929626	0.0457347	0.042088	541	32111	Oncology II
DPP7	Q9UHL4	0.0909693	0.0448348	0.0424593	531	31699	Cardiometabolic
PDGFRA	P16234	0.0899048	0.044379	0.042781	532	31884	Cardiometabolic
ERBB4	Q15303	0.0923309	0.0456229	0.0429925	533	31945	Oncology
CRISP2	P16562	-0.0988671	0.0489239	0.0432969	533	31945	Oncology
APOA1	P02647	-0.0950009	0.0471284	0.0438219	541	32111	Inflammation II
OSM	P13725	0.0930364	0.0461676	0.043885	530	31823	Inflammation
SLIT2	O94813	0.0903405	0.0448497	0.0439788	531	31891	Neurology
HNF1A	P20823	-0.0883014	0.0438805	0.0441867	541	32111	Neurology II
CTNNA1	P35221	-0.0880811	0.0438739	0.0446861	541	32111	Neurology II
OGN	P20774	0.0936736	0.0466831	0.0447941	531	31891	Neurology
WASF1	Q92558	-0.088653	0.044182	0.0447987	532	31884	Cardiometabolic
CPA4	Q9UI42	0.090123	0.0449443	0.0449399	525	31444	Inflammation II
HEBP1	Q9NRV9	-0.0887853	0.0443422	0.0452548	532	31884	Cardiometabolic
MPRIP	Q6WCQ1	-0.0886865	0.0443361	0.0454653	541	32049	Oncology II
APOL1	O14791	-0.0915177	0.0458245	0.0458105	541	32111	Inflammation II
ADAMTS15	Q8TE58	0.0971028	0.0486324	0.0458613	533	31945	Oncology
ISLR2	Q6UXK2	0.0898436	0.044999	0.045872	531	31778	Neurology
ICAM3	P32942	0.0871648	0.043671	0.0459401	532	31884	Cardiometabolic
AMOTL2	Q9Y2J4	-0.0897509	0.0450196	0.0461965	541	31990	Oncology II
CRHBP	P24387	0.0917344	0.0460271	0.0462558	528	31765	Inflammation
PCSK9	Q8NBP7	0.090933	0.0456326	0.0462919	532	31884	Cardiometabolic
CD59	P13987	0.0991403	0.0498244	0.0466137	503	30277	Cardiometabolic
GRSF1	Q12849	-0.0879625	0.0442317	0.046737	534	31952	Oncology II
SNAP23	O00161	-0.0882902	0.0444118	0.0468127	532	31884	Cardiometabolic
KLB	Q86Z14	0.0886081	0.0446431	0.0471658	531	31891	Neurology
BRDT	Q58F21	-0.0865298	0.0436374	0.0473757	541	32111	Cardiometabolic II
C19orf12	Q9NSK7	0.093794	0.0473153	0.0474436	531	31891	Neurology
DPP6	P42658	0.0899944	0.0454554	0.0477214	533	31945	Oncology
LAIR2	Q6ISS4	0.086351	0.0436882	0.0480951	531	31891	Neurology
DMP1	Q13316	-0.0926668	0.0468966	0.0481572	541	32111	Cardiometabolic II
LTBP3	Q9NS15	0.0920719	0.0466587	0.0484607	533	31945	Oncology
CES3	Q6UWW8	-0.0887964	0.0450571	0.0487521	533	31945	Oncology
MUC2	Q02817	-0.0867284	0.0440475	0.0489562	541	32111	Cardiometabolic II
LACRT	Q9GZZ8	-0.0876884	0.0446007	0.0492898	539	32053	Oncology II
SIL1	Q9H173	0.0893494	0.04551	0.0496123	541	32111	Cardiometabolic II
NUMB	P49757	-0.086402	0.0441041	0.0501073	541	32111	Inflammation II
DLG4	P78352	-0.0863184	0.0440659	0.0501307	541	32111	Neurology II
FYB1	O15117	-0.0868961	0.0444184	0.0504286	529	31835	Neurology
AOC3	Q16853	0.0890742	0.0455718	0.0506317	532	31824	Cardiometabolic
SBSN	Q6UWP8	0.0849906	0.0435211	0.0508364	540	32050	Cardiometabolic II
COL28A1	Q2UY09	-0.0852603	0.0437287	0.0512053	541	32111	Neurology II
OPHN1	O60890	-0.0858556	0.0440448	0.0512623	541	32111	Neurology II
CHM	P24386	-0.0858134	0.0440529	0.0514195	541	32111	Neurology II
SERPINA4	P29622	-0.0867952	0.0446398	0.0518541	526	31524	Inflammation II
RBP1	P09455	-0.0871133	0.0448459	0.0520765	541	32111	Neurology II
PPP1CC	P36873	-0.085842	0.0442794	0.0525445	541	32111	Oncology II
CRX	O43186	-0.0851144	0.0439417	0.0527471	532	31884	Cardiometabolic
OLR1	P78380	0.0885911	0.045738	0.0527541	523	31589	Cardiometabolic
NPR1	P16066	-0.0849737	0.0439362	0.05311	541	32111	Cardiometabolic II
ATXN2L	Q8WWM7	-0.0852549	0.0441318	0.0533809	541	32111	Neurology II
LRP11	Q86VZ4	0.0852958	0.0442702	0.0540158	532	31884	Cardiometabolic
HSPG2	P98160	0.0915897	0.0475596	0.0541308	526	31401	Cardiometabolic
ADGRD1	Q6QNK2	0.0911137	0.0473147	0.0541425	541	32111	Inflammation II
PIBF1	Q8WXW3-4	-0.0853929	0.0443582	0.0542199	541	32111	Neurology II
EHBP1	Q8NDI1	-0.0849047	0.0441426	0.0544276	541	32111	Cardiometabolic II
GRIK2	Q13002	-0.0825951	0.0429987	0.0547477	541	32111	Neurology II
NT5C3A	Q9H0P0	-0.0856825	0.0446327	0.0548926	533	31945	Inflammation
VWF	P04275	0.086303	0.0449593	0.0549109	532	31884	Cardiometabolic
BECN1	Q14457	-0.0857979	0.0447168	0.0550228	541	32111	Cardiometabolic II
ELOA	Q14241	0.0873575	0.0456071	0.0554369	533	31945	Oncology
TXNDC15	Q96J42	0.0843294	0.0440545	0.0555937	533	31945	Oncology
DDX4	Q9NQI0	-0.0836176	0.043853	0.0565501	541	32111	Inflammation II
TF	P02787	0.0854273	0.0448362	0.0567389	541	32111	Inflammation II
MORC3	Q14149	-0.0839346	0.0440981	0.0569936	541	32111	Neurology II
DEFB4A_DEFB4B	O15263	0.0881976	0.0464091	0.0573757	529	31651	Oncology
PRTN3	P24158	0.0865246	0.0456061	0.0577997	502	30570	Cardiometabolic
MET	P08581	-0.0882701	0.0465568	0.0579644	531	31767	Cardiometabolic
STXBP1	P61764	-0.0839029	0.0442713	0.0580661	541	32111	Neurology II
KLK13	Q9UKR3	0.0835375	0.0440949	0.0581594	526	31288	Oncology
MMP3	P08254	0.102357	0.0540353	0.0581913	531	31891	Neurology
NDUFB7	P17568	-0.0838046	0.0443647	0.0588929	541	32111	Oncology II
EIF5	P55010	-0.0825629	0.0437822	0.0593266	541	32111	Cardiometabolic II
DSG2	Q14126	0.0866016	0.0459457	0.0594476	531	31891	Neurology
SLC1A4	P43007	0.0842826	0.0448296	0.0600988	541	32111	Neurology II
USP8	P40818	-0.0841468	0.0448008	0.060348	532	31884	Cardiometabolic
CYB5R2	Q6BCY4	0.0847455	0.0451494	0.0605183	535	31778	Oncology II
NPPC	P23582	0.0910186	0.0485063	0.0605966	533	31945	Inflammation
SEZ6L	Q9BYH1	0.0879392	0.0469187	0.0608904	533	31945	Oncology
PHOSPHO1	Q8TCT1	0.085614	0.0457416	0.0612499	531	31891	Neurology
LILRB2	Q8N423	0.0825919	0.0441544	0.0614109	528	31705	Cardiometabolic
KIRREL1	Q96J84	-0.0817827	0.0437435	0.0615399	541	32111	Neurology II
TSPAN15	O95858	-0.0813711	0.0435616	0.0617687	541	32111	Cardiometabolic II
NAA80	Q93015	-0.0820808	0.0439651	0.0619083	541	32111	Neurology II
PDRG1	Q9NUG6	-0.0823514	0.0441115	0.0619168	541	32111	Neurology II
SULT2A1	Q06520	0.087773	0.0470167	0.0619226	533	31945	Inflammation
L1CAM	P32004	0.0826807	0.0444071	0.06262	533	31945	Oncology
DPEP2	Q9H4A9	0.0816214	0.0439191	0.0631053	533	31945	Oncology
PLAU	P00749	0.0843846	0.0454924	0.0636081	531	31891	Neurology
SEL1L	Q9UBV2	0.0836999	0.0451329	0.0636646	541	32111	Cardiometabolic II
ANPEP	P15144	0.0825837	0.0445444	0.0637446	531	31770	Cardiometabolic
ADAM15	Q13444	0.0811426	0.0438694	0.0643654	532	31884	Cardiometabolic
IL1A	P01583	-0.0788406	0.0426495	0.0645199	533	31945	Inflammation
GPKOW	Q92917	0.0844724	0.0457045	0.064569	531	31891	Neurology
SHH	Q15465	-0.0810634	0.0439075	0.0648587	541	32111	Inflammation II
NT5E	P21589	0.0832934	0.0451227	0.0649022	533	31945	Oncology
BANK1	Q8NDB2	-0.0817356	0.0443009	0.0650362	533	31945	Inflammation
GART	P22102	-0.0811067	0.0439843	0.0651842	541	32111	Neurology II
MAMDC2	Q7Z304	0.0807836	0.0438439	0.0653979	541	32111	Cardiometabolic II
HIF1A	Q16665	0.0825192	0.0448236	0.0656253	541	32111	Inflammation II
ANGPTL1	O95841	0.0850489	0.0462082	0.0656863	517	31371	Cardiometabolic
EDEM2	Q9BV94	-0.0806632	0.0438619	0.0659117	541	32111	Cardiometabolic II
PDLIM7	Q9NR12	-0.0814293	0.0442923	0.0659958	533	31945	Inflammation
DAAM1	Q9Y4D1	-0.0803446	0.0437072	0.066026	541	32111	Inflammation II
TSPAN7	P41732	-0.0812087	0.0442014	0.0661739	541	32111	Neurology II
USP47	Q96K76	-0.081635	0.0444526	0.0662913	541	32111	Cardiometabolic II
TNFRSF21	O75509	0.0813338	0.0442899	0.0662995	531	31891	Neurology
SLAMF7	Q9NQ25	0.080779	0.0439925	0.0663282	533	31945	Inflammation
THTPA	Q9BU02	-0.082393	0.0449019	0.0665126	538	32051	Oncology II
PTX3	P26022	0.0822027	0.044804	0.0665475	533	31945	Inflammation
AGBL2	Q5U5Z8	-0.0809512	0.0441638	0.066806	541	32111	Neurology II
CD4	P01730	0.0833894	0.0455081	0.0668904	532	31882	Inflammation
DCTN6	O00399	-0.0810398	0.0442381	0.0669666	531	31891	Neurology
FAM171B	Q6P995	-0.0813642	0.0444256	0.0670299	541	32111	Oncology II
SEMA3F	Q13275	0.0845087	0.0462001	0.0673714	532	31884	Cardiometabolic
GIT1	Q9Y2X7	-0.0795742	0.0437827	0.0691434	541	32111	Inflammation II
CCDC80	Q76M96	0.0845744	0.0465768	0.0694001	532	31884	Cardiometabolic
GSAP	A4D1B5	-0.0793964	0.043813	0.0699608	533	31945	Oncology
INPP5D	Q92835	-0.0807411	0.0446362	0.0704714	541	32111	Cardiometabolic II
GOLGA3	Q08378	-0.0797114	0.0440968	0.0706619	541	32111	Neurology II
PIKFYVE	Q9Y2I7	-0.0811428	0.0449986	0.0713525	541	32111	Inflammation II
SYTL4	Q96C24	-0.0790707	0.0438719	0.0714969	541	32111	Cardiometabolic II
GPR15L	Q6UWK7	0.083699	0.046493	0.0718213	541	32111	Oncology II
PKD1	P98161	0.0828799	0.0460398	0.0718324	541	32111	Cardiometabolic II
IMPG1	Q17R60	-0.0786439	0.0437466	0.0722225	541	32111	Neurology II
DYNC1H1	Q14204	-0.0795167	0.0442731	0.0724869	541	32111	Oncology II
FSHB	P01225	0.117289	0.0654298	0.0730372	541	32111	Cardiometabolic II
WWP2	O00308	-0.0802078	0.044792	0.0733455	531	31891	Neurology
CFHR5	Q9BXR6	0.0784986	0.0438472	0.0734093	533	31690	Inflammation II
DEFB116	Q30KQ4	-0.0780036	0.0436148	0.0737006	541	32111	Neurology II
RIDA	P52758	0.0830788	0.0465627	0.0743855	541	32111	Inflammation II
CCL26	Q9Y258	-0.0788919	0.0442177	0.0743958	533	31945	Inflammation
KIR3DL2	P43630	-0.0779763	0.043731	0.0745719	541	32111	Oncology II
FCRL2	Q96LA5	0.0777785	0.0436309	0.0746433	533	31880	Inflammation
KLK10	O43240	0.0786717	0.0441349	0.0746632	532	31881	Oncology
CDH2	P19022	0.0854102	0.0479388	0.0748058	532	31884	Cardiometabolic
APOB	P04114	-0.0778039	0.0437799	0.0755417	541	32111	Inflammation II
ECSCR	Q19T08	-0.0779067	0.0438416	0.0755675	541	32111	Neurology II
MAP1LC3B2	A6NCE7	-0.077906	0.0438553	0.0756612	541	32111	Cardiometabolic II
SEPTIN9	Q9UHD8	0.0788113	0.044378	0.0757478	533	31945	Oncology
TJAP1	Q5JTD0	-0.078803	0.0444156	0.0760273	533	31945	Oncology
PAFAH2	Q99487	-0.0786032	0.0443129	0.0760927	541	32111	Oncology II
CLASP1	Q7Z460	-0.077586	0.0437831	0.0763856	541	32111	Oncology II
HTR1B	P28222	-0.0775045	0.0437644	0.076569	541	32111	Neurology II
MYH4	Q9Y623	-0.0779118	0.0440112	0.0766816	541	32111	Cardiometabolic II
LGALS3	P17931	0.0822179	0.046545	0.0773258	524	31534	Cardiometabolic
ITGB7	P26010	0.0783054	0.0444107	0.0778649	533	31945	Oncology
UXS1	Q8NBZ7	0.0792762	0.0449983	0.0781099	533	31945	Oncology
TGFBR1	P36897	0.0774472	0.0439624	0.0781252	541	32111	Inflammation II
IL21R	Q9HBE5	-0.076387	0.0434896	0.0790126	541	32111	Inflammation II
CDK5RAP3	Q96JB5	-0.0773566	0.0440666	0.0791832	541	32111	Neurology II
TET2	Q6N021	0.0764115	0.0435341	0.0792236	537	32057	Oncology II
GGCT	O75223	-0.0784734	0.0447098	0.0792297	540	32045	Cardiometabolic II
ITGAX	P20702	-0.0778529	0.0443634	0.0792781	541	32111	Oncology II
CD1C	P29017	0.0803731	0.0458429	0.0795625	533	31945	Oncology
PTPRF	P10586	-0.0777301	0.0443359	0.0795664	532	31884	Cardiometabolic
PRCP	P42785	0.0831158	0.047477	0.0800057	531	31769	Cardiometabolic
ATOX1	O00244	0.078969	0.0451087	0.0800086	533	31945	Oncology
CNTF	P26441	-0.0767979	0.0439014	0.0802345	541	32111	Neurology II
DDC	P20711	0.0787648	0.0450683	0.08052	532	31816	Cardiometabolic
CHCHD6	Q9BRQ6	0.0791847	0.0453149	0.0805625	541	32111	Oncology II
HMGCS1	Q01581	-0.0762724	0.0436707	0.0807181	541	32111	Cardiometabolic II
MFAP4	P55083	0.0764781	0.0438551	0.0811798	541	32111	Inflammation II
JUN	P05412	0.0804617	0.0461521	0.0812632	533	31945	Inflammation
BIN2	Q9UBW5	-0.0772739	0.0443788	0.0816425	531	31891	Neurology
CRLF1	O75462	0.0824764	0.0473697	0.0816624	533	31945	Inflammation
PLXNA4	Q9HCM2	-0.0768643	0.0441473	0.0816687	533	31945	Inflammation
BCL7B	Q9BQE9	-0.0766572	0.0440337	0.0817055	541	32111	Oncology II
ADGRE5	P48960	0.0793629	0.045599	0.0817799	528	31705	Cardiometabolic
RPE	Q96AT9	-0.0773768	0.0444745	0.0818937	541	32111	Oncology II
ASGR1	P07306	0.0818589	0.0470682	0.0820077	531	31891	Neurology
CEP43	O95684	-0.0778819	0.0447868	0.0820438	532	31696	Cardiometabolic
SLC9A3R2	Q15599	0.0800771	0.0460604	0.0821184	541	32111	Oncology II
MYOM3	Q5VTT5	0.0794825	0.0457255	0.0821662	541	32111	Inflammation II
KIR2DL2	P43627	0.0740802	0.0426502	0.0824001	541	32111	Oncology II
ADD1	P35611	-0.0761928	0.0439538	0.0830116	541	32111	Inflammation II
WFDC12	Q8WWY7	0.0839421	0.04846	0.0832391	533	31885	Oncology
CTF1	Q16619	-0.0768218	0.0443648	0.083346	532	31884	Cardiometabolic
CTLA4	P16410	-0.0757006	0.0437738	0.0837446	541	32111	Cardiometabolic II
PRG3	Q9Y2Y8	0.0760236	0.0440607	0.08445	541	32111	Cardiometabolic II
FGFR4	P22455	-0.0768681	0.0445956	0.0847679	541	32111	Inflammation II
REPS1	Q96D71	-0.0755201	0.043821	0.0848206	541	32111	Inflammation II
HMOX2	P30519	0.0787313	0.045705	0.0849617	531	31891	Neurology
PRDX6	P30041	0.0758512	0.0440976	0.0854183	533	31945	Oncology
LILRB1	Q8NHL6	0.0780702	0.0453897	0.0854331	532	31884	Cardiometabolic
LRRFIP1	Q32MZ4	-0.0756869	0.0440664	0.085876	541	32111	Oncology II
FAM20A	Q96MK3	0.0815568	0.047484	0.085876	541	32111	Cardiometabolic II
GHRHR	Q02643	-0.076338	0.0444767	0.0860962	531	31891	Neurology
BAIAP2	Q9UQB8	0.078076	0.0454962	0.0861439	533	31945	Oncology
CXCL12	P48061	0.0761771	0.0444012	0.0862253	533	31945	Inflammation
MARCO	Q9UEW3	0.0770188	0.0449766	0.0868194	532	31884	Cardiometabolic
NIT1	Q86X76	-0.077516	0.0452816	0.0869213	541	32111	Cardiometabolic II
SUMF2	Q8NBJ7	-0.0765428	0.0447449	0.0871456	531	31891	Neurology
GRP	P07492	-0.0739678	0.0433291	0.0878008	541	32111	Cardiometabolic II
DGKZ	Q13574	-0.0758781	0.0444524	0.0878307	533	31945	Inflammation
MED21	Q13503	-0.0754938	0.0442296	0.0878473	541	32111	Cardiometabolic II
PRKAR1A	P10644	-0.07593	0.0445099	0.0880246	532	31884	Cardiometabolic
PLA2G7	Q13093	-0.0756643	0.0443554	0.0880331	531	31891	Neurology
STX4	Q12846	0.077561	0.0454915	0.0882027	533	31945	Oncology
CD109	Q6YHK3	0.075714	0.0444184	0.0882757	531	31891	Neurology
PRR4	Q16378	0.0759218	0.044608	0.08876	537	31866	Inflammation II
RNF168	Q8IYW5	-0.0751021	0.0441802	0.0891489	541	32111	Inflammation II
CSDE1	O75534	-0.0755033	0.0444678	0.0895208	541	32111	Cardiometabolic II
RAPGEF2	Q9Y4G8	-0.0746612	0.0439732	0.0895307	541	32111	Oncology II
NFAT5	O94916	-0.0742981	0.0437638	0.0895631	541	32111	Inflammation II
LRIG1	Q96JA1	0.0749839	0.0441852	0.0896895	531	31825	Oncology
PLXDC2	Q6UX71	0.0752118	0.0443681	0.0900417	541	32111	Neurology II
MAPT	P10636	-0.0748477	0.0441818	0.0902492	531	31891	Neurology
TPRKB	Q9Y3C4	-0.073686	0.0435168	0.0904032	541	32111	Oncology II
PSG1	P11464	0.0735706	0.0434518	0.0904263	531	31891	Neurology
SRPK2	P78362	-0.0754174	0.0446291	0.0910528	533	31945	Inflammation
CA13	Q8N1Q1	-0.0752807	0.0445519	0.0910794	531	31767	Cardiometabolic
KLKB1	P03952	-0.0799228	0.0473063	0.0911287	528	31464	Inflammation II
PTK7	Q13308	0.0749924	0.0444194	0.0913575	531	31891	Neurology
ELOB	Q15370	-0.0749509	0.0444148	0.0915035	541	32111	Cardiometabolic II
PXN	P49023	0.0763742	0.0453243	0.0919773	531	31891	Neurology
SPINT2	O43291	0.0754398	0.0448111	0.0922766	533	31945	Inflammation
ARHGAP45	Q92619	-0.0738509	0.0439104	0.0925972	541	32111	Inflammation II
HAO1	Q9UJM8	0.0804389	0.0478528	0.0927694	533	31945	Oncology
GCG	P01275	0.0733523	0.0436708	0.0930226	533	31945	Oncology
IL13RA2	Q14627	-0.073726	0.0439028	0.0930936	541	32111	Neurology II
DBNL	Q9UJU6	-0.0744792	0.0443769	0.0932826	533	31945	Inflammation
PTPRR	Q15256	0.074668	0.0445735	0.0939013	541	32111	Neurology II
IL17RA	Q96F46	0.0741438	0.0442634	0.0939229	531	31891	Neurology
VTCN1	Q7Z7D3	0.0749531	0.0447713	0.0941042	533	31945	Oncology
CLIP2	Q9UDT6	-0.0736292	0.0440502	0.094626	533	31945	Inflammation
FOLR3	P41439	0.0777262	0.0466	0.0953265	532	31881	Oncology
NXPH1	P58417	0.0734208	0.0440559	0.0956066	531	31891	Neurology
MAP2K6	P52564	-0.0743294	0.0446112	0.0956819	533	31945	Inflammation
ACADSB	P45954	-0.0728614	0.0437414	0.0957673	541	32111	Cardiometabolic II
FGA	P02671	0.0786175	0.0471984	0.0957767	533	31337	Inflammation II
RANGAP1	P46060	-0.0737197	0.0443761	0.0966639	533	31945	Oncology
TSNAX	Q99598	-0.0737362	0.0443865	0.0966672	541	32111	Cardiometabolic II
ADRA2A	P08913	-0.0729467	0.0439507	0.096967	541	32111	Cardiometabolic II
DNAJC21	Q5F1R6	-0.0730458	0.044022	0.0970548	541	32111	Neurology II
NFKB1	P19838	-0.0735301	0.0444231	0.0978795	541	32111	Cardiometabolic II
ADIPOQ	Q15848	0.0842659	0.0509258	0.0979899	541	32111	Inflammation II
EPB41L5	Q9HCM4	-0.0732557	0.0442756	0.0980179	541	32111	Neurology II
TNFSF10	P50591	-0.0744969	0.0450982	0.0985591	533	31945	Inflammation
MATN2	O00339	0.076136	0.0461352	0.0988855	528	31825	Inflammation
TXLNA	P40222	-0.073273	0.0444835	0.0995178	531	31891	Neurology
FGD3	Q5JSP0	-0.0731397	0.0444484	0.0998674	541	32111	Neurology II
NFE2	Q16621	-0.0726649	0.0441658	0.0999131	541	32111	Cardiometabolic II
ITGAM	P11215	-0.0746843	0.04542	0.100113	531	31891	Neurology
RABEP1	Q15276	-0.0723268	0.044049	0.100598	541	32111	Inflammation II
CST1	P01037	-0.075402	0.0459368	0.100709	481	28500	Inflammation II
PLA2G10	O15496	0.0750204	0.0457173	0.100805	531	31891	Neurology
SMAD3	P84022	-0.0715208	0.0436238	0.101111	541	32111	Oncology II
CDA	P32320	-0.074783	0.0456294	0.10123	536	32047	Cardiometabolic II
PAEP	P09466	0.0861411	0.0526406	0.101756	531	31891	Neurology
ICOSLG	O75144	0.0733022	0.0448259	0.101994	533	31945	Oncology
PGLYRP1	O75594	0.0734713	0.0450107	0.102615	528	31705	Cardiometabolic
LGALS7_LGALS7B	P47929	0.0759124	0.0465416	0.102876	528	31522	Oncology
ASRGL1	Q7L266	-0.0722629	0.0443293	0.103072	541	32111	Cardiometabolic II
SLC39A14	Q15043	0.0723698	0.0444003	0.103115	531	31891	Neurology
FCAMR	Q8WWV6	0.0775539	0.0476125	0.103344	541	32111	Cardiometabolic II
CTSC	P53634	0.073698	0.0453254	0.103955	526	31711	Inflammation
EFHD1	Q9BUP0	0.0751121	0.0462477	0.104349	541	32111	Neurology II
MGLL	Q99685	-0.0721618	0.0444684	0.10464	531	31885	Inflammation
CACNB1	Q02641	-0.0712585	0.0439171	0.104682	541	32111	Neurology II
POF1B	Q8WVV4	0.0724229	0.0446474	0.10478	541	32111	Inflammation II
ARHGEF5	Q12774	0.0724226	0.0446683	0.104944	541	32111	Neurology II
S100P	P25815	0.0731471	0.0451829	0.105466	532	31884	Cardiometabolic
ST13	P50502	-0.0715002	0.0441709	0.105508	541	32111	Inflammation II
BHMT2	Q9H2M3	-0.0709313	0.0438415	0.105684	541	32111	Cardiometabolic II
VCAN	P13611	0.0727953	0.0449979	0.105717	531	31891	Neurology
PNMA1	Q8ND90	-0.0714011	0.0441753	0.106027	541	32111	Cardiometabolic II
KLRF1	Q9NZS2	0.0707261	0.0437636	0.106074	541	32111	Inflammation II
ESPL1	Q14674	-0.070256	0.0434819	0.106148	541	32111	Oncology II
CAMSAP1	Q5T5Y3	-0.0710347	0.0439794	0.106271	541	32111	Neurology II
DHPS	P49366	0.0723448	0.0448138	0.106453	541	32111	Oncology II
PROS1	P07225	-0.0715999	0.0443882	0.106736	541	32111	Inflammation II
PLXNB3	Q9ULL4	-0.0719174	0.0445969	0.106829	532	31762	Cardiometabolic
GLB1	P16278	0.0747876	0.0463861	0.1069	531	31891	Neurology
ARSA	P15289	0.0737289	0.045877	0.108033	531	31891	Neurology
RSPO1	Q2MKA7	0.0728186	0.045313	0.108051	531	31891	Neurology
AMDHD2	Q9Y303	-0.0702704	0.0437461	0.108203	541	32111	Cardiometabolic II
TAB2	Q9NYJ8	-0.0711263	0.0442879	0.108274	541	32111	Oncology II
PROK1	P58294	0.0971392	0.0606159	0.109037	533	31945	Inflammation
MMP8	P22894	0.0725599	0.0453903	0.109914	531	31826	Neurology
NCR1	O76036	0.0690396	0.0433178	0.110983	533	31945	Inflammation
SNAPIN	O95295	-0.0702924	0.0441244	0.111149	541	32111	Neurology II
CLSTN3	Q9BQT9	0.0717481	0.0450572	0.111299	541	32111	Neurology II
SMPDL3B	Q92485	-0.069305	0.0436196	0.112094	541	32111	Oncology II
S100A13	Q99584	-0.0691687	0.04363	0.112887	541	32111	Inflammation II
HS6ST2	Q96MM7	0.0701034	0.0442549	0.113175	541	32111	Inflammation II
PDLIM5	Q96HC4	-0.070267	0.0444513	0.113933	541	32111	Neurology II
TMEM132A	Q24JP5	0.0693654	0.0438841	0.113958	541	32111	Cardiometabolic II
SRP14	P37108	0.0716087	0.045402	0.114746	533	31945	Oncology
PALM	O75781	0.0741605	0.0470724	0.115151	537	31939	Oncology II
EIF1AX	P47813	-0.0696555	0.044327	0.11609	541	32111	Neurology II
CLSPN	Q9HAW4	-0.0696919	0.0444085	0.116569	531	31831	Neurology
SPRED2	Q7Z698	-0.0692425	0.0441451	0.11676	541	32111	Inflammation II
DARS1	P14868	-0.0697878	0.0445434	0.117176	531	31831	Neurology
MRPL52	Q86TS9	0.0686686	0.043877	0.117578	541	32045	Oncology II
TIA1	P31483	-0.069708	0.0445747	0.117853	525	31593	Cardiometabolic
CSF3	P09919	0.0712484	0.0455601	0.117857	533	31945	Inflammation
PARD3	Q8TEW0	-0.0691275	0.0442121	0.117925	541	32111	Oncology II
MCEE	Q96PE7	0.0686875	0.043935	0.11796	541	32111	Neurology II
TSC1	Q92574	-0.0692369	0.0443381	0.11839	541	32111	Inflammation II
ENDOU	P21128	0.0778324	0.0498506	0.11845	499	29786	Oncology II
LHB	P01229	0.0737801	0.0472578	0.118471	533	31945	Oncology
NID1	P14543	0.0706898	0.0453305	0.118894	532	31695	Cardiometabolic
CD86	P42081	0.0687221	0.0440955	0.119119	541	32111	Oncology II
SEMA3G	Q9NS98	0.0681377	0.0438099	0.119874	541	32111	Inflammation II
SARG	Q9BW04	-0.0687322	0.0442031	0.119966	536	31987	Cardiometabolic II
DPT	Q07507	0.0769936	0.0495636	0.12032	532	31884	Cardiometabolic
ENG	P17813	0.0689966	0.0444207	0.120362	532	31884	Cardiometabolic
CDHR2	Q9BYE9	0.0829335	0.0534385	0.120676	533	31945	Oncology
GNGT1	P63211	-0.0679521	0.043847	0.1212	541	32111	Neurology II
SMPDL3A	Q92484	0.069257	0.0447485	0.121696	533	31887	Inflammation
CCL22	O00626	0.0708642	0.0458351	0.122088	524	31453	Inflammation
SMAD1	Q15797	-0.0686555	0.044425	0.122244	533	31945	Oncology
SHC1	P29353	-0.0677724	0.0438875	0.122533	541	32111	Oncology II
IL12B	P29460	0.0697385	0.0452156	0.122988	533	31945	Inflammation
C1S	P09871	0.0690314	0.0448237	0.123544	541	32111	Inflammation II
ERI1	Q8IV48	-0.0690074	0.0448176	0.123624	541	32111	Oncology II
PMCH	P20382	-0.0674546	0.0438201	0.123718	541	32111	Cardiometabolic II
CD34	P28906	-0.069168	0.0449503	0.123861	531	31831	Neurology
CTSB	P07858	0.0696274	0.0452504	0.123874	525	31532	Cardiometabolic
GRAP2	O75791	-0.0681782	0.0443429	0.124166	532	31884	Cardiometabolic
PCBP2	Q15366	-0.0682439	0.0444371	0.124601	541	32111	Neurology II
NRP2	O60462	0.0700289	0.0456108	0.124696	531	31891	Neurology
HGFAC	Q04756	-0.068639	0.0447113	0.124745	535	31811	Inflammation II
SLIRP	Q9GZT3	-0.0673675	0.0439473	0.125297	541	32111	Oncology II
DOK2	O60496	-0.0680516	0.0443983	0.125337	532	31884	Cardiometabolic
MICALL2	Q8IY33	-0.0674297	0.043994	0.125349	541	32111	Neurology II
CCL19	Q99731	0.0697516	0.0455656	0.12582	531	31891	Neurology
S100A4	P26447	-0.0694016	0.0453539	0.125961	533	31945	Oncology
CCER2	I3L3R5	0.0677567	0.0443282	0.126383	541	32111	Cardiometabolic II
TNFRSF17	Q02223	0.0650267	0.042555	0.126497	541	32111	Inflammation II
C2orf69	Q8N8R5	-0.0673703	0.0440927	0.126531	541	32111	Neurology II
LRRC59	Q96AG4	-0.0666113	0.0436873	0.127327	541	32111	Cardiometabolic II
VSNL1	P62760	0.0735747	0.0483423	0.128021	541	32111	Neurology II
CKMT1A_CKMT1B	P12532	0.0669183	0.0439864	0.128174	528	31645	Inflammation
PLPBP	O94903	-0.0680068	0.0447266	0.128386	532	31884	Cardiometabolic
ADGRB3	O60242	0.0668062	0.0439796	0.128756	529	31836	Neurology
IDS	P22304	-0.0683527	0.0451039	0.129659	533	31945	Inflammation
F7	P08709	-0.0685854	0.045274	0.129799	531	31765	Cardiometabolic
HSDL2	Q6YN16	-0.0670122	0.0443448	0.130747	541	32111	Cardiometabolic II
GOPC	Q9HD26	-0.0668669	0.0442749	0.130975	533	31945	Inflammation
BAP18	Q8IXM2	0.0689597	0.0456687	0.131044	541	32111	Neurology II
KYAT1	Q16773	-0.0674802	0.0447145	0.131264	530	31821	Cardiometabolic
LPP	Q93052	-0.0670296	0.0444278	0.131367	541	32111	Cardiometabolic II
SIAE	Q9HAT2	0.068751	0.0455912	0.131557	533	31884	Oncology
CD5L	O43866	0.0656537	0.0436468	0.132529	536	31920	Inflammation II
C2CD2L	O14523	0.0676144	0.0449507	0.132532	531	31831	Neurology
F3	P13726	0.0697626	0.0463898	0.132624	529	31700	Oncology
ANXA5	P08758	0.068297	0.0454411	0.132844	531	31837	Neurology
XRCC4	Q13426	-0.0672823	0.044777	0.13294	531	31891	Neurology
SOD2	P04179	0.06751	0.0449399	0.133038	531	31891	Neurology
DTD1	Q8TEA8	-0.0666574	0.0443822	0.133124	541	32111	Inflammation II
YOD1	Q5VVQ6	-0.0658593	0.0439163	0.133704	541	32111	Cardiometabolic II
NDST1	P52848	-0.0656131	0.0437529	0.133711	541	32111	Oncology II
PTPRH	Q9HD43	0.0671999	0.0448698	0.13422	541	32111	Oncology II
FOXO1	Q12778	-0.0668317	0.0446625	0.134557	533	31945	Inflammation
CBLIF	P27352	0.0638659	0.0426848	0.134596	532	31816	Cardiometabolic
GBA	P04062	0.0663396	0.0443546	0.134741	541	32111	Neurology II
HIP1	O00291	-0.066262	0.0443166	0.134863	541	32111	Cardiometabolic II
CRTAM	O95727	0.0655157	0.0438578	0.135222	531	31891	Neurology
ITGA6	P23229	-0.0667738	0.0448393	0.13644	533	31945	Inflammation
CPLX2	Q6PUV4	0.0652823	0.0438442	0.136498	541	32111	Oncology II
CA7	P43166	-0.0650542	0.0437067	0.136639	541	32111	Oncology II
PACS2	Q86VP3	-0.0657438	0.0441899	0.136815	541	32111	Cardiometabolic II
EIF4B	P23588	-0.066599	0.0447917	0.137052	531	31891	Neurology
REEP4	Q9H6H4	-0.0654361	0.0440152	0.137102	541	32111	Neurology II
KLK3	P07288	-0.0958745	0.064543	0.137428	541	32111	Cardiometabolic II
DENR	O43583	-0.0661452	0.0445681	0.137773	541	32111	Inflammation II
CXCL3	P19876	-0.065979	0.0444679	0.137877	528	31763	Inflammation
TNR	Q92752	-0.0685399	0.0462178	0.138081	531	31891	Neurology
CEP290	O15078	-0.0648837	0.0438519	0.138977	541	32111	Oncology II
GYS1	P13807	-0.0654962	0.0442853	0.139151	532	31884	Cardiometabolic
DNAJA2	O60884	-0.0661742	0.0447725	0.139405	530	31823	Inflammation
ARHGAP1	Q07960	-0.0670978	0.0454039	0.139462	533	31945	Oncology
ACTN4	O43707	0.0660536	0.0447234	0.139693	533	31945	Inflammation
RPGR	Q92834	0.0642971	0.0435636	0.139961	541	32111	Neurology II
PHACTR2	O75167	-0.0651957	0.0441742	0.139976	541	32111	Neurology II
ELAC1	Q9H777	-0.0655086	0.0443976	0.140079	541	32111	Neurology II
DKKL1	Q9UK85	0.0648917	0.0440237	0.140477	533	31945	Oncology
IPCEF1	Q8WWN9	-0.0658153	0.0446628	0.140588	529	31836	Neurology
LTO1	Q8WV07	-0.0656257	0.0445384	0.140626	533	31945	Inflammation
CD33	P20138	0.0641945	0.0438062	0.142806	533	31945	Oncology
NCK2	O43639	-0.0649755	0.0443806	0.14318	533	31945	Inflammation
BACH1	O14867	-0.0653071	0.0446353	0.143433	533	31945	Inflammation
TRIM21	P19474	-0.0651211	0.0445497	0.143806	533	31945	Inflammation
KLRD1	Q13241	0.0651508	0.0446102	0.144168	533	31945	Inflammation
KIAA2013	Q8IYS2	-0.0644096	0.0441247	0.144367	541	32111	Oncology II
FIS1	Q9Y3D6	-0.0657557	0.0450472	0.144371	530	31765	Inflammation
NUCB2	P80303	0.0671135	0.0459955	0.144529	531	31891	Oncology
NEXN	Q0ZGT2	-0.0634285	0.0434748	0.144573	541	32111	Inflammation II
MAP4K5	Q9Y4K4	-0.0650957	0.044637	0.144748	531	31831	Neurology
CFD	P00746	0.0674815	0.0463184	0.145143	541	32111	Inflammation II
TRIM25	Q14258	-0.0645339	0.0442976	0.145164	541	32111	Oncology II
NFX1	Q12986	-0.0634811	0.0435848	0.145256	541	32111	Cardiometabolic II
ID4	P47928	-0.0636677	0.0438174	0.146217	541	32111	Oncology II
CD46	P15529	0.0657015	0.0452496	0.146507	527	31459	Cardiometabolic
MYBPC1	Q00872	0.0701199	0.0483167	0.146708	541	32111	Cardiometabolic II
KCNIP4	Q6PIL6	-0.0639562	0.0441034	0.147018	531	31891	Neurology
IFNL1	Q8IU54	0.0638519	0.0440818	0.147481	531	31891	Neurology
CNTNAP2	Q9UHC6	0.064775	0.0448021	0.148233	533	31945	Inflammation
KCTD5	Q9NXV2	0.0665836	0.0460555	0.148254	534	31492	Neurology II
PLAT	P00750	0.071421	0.0494893	0.148975	529	31762	Cardiometabolic
SFTPA2	Q8IWL1	0.0642372	0.0445238	0.149088	533	31945	Oncology
CDHR5	Q9HBB8	-0.0663628	0.0460077	0.149182	532	31884	Cardiometabolic
ZHX2	Q9Y6X8	0.0654293	0.0453904	0.14945	541	32111	Neurology II
CASP3	P42574	-0.0642319	0.0446388	0.150172	532	31884	Cardiometabolic
VPS37A	Q8NEZ2	-0.0633209	0.044014	0.150249	533	31945	Oncology
CD248	Q9HCU0	-0.0636058	0.0442326	0.150439	541	32111	Cardiometabolic II
NTF4	P34130	-0.0638084	0.0443783	0.150482	533	31945	Oncology
FCGR3B	O75015	0.0645873	0.0449344	0.150613	528	31708	Cardiometabolic
PPP1R9B	Q96SB3	-0.0633813	0.0441427	0.151051	533	31945	Inflammation
MINDY1	Q8N5J2	-0.0635219	0.0442491	0.15113	541	32111	Oncology II
HDAC9	Q9UKV0	-0.0624366	0.0435133	0.151319	541	32111	Neurology II
VASP	P50552	-0.0633238	0.0441937	0.151895	541	32111	Inflammation II
GMPR	P36959	-0.0639731	0.0446702	0.152109	533	31945	Inflammation
TCOF1	Q13428	0.0643359	0.044978	0.152606	541	32111	Cardiometabolic II
THY1	P04216	0.0658894	0.0460766	0.152718	531	31891	Neurology
PRKD2	Q9BZL6	-0.0628553	0.0440311	0.15343	541	32111	Cardiometabolic II
ATP5IF1	Q9UII2	-0.0633363	0.0444125	0.153842	533	31945	Inflammation
GNPDA2	Q8TDQ7	-0.062919	0.0441685	0.154296	541	32111	Inflammation II
DIABLO	Q9NR28	-0.0633909	0.0445738	0.154982	529	31762	Cardiometabolic
NDUFS6	O75380	0.0648934	0.0456466	0.155128	533	31945	Oncology
ENPP6	Q6UWR7	-0.069753	0.0490725	0.155192	541	32111	Cardiometabolic II
CMC1	Q7Z7K0	-0.0624675	0.0440168	0.155848	541	32111	Cardiometabolic II
PPIF	P30405	-0.0621356	0.0438806	0.156771	541	32111	Cardiometabolic II
SERPINF1	P36955	0.069249	0.048905	0.156779	535	31655	Inflammation II
PLA2G4A	P47712	-0.0627535	0.0443858	0.157415	533	31945	Inflammation
TMEM25	Q86YD3	0.0625181	0.0442606	0.157803	541	32111	Neurology II
AKT1S1	Q96B36	-0.0631197	0.0447048	0.157973	531	31891	Neurology
IGSF21	Q96ID5	-0.0645725	0.0457927	0.158508	541	32111	Cardiometabolic II
RNASEH2A	O75792	-0.0631157	0.0447676	0.158584	541	32111	Neurology II
AHSA1	O95433	-0.062325	0.0442323	0.158824	541	32111	Oncology II
DOCK9	Q9BZ29	-0.061231	0.0434821	0.159075	541	32111	Neurology II
HCG22	E2RYF7	-0.0612675	0.0435114	0.159108	541	32111	Cardiometabolic II
LEG1	Q6P5S2	0.0634836	0.0451309	0.15953	521	31029	Inflammation II
ICA1	Q05084	-0.0628706	0.0446963	0.159541	533	31945	Inflammation
DDA1	Q9BW61	-0.061976	0.0441048	0.159962	541	32111	Cardiometabolic II
H2AP	O75409	0.0612613	0.0436005	0.160004	541	32111	Oncology II
GMFG	O60234	-0.0626672	0.0446059	0.160049	541	32111	Cardiometabolic II
SH3BP1	Q9Y3L3	0.0632045	0.0450036	0.16019	541	32111	Oncology II
NRGN	Q92686	-0.062056	0.0442077	0.160397	541	32111	Inflammation II
MAPK13	O15264	0.0626162	0.0446487	0.16079	541	32111	Oncology II
STOML2	Q9UJZ1	-0.0616382	0.0439851	0.161111	541	32111	Oncology II
SCN2A	Q99250	-0.0614409	0.0438485	0.161152	541	32111	Neurology II
CALCOCO1	Q9P1Z2	-0.0619804	0.0442692	0.16149	531	31818	Oncology
NRXN3	Q9Y4C0	-0.0615912	0.0440229	0.161792	541	32111	Neurology II
BTD	P43251	-0.06352	0.04541	0.16187	541	32111	Inflammation II
IL11	P20809	-0.0630514	0.0450884	0.161995	533	31945	Inflammation
ARHGEF10	O15013	-0.0614373	0.0439378	0.162029	541	32111	Neurology II
STAB2	Q8WWQ8	0.0643249	0.0460232	0.162215	541	32111	Cardiometabolic II
PPM1F	P49593	-0.0621838	0.0444965	0.162263	541	32111	Cardiometabolic II
CUZD1	Q86UP6	0.0607576	0.0435029	0.162524	541	32111	Neurology II
CDH6	P55285	0.0616853	0.0441925	0.162766	532	31884	Cardiometabolic
LECT2	O14960	0.0673421	0.048354	0.163714	541	32111	Cardiometabolic II
PRKCQ	Q04759	-0.0614021	0.0441154	0.163967	533	31945	Inflammation
SCIN	Q9Y6U3	-0.0613561	0.044089	0.164031	541	32111	Neurology II
PAPPA	Q13219	0.0634852	0.0456508	0.164325	533	31945	Inflammation
LMOD2	Q6P5Q4	-0.0613747	0.0441875	0.164845	541	32111	Neurology II
NFIC	P08651	-0.0615196	0.0443006	0.164928	541	32111	Neurology II
AXL	P30530	0.0611137	0.0440558	0.165385	532	31824	Cardiometabolic
CHRDL2	Q6WN34	0.0675428	0.048732	0.165746	532	31884	Cardiometabolic
EEF1D	P29692	-0.061343	0.0443036	0.166173	541	32111	Cardiometabolic II
MAPKAPK2	P49137	-0.0608917	0.0439892	0.166285	541	32111	Oncology II
TUBB3	Q13509	-0.0607564	0.0439001	0.166368	541	32111	Neurology II
ZBTB17	Q13105	0.0621471	0.0449073	0.16639	532	31884	Cardiometabolic
TANK	Q92844	-0.0618362	0.0447477	0.167007	533	31945	Inflammation
ADGRE2	Q9UHX3	0.0621036	0.0449616	0.167199	533	31945	Inflammation
ERBB3	P21860	-0.0661429	0.0479046	0.167364	525	31645	Inflammation
SLC16A1	P53985	0.0631917	0.0457989	0.167659	531	31891	Neurology
AMN	Q9BXJ7	0.061809	0.0448229	0.167907	533	31945	Inflammation
CTSH	P09668	0.0606919	0.0440169	0.167947	531	31823	Cardiometabolic
GRHPR	Q9UBQ7	-0.0619054	0.0449117	0.168086	541	32111	Cardiometabolic II
IL1RAP	Q9NPH3	-0.0627554	0.0455302	0.168103	531	31891	Neurology
CD244	Q9BZW8	0.0606798	0.0440258	0.168117	533	31945	Inflammation
UBE2B	P63146	-0.0607047	0.0440475	0.168153	541	32111	Oncology II
TTF2	Q9UNY4	-0.0601928	0.0437105	0.168488	541	32111	Neurology II
IL9	P15248	-0.0603732	0.0438736	0.1688	541	32111	Oncology II
NENF	Q9UMX5	-0.0606372	0.0440719	0.168862	541	32111	Oncology II
MEP1A	Q16819	0.0621089	0.0451912	0.16933	541	32111	Oncology II
SSC5D	A1L4H1	0.063949	0.0465444	0.169461	532	31824	Cardiometabolic
ARNT	P27540	-0.0613289	0.0446812	0.16988	533	31945	Inflammation
ECHDC3	Q96DC8	0.0625016	0.0455667	0.170172	541	32111	Cardiometabolic II
CLGN	O14967	0.0607431	0.04429	0.170224	541	32111	Neurology II
LRP1	Q07954	0.0628761	0.0458531	0.170296	533	31945	Oncology
TP53INP1	Q96A56	-0.0604407	0.0440857	0.17038	532	31884	Cardiometabolic
CNGB3	Q9NQW8	-0.0604823	0.0441848	0.171047	541	32111	Neurology II
CA9	Q16790	0.0590263	0.0431628	0.17146	533	31945	Oncology
DLK1	P80370	-0.0612201	0.04477	0.171489	532	31884	Cardiometabolic
ITPRIP	Q8IWB1	-0.0615196	0.0450992	0.172537	541	32111	Neurology II
FLRT2	O43155	0.0600481	0.0440495	0.17282	531	31891	Neurology
ADAMTS8	Q9UP79	-0.0616953	0.0452676	0.172914	533	31945	Oncology
PPIE	Q9UNP9	0.0592528	0.043538	0.173531	541	32111	Oncology II
NUB1	Q9Y5A7	-0.0606182	0.044555	0.173664	533	31945	Inflammation
HADH	Q16836	-0.0592585	0.0435563	0.173671	541	32111	Cardiometabolic II
PSAPL1	Q6NUJ1	0.0600628	0.0441675	0.173866	541	32111	Oncology II
ARL2BP	Q9Y2Y0	-0.0599154	0.0440693	0.173965	541	32111	Cardiometabolic II
FETUB	Q9UGM5	0.0649154	0.0477571	0.174056	532	31756	Cardiometabolic
IL6R	P08887	0.06029	0.0443746	0.174255	527	31454	Cardiometabolic
AAMDC	Q9H7C9	-0.0603284	0.0444174	0.174395	541	32111	Cardiometabolic II
CMIP	Q8IY22	-0.0599492	0.0441396	0.174409	541	32111	Oncology II
NOS2	P35228	-0.0602087	0.0443474	0.174571	541	32111	Cardiometabolic II
GORASP2	Q9H8Y8	-0.0602261	0.0444339	0.175288	541	32111	Oncology II
LEP	P41159	0.0963559	0.0711174	0.175454	532	31884	Cardiometabolic
KLRK1	P26718	0.0584572	0.0431997	0.175997	541	32111	Neurology II
CCL27	Q9Y4X3	-0.0602396	0.0445845	0.176653	532	31884	Cardiometabolic
GET3	O43681	-0.0602296	0.0445795	0.176675	541	32111	Cardiometabolic II
SLA2	Q9H6Q3	-0.0597995	0.0442891	0.176949	541	32111	Neurology II
BRME1	Q0VDD7	-0.0592213	0.0439142	0.177476	541	32111	Neurology II
SUGP1	Q8IWZ8	-0.0600452	0.0445302	0.177525	541	32111	Oncology II
MPHOSPH8	Q99549	-0.0599966	0.0445167	0.177745	532	31884	Cardiometabolic
FCER2	P06734	0.0596471	0.0442826	0.177992	531	31891	Neurology
GLI2	P10070	-0.0589405	0.0438418	0.178822	541	32111	Inflammation II
FTCD	O95954	0.064616	0.0480967	0.179123	541	32045	Neurology II
RTN4R	Q9BZR6	0.0648232	0.0482712	0.179306	533	31945	Oncology
PGR	P06401	-0.0596053	0.044386	0.179309	541	32111	Inflammation II
VPS4B	O75351	-0.0596707	0.0444464	0.179424	541	32111	Oncology II
PCDH17	O14917	0.0584699	0.0435645	0.179549	532	31884	Cardiometabolic
TWF2	Q6IBS0	-0.0596555	0.0444552	0.179621	541	32111	Cardiometabolic II
CHRM1	P11229	-0.0588526	0.0438698	0.179749	541	32111	Neurology II
RANBP1	P43487	-0.0593344	0.0442498	0.179954	541	32111	Cardiometabolic II
TNFAIP8L2	Q6P589	-0.0597491	0.0445782	0.180141	541	32111	Inflammation II
OMD	Q99983	-0.0620739	0.0463296	0.180299	533	31945	Inflammation
DHODH	Q02127	0.0583122	0.0435239	0.180319	541	32111	Cardiometabolic II
PTH	P01270	-0.0592792	0.0443086	0.180938	541	32111	Neurology II
LDLRAP1	Q5SW96	-0.0591542	0.0442238	0.181023	541	32111	Neurology II
DCLRE1C	Q96SD1	-0.058406	0.0436723	0.181102	541	32111	Oncology II
VEGFD	O43915	0.0600137	0.0448844	0.181199	533	31877	Inflammation
WIF1	Q9Y5W5	0.0609987	0.0456579	0.181552	533	31945	Oncology
ATRN	O75882-2	-0.0598078	0.0447786	0.181669	541	32111	Inflammation II
AMY2B	P19961	-0.0621657	0.0465965	0.182162	480	29047	Cardiometabolic
LILRA3	Q8N6C8	0.0581861	0.0436216	0.182243	541	32111	Cardiometabolic II
BPIFB2	Q8N4F0	0.0631765	0.0473671	0.182281	541	32051	Cardiometabolic II
IGBP1	P78318	-0.0594384	0.0445843	0.182476	541	32111	Neurology II
SCP2	P22307	0.0599577	0.0450065	0.182795	533	31945	Oncology
APOF	Q13790	-0.0643367	0.0483113	0.182955	541	32111	Inflammation II
KLK12	Q9UKR0	0.058971	0.0443291	0.183419	533	31945	Oncology
GAMT	Q14353	-0.0578162	0.043598	0.1848	541	32111	Cardiometabolic II
ST8SIA1	Q92185	-0.0586696	0.0442472	0.184855	541	32111	Inflammation II
BLOC1S3	Q6QNY0	-0.0586179	0.0442727	0.185497	541	32111	Neurology II
SETMAR	Q53H47	-0.0615765	0.0465151	0.185571	528	31783	Neurology
IL7R	P16871	-0.0611079	0.0461894	0.18584	531	31891	Neurology
HMCN2	Q8NDA2	0.0577393	0.0436715	0.186126	541	32052	Inflammation II
AKR1B1	P15121	0.0594296	0.0449605	0.186229	533	31945	Oncology
NMT1	P30419	-0.0582253	0.0440541	0.186275	541	32111	Neurology II
SPRR3	Q9UBC9	0.0631594	0.0478112	0.186496	541	32111	Neurology II
SIRT1	Q96EB6	-0.0586482	0.0445389	0.18791	541	32111	Inflammation II
RRM2	P31350	0.0593388	0.0450643	0.18792	533	31945	Oncology
KHDC3L	Q587J8	0.0575614	0.0437991	0.188774	541	32111	Oncology II
RWDD1	Q9H446	-0.0591252	0.0450135	0.189014	531	31891	Neurology
DNPEP	Q9ULA0	0.0594711	0.0453078	0.189317	541	32111	Neurology II
WASL	O00401	-0.0573228	0.0436742	0.189348	541	32111	Inflammation II
S100A11	P31949	0.0607848	0.046407	0.190257	530	31633	Cardiometabolic
FRMD4B	Q9Y2L6	-0.0572463	0.0437166	0.190369	541	32111	Cardiometabolic II
NT5C	Q8TCD5	-0.0585167	0.0446965	0.190466	541	32111	Cardiometabolic II
DGKA	P23743	-0.0576081	0.0440396	0.19084	541	32111	Inflammation II
BRD3	Q15059	-0.0572289	0.0437979	0.191329	541	32111	Cardiometabolic II
PAIP2B	Q9ULR5	0.0578176	0.0442615	0.191459	539	32057	Oncology II
CLEC10A	Q8IUN9	0.0577028	0.0441794	0.191518	531	31891	Neurology
SOX9	P48436	0.0573968	0.0439868	0.191939	541	32111	Neurology II
SIGLEC6	O43699	0.0570012	0.0437446	0.192559	533	31945	Oncology
HSBP1	O75506	-0.0581452	0.0446861	0.193193	541	32111	Cardiometabolic II
RBM17	Q96I25	-0.057859	0.0444951	0.193483	541	32111	Neurology II
TSC22D1	Q15714	-0.0582531	0.0448056	0.193557	541	32111	Neurology II
PSMG4	Q5JS54	0.0572125	0.0440344	0.193852	541	32111	Inflammation II
GAD2	Q05329	-0.0567491	0.043679	0.193865	541	32111	Inflammation II
GIMAP8	Q8ND71	-0.0579125	0.044585	0.19397	541	32111	Oncology II
HNMT	P50135	0.0603008	0.0464343	0.194072	526	31719	Neurology
PKN3	Q6P5Z2	-0.0571025	0.0440234	0.194598	541	32111	Oncology II
EGFLAM	Q63HQ2	0.0572716	0.0442105	0.195172	541	32111	Oncology II
PLEKHO1	Q53GL0	-0.0570861	0.0440729	0.195228	541	32111	Neurology II
LRRC37A2	A6NM11	0.0569946	0.0440098	0.195305	541	32111	Oncology II
RAB11FIP3	O75154	-0.0567941	0.0439307	0.196077	541	32111	Cardiometabolic II
BCL2L11	O43521-2	0.0569419	0.044053	0.196157	533	31945	Inflammation
SFRP4	Q6FHJ7	-0.0598266	0.0463093	0.196395	541	32111	Inflammation II
ARID3A	Q99856	-0.056621	0.0439173	0.197307	541	32111	Neurology II
NOMO1	Q15155	0.0605934	0.0470194	0.197506	531	31891	Neurology
CEACAM20	Q6UY09	0.0567793	0.0440867	0.19778	541	32111	Oncology II
BCAT2	O15382	-0.0561285	0.0435871	0.197839	541	32111	Neurology II
MIF	P14174	-0.0579885	0.0450747	0.19827	531	31829	Neurology
SOD3	P08294	-0.0610885	0.0474997	0.198414	541	32111	Inflammation II
MITD1	Q8WV92	-0.0571156	0.0444347	0.198659	531	31891	Neurology
FGR	P09769	0.0581373	0.0452621	0.198982	531	31891	Neurology
PTP4A3	O75365	0.0587015	0.045729	0.199253	541	32111	Inflammation II
SKIV2L	Q15477	0.0562515	0.0438357	0.199409	541	32111	Cardiometabolic II
DUSP29	Q68J44	0.0591023	0.0460919	0.199748	541	32111	Neurology II
FUOM	A2VDF0	0.0601208	0.0468934	0.199817	541	32111	Inflammation II
DDT	P30046	0.0585632	0.0456818	0.199849	541	32111	Cardiometabolic II
TAP1	Q03518	0.056147	0.0437975	0.199854	541	32111	Oncology II
CXCL11	O14625	0.0578941	0.045176	0.200009	531	31891	Neurology
IL16	Q14005	0.0598413	0.0466958	0.200014	533	31945	Inflammation
DBN1	Q16643	-0.0564918	0.0441517	0.200724	541	32111	Inflammation II
CFH	P08603	0.0658466	0.0514641	0.200733	507	30177	Inflammation II
FADD	Q13158	-0.057281	0.0447724	0.200763	532	31884	Cardiometabolic
NAGK	Q9UJ70	-0.0575503	0.044996	0.200894	540	32050	Cardiometabolic II
DAPP1	Q9UN19	-0.056676	0.0443156	0.200926	533	31945	Inflammation
SUSD1	Q6UWL2	-0.0565143	0.0442556	0.201604	532	31884	Cardiometabolic
COL4A4	P53420	-0.0559305	0.0438906	0.202552	541	32043	Oncology II
SPINK6	Q6UWN8	0.0590492	0.0463572	0.202738	533	31945	Oncology
MTSS1	O43312	-0.0558679	0.0439156	0.203315	541	32111	Oncology II
CPB2	Q96IY4	-0.0567439	0.0446414	0.203691	541	32050	Inflammation II
PRSS2	P07478	0.0548821	0.0432229	0.204175	532	31824	Cardiometabolic
CRISP3	P54108	-0.0567675	0.0447826	0.204932	535	31818	Inflammation II
FKBPL	Q9UIM3	-0.05643	0.0445378	0.20515	541	32111	Oncology II
ENTPD6	O75354	0.0544081	0.0429851	0.205605	532	31884	Cardiometabolic
CDAN1	Q8IWY9	-0.0554497	0.0439192	0.206755	541	32111	Neurology II
COL1A1	P02452	-0.0571983	0.0453046	0.206759	532	31884	Cardiometabolic
PLXDC1	Q8IUK5	-0.0568843	0.0450579	0.206779	533	31945	Oncology
TRAF3IP2	O43734	-0.0553741	0.0439217	0.2074	541	32111	Cardiometabolic II
STAM	Q92783	-0.0555823	0.0441255	0.207799	541	32111	Oncology II
EHD3	Q9NZN3	-0.0559503	0.0444745	0.20838	541	32111	Cardiometabolic II
ASGR2	P07307	0.0548126	0.0435875	0.208562	541	32111	Inflammation II
DEFB104A_DEFB104B	Q8WTQ1	-0.0594079	0.0472595	0.208733	541	32111	Neurology II
VWA5A	O00534	0.0551681	0.0439073	0.208947	541	32111	Oncology II
AKT2	P31751	-0.0555429	0.0442371	0.209271	541	32111	Neurology II
TBC1D5	Q92609	-0.0556811	0.0443559	0.20936	533	31945	Inflammation
SNX18	Q96RF0	-0.0561469	0.0447408	0.209502	541	32111	Oncology II
TXNDC9	O14530	-0.0554171	0.0441754	0.209669	541	32111	Neurology II
INPPL1	O15357	-0.0552533	0.0440654	0.209881	533	31945	Oncology
IMMT	Q16891	0.0579272	0.0462291	0.210188	541	32111	Oncology II
BCL2	P10415	0.0565148	0.0451182	0.210354	541	32111	Oncology II
FGF19	O95750	-0.0549864	0.0439556	0.210952	533	31945	Inflammation
PMS1	P54277	0.0559668	0.044742	0.210979	541	32111	Neurology II
RAB2B	Q8WUD1	-0.0557056	0.0445872	0.211532	541	32111	Oncology II
HRC	P23327	0.0551924	0.0442064	0.211842	541	32111	Cardiometabolic II
LATS1	O95835	-0.0555038	0.0444792	0.212082	541	32111	Inflammation II
CNTN2	Q02246	0.0570457	0.0457434	0.212368	533	31945	Oncology
ANXA1	P04083	0.0582555	0.0468251	0.21346	531	31920	Inflammation II
SFRP1	Q8N474	0.0577505	0.0464355	0.21362	529	31777	Neurology
VMO1	Q7Z5L0	0.0542699	0.0436562	0.213824	533	31945	Oncology
ST3GAL1	Q11201	0.0578282	0.0465914	0.21454	533	31945	Oncology
DDX1	Q92499	-0.0549498	0.0442999	0.214826	541	32111	Oncology II
PDXDC1	Q6P996	-0.0542654	0.0437785	0.215144	541	32111	Oncology II
MTSS2	Q765P7	-0.0548867	0.0443067	0.215423	541	32111	Oncology II
UNG	P13051	-0.0541495	0.043773	0.216068	541	32111	Oncology II
RLN1	P04808	0.0575992	0.0465981	0.216427	541	32111	Neurology II
IFNL2	Q8IZJ0	-0.0540297	0.0437707	0.217061	541	32111	Neurology II
F13B	P05160	-0.0548022	0.0444524	0.21764	536	31920	Inflammation II
STK11	Q15831	-0.0546006	0.0443296	0.218063	532	31884	Cardiometabolic
C4BPB	P20851	0.0563253	0.0457426	0.218191	533	31945	Oncology
AMY1A_AMY1B_AMY1C	P0DUB6_P0DTE7_P0DTE8	-0.0563602	0.0457998	0.218481	505	30056	Inflammation II
PAM	P19021	0.0541498	0.0440396	0.218858	529	31704	Cardiometabolic
B4GALT1	P15291	0.0543731	0.0442574	0.219235	533	31945	Inflammation
SUOX	P51687	0.0574315	0.0467469	0.219236	541	32111	Neurology II
NOTCH3	Q9UM47	0.0570924	0.0465052	0.219576	532	31884	Cardiometabolic
FKBP1B	P68106	-0.0545366	0.0444424	0.219774	530	31772	Inflammation
PRRT3	Q5FWE3	0.0540068	0.0440377	0.220057	541	32111	Cardiometabolic II
SERPIND1	P05546	0.0569442	0.0464396	0.220123	541	32050	Inflammation II
NCAM2	O15394	0.0571507	0.0466243	0.220286	531	31891	Neurology
AFAP1	Q8N556	-0.0557485	0.0454807	0.220288	541	32111	Inflammation II
FAM13A	O94988	-0.0549359	0.0448327	0.220443	541	32111	Oncology II
KDR	P35968	-0.0565148	0.0461261	0.220491	533	31945	Oncology
PRAME	P78395	-0.0538885	0.0440061	0.220738	541	32111	Oncology II
IL33	O95760	-0.0540437	0.0442069	0.221512	533	31945	Inflammation
PTPRS	Q13332	-0.053736	0.0439978	0.22196	532	31884	Cardiometabolic
ART3	Q13508	-0.0573653	0.0469949	0.222211	532	31824	Cardiometabolic
IL17F	Q96PD4	0.053963	0.0442713	0.222876	533	31945	Inflammation
MPO	P05164	0.0554511	0.0455959	0.22393	531	31891	Neurology
RAB27B	O00194	-0.053388	0.0439041	0.22398	541	32111	Cardiometabolic II
CEP85	Q6P2H3	-0.0540352	0.0444502	0.224123	533	31945	Oncology
CRADD	P78560	-0.0544883	0.0448529	0.224434	531	31831	Neurology
LAMTOR5	O43504	0.0535283	0.0440928	0.22475	541	32111	Oncology II
PER3	P56645	-0.0525262	0.0432824	0.224912	541	32111	Inflammation II
UPK3A	O75631	-0.052877	0.0435941	0.225153	541	32111	Neurology II
BRAP	Q7Z569	-0.0544146	0.0448792	0.225333	529	31825	Oncology II
DCBLD2	Q96PD2	0.053667	0.0442913	0.225634	533	31945	Oncology
PTPRK	Q15262	0.0547775	0.045247	0.226036	541	32111	Oncology II
SERPINA6	P08185	0.0615077	0.0508216	0.226177	541	32111	Inflammation II
CSF2RA	P15509	0.0529656	0.0437806	0.226357	531	31891	Neurology
MAPRE3	Q9UPY8	-0.0530534	0.0439615	0.227504	541	32111	Oncology II
BRK1	Q8WUW1	0.0533407	0.0442068	0.22758	531	31891	Neurology
KLF4	O43474	0.0538829	0.0446827	0.227855	541	32111	Neurology II
DBH	P09172	-0.0547315	0.0453945	0.227939	536	32047	Inflammation II
SRC	P12931	-0.0540948	0.0448834	0.228115	532	31885	Oncology
CREG1	O75629	0.0551019	0.0457386	0.228314	524	31412	Oncology
ENTR1	Q96C92	0.0547958	0.0455403	0.228884	541	32111	Cardiometabolic II
MVK	Q03426	0.0547602	0.0455157	0.228936	533	31945	Inflammation
HARS1	P12081	-0.0539191	0.0449457	0.230275	531	31891	Neurology
TXK	P42681	-0.0522013	0.0435348	0.2305	541	32111	Oncology II
VAMP5	O95183	0.0542667	0.045376	0.231722	532	31884	Cardiometabolic
DCTN1	Q14203	-0.0530935	0.0444309	0.232099	533	31945	Oncology
SELL	P14151	-0.0546139	0.0457187	0.232258	541	32111	Inflammation II
CLC	Q05315	0.054328	0.045519	0.232665	532	31884	Cardiometabolic
SCG3	Q8WXD2	0.0547974	0.0459328	0.232873	528	31825	Inflammation
STK4	Q13043	-0.0532294	0.0446584	0.233291	532	31884	Cardiometabolic
CRYZL1	O95825	-0.0531051	0.0445594	0.233346	541	32111	Cardiometabolic II
GAGE2A	Q6NT46	-0.0518636	0.0435494	0.233687	541	32111	Oncology II
GNPDA1	P46926	-0.053054	0.0446061	0.234287	541	32111	Cardiometabolic II
PDP1	Q9P0J1	0.0530128	0.0445787	0.234363	533	31945	Oncology
ZNRF4	Q8WWF5	-0.0525183	0.0442309	0.235082	541	32111	Oncology II
UNC5D	Q6UXZ4	0.0526557	0.0443912	0.235553	541	32111	Inflammation II
ALMS1	Q8TCU4	0.0520654	0.0439142	0.235773	541	32111	Oncology II
PNLIPRP2	P54317	-0.0528693	0.044664	0.236527	528	31765	Inflammation
PRKG1	Q13976	-0.0521065	0.0440616	0.236974	541	32111	Inflammation II
TYMP	P19971	0.053479	0.0452343	0.237099	530	31645	Cardiometabolic
ATP6V1G1	O75348	-0.0525687	0.0444932	0.237404	541	32111	Cardiometabolic II
CA11	O75493	0.0524091	0.0443584	0.237407	533	31945	Oncology
ANGPTL7	O43827	0.0532758	0.045113	0.237626	533	31945	Oncology
GMPR2	Q9P2T1	-0.0522607	0.0442984	0.238103	541	32111	Inflammation II
TREH	O43280	-0.0526122	0.0446195	0.238347	541	32111	Cardiometabolic II
CGREF1	Q99674	0.0520952	0.0441972	0.238518	532	31884	Cardiometabolic
CHIT1	Q13231	0.0519323	0.0440798	0.23874	526	31579	Cardiometabolic
TCL1B	O95988	-0.0516778	0.0438649	0.238751	532	31884	Cardiometabolic
MEGF9	Q9H1U4	-0.0552003	0.0469114	0.239318	529	31762	Cardiometabolic
LZTFL1	Q9NQ48	-0.0521925	0.0444437	0.240255	541	32111	Inflammation II
HDDC2	Q7Z4H3	0.0517193	0.0440556	0.240413	541	32111	Oncology II
CA4	P22748	0.0516562	0.0440382	0.240802	532	31884	Cardiometabolic
PPP1R12A	O14974	-0.0519457	0.0443409	0.241395	533	31945	Oncology
ZFYVE19	Q96K21	-0.0521991	0.0446673	0.242556	541	32111	Oncology II
MTHFSD	Q2M296	-0.0520454	0.0445426	0.242628	541	32111	Oncology II
BAG3	O95817	-0.0522528	0.0447693	0.243146	529	31836	Neurology
LGMN	Q99538	0.05227	0.0447873	0.243181	533	31945	Inflammation
AKR1C4	P17516	0.0522019	0.0447336	0.24323	532	31884	Cardiometabolic
EVI5	O60447	-0.0514326	0.0441244	0.243765	541	32111	Inflammation II
BST1	Q10588	0.0528973	0.0454484	0.244465	531	31891	Neurology
ABRAXAS2	Q15018	-0.0514705	0.044277	0.245047	541	32111	Cardiometabolic II
FUS	P35637	0.0528227	0.0454559	0.245209	531	31889	Oncology
NSFL1C	Q9UNZ2	-0.0522547	0.0450323	0.245893	531	31891	Neurology
DNER	Q8NFT8	-0.0545278	0.0470055	0.246036	526	31700	Inflammation
ENSA	O43768	-0.0512432	0.0442329	0.246666	541	32111	Oncology II
COCH	O43405	-0.0517255	0.0446541	0.246717	541	32111	Cardiometabolic II
SORT1	Q99523	0.0516828	0.0446546	0.247113	532	31816	Cardiometabolic
NARS1	O43776	-0.0509748	0.0440435	0.24712	541	32111	Neurology II
PSCA	O43653	0.0488823	0.0422754	0.247565	541	32111	Oncology II
DTYMK	P23919	-0.0518232	0.0448459	0.247851	541	32111	Cardiometabolic II
LIF	P15018	0.0523742	0.045324	0.247865	531	31891	Neurology
TNFAIP2	Q03169	0.0525374	0.0455026	0.248254	541	32111	Oncology II
ATF4	P18848	-0.0504282	0.0437089	0.248611	541	32111	Oncology II
CGA	P01215	0.0768673	0.0666644	0.24889	531	31891	Neurology
PPP1R2	P41236	-0.0515194	0.0447035	0.249128	532	31884	Cardiometabolic
KLK8	O60259	0.0531536	0.0461781	0.249709	507	30889	Oncology
FCGR2A	P12318	0.0502322	0.0437	0.250359	528	31514	Cardiometabolic
CRKL	P46109	-0.0512426	0.0447039	0.251684	531	31827	Inflammation
TXNL1	O43396	-0.050386	0.0440238	0.252409	539	32051	Neurology II
DCTN2	Q13561	0.0506488	0.0442677	0.252562	533	31945	Oncology
CC2D1A	Q6P1N0	-0.0511896	0.0447789	0.252971	531	31891	Neurology
ACY3	Q96HD9	0.0502124	0.0439688	0.253454	541	32111	Cardiometabolic II
ALDH3A1	P30838	0.0519113	0.0454807	0.253707	531	31886	Inflammation
CLEC4C	Q8WTT0	-0.0504605	0.0443067	0.254749	533	31945	Inflammation
SIGLEC15	Q6ZMC9	0.051093	0.0448732	0.254867	531	31891	Neurology
TOP1	P11387	0.0508521	0.0446777	0.255038	541	32111	Oncology II
PHLDB1	Q86UU1	0.0519289	0.0457111	0.255947	541	32111	Oncology II
TPR	P12270	0.0507744	0.0447313	0.256334	541	32111	Cardiometabolic II
PON2	Q15165	0.0502018	0.04428	0.256906	532	31884	Cardiometabolic
LCP1	P13796	0.0508618	0.044863	0.256915	541	32111	Cardiometabolic II
MUC16	Q8WXI7	0.0503203	0.044392	0.256985	533	31945	Oncology
ITIH1	P19827	-0.0497461	0.0438943	0.257081	541	32111	Inflammation II
PTRHD1	Q6GMV3	-0.0503863	0.0444653	0.257147	541	32111	Inflammation II
DNAJC9	Q8WXX5	0.0503582	0.0444524	0.257274	541	32111	Oncology II
CPE	P16870	-0.050254	0.0443753	0.257434	527	31705	Oncology
MGMT	P16455	-0.0504747	0.0446409	0.258188	533	31945	Inflammation
TLR1	Q15399	0.0492563	0.0436548	0.259187	541	32111	Inflammation II
CRHR1	P34998	-0.0502402	0.0445308	0.25923	532	31884	Cardiometabolic
ATP2B4	P23634	-0.0497954	0.0441776	0.259674	541	32111	Cardiometabolic II
ITM2A	O43736	0.0488857	0.0433943	0.259934	533	31945	Inflammation
SCN3A	Q9NY46	0.0495261	0.0439771	0.260089	541	32111	Neurology II
NID2	Q14112	0.0499767	0.0444082	0.260422	531	31891	Neurology
EZR	P15311	0.0518152	0.0460485	0.260491	531	31891	Neurology
DCUN1D1	Q96GG9	-0.0490311	0.0436514	0.261334	541	32111	Neurology II
NTRK3	Q16288	-0.0519034	0.046229	0.261546	531	31891	Neurology
GH2	P01242	-0.0491807	0.0438576	0.262129	533	31945	Oncology
AGT	P01019	-0.0500867	0.0446752	0.262232	541	32111	Inflammation II
CDC37	Q16543	-0.0501106	0.0447366	0.26266	533	31945	Oncology
FRMD7	Q6ZUT3	0.0489007	0.0436698	0.262806	541	32111	Neurology II
SLC44A4	Q53GD3	-0.0489537	0.0437454	0.263115	541	32111	Neurology II
COX6B1	P14854	-0.0492613	0.0440495	0.263432	541	32111	Cardiometabolic II
SYAP1	Q96A49	-0.0493353	0.0441525	0.26383	541	32111	Inflammation II
NAPRT	Q6XQN6	-0.0501937	0.0449396	0.26403	541	32111	Neurology II
PPCDC	Q96CD2	-0.0500967	0.0448617	0.264125	531	31891	Neurology
IFNGR1	P15260	0.0483075	0.0432826	0.264381	533	31945	Inflammation
SERPING1	P05155	0.0501952	0.0449829	0.264477	541	32050	Inflammation II
NGRN	Q9NPE2	0.0503462	0.0451477	0.264789	541	32111	Neurology II
DCTD	P32321	-0.0491887	0.0441252	0.264955	541	32111	Inflammation II
FARSA	Q9Y285	-0.0491794	0.0441685	0.265516	541	32111	Neurology II
CASQ2	O14958	-0.049028	0.0440367	0.265561	541	32111	Cardiometabolic II
CD99L2	Q8TCZ2	0.0513488	0.0461301	0.265653	531	31891	Neurology
TG	P01266	0.0491236	0.0442076	0.266481	541	32111	Oncology II
PENK	P01210	0.0480487	0.0432619	0.26672	541	32111	Inflammation II
DCN	P07585	0.0483507	0.0435492	0.266889	532	31884	Cardiometabolic
VGF	O15240	-0.0495958	0.044689	0.267086	541	32111	Neurology II
RASSF2	P50749	0.0500562	0.045148	0.267553	533	31945	Oncology
RBPMS2	Q6ZRY4	-0.0488385	0.0440915	0.268007	541	32111	Cardiometabolic II
ADAMTS4	O75173	0.0511762	0.0462477	0.268482	541	32111	Inflammation II
IL17RB	Q9NRM6	-0.050317	0.0455071	0.268858	528	31575	Inflammation
CXCL5	P42830	-0.0494099	0.044761	0.269654	532	31758	Cardiometabolic
FZD8	Q9H461	0.0486737	0.0440982	0.269698	541	32111	Neurology II
NMRK2	Q9NPI5	-0.0482341	0.0437371	0.270105	541	32111	Oncology II
AMY2A	P04746	-0.0507508	0.0460421	0.270344	492	30040	Cardiometabolic
WAS	P42768	-0.0488513	0.044324	0.270401	533	31945	Inflammation
CLEC12A	Q5QGZ9	0.0481456	0.0436851	0.270416	541	32111	Inflammation II
CLEC4A	Q9UMR7	-0.0501491	0.0455051	0.270439	533	31945	Inflammation
SERPINB5	P36952	0.0485824	0.0440944	0.270557	532	31884	Cardiometabolic
AMBN	Q9NP70	0.0490375	0.044535	0.270853	533	31945	Inflammation
LACTB2	Q53H82	-0.0493648	0.0448416	0.270952	532	31884	Cardiometabolic
KIF1C	O43896	0.0496665	0.0451593	0.271417	541	32111	Cardiometabolic II
BRD1	O95696	-0.0480898	0.0437351	0.27152	541	32111	Oncology II
PPP1R14A	Q96A00	-0.0484949	0.0441171	0.271667	541	32111	Neurology II
HRG	P04196	-0.0490892	0.0446821	0.271928	536	31920	Inflammation II
SNCA	P37840	-0.0485824	0.044258	0.272331	541	32111	Inflammation II
GH1	P01241	0.0537486	0.0489838	0.272522	532	31816	Cardiometabolic
LARP1	Q6PKG0	-0.0487775	0.0444643	0.27264	541	32111	Oncology II
LAMB1	P07942	0.0482906	0.0440425	0.27288	541	32111	Cardiometabolic II
FLT3LG	P49771	0.0496976	0.0453401	0.273031	533	31945	Inflammation
PKD2	Q13563	0.0493609	0.0450546	0.273262	541	32111	Cardiometabolic II
TDRKH	Q9Y2W6	-0.0484436	0.0442747	0.273884	531	31891	Neurology
LILRB5	O75023	0.0481041	0.0439847	0.274106	532	31884	Cardiometabolic
CD93	Q9NPY3	0.0489097	0.0448467	0.275451	509	30551	Cardiometabolic
AHSG	P02765	-0.0485353	0.0445934	0.27642	541	32111	Inflammation II
MPIG6B	O95866	-0.0482109	0.0443267	0.27676	531	31885	Inflammation
DCC	P43146	0.0466035	0.0428653	0.276945	541	32111	Neurology II
LTA	P01374	0.0496516	0.0456843	0.277107	533	31945	Inflammation
CEP170	Q5SW79	-0.0481617	0.0443655	0.277671	541	32111	Cardiometabolic II
ESR1	P03372	-0.0480371	0.0442575	0.277745	541	32111	Inflammation II
SNX9	Q9Y5X1	-0.0486217	0.0447963	0.277746	532	31884	Cardiometabolic
PFDN6	O15212	0.0479526	0.0442087	0.27806	541	32111	Neurology II
ADA	P00813	0.0491148	0.0452968	0.278237	533	31945	Inflammation
ADAMTSL4	Q6UY14	0.0488237	0.0450855	0.278846	541	32111	Cardiometabolic II
PTPN6	P29350	-0.0486221	0.0449058	0.278916	531	31885	Inflammation
ERMAP	Q96PL5	0.0487209	0.0450037	0.278987	541	32111	Inflammation II
RCOR1	Q9UKL0	-0.0493787	0.04566	0.279501	532	31884	Cardiometabolic
SCN3B	Q9NY72	-0.0472634	0.0437155	0.279626	541	32111	Neurology II
PFKFB2	O60825	-0.0481595	0.0445499	0.279686	532	31887	Oncology
SLC28A1	O00337	-0.0474706	0.0439173	0.279737	541	32111	Oncology II
VTA1	Q9NP79	-0.0483077	0.0447285	0.280133	531	31891	Neurology
BOC	Q9BWV1	0.0493402	0.0457331	0.280644	532	31884	Cardiometabolic
PTPN9	P43378	0.0475936	0.0441208	0.280716	539	32056	Inflammation II
SEC31A	O94979	-0.0477216	0.044249	0.280821	541	32111	Cardiometabolic II
CDC27	P30260	-0.0474895	0.0440573	0.281077	533	31945	Oncology
NINJ1	Q92982	0.049196	0.045677	0.281462	533	31945	Oncology
CDC42BPB	Q9Y5S2	-0.0473757	0.0439938	0.281537	541	32111	Oncology II
CCN5	O76076	0.0538489	0.0500282	0.281762	531	31891	Neurology
PARP1	P09874	-0.048614	0.045185	0.281977	533	31945	Inflammation
REST	Q13127	-0.0472262	0.0439808	0.282916	541	32111	Oncology II
PSMD9	O00233	0.0477457	0.0445736	0.284096	533	31945	Oncology
DENND2B	P78524	-0.0469444	0.0438269	0.28411	541	32111	Cardiometabolic II
SMARCA2	P51531	-0.0475025	0.0444476	0.285191	531	31891	Neurology
SDK2	Q58EX2	0.0479096	0.0448341	0.285251	541	32111	Inflammation II
BNIP2	Q12982	-0.0474956	0.0444835	0.28565	541	32111	Cardiometabolic II
MFGE8	Q08431	0.0476954	0.0446876	0.285833	531	31891	Neurology
SFTPA1	Q8IWL2	0.0484535	0.0454309	0.286183	533	31945	Oncology
MCTS1	Q9ULC4	-0.0464879	0.0436295	0.286643	541	32111	Oncology II
CSPG4	Q6UVK1	0.048643	0.0456994	0.287142	541	32111	Cardiometabolic II
SERPINB6	P35237	-0.0481731	0.0452991	0.28758	531	31762	Neurology
FAM172A	Q8WUF8	-0.0477023	0.044859	0.287608	541	32111	Cardiometabolic II
SPARCL1	Q14515	0.0473551	0.0445505	0.287803	528	31704	Cardiometabolic
DNAJA4	Q8WW22	0.0467658	0.0440222	0.288089	541	32111	Neurology II
AZI2	Q9H6S1	-0.0469517	0.0442022	0.288144	541	32111	Neurology II
IRAK4	Q9NWZ3	-0.0472456	0.0444821	0.288179	533	31945	Inflammation
STX7	O15400	-0.0471286	0.0443878	0.288351	541	32111	Inflammation II
GRIN2B	Q13224	-0.0466339	0.0439523	0.288684	541	32111	Neurology II
TRDMT1	O14717	-0.0460986	0.0434836	0.289082	541	32111	Oncology II
NPTXR	O95502	-0.0484039	0.045727	0.289809	532	31884	Cardiometabolic
CNTN3	Q9P232	-0.0517895	0.0490003	0.290547	531	31891	Neurology
HEXIM1	O94992	-0.0468217	0.044389	0.291515	533	31945	Inflammation
MMP1	P03956	0.0479029	0.0454401	0.291792	499	30207	Inflammation
PRKAR2A	P13861	-0.0476216	0.0451806	0.29187	538	32056	Neurology II
USP25	Q9UHP3	-0.0469294	0.0445244	0.291876	541	32111	Oncology II
ESAM	Q96AP7	0.0469859	0.0446542	0.2927	532	31884	Cardiometabolic
JMJD1C	Q15652	0.0461328	0.0438569	0.292848	541	32111	Oncology II
DNAJB8	Q8NHS0	-0.0465568	0.0442726	0.292986	532	31884	Cardiometabolic
MCAM	P43121	0.0475489	0.0452184	0.293011	532	31824	Cardiometabolic
SPAG1	Q07617	-0.0469152	0.0446446	0.293323	541	32111	Neurology II
S100A16	Q96FQ6	0.0468846	0.0446519	0.293717	531	31837	Neurology
CNP	P09543	-0.0468226	0.044625	0.294065	540	32050	Cardiometabolic II
RICTOR	Q6R327	-0.0457785	0.0436882	0.294709	541	32111	Inflammation II
CFP	P27918	-0.0485685	0.0463541	0.294743	541	32111	Inflammation II
DUSP13	Q6B8I1	-0.0467095	0.044586	0.29481	541	32111	Oncology II
TOMM20	Q15388	-0.0467641	0.0446409	0.294841	541	32111	Cardiometabolic II
SCPEP1	Q9HB40	0.0475531	0.0454073	0.294981	539	31993	Cardiometabolic II
HNRNPK	P61978	-0.0470188	0.0449022	0.295036	532	31759	Cardiometabolic
GFRAL	Q6UXV0	-0.0480924	0.0459384	0.295151	525	31144	Neurology II
PGD	P52209	0.0473779	0.045272	0.295322	541	32111	Cardiometabolic II
VPS28	Q9UK41	-0.0465652	0.0445685	0.296116	541	32111	Oncology II
CBLN1	P23435	0.0459185	0.0439589	0.296218	541	32111	Neurology II
OGT	O15294	-0.0457359	0.0438842	0.297321	541	32111	Oncology II
VASH1	Q7L8A9	-0.04626	0.044478	0.29831	533	31945	Inflammation
ATP1B4	Q9UN42	-0.0454734	0.0437604	0.298738	541	32111	Oncology II
GALNT2	Q10471	-0.0462163	0.0444805	0.298794	533	31945	Oncology
SCGB2A2	Q13296	-0.0453628	0.0436944	0.299185	541	32111	Cardiometabolic II
MYOC	Q99972	0.0469099	0.0452171	0.299532	531	31891	Neurology
IL18	Q14116	0.0480747	0.046407	0.300232	526	31643	Inflammation
CTRL	P40313	0.0450171	0.0434864	0.300575	541	32111	Neurology II
CTBS	Q01459	0.0474038	0.0458795	0.301499	530	31623	Inflammation II
CD22	P20273	0.046722	0.0452247	0.301554	533	31945	Inflammation
TARM1	B6A8C7	-0.0451431	0.0437319	0.301946	541	32111	Neurology II
ARAF	P10398	-0.0451131	0.0437273	0.302216	541	32111	Oncology II
CASP9	P55211	-0.045571	0.0442003	0.302535	541	32111	Inflammation II
IFNGR2	P38484	0.0463995	0.0450101	0.302602	531	31891	Neurology
IFNLR1	Q8IU57	-0.0471899	0.0458588	0.303468	533	31945	Inflammation
MFAP3L	O75121	-0.0448805	0.043623	0.303562	541	32111	Neurology II
CSNK2A1	P68400	-0.0459689	0.0446837	0.303591	541	32111	Neurology II
COX5B	P10606	0.0459716	0.0447608	0.304396	533	31945	Oncology
COL15A1	P39059	0.0470185	0.0458018	0.304625	541	32111	Cardiometabolic II
OTOA	Q7RTW8	-0.0447806	0.0436572	0.305018	541	32111	Neurology II
AGXT	P21549	0.0477982	0.0466167	0.3052	532	31884	Cardiometabolic
ARL13B	Q3SXY8	-0.045011	0.0440742	0.307134	541	32111	Cardiometabolic II
POSTN	Q15063	0.0447417	0.0439499	0.308671	541	32111	Cardiometabolic II
RELB	Q01201	-0.0446368	0.0438479	0.308682	541	32111	Inflammation II
BCL2L15	Q5TBC7	0.0463905	0.0455736	0.308713	541	32111	Inflammation II
CEP350	Q5VT06	0.0444926	0.0437158	0.308788	541	32111	Oncology II
SCARB1	Q8WTV0	0.0453668	0.0446195	0.309273	531	31891	Neurology
ACADM	P11310	-0.0446397	0.0439057	0.309288	541	32111	Oncology II
RALY	Q9UKM9	0.0453532	0.044639	0.30963	541	32111	Oncology II
CHMP1A	Q9HD42	-0.0453735	0.0446747	0.3098	531	31891	Neurology
APPL2	Q8NEU8	-0.044841	0.0441577	0.30988	541	32111	Inflammation II
QDPR	P09417	-0.0461578	0.0454627	0.309968	528	31711	Cardiometabolic
BID	P55957	-0.045594	0.0449085	0.30998	533	31945	Inflammation
ACP6	Q9NPH0	0.0442806	0.0436323	0.310174	532	31883	Oncology
GABARAP	O95166	0.0454054	0.0447472	0.310245	541	32111	Oncology II
PODXL2	Q9NZ53	0.0455722	0.0450578	0.311817	533	31945	Oncology
CLEC4M	Q9H2X3	-0.044719	0.0442424	0.312126	541	32050	Cardiometabolic II
CDH4	P55283	-0.0440141	0.0436782	0.313604	541	32111	Neurology II
MINK1	Q8N4C8	-0.0444499	0.0441434	0.313962	541	32111	Neurology II
CA8	P35219	0.044553	0.0443305	0.314888	541	32111	Inflammation II
CINP	Q9BW66	-0.0443383	0.0441443	0.315188	541	32111	Oncology II
F10	P00742	-0.0445419	0.044397	0.315734	541	32111	Inflammation II
RLN2	P04090	-0.0486032	0.0484636	0.315919	540	32049	Inflammation II
KRT17	Q04695	-0.0438465	0.043772	0.316488	541	32111	Cardiometabolic II
RASGRF1	Q13972	-0.0437631	0.0437214	0.316849	541	32111	Oncology II
PTPRB	P23467	0.0453021	0.0452812	0.317088	541	32111	Cardiometabolic II
ATP6V1F	Q16864	-0.0444974	0.0446607	0.319083	531	31831	Neurology
TPSG1	Q9NRR2	-0.0433504	0.0435247	0.319253	541	32111	Inflammation II
RGS8	P57771	-0.0439151	0.0441158	0.319518	533	31945	Inflammation
SPRY2	O43597	-0.0444675	0.0446736	0.319549	533	31945	Inflammation
GOT1	P17174	0.0449153	0.0451639	0.319982	541	32111	Cardiometabolic II
TADA3	O75528	-0.0436822	0.0439394	0.320152	541	32111	Oncology II
PRL	P01236	0.0453615	0.0456468	0.320345	531	31891	Neurology
BEX3	Q00994	-0.0436895	0.0439757	0.320471	541	32111	Oncology II
NUDT10	Q8NFP7	-0.0434516	0.0437598	0.320731	541	32111	Cardiometabolic II
TLR3	O15455	-0.0439338	0.0443148	0.321489	533	31945	Inflammation
GALNT5	Q7Z7M9	0.0432123	0.043611	0.321754	541	32111	Cardiometabolic II
ROR1	Q01973	0.0433503	0.0438674	0.323048	532	31884	Cardiometabolic
FLI1	Q01543	-0.0438709	0.0444315	0.323455	533	31945	Oncology
ERC2	O15083	-0.0430332	0.0436777	0.324504	541	32111	Neurology II
SART1	O43290	0.0443996	0.045077	0.324638	541	32111	Cardiometabolic II
OPLAH	O14841	-0.0438885	0.0446002	0.325094	541	32111	Cardiometabolic II
APOA4	P06727	0.0431043	0.0438542	0.325657	541	32111	Inflammation II
ANXA4	P09525	-0.0440191	0.0447916	0.325729	530	31700	Cardiometabolic
SNX2	O60749	0.0425738	0.0433328	0.325862	541	32111	Oncology II
CCDC28A	Q8IWP9	-0.0432194	0.0440625	0.326659	541	32111	Neurology II
SERPINE1	P05121	0.0441591	0.0450744	0.327237	532	31884	Cardiometabolic
TNIP1	Q15025	-0.0433245	0.0442977	0.328059	541	32111	Neurology II
LAT	O43561	-0.0434998	0.044536	0.328701	533	31945	Inflammation
ARHGAP25	P42331	0.0437283	0.0447752	0.328757	533	31945	Oncology
IL31RA	Q8NI17	-0.0441288	0.045213	0.329055	540	31977	Inflammation II
CLEC1A	Q8NC01	0.0420858	0.0431337	0.329211	532	31884	Cardiometabolic
ATXN2	Q99700	-0.0429967	0.0441268	0.329863	541	32111	Neurology II
TRIM24	O15164	-0.0433569	0.0445331	0.330262	539	32057	Oncology II
NME1	P15531	-0.0426161	0.0437801	0.330349	541	32111	Inflammation II
GPHA2	Q96T91	0.0446461	0.045937	0.331102	541	32111	Oncology II
DMD	P11532	0.0443446	0.0456449	0.331293	541	32111	Cardiometabolic II
ENPEP	Q07075	0.041934	0.0431922	0.331613	541	32111	Cardiometabolic II
CORO6	Q6QEF8	0.0430163	0.0443456	0.332034	541	32111	Neurology II
KYNU	Q16719	0.0458865	0.0473063	0.332052	533	31945	Inflammation
SHBG	P04278	0.0504262	0.0520254	0.332415	541	32111	Inflammation II
HSD17B3	P37058	-0.0423793	0.0437251	0.332435	541	32111	Cardiometabolic II
ITPA	Q9BY32	-0.0428518	0.044325	0.333662	541	32111	Cardiometabolic II
TNFAIP8	O95379	-0.0430695	0.0445838	0.334028	533	31945	Inflammation
TRIM5	Q9C035	-0.0429654	0.04454	0.334722	533	31945	Inflammation
CCL5	P13501	0.0429375	0.0445157	0.334772	532	31824	Cardiometabolic
SNU13	P55769	-0.0431172	0.0447213	0.33498	541	32111	Cardiometabolic II
NTRK2	Q16620	-0.0432703	0.0448927	0.335116	532	31884	Cardiometabolic
ELN	P15502	0.0513978	0.0533264	0.335129	541	32111	Cardiometabolic II
AIFM1	O95831	0.0430718	0.0447097	0.335365	533	31886	Oncology
NOTCH2	Q04721	0.0427021	0.0443658	0.335798	541	32111	Cardiometabolic II
PI16	Q6UXB8	-0.0427294	0.0444056	0.335923	541	32111	Inflammation II
ITGB1BP2	Q9UKP3	-0.0425487	0.0442932	0.336746	532	31884	Cardiometabolic
PCDHB15	Q9Y5E8	0.0419138	0.0436361	0.336787	541	32111	Oncology II
PSTPIP2	Q9H939	-0.0431677	0.0449542	0.336924	517	30963	Inflammation II
SYNGAP1	Q96PV0	-0.0418656	0.0436428	0.337418	541	32111	Neurology II
ARTN	Q5T4W7	-0.0427722	0.0447025	0.338659	533	31945	Inflammation
ZNF830	Q96NB3	-0.0422243	0.0441773	0.339177	541	32111	Oncology II
TBCC	Q15814	-0.042578	0.0446022	0.339772	531	31891	Neurology
CXCL14	O95715	0.0469786	0.0492606	0.340248	533	31945	Inflammation
CPOX	P36551	0.0422248	0.0443327	0.340868	541	32111	Inflammation II
DGCR6	Q14129	-0.0420776	0.0442204	0.341329	541	32111	Neurology II
AIDA	Q96BJ3	0.0417507	0.043925	0.341858	541	32111	Neurology II
PLCB1	Q9NQ66	-0.04228	0.0444902	0.341948	541	32111	Inflammation II
CFHR4	Q92496	-0.0413207	0.0435196	0.34238	539	32057	Inflammation II
ADAMTS16	Q8TE57	-0.0430197	0.0453553	0.342873	532	31884	Cardiometabolic
IL24	Q13007	-0.0415947	0.0438541	0.342886	533	31945	Inflammation
PDIA2	Q13087	-0.0411163	0.0434198	0.343665	541	32111	Oncology II
SERPINB9	P50453	-0.0423808	0.0448203	0.344368	531	31891	Neurology
RNASE3	P12724	0.0425102	0.0449652	0.344454	529	31762	Cardiometabolic
DOC2B	Q14184	0.0416352	0.0440811	0.344907	541	32111	Neurology II
RGMB	Q6NW40	-0.041241	0.0437728	0.34611	531	31891	Neurology
MOCS2	O96007	-0.0419176	0.0445456	0.346702	541	32111	Inflammation II
PCBD1	P61457	0.0447044	0.0475158	0.346791	539	32046	Inflammation II
PSMG3	Q9BT73	-0.0419236	0.0445738	0.346939	533	31945	Inflammation
CEP164	Q9UPV0	-0.0415737	0.0442215	0.347154	533	31945	Inflammation
APRT	P07741	-0.0415278	0.0442267	0.347743	531	31891	Neurology
MAMDC4	Q6UXC1	-0.0422982	0.0450788	0.348082	541	32111	Oncology II
LIPF	P07098	-0.0405594	0.0432633	0.348501	541	32111	Cardiometabolic II
DNAJA1	P31689	0.0409447	0.0437824	0.349692	541	32111	Oncology II
FGFBP3	Q8TAT2	-0.0414889	0.044399	0.350069	541	32111	Neurology II
ENPP2	Q13822	0.0501205	0.0536976	0.350622	532	31884	Cardiometabolic
APOD	P05090	-0.0442511	0.0474324	0.350857	518	30648	Inflammation II
BAG6	P46379	-0.0412433	0.0442483	0.351292	532	31884	Cardiometabolic
AARSD1	Q9BTE6	0.0412244	0.0442795	0.351852	533	31945	Oncology
SH2B3	Q9UQQ2	-0.0415438	0.0446404	0.352044	533	31945	Oncology
STIP1	P31948	-0.0417707	0.0449195	0.352422	531	31829	Neurology
DNAJB6	O75190	-0.0417685	0.044975	0.353041	530	31808	Inflammation II
BCAT1	P54687	0.0419959	0.0453916	0.354867	541	32111	Cardiometabolic II
NDUFA5	Q16718	-0.0413014	0.0446492	0.354955	541	32056	Inflammation II
MYH7B	A7E2Y1	0.0405617	0.0438516	0.354978	541	32111	Oncology II
PDE1C	Q14123	0.0405072	0.0438131	0.355203	541	32111	Oncology II
SNAP29	O95721	-0.0411915	0.0445823	0.355515	533	31945	Oncology
TALDO1	P37837	0.0425647	0.046119	0.356043	535	31981	Cardiometabolic II
ELAVL4	P26378	0.0411099	0.0445709	0.356346	541	32111	Neurology II
RTN4IP1	Q8WWV3	-0.04051	0.0439742	0.356934	541	32111	Neurology II
UBQLN3	Q9H347	0.0393211	0.0426843	0.356942	541	32111	Cardiometabolic II
DCTPP1	Q9H773	0.0415449	0.0452014	0.358039	532	31884	Cardiometabolic
VAT1	Q99536	0.0407611	0.0444139	0.358747	533	31945	Oncology
PM20D1	Q6GTS8	0.0411866	0.0449016	0.359005	531	31688	Cardiometabolic
SERPINC1	P01008	0.0418924	0.0457929	0.360284	541	32050	Inflammation II
TPPP2	P59282	-0.0401886	0.0439501	0.360499	541	32111	Oncology II
ATXN3	P54252	-0.0405457	0.0443599	0.360708	541	32111	Neurology II
EPPK1	P58107	0.040589	0.044431	0.360964	541	32111	Cardiometabolic II
KRT5	P13647	-0.0424085	0.0464831	0.361589	531	31891	Neurology
SESTD1	Q86VW0	-0.0403849	0.044315	0.36213	531	31891	Neurology
RAC3	P60763	-0.0395141	0.0435256	0.363966	541	32111	Neurology II
GGACT	Q9BVM4	-0.0403381	0.0444732	0.364396	541	32111	Cardiometabolic II
DECR1	Q16698	-0.0404441	0.0445943	0.364441	533	31945	Inflammation
ADAM22	Q9P0K1	-0.0388307	0.0428529	0.364862	531	31891	Neurology
TFAP2A	P05549	-0.0395926	0.043717	0.365117	541	32111	Neurology II
SEPTIN7	Q16181	-0.0394929	0.0436626	0.36573	541	32111	Oncology II
EIF4E	P06730	-0.0401774	0.0444366	0.365915	541	32111	Inflammation II
OSBPL2	Q9H1P3	-0.0400308	0.0442788	0.365963	541	32111	Neurology II
OGFR	Q9NZT2	0.0407907	0.0452203	0.367034	533	31945	Oncology
DNAJC6	O75061	-0.0399086	0.0442725	0.367359	541	32111	Cardiometabolic II
STXBP3	O00186	-0.0399566	0.0443508	0.367631	533	31945	Oncology
CD69	Q07108	-0.0400347	0.044611	0.369496	529	31709	Cardiometabolic
SLURP1	P55000	-0.0400293	0.0446281	0.369744	537	31870	Cardiometabolic II
SPINK5	Q9NQ38	0.0402389	0.0448722	0.369855	531	31891	Neurology
SFTPD	P35247	0.0392492	0.0437823	0.370006	532	31884	Cardiometabolic
RAB10	P61026	-0.0394995	0.0441042	0.370468	541	32111	Cardiometabolic II
TOP2B	Q02880	-0.0397021	0.0443533	0.370716	541	32111	Inflammation II
NPTN	Q9Y639	0.0404611	0.0452208	0.370924	533	31945	Oncology
TMSB10	P63313	0.0413981	0.0462904	0.371155	531	31891	Neurology
MSLNL	Q96KJ4	0.0387946	0.0434529	0.371965	541	32111	Neurology II
ITGB5	P18084	-0.0406426	0.0455574	0.37233	533	31945	Oncology
ADAMTS13	Q76LX8	-0.0398174	0.0446516	0.372535	532	31884	Cardiometabolic
NUDC	Q9Y266	-0.0398998	0.0447677	0.372788	533	31945	Inflammation
ANP32C	O43423	-0.0391807	0.0439928	0.373135	541	32111	Cardiometabolic II
MUCL3	Q3MIW9	-0.0391872	0.0440066	0.373206	541	32111	Oncology II
CEACAM21	Q3KPI0	0.0395285	0.0444003	0.373317	533	31945	Inflammation
TNNI3	P19429	0.0395225	0.0444275	0.373682	532	31884	Cardiometabolic
MAG	P20916	-0.0387807	0.0435957	0.373706	541	32111	Neurology II
LYPD1	Q8N2G4	0.0395319	0.0444919	0.374261	531	31891	Neurology
LSM1	O15116	-0.0388352	0.0437649	0.374886	533	31945	Oncology
XIAP	P98170	-0.0392391	0.0442404	0.375105	541	32111	Inflammation II
ANGPTL2	Q9UKU9	0.0407121	0.0459155	0.375255	533	31819	Inflammation
RNF4	P78317	-0.0391066	0.0441624	0.375877	541	32111	Oncology II
CRH	P06850	-0.0401455	0.0453917	0.376468	533	31891	Oncology
RAB39B	Q96DA2	-0.0392199	0.0443605	0.376632	541	32111	Cardiometabolic II
GGA1	Q9UJY5	-0.0399805	0.0452419	0.376855	531	31891	Neurology
CSNK1D	P48730	-0.038964	0.0441394	0.377372	541	32111	Inflammation II
ALPI	P09923	0.0384519	0.0436233	0.378073	541	32111	Inflammation II
PARK7	Q99497	-0.0399522	0.0453403	0.37823	531	31891	Neurology
TREML1	Q86YW5	-0.0389703	0.0442497	0.378485	541	32111	Inflammation II
HPSE	Q9Y251	0.0394744	0.0448894	0.379201	529	31672	Cardiometabolic II
S100A14	Q9HCY8	-0.0379557	0.0431656	0.379237	541	32111	Neurology II
HYOU1	Q9Y4L1	-0.0376769	0.0429803	0.380699	532	31884	Cardiometabolic
SH3GL3	Q99963	-0.0391619	0.0447091	0.381069	533	31944	Oncology II
GABRA4	P48169	-0.0382915	0.0437185	0.381104	541	32111	Neurology II
WARS	P23381	0.039019	0.0446025	0.381673	531	31891	Neurology
INSL4	Q14641	0.0391846	0.0448084	0.38185	541	32111	Oncology II
GIGYF2	Q6Y7W6	0.0392242	0.0448568	0.381883	541	32111	Neurology II
RILPL2	Q969X0	-0.0387227	0.044336	0.38245	541	32111	Cardiometabolic II
SHMT1	P34896	-0.0393429	0.0450462	0.382451	531	31885	Inflammation
FH	P07954	-0.0382138	0.0437665	0.382593	541	32111	Neurology II
ICAM4	Q14773	-0.0384615	0.0440615	0.382714	533	31945	Inflammation
SSNA1	O43805	0.0386211	0.0442541	0.38282	541	32111	Oncology II
NUDT16	Q96DE0	0.0391621	0.0448836	0.382921	541	32045	Oncology II
SV2A	Q7L0J3	0.0382748	0.0438836	0.383104	541	32111	Neurology II
ADGRF5	Q8IZF2	0.0393716	0.0451963	0.383686	541	32111	Cardiometabolic II
PXDNL	A1KZ92	-0.0387978	0.0445556	0.383879	541	32111	Oncology II
GPRC5C	Q9NQ84	0.0385672	0.0443799	0.384834	541	32111	Oncology II
TARBP2	Q15633	-0.0387345	0.0446207	0.385349	531	31891	Neurology
CCL28	Q9NRJ3	0.0395088	0.0455538	0.385778	530	31823	Inflammation
COL24A1	Q17RW2	0.0380835	0.0439137	0.385813	541	32111	Oncology II
PDE5A	O76074	-0.0380086	0.0438683	0.386257	541	32111	Inflammation II
TEX33	O43247	-0.0379985	0.043948	0.387245	541	32111	Oncology II
ALDH1A1	P00352	0.0403906	0.0467523	0.387628	531	31891	Neurology
ERP29	P30040	-0.0382269	0.044265	0.387812	541	32111	Inflammation II
COQ7	Q99807	-0.0390865	0.0453142	0.388376	541	32111	Cardiometabolic II
CANT1	Q8WVQ1	0.0381767	0.0442939	0.388745	532	31884	Cardiometabolic
CRYBB2	P43320	-0.0373431	0.0433449	0.388945	541	32111	Neurology II
PROCR	Q9UNN8	-0.0381759	0.0443867	0.389747	541	32111	Cardiometabolic II
EDDM3B	P56851	-0.0575983	0.0671171	0.390795	541	32111	Oncology II
ANKMY2	Q8IV38	-0.0374184	0.0436206	0.390994	541	32111	Inflammation II
SATB1	Q01826	-0.0379949	0.0443014	0.391088	541	32111	Neurology II
RIPK4	P57078	-0.037441	0.0436771	0.391322	541	32111	Cardiometabolic II
AMFR	Q9UKV5	0.0391959	0.04578	0.391898	531	31891	Neurology
CD82	P27701	0.0375012	0.0438105	0.392004	541	32111	Oncology II
CAMKK1	Q8N5S9	-0.0384775	0.0449521	0.392016	533	31945	Oncology
GHRL	Q9UBU3	-0.03935	0.0459962	0.392271	532	31884	Cardiometabolic
DAND5	Q8N907	0.0370414	0.0434094	0.393491	541	32111	Inflammation II
POMC	P01189	-0.0382553	0.0448603	0.393789	541	32111	Cardiometabolic II
PMVK	Q15126	-0.0380626	0.0446575	0.394035	528	31835	Neurology
RTKN2	Q8IZC4	-0.0373584	0.0438639	0.394387	541	32111	Cardiometabolic II
IL7	P13232	-0.0379869	0.0447092	0.395523	533	31945	Inflammation
IL22RA1	Q8N6P7	-0.0381945	0.0449999	0.39601	533	31945	Inflammation
CLUL1	Q15846	-0.0399824	0.0471066	0.396012	531	31821	Cardiometabolic
CFI	P05156	0.041526	0.0489457	0.39621	541	32111	Inflammation II
KIRREL2	Q6UWL6	0.0383177	0.0452017	0.396603	531	31891	Neurology
TMPRSS5	Q9H3S3	-0.0384289	0.0453772	0.397064	528	31710	Neurology
ZCCHC8	Q6NZY4	-0.0373192	0.0442276	0.398781	541	32111	Cardiometabolic II
GIPR	P48546	0.0369903	0.04392	0.399664	541	32111	Inflammation II
RYR1	P21817	-0.0366864	0.0435717	0.3998	541	32111	Cardiometabolic II
VNN1	O95497	0.0382268	0.0454505	0.400312	541	32111	Inflammation II
COPE	O14579	0.0371604	0.0442336	0.400855	531	31891	Neurology
BLOC1S2	Q6QNY1	-0.0366778	0.0437411	0.401739	541	32111	Neurology II
NXPH3	O95157	0.037875	0.0452758	0.402852	541	32111	Inflammation II
CD209	Q9NNX6	-0.037541	0.044902	0.403119	525	31639	Cardiometabolic
CD55	P08174	0.0374065	0.0447912	0.403644	510	30496	Cardiometabolic
MCEMP1	Q8IX19	0.036964	0.0442938	0.403989	541	32111	Inflammation II
CD36	P16671	0.0370604	0.0445201	0.405159	541	32111	Inflammation II
FCRL3	Q96P31	0.0357736	0.0430012	0.405454	533	31945	Inflammation
TIGIT	Q495A1	0.0368224	0.0444254	0.407184	541	32111	Oncology II
OTUD7B	Q6GQQ9	-0.0372571	0.0450546	0.408275	541	32111	Neurology II
PSMD5	Q16401	0.0364071	0.0441232	0.409301	541	32111	Neurology II
APOE	P02649	-0.0428165	0.0519344	0.409693	541	32111	Inflammation II
BGLAP	P02818	-0.0363685	0.0441513	0.410097	541	32111	Cardiometabolic II
DOK1	Q99704	-0.0364662	0.0442879	0.410287	541	32111	Neurology II
BOLA2_BOLA2B	Q9H3K6	-0.0365693	0.044425	0.410412	541	32111	Cardiometabolic II
TIMP2	P16035	0.0362359	0.0440597	0.410834	541	32111	Cardiometabolic II
PDCD5	O14737	-0.0372424	0.0453458	0.411477	531	31891	Neurology
EVPL	Q92817	-0.0361496	0.044029	0.411623	541	32111	Oncology II
OGA	O60502	-0.0365859	0.0445837	0.411868	541	32111	Oncology II
STAMBP	O95630	-0.0367407	0.0447915	0.412068	531	31831	Neurology
GSTP1	P09211	-0.0364606	0.0445124	0.412724	528	31781	Neurology
NACC1	Q96RE7	-0.0365195	0.0446196	0.413092	541	32111	Oncology II
DXO	O77932	-0.0366148	0.0447409	0.413144	541	32111	Neurology II
AP2B1	P63010	-0.036138	0.0441819	0.413393	541	32111	Neurology II
STX1B	P61266	0.0365746	0.0447347	0.413591	541	32111	Neurology II
RRAS	P10301	-0.0364058	0.0445354	0.413666	541	32111	Neurology II
NDRG1	Q92597	0.0369725	0.0452331	0.413713	531	31891	Neurology
F12	P00748	-0.0369215	0.0451768	0.413775	541	32111	Inflammation II
SPINT3	P49223	-0.0569577	0.0697087	0.413882	541	32111	Oncology II
KEL	P23276	0.0363554	0.044556	0.414529	531	31891	Neurology
GLOD4	Q9HC38	-0.0367995	0.045152	0.415065	528	31705	Inflammation
GPR158	Q5T848	0.0362997	0.0445659	0.415348	541	32111	Neurology II
CCDC134	Q9H6E4	-0.0359271	0.0441184	0.415453	541	32111	Oncology II
NXPE4	Q6UWF7	-0.0359164	0.0441214	0.415624	541	32111	Cardiometabolic II
CACNA1C	Q13936	-0.0356519	0.0438579	0.416279	541	32111	Neurology II
ESM1	Q9NQ30	-0.0365596	0.044994	0.41648	528	31765	Inflammation
DNPH1	O43598	-0.0360144	0.0443898	0.417181	533	31887	Inflammation
STAT5B	P51692	-0.0361308	0.0445363	0.417213	533	31945	Oncology
DNAJB2	P25686	-0.0359159	0.0442952	0.417464	541	32111	Inflammation II
GID8	Q9NWU2	-0.0357777	0.0441455	0.417682	541	32111	Neurology II
IMPA1	P29218	-0.0361849	0.0446523	0.417728	531	31891	Neurology
KDM3A	Q9Y4C1	-0.0358456	0.0442427	0.417823	541	32111	Inflammation II
THOP1	P52888	-0.0372471	0.0460739	0.418849	529	31697	Cardiometabolic
ATP1B1	P05026	-0.0355723	0.0441488	0.420395	541	32111	Cardiometabolic II
MANF	P55145	-0.0356654	0.0443851	0.421661	533	31945	Inflammation
APP	P05067	0.0357767	0.0445429	0.42186	531	31891	Neurology
NEB	P20929	0.0357524	0.0445507	0.422259	541	32111	Cardiometabolic II
DSG3	P32926	0.0369823	0.0461249	0.422677	532	31820	Oncology
ASPN	Q9BXN1	0.0359161	0.0448099	0.42283	541	32111	Cardiometabolic II
COMMD1	Q8N668	-0.035851	0.0447312	0.422857	541	32111	Cardiometabolic II
CCL8	P80075	0.0357567	0.0446164	0.422885	532	31887	Oncology
DNLZ	Q5SXM8	-0.0350973	0.0438464	0.423444	541	32111	Neurology II
LPO	P22079	0.0357121	0.0446217	0.42352	514	31108	Neurology
LRPAP1	P30533	-0.0371649	0.0464537	0.423687	531	31891	Neurology
CASP2	P42575	-0.0354637	0.0443303	0.423718	533	31945	Inflammation
CLEC4G	Q6UXB4	-0.0356394	0.0446036	0.424275	533	31945	Inflammation
IL36A	Q9UHA7	0.0351246	0.0440017	0.424723	541	32111	Inflammation II
BLMH	Q13867	-0.0361829	0.0453513	0.424965	532	31884	Cardiometabolic
DNMBP	Q6XZF7	-0.0361748	0.0453555	0.425112	531	31891	Neurology
DYNLT1	P63172	-0.0359042	0.0450524	0.425485	541	32111	Neurology II
FGF16	O43320	-0.0353358	0.0443773	0.425882	541	32111	Inflammation II
UBXN1	Q04323	-0.0352026	0.0444553	0.428439	541	32111	Inflammation II
TMOD4	Q9NZQ9	0.0349782	0.0441817	0.428541	541	32111	Oncology II
COMT	P21964	-0.0356973	0.0451038	0.428683	522	31601	Cardiometabolic
PLTP	P55058	0.0366518	0.046315	0.428734	531	31767	Cardiometabolic
NFATC3	Q12968	0.0357429	0.0451717	0.428788	533	31945	Inflammation
CSRP3	P50461	0.0361062	0.0456443	0.428923	541	32111	Cardiometabolic II
DCUN1D2	Q6PH85	-0.0346305	0.0438155	0.429311	541	32111	Oncology II
NRN1	Q9NPD7	-0.0346023	0.0437931	0.42945	541	32111	Neurology II
EGF	P01133	-0.0349961	0.0443386	0.429941	530	31696	Inflammation
CXCL16	Q9H2A7	0.0356201	0.0451945	0.430608	530	31821	Cardiometabolic
PPM1A	P35813	-0.0349977	0.044417	0.430735	533	31945	Oncology
SLC12A2	P55011	-0.0342273	0.0435375	0.431776	541	32111	Cardiometabolic II
TIGAR	Q9NQ88	0.0353454	0.0450488	0.432687	531	31831	Neurology
CNDP1	Q96KN2	-0.0354676	0.0452471	0.433119	532	31824	Cardiometabolic
CEP112	Q8N8E3	-0.0348527	0.0445108	0.433618	541	32111	Cardiometabolic II
BATF	Q16520	-0.0347969	0.0446011	0.435285	541	32111	Neurology II
VIM	P08670	0.0348895	0.0447737	0.435837	532	31884	Cardiometabolic
UGDH	O60701	-0.0342722	0.0439935	0.435963	541	32111	Cardiometabolic II
IQGAP2	Q13576	0.034804	0.0448847	0.438097	533	31945	Oncology
MYL4	P12829	0.0352138	0.045416	0.438126	541	32111	Cardiometabolic II
GCC1	Q96CN9	-0.0342195	0.0441555	0.438353	541	32111	Neurology II
SAG	P10523	-0.0339699	0.0438443	0.438467	541	32111	Neurology II
EBAG9	O00559	-0.0343581	0.0443763	0.438787	531	31891	Neurology
AP1G2	O75843	-0.0344289	0.0444733	0.438843	541	32111	Oncology II
FHIP2A	Q5W0V3	0.034188	0.0441819	0.439048	541	32111	Cardiometabolic II
GLA	P06280	0.0358159	0.0463171	0.439359	541	32048	Inflammation II
DDX25	Q9UHL0	-0.0337869	0.0437013	0.439444	541	32111	Neurology II
UBAC1	Q9BSL1	0.034413	0.0445199	0.439534	533	31945	Oncology
WDR46	O15213	0.0345566	0.0447276	0.439759	541	32111	Oncology II
LAMA4	Q16363	0.034389	0.0445321	0.439979	533	31945	Inflammation
DNAJB1	P25685	-0.0343748	0.0445446	0.440296	533	31945	Oncology
IFIT3	O14879	-0.0340143	0.0441025	0.440556	541	32111	Oncology II
IL3	P08700	0.033966	0.0440464	0.440623	541	32111	Oncology II
HK2	P52789	-0.0342281	0.0444012	0.440776	532	31884	Cardiometabolic
GSTA3	Q16772	-0.0368705	0.0478357	0.440842	533	31945	Oncology
PAK4	O96013	-0.0342557	0.0445108	0.441535	531	31891	Neurology
CCL17	Q92583	0.0341142	0.0443413	0.441683	525	31703	Inflammation
MDM1	Q8TC05	-0.0336952	0.0438248	0.441976	541	32111	Neurology II
COPB2	P35606	-0.0336643	0.0437978	0.442113	541	32111	Cardiometabolic II
CPTP	Q5TA50	-0.0343361	0.0447503	0.442913	541	32111	Cardiometabolic II
NGFR	P08138	0.0338084	0.0440724	0.443015	541	32111	Cardiometabolic II
UFD1	Q92890	-0.0341323	0.0445306	0.443385	541	32111	Oncology II
NUDT15	Q9NV35	-0.0337635	0.0441349	0.444267	541	32111	Cardiometabolic II
DSG4	Q86SJ6	0.0354918	0.046398	0.444305	533	31886	Oncology
CTSF	Q9UBX1	0.0352561	0.0460936	0.444342	533	31945	Oncology
THPO	P40225	-0.0335077	0.0438788	0.44508	532	31884	Cardiometabolic
RRP15	Q9Y3B9	-0.0335963	0.044046	0.44561	541	32111	Neurology II
ARMCX2	Q7L311	-0.033605	0.0440618	0.445655	541	32111	Neurology II
NEK7	Q8TDX7	-0.0332904	0.0436787	0.445962	541	32111	Oncology II
FNDC1	Q4ZHG4	-0.0337365	0.0442727	0.44605	541	32111	Neurology II
NME3	Q13232	0.0338271	0.0444781	0.446935	528	31825	Inflammation
POLR2A	P24928	-0.03325	0.0437416	0.447168	541	32111	Inflammation II
IL32	P24001	0.0340383	0.04479	0.447283	533	31945	Inflammation
PIK3AP1	Q6ZUJ8	-0.0334478	0.0440349	0.447509	533	31945	Inflammation
STX16	O14662	-0.033589	0.0442364	0.447669	533	31945	Oncology
EIF2AK2	P19525	-0.0338126	0.0445539	0.447903	537	32002	Oncology II
NRTN	Q99748	0.0338587	0.044626	0.448019	533	31945	Inflammation
EIF4G1	Q04637	-0.0338498	0.0447218	0.449112	533	31945	Inflammation
ARHGAP5	Q13017	-0.0328159	0.0433836	0.449402	541	32111	Oncology II
CDK1	P06493	0.0334036	0.0441957	0.449763	541	32111	Oncology II
HEPACAM2	A8MVW5	0.0332491	0.0439946	0.449796	541	32111	Neurology II
SCN4B	Q8IWT1	0.0329575	0.043712	0.450869	541	32111	Cardiometabolic II
HTR1A	P08908	-0.0328031	0.0437094	0.452965	541	32111	Neurology II
CEBPA	P49715	0.0335996	0.0448626	0.45389	541	32111	Inflammation II
GADD45GIP1	Q8TAE8	-0.0333803	0.0445819	0.454013	541	32111	Cardiometabolic II
STX3	Q13277	-0.0331583	0.0444323	0.455507	541	32111	Neurology II
CACNB3	P54284	-0.0329041	0.0441624	0.456228	541	32111	Neurology II
IL2	P60568	-0.0328397	0.044091	0.456382	533	31945	Inflammation
IL1R2	P27930	0.0332696	0.044696	0.456663	527	31706	Inflammation
USP28	Q96RU2	0.0343668	0.0461947	0.456903	541	32111	Neurology II
CASC3	O15234	-0.0328247	0.0442272	0.457976	541	32111	Neurology II
SMPD3	Q9NY59	0.0334013	0.0450266	0.4582	541	32111	Inflammation II
DCXR	Q7Z4W1	-0.0357519	0.0482049	0.458291	533	31945	Oncology
UROS	P10746	-0.0327642	0.0442162	0.458693	541	32111	Neurology II
AP3B1	O00203	-0.0328018	0.0442949	0.458978	541	32111	Oncology II
HS6ST1	O60243	-0.033335	0.0450421	0.459248	533	31945	Oncology
PBK	Q96KB5	0.032423	0.0438552	0.459714	541	32111	Oncology II
LPL	P06858	0.0376878	0.0510983	0.460786	532	31884	Cardiometabolic
PTH1R	Q03431	0.0327198	0.0444226	0.461391	533	31945	Inflammation
CLU	P10909	-0.0330544	0.0449003	0.461625	541	32111	Inflammation II
STEAP4	Q687X5	-0.032384	0.0440556	0.462297	541	32111	Neurology II
ASAH2	Q9NR71	-0.033314	0.0453483	0.462568	531	31891	Neurology
NECAP2	Q9NVZ3	0.0322444	0.0439005	0.462651	541	32111	Cardiometabolic II
CORO1A	P31146	-0.033146	0.0452629	0.463987	512	30755	Cardiometabolic
CD3D	P04234	-0.0321621	0.043929	0.464084	541	32111	Neurology II
CENPF	P49454	-0.0321789	0.0442216	0.466813	541	32111	Oncology II
SLC4A1	P02730	-0.0323153	0.0444985	0.467709	541	32111	Cardiometabolic II
MAP1LC3A	Q9H492	-0.0319579	0.0440129	0.467776	541	32111	Neurology II
P4HB	P07237	-0.0328951	0.045422	0.468937	530	31755	Oncology
DLGAP5	Q15398	0.0317938	0.0440602	0.470541	541	32111	Neurology II
EDF1	O60869	-0.0321557	0.0445637	0.47056	541	32111	Neurology II
PADI2	Q9Y2J8	0.0325629	0.0451674	0.470947	533	31945	Inflammation
MNAT1	P51948	-0.0321421	0.0446492	0.471599	541	32111	Oncology II
TBL1X	O60907	-0.0321624	0.044767	0.472486	533	31945	Oncology
SUGT1	Q9Y2Z0	-0.0321657	0.0448279	0.473042	533	31945	Oncology
IFIT1	P09914	0.0317008	0.0441838	0.473081	541	32111	Oncology II
HS3ST3B1	Q9Y662	0.0318253	0.0444021	0.473527	533	31945	Oncology
CSPG5	O95196	-0.0313958	0.0438155	0.473654	541	32111	Neurology II
HSD11B1	P28845	0.0334227	0.0466795	0.473989	533	31945	Inflammation
FCRL6	Q6DN72	0.0307768	0.0430179	0.474337	533	31945	Inflammation
INPP1	P49441	0.0321369	0.044927	0.474415	533	31945	Oncology
TMED10	P49755	0.0316239	0.0443021	0.475337	541	32111	Cardiometabolic II
MTR	Q99707	-0.0311283	0.0438	0.477276	541	32111	Cardiometabolic II
IL34	Q6ZMJ4	0.031623	0.0445444	0.477753	531	31837	Neurology
CIAPIN1	Q6FI81	-0.0319334	0.0450212	0.47814	533	31945	Oncology
HSPB1	P04792	-0.0315531	0.0445631	0.478912	523	31354	Cardiometabolic
MANSC4	A6NHS7	0.0307176	0.0434423	0.479512	541	32111	Cardiometabolic II
TCTN3	Q6NUS6	0.0322057	0.0455859	0.479888	541	32111	Cardiometabolic II
ATG16L1	Q676U5	-0.0315297	0.0446542	0.480135	541	32111	Oncology II
PFDN4	Q9NQP4	-0.031354	0.0444159	0.480239	541	32111	Oncology II
FEN1	P39748	0.0316762	0.0449975	0.481461	533	31945	Oncology
IL1RL2	Q9HB29	-0.0323209	0.0459417	0.481732	533	31945	Inflammation
DUOX2	Q9NRD8	-0.0311198	0.0442361	0.481748	532	31884	Cardiometabolic
CAPN3	P20807	-0.0307359	0.0437312	0.482157	541	32111	Oncology II
MDH1	P40925	-0.0317659	0.0452647	0.482816	531	31931	Inflammation II
RARRES1	P49788	0.0315514	0.0449865	0.483083	533	31945	Oncology
CD8A	P01732	0.0304384	0.0434077	0.483164	531	31891	Neurology
CCDC50	Q8IVM0	0.0308401	0.0439858	0.483217	541	32111	Neurology II
ERN1	O75460	-0.0321215	0.0458269	0.483347	541	32111	Oncology II
TMEM106A	Q96A25	-0.0308987	0.0440941	0.483463	541	32111	Oncology II
TPD52L2	O43399	-0.0309857	0.0442574	0.48385	541	32111	Inflammation II
STAT2	P52630	-0.0310124	0.0443041	0.483933	541	32111	Inflammation II
MAVS	Q7Z434	-0.0311936	0.0445653	0.483957	533	31945	Oncology
COL9A2	Q14055	-0.0312632	0.0446919	0.484224	541	32111	Oncology II
SAMD9L	Q8IVG5	-0.0311919	0.0446916	0.485217	533	31945	Inflammation
SLITRK2	Q9H156	-0.0318913	0.0457051	0.485325	533	31945	Oncology
PLSCR3	Q9NRY6	0.031635	0.0453403	0.48535	541	32056	Neurology II
SMOC2	Q9H3U7	0.0324066	0.0464556	0.485439	533	31945	Inflammation
STK24	Q9Y6E0	-0.0310234	0.0444891	0.485599	531	31891	Neurology
TGFBI	Q15582	-0.0313197	0.0449308	0.485762	527	31454	Cardiometabolic
TP53BP1	Q12888	0.0312917	0.0449512	0.48635	541	32111	Inflammation II
GTF2IRD1	Q9UHL9	0.0305089	0.0438271	0.486354	541	32111	Oncology II
CA3	P07451	0.0320486	0.0461698	0.487591	532	31823	Cardiometabolic
PAG1	Q9NWQ8	0.0312544	0.045043	0.487757	532	31884	Cardiometabolic
CARHSP1	Q9Y2V2	0.0308527	0.0444892	0.488004	531	31891	Neurology
IRAK1	P51617	-0.0309056	0.0446486	0.488813	533	31945	Inflammation
LY6D	Q14210	0.0303677	0.0439369	0.489461	528	31581	Inflammation
GCLM	P48507	-0.0303941	0.0440223	0.489927	541	32111	Cardiometabolic II
CASP7	P55210	-0.0306865	0.0445646	0.491084	541	32111	Neurology II
C1GALT1C1	Q96EU7	-0.0302852	0.0440097	0.491359	541	32111	Cardiometabolic II
SAT2	Q96F10	0.0309511	0.0449929	0.491509	541	32111	Oncology II
KCNH2	Q12809	0.0297358	0.0432505	0.491752	541	32111	Neurology II
[truncated: 922 more rows]

## Sheet: ST6
Supplementary Table 6: Protein~incident delirium association results, adjusted for protein x APOE-ε4 interaction
Sensitivity analysis: logistic regression association results for all individual protein models: Incident delirium ~ age + sex + BMI + APOE-ε4 status + protein (i) + APOE-ε4 status x protein (i)
PROTEIN	UniProt	BETA	STDERR	PVALUE	PROTxE4_BETA	PROTxE4_STDERR	PROTxE4_PVALUE	NCASES	NCONTROLS	Olink Panel
GDF15	Q99988	0.442314	0.0657496	1.72903e-11	0.0170976	0.0878001	0.845602	532	31884	Cardiometabolic
AREG	P15514	0.362714	0.0594403	1.04651e-09	-0.000292814	0.0852237	0.997259	533	31945	Oncology
WFDC2	Q14508	0.371666	0.0614318	1.44801e-09	0.0987329	0.086814	0.255416	513	30513	Oncology
IL6	P05231	0.341206	0.0589336	7.05263e-09	-0.00640741	0.0803089	0.936409	533	31945	Oncology
TFF3	Q07654	0.344415	0.0610124	1.6519e-08	-0.055078	0.0843867	0.513959	527	31636	Cardiometabolic
PLAUR	Q03405	0.322373	0.0583494	3.29744e-08	0.0303127	0.0834467	0.716411	520	31512	Inflammation
MSLN	Q13421	0.307673	0.0565559	5.32358e-08	-0.0921102	0.0799675	0.249385	532	31888	Oncology
PIGR	P01833	0.31149	0.0573641	5.63358e-08	-0.148798	0.0813003	0.0672156	523	31407	Neurology
CLEC3B	P05452	-0.302555	0.0562488	7.49541e-08	0.140804	0.0790694	0.0749502	526	31336	Inflammation II
VSIG4	Q9Y279	0.311652	0.058364	9.30473e-08	-0.0204405	0.0805863	0.799768	531	31891	Neurology
IFI30	P13284	0.316574	0.0601571	1.42146e-07	-0.0123769	0.0852362	0.884547	530	31330	Oncology II
TNFRSF10B	O14763	0.311293	0.0597779	1.91412e-07	0.0258061	0.0838915	0.758377	531	31891	Neurology
C7	P10643	0.278827	0.0544688	3.07121e-07	-0.0140769	0.0804076	0.861025	532	31353	Inflammation II
SPON2	Q9BUD6	0.287469	0.056245	3.20427e-07	-0.0238652	0.0781344	0.760032	532	31702	Cardiometabolic
HAVCR2	Q8TDQ0	0.278071	0.0567657	9.65376e-07	-0.0259222	0.0787285	0.741959	531	31891	Neurology
NEFL	P07196	0.288768	0.0592914	1.11414e-06	0.0218187	0.0853049	0.798126	528	31764	Neurology
OCLN	Q16625	0.278166	0.0573065	1.21e-06	-0.17439	0.0810053	0.0313328	541	32111	Neurology II
MMP12	P39900	0.281109	0.0583732	1.46673e-06	-0.00774838	0.080355	0.923182	529	31642	Oncology
HAVCR1	Q96D42	0.276903	0.0594253	3.1669e-06	0.0840534	0.0839251	0.316571	532	31887	Oncology
KLK4	Q9Y5K2	0.266918	0.0579568	4.11557e-06	-0.0717565	0.0801446	0.370607	533	31945	Oncology
SEPTIN8	Q92599	0.264692	0.0580327	5.08913e-06	-0.0665725	0.0824236	0.41927	541	32051	Neurology II
ADAMTSL2	Q86TH1	0.255235	0.0561746	5.53031e-06	-0.054652	0.0787837	0.487872	541	32111	Cardiometabolic II
YAP1	P46937	0.272807	0.0602738	6.00714e-06	0.0145018	0.0822617	0.860067	541	32111	Neurology II
IL2RA	P01589	0.253074	0.0560917	6.42792e-06	0.00140476	0.0798083	0.985957	518	31232	Cardiometabolic
RBFOX3	A6NFN3	0.269928	0.0602907	7.56615e-06	-0.122887	0.0824921	0.136309	541	32111	Neurology II
SELENOP	P49908	-0.236725	0.0529029	7.6518e-06	0.0732042	0.0766341	0.339455	541	32111	Inflammation II
PRG2	P13727	0.241578	0.0540669	7.89065e-06	-0.0379009	0.0773697	0.624227	541	32111	Cardiometabolic II
LGALS4	P56470	0.24907	0.0560377	8.80182e-06	-0.112685	0.0782288	0.149739	528	31765	Inflammation
LRG1	P02750	0.242049	0.0545545	9.12958e-06	0.119248	0.076656	0.119798	541	32111	Inflammation II
TIMD4	Q96H15	0.246218	0.0555769	9.41376e-06	-0.0176143	0.0771433	0.819388	532	31824	Cardiometabolic
EBI3_IL27	Q14213_Q8NEV9	0.248203	0.0560453	9.48361e-06	-0.0310879	0.0805552	0.699555	532	31883	Oncology
FGL1	Q08830	0.245862	0.0556469	9.95013e-06	0.0562517	0.07844	0.473294	541	32111	Inflammation II
IL22	Q9GZX6	0.244535	0.0557231	1.14193e-05	-0.123645	0.0766858	0.106885	541	32111	Oncology II
GAST	P01350	0.236878	0.0540702	1.18173e-05	-0.0474303	0.0774043	0.540035	541	32111	Neurology II
SLAMF8	Q9P0V8	0.233026	0.0532074	1.18914e-05	-0.0686552	0.0784894	0.381733	533	31945	Oncology
EPHA2	P29317	0.246836	0.0563961	1.20416e-05	0.0815775	0.0808882	0.313204	517	31113	Oncology
CDCP1	Q9H5V8	0.259619	0.059473	1.26934e-05	-0.11388	0.0816168	0.162926	531	31891	Neurology
PLA2G15	Q8NCC3	0.241121	0.0558984	1.60651e-05	-0.0623193	0.0792109	0.431428	533	31945	Oncology
ADGRG1	Q9Y653	0.241594	0.056126	1.67364e-05	0.0379144	0.0785635	0.629383	533	31945	Oncology
ICAM5	Q9UMF0	0.234583	0.054606	1.7396e-05	-0.020009	0.0775961	0.796514	532	31884	Cardiometabolic
MRC1	P22897	0.244582	0.0570199	1.79148e-05	-0.070769	0.0782571	0.365829	541	32111	Inflammation II
SPINT1	O43278	0.229937	0.053648	1.81887e-05	-0.00639736	0.0796671	0.935998	531	31771	Neurology
PRAP1	Q96NZ9	0.254284	0.0593795	1.84927e-05	-0.022577	0.0783465	0.773218	541	32111	Cardiometabolic II
PALM2	Q8IXS6	0.260289	0.0610114	1.98799e-05	-0.0911357	0.0843497	0.279942	541	32111	Neurology II
FSTL1	Q12841	0.233522	0.0547901	2.02493e-05	-0.118735	0.0776055	0.12602	541	32111	Cardiometabolic II
ICAM1	P05362	0.242248	0.0569338	2.09133e-05	0.0390208	0.0819893	0.634128	528	31512	Cardiometabolic
CKB	P12277	0.248015	0.0583291	2.11885e-05	0.00557722	0.0783354	0.943241	541	32111	Cardiometabolic II
TIMP1	P01033	0.244459	0.0574933	2.11909e-05	-0.0595243	0.0797201	0.455265	518	31285	Cardiometabolic
CHCHD10	Q8WYQ3	0.251507	0.0591816	2.14005e-05	-0.0162672	0.0810791	0.840985	541	32111	Neurology II
TNFRSF11B	O00300	0.248627	0.0587016	2.28101e-05	-0.0362133	0.082186	0.659483	528	31765	Inflammation
CLSTN2	Q9H4D0	0.231075	0.0548603	2.5304e-05	-0.173675	0.0797184	0.0293607	533	31945	Inflammation
LAMP3	Q9UQV4	0.251916	0.0598978	2.60197e-05	0.0268774	0.0853494	0.752829	530	31889	Inflammation
EDA2R	Q9HAV5	0.270367	0.0643716	2.668e-05	0.0539965	0.0886539	0.542477	533	31945	Oncology
LTA4H	P09960	0.242064	0.0581015	3.09683e-05	-0.0197666	0.0843379	0.814695	533	31945	Oncology
MMP7	P09237	0.227015	0.0546914	3.31267e-05	0.0533482	0.0781037	0.494579	532	31817	Cardiometabolic
THBS2	P35442	0.223595	0.0539795	3.4395e-05	-0.0328894	0.0784986	0.675231	531	31891	Neurology
LRRC25	Q8N386	0.23008	0.0555463	3.44102e-05	0.0352777	0.079558	0.657461	533	31945	Oncology
TNFRSF1A	P19438	0.237983	0.0575392	3.53394e-05	0.0208101	0.0792717	0.792924	531	31891	Neurology
NPC2	P61916	0.239958	0.0582329	3.77777e-05	0.119462	0.0819444	0.144884	529	31565	Cardiometabolic II
TFF2	Q03403	0.233073	0.0571065	4.47682e-05	0.0351227	0.0809563	0.664399	531	31885	Inflammation
RNASE6	Q93091	0.235411	0.0580554	5.01457e-05	-0.00232554	0.0800339	0.976819	530	31871	Inflammation II
CSF1	P09603	0.227003	0.0562566	5.45733e-05	-0.00821565	0.0783284	0.916465	533	31945	Inflammation
TNFRSF11A	Q9Y6Q6	0.227109	0.0563008	5.48679e-05	-0.0990312	0.0779755	0.204074	533	31945	Inflammation
NCR3LG1	Q68D85	0.221619	0.0551753	5.90376e-05	-0.0420928	0.076429	0.581809	541	32111	Oncology II
ANGPT2	O15123	0.228541	0.0569424	5.98158e-05	0.0805062	0.0814054	0.322686	533	31945	Oncology
GGT1	P19440	0.239548	0.0597695	6.12688e-05	-0.249604	0.0806493	0.00196857	531	31833	Neurology
IGFBP2	P18065	0.237117	0.0591673	6.13479e-05	0.0108618	0.079333	0.891099	531	31827	Cardiometabolic
CEACAM6	P40199	0.2236	0.0558972	6.32882e-05	0.0683616	0.0791283	0.387625	541	32111	Cardiometabolic II
GM2A	P17900	0.227644	0.0569219	6.3547e-05	-0.0129118	0.0782384	0.868919	524	31319	Cardiometabolic II
ADM	P35318	0.246167	0.0618625	6.91297e-05	-0.0128496	0.0811607	0.874202	533	31945	Oncology
TNFRSF1B	P20333	0.22365	0.0565251	7.60109e-05	0.0872831	0.0800015	0.275265	531	31891	Neurology
COL4A1	P02462	0.216807	0.0547958	7.60114e-05	-0.0990937	0.0797019	0.213756	532	31884	Cardiometabolic
VCAM1	P19320	0.218254	0.0551873	7.66016e-05	0.0132787	0.0793559	0.86711	532	31756	Cardiometabolic
FGF23	Q9GZV9	0.227692	0.0580518	8.774e-05	-0.064443	0.0822741	0.433467	531	31889	Oncology
PTGDS	P41222	0.221596	0.0565688	8.95503e-05	0.0226441	0.077958	0.77146	527	31399	Cardiometabolic
CD80	P33681	0.218067	0.0558613	9.47232e-05	0.0137296	0.0792433	0.862448	541	32111	Cardiometabolic II
LMNB2	Q03252	0.222851	0.0572713	9.97686e-05	-0.037469	0.0810155	0.643728	541	32111	Neurology II
GFRA1	P56159	0.21949	0.056703	0.00010845	0.0651635	0.0794228	0.411952	532	31883	Oncology
NT5C1A	Q9BXI3	0.233829	0.0605197	0.000111691	-0.075119	0.0829931	0.3654	541	32111	Neurology II
IL19	Q9UHD0	0.214789	0.0556217	0.000112647	0.0161279	0.0788807	0.837994	521	31119	Cardiometabolic
IL1R1	P14778	0.204743	0.0530652	0.000114164	-0.0220029	0.0766241	0.773995	531	31833	Neurology
SLAMF1	Q13291	0.207901	0.0538897	0.000114363	0.0215981	0.078403	0.782951	533	31945	Inflammation
PRSS8	Q16651	0.226493	0.058783	0.000116659	-0.0412892	0.0784178	0.598521	524	31639	Inflammation
EDN1	P05305	0.208595	0.0541544	0.000117229	0.00316995	0.0778738	0.96753	541	32111	Cardiometabolic II
CEACAM5	P06731	0.216191	0.0561938	0.000119457	0.0472356	0.0811645	0.560585	523	31526	Oncology
ADAM9	Q13443	0.208641	0.0543861	0.000124903	-0.0641548	0.0777229	0.409128	541	32111	Oncology II
ITIH3	Q06033	0.216343	0.056734	0.000137134	0.0269869	0.0807829	0.738329	532	31824	Cardiometabolic
CD27	P26842	0.206097	0.0542589	0.000145637	-0.0271725	0.0768171	0.723541	533	31945	Oncology
PGF	P49763	0.228708	0.0602212	0.000145986	-0.0118232	0.0811285	0.884132	533	31945	Inflammation
CD83	Q01151	0.210116	0.0555232	0.000154147	0.0116239	0.0786806	0.882552	533	31945	Inflammation
LTBP2	Q14767	0.231066	0.0611993	0.000159601	0.0605972	0.0856508	0.479261	532	31884	Cardiometabolic
CCL3	P10147	0.22129	0.0586952	0.000163143	-0.0511798	0.081966	0.532362	533	31945	Inflammation
CCL20	P78556	0.211963	0.0563794	0.000170194	-0.0158427	0.0803216	0.843639	533	31945	Inflammation
FABP1	P07148	0.215497	0.0578446	0.00019497	-0.072884	0.0805618	0.365626	528	31765	Inflammation
AMBP	P02760	0.211258	0.056823	0.00020094	-0.0617702	0.0799566	0.439791	532	31887	Oncology
SERPINA5	P05154	-0.209531	0.0564034	0.000203313	0.0600293	0.0799548	0.452778	529	31641	Inflammation II
CCL21	O00585	0.203715	0.0549136	0.000207476	-0.133679	0.0773148	0.0838044	533	31945	Inflammation
CTSL	P07711	0.204946	0.0553101	0.000211053	-0.11099	0.0787831	0.158891	532	31884	Cardiometabolic
TREM2	Q9NZC2	0.213313	0.057606	0.000213092	-0.0529775	0.0810339	0.51326	528	31765	Inflammation
HGF	P14210	0.220684	0.0598269	0.00022539	-0.0174259	0.0814547	0.830599	533	31945	Inflammation
TNFRSF10A	O00220	0.208415	0.0565672	0.000229266	0.0677938	0.0794904	0.39374	531	31891	Neurology
CLEC5A	Q9NY25	0.203074	0.0551256	0.000229742	0.0419131	0.0779148	0.590622	529	31762	Cardiometabolic
CD300E	Q496F6	0.210402	0.057154	0.000232029	0.00746171	0.0789468	0.9247	533	31825	Oncology
RAB6A	P20340	-0.207971	0.0565016	0.000232503	0.0977244	0.0793143	0.217906	533	31945	Inflammation
SIGLEC1	Q9BZZ2	0.20915	0.0568729	0.000235539	-0.065591	0.0799722	0.412118	533	31945	Inflammation
CKAP4	Q07065	0.205972	0.056088	0.000240376	-0.0258995	0.0792481	0.743807	527	31767	Inflammation
ITGA11	Q9UKX5	-0.205179	0.0558879	0.000241358	0.096377	0.0776383	0.214473	533	31945	Inflammation
SPP1	P10451	0.203433	0.0555741	0.000251645	-0.148952	0.0791457	0.0598361	531	31827	Cardiometabolic
PILRA	Q9UKJ1	0.199135	0.0544483	0.000254871	-0.0245439	0.0768295	0.749378	531	31891	Neurology
KAZALD1	Q96I82	0.196026	0.0539094	0.00027668	-0.11017	0.0787994	0.162082	533	31945	Oncology
CD300C	Q08708	0.198181	0.0545626	0.000281038	-5.5732e-05	0.0780994	0.999431	531	31891	Neurology
ADA2	Q9NZK5	0.198505	0.0548121	0.000292842	0.0476526	0.0795605	0.549208	527	31458	Cardiometabolic
CA12	O43570	0.196041	0.0541512	0.00029432	0.00508051	0.0779835	0.948056	533	31945	Oncology
DSC2	Q02487	0.200737	0.0555209	0.000299754	0.0289731	0.0789565	0.713656	526	31533	Neurology
CXCL17	Q6UXB2	0.232147	0.0642586	0.000303035	0.0212045	0.0898809	0.813496	533	31945	Inflammation
CD163	Q86VB7	0.204813	0.0568037	0.000311399	0.00428768	0.0800553	0.957287	532	31824	Cardiometabolic
IL17C	Q9P0M4	0.195964	0.0544231	0.000317289	0.0589583	0.0786002	0.453192	533	31945	Inflammation
NPPB	P16860	0.188693	0.0525753	0.000331944	-0.0911821	0.0766503	0.234209	532	31884	Cardiometabolic
IL18BP	O95998	0.201706	0.056238	0.000334958	0.0539221	0.0807961	0.504526	532	31824	Cardiometabolic
FSTL3	O95633	0.212763	0.0595519	0.000353287	0.00220509	0.0794303	0.977852	527	31703	Inflammation
SHISA5	Q8N114	0.204172	0.0572725	0.000363957	0.0532641	0.080407	0.507695	541	32111	Cardiometabolic II
SIGLEC10	Q96LC7	0.194463	0.0545758	0.000366399	0.0320601	0.0774173	0.678786	533	31945	Inflammation
MME	P08473	0.20162	0.0567489	0.000381085	-0.189822	0.0797376	0.0172851	533	31945	Oncology
TNC	P24821	0.192071	0.0540745	0.000382368	-0.0814024	0.0777477	0.295096	532	31824	Cardiometabolic
SMPD1	P17405	0.199865	0.0563566	0.000390477	-0.0259298	0.079728	0.745008	531	31769	Neurology
VWA1	Q6PCB0	0.205164	0.0579014	0.00039511	-0.0258272	0.0818926	0.752474	532	31883	Oncology
LRRN1	Q6UXK5	-0.19795	0.0559344	0.00040169	0.0268252	0.0807102	0.739614	533	31945	Inflammation
LDLR	P01130	-0.206215	0.0582779	0.000402451	0.168663	0.0823923	0.0406515	527	31704	Cardiometabolic
FGF21	Q9NSA1	0.203146	0.0574123	0.000402607	-0.0364334	0.0808341	0.652193	532	31883	Oncology
NECTIN2	Q92692	0.192003	0.0543001	0.000406305	-0.0367386	0.0769903	0.63323	532	31816	Cardiometabolic
ANGPTL4	Q9BY76	0.195161	0.055341	0.000421066	-0.153251	0.0774968	0.047984	531	31885	Inflammation
SCG2	P13521	0.186068	0.0528811	0.000433794	-0.107077	0.0761239	0.159541	529	31771	Oncology
NTproBNP	NTproBNP	0.190058	0.0544425	0.000481241	-0.0558873	0.0776323	0.471588	532	31884	Cardiometabolic
CXADR	P78310	0.194755	0.0560867	0.000515834	-0.178719	0.0799812	0.0254496	533	31945	Inflammation
SIGLEC8	Q9NYZ4	0.191191	0.0550657	0.000516497	0.00380219	0.0776012	0.960922	541	32111	Cardiometabolic II
SUSD2	Q9UGT4	0.19821	0.0571177	0.000520066	0.00503533	0.080026	0.949829	531	31891	Neurology
EGFR	P00533	-0.198976	0.0573545	0.000521963	0.0664227	0.0800722	0.406802	532	31884	Cardiometabolic
CD300A	Q9UGN4	0.184547	0.0532588	0.000530033	-0.00597835	0.0766992	0.937871	541	32111	Inflammation II
CNTN5	O94779	-0.197379	0.0570382	0.00053925	0.16637	0.0788578	0.0348797	529	31769	Neurology
GFRA2	O00451	0.18491	0.0535136	0.000549527	0.00632072	0.0779729	0.935392	533	31945	Oncology
B2M	P61769	0.1991	0.0576449	0.000552551	0.0256639	0.0811436	0.751792	541	32111	Inflammation II
TNFSF13B	Q9Y275	0.188692	0.0548613	0.000582927	0.107128	0.078932	0.174712	530	31821	Cardiometabolic
REG4	Q9BYZ8	0.188101	0.0547321	0.000588742	-0.0164912	0.0785721	0.833756	528	31825	Inflammation
MILR1	Q7Z6M3	0.185353	0.0540228	0.000601339	0.122994	0.0788917	0.118991	533	31945	Inflammation
CTSZ	Q9UBR2	0.191624	0.0560175	0.000624402	0.0737557	0.0810478	0.362808	530	31709	Cardiometabolic
TSPAN8	P19075	0.186942	0.0547907	0.000645047	-0.142476	0.0780106	0.067796	541	32111	Oncology II
ALPP	P05187	0.198064	0.0581003	0.000652	0.0648116	0.0839632	0.44017	533	31945	Oncology
HSPB6	O14558	0.21145	0.0623404	0.00069419	-0.0549442	0.0838196	0.512142	533	31945	Oncology
COL5A1	P20908	0.179771	0.0530424	0.000701009	-0.193653	0.0755185	0.0103382	541	32111	Inflammation II
TNFRSF12A	Q9NP84	0.197445	0.0583338	0.000712422	0.00385938	0.0815467	0.962252	533	31945	Oncology
CAPG	P40121	0.192308	0.0569593	0.000734836	0.0255443	0.0827362	0.757516	524	31400	Oncology
ACE2	Q9BYF1	0.196679	0.0583041	0.000742665	-0.0906878	0.0784277	0.247549	532	31884	Cardiometabolic
SIGLEC5	O15389	0.179285	0.0531647	0.000745538	-0.130218	0.0768972	0.0903783	531	31891	Neurology
CHGA	P10645	0.178417	0.0530202	0.000765237	0.061173	0.0772657	0.428522	541	32111	Cardiometabolic II
RBP2	P50120	0.18417	0.0549874	0.000810138	-0.0509724	0.0786306	0.516822	533	31945	Oncology
CD302	Q8IX05	0.187344	0.0560887	0.000837366	-0.00376008	0.0799616	0.962494	533	31945	Oncology
INHBB	P09529	0.181436	0.0543675	0.000846255	-0.0387243	0.0764768	0.612608	541	32111	Inflammation II
CD28	P10747	0.181125	0.0543784	0.000865869	-0.0250447	0.0785781	0.749936	533	31945	Oncology
TNFRSF9	Q07011	0.184334	0.0553472	0.000866872	0.00864124	0.0771282	0.910794	531	31891	Neurology
CST7	O76096	0.183735	0.0552055	0.000874081	-0.0353091	0.0779704	0.650655	530	31823	Inflammation
TCL1A	P56279	-0.176295	0.0530755	0.000895096	0.129172	0.0759034	0.0887945	531	31830	Neurology
IGF2R	P11717	0.187393	0.0565099	0.000912815	-0.100293	0.0801523	0.210833	531	31891	Neurology
IGFBP4	P22692	0.190222	0.0577879	0.000995707	0.0298213	0.0791509	0.706349	527	31555	Neurology
SERPINA3	P01011	0.177052	0.0538029	0.000999221	-0.0976652	0.0774258	0.207164	535	31985	Inflammation II
SPON1	Q9HCB6	0.184053	0.0559886	0.00101139	-0.0268416	0.0795633	0.735844	528	31825	Inflammation
GRPEL1	Q9HAV7	0.186364	0.0567313	0.0010197	-0.102279	0.0802755	0.202629	533	31945	Oncology
IGFBP7	Q16270	0.189095	0.0576065	0.00102878	0.033972	0.0816904	0.677511	532	31884	Cardiometabolic
IGLC2	P0DOY2	0.180132	0.0548957	0.0010331	-0.0960197	0.0789571	0.223947	540	32049	Inflammation II
GIPC2	Q8TF65	0.183916	0.0560837	0.0010406	0.0138855	0.0804953	0.863044	541	32111	Neurology II
EFNA4	P52798	0.179615	0.0548459	0.00105696	0.0466527	0.0773143	0.546232	529	31836	Neurology
CTSO	P43234	0.18285	0.0558797	0.0010671	-0.0981436	0.0804536	0.222511	533	31945	Inflammation
FBP1	P09467	0.185858	0.0568532	0.00107898	-0.150417	0.0793526	0.0580196	532	31884	Cardiometabolic
CRTAC1	Q9NQ79	-0.177836	0.0544913	0.00110022	0.169451	0.0768789	0.0275154	532	31884	Cardiometabolic
BMPER	Q8N8U9	0.174578	0.0538281	0.00118174	-0.0696612	0.0758341	0.358305	541	32111	Inflammation II
LILRB4	Q8NHJ6	0.180364	0.0556857	0.00119962	0.0183458	0.0791651	0.81674	533	31945	Inflammation
CCN4	O95388	0.183997	0.0568969	0.00122128	-0.0787106	0.0821436	0.337958	533	31945	Oncology
PDE4D	Q08499	-0.1749	0.0542038	0.00125217	0.103683	0.0774212	0.180504	541	32111	Cardiometabolic II
TPP1	O14773	0.183336	0.0569407	0.00128294	-0.134599	0.0801425	0.093055	521	31522	Inflammation
RNF149	Q8NC42	0.17161	0.053386	0.00130665	-0.033659	0.0754579	0.655551	541	32111	Cardiometabolic II
KRT18	P05783	0.188686	0.0590786	0.00140405	-0.131829	0.0823451	0.109393	533	31945	Oncology
SPINK4	O60575	0.175704	0.0550477	0.00141364	-0.0940443	0.0771131	0.222631	533	31945	Inflammation
GFAP	P14136	0.180732	0.0566436	0.00141937	0.119427	0.0789073	0.13015	533	31884	Oncology
PSAP	P07602	0.180644	0.0567517	0.00145727	-0.059427	0.0803399	0.459485	533	31799	Cardiometabolic II
MSR1	P21757	0.184939	0.0582028	0.00148551	-0.0239977	0.0820934	0.77004	531	31891	Neurology
MDK	P21741	0.175772	0.0555497	0.00155488	-0.117401	0.0777925	0.131259	533	31945	Oncology
LILRA5	A6NI73	0.175625	0.0556058	0.00158638	-0.0193525	0.0790116	0.806509	532	31816	Cardiometabolic
LAIR1	Q6GTX8	0.180221	0.0571309	0.00160761	-0.0120717	0.0792941	0.878998	528	31765	Inflammation
ITGA2	P17301	-0.171847	0.0545016	0.00161566	-0.0232557	0.0757564	0.758859	541	32111	Inflammation II
SH2D1A	O60880	-0.172711	0.0548489	0.00163908	0.146868	0.0768108	0.0558662	533	31945	Inflammation
NRP1	O14786	0.171224	0.0544022	0.00164748	-0.00916166	0.0785242	0.907119	532	31884	Cardiometabolic
UMOD	P07911	-0.182275	0.0579956	0.0016728	0.102715	0.0804081	0.201455	531	31825	Cardiometabolic
KRT19	P08727	0.174146	0.0556168	0.00174104	-0.0812252	0.0798596	0.309106	531	31886	Inflammation
FGF5	P12034	0.175226	0.0560895	0.00178381	0.0415379	0.0800915	0.604019	533	31945	Inflammation
TCN1	P20061	0.169437	0.0545038	0.00187897	-0.0319464	0.0761275	0.674746	519	31445	Inflammation II
IGSF3	O75054	0.176601	0.0568314	0.0018871	0.0630183	0.081911	0.441685	533	31945	Oncology
PEPD	P12955	-0.167291	0.0538499	0.00189247	0.00987221	0.0785759	0.900018	541	32111	Inflammation II
PROC	P04070	-0.171313	0.0552031	0.0019136	0.128947	0.0778423	0.0976175	532	31756	Cardiometabolic
TFF1	P04155	0.179445	0.0578953	0.00193865	0.0817222	0.081583	0.316485	524	31724	Neurology
CTHRC1	Q96CG8	0.181892	0.0587057	0.00194594	-0.0570089	0.0795633	0.473669	541	32111	Cardiometabolic II
PRSS22	Q9GZN4	0.166304	0.0539207	0.00204081	-0.00863296	0.0762053	0.909804	541	32111	Inflammation II
LMNB1	P20700	0.167831	0.0547472	0.00217256	0.0144467	0.0797709	0.856287	539	32057	Oncology II
CHI3L1	P36222	0.175193	0.0574865	0.00230718	0.0134966	0.0800797	0.866159	519	30915	Cardiometabolic
CES2	O00748	0.170929	0.0561534	0.0023348	-0.073568	0.0793865	0.354079	533	31945	Oncology
DDAH1	O94760	0.16986	0.0559162	0.00238344	-0.0214717	0.0808495	0.790566	533	31945	Oncology
RBP5	P82980	0.179359	0.0591544	0.00242905	-0.0154138	0.0824306	0.851668	533	31945	Oncology
TGFB1	P01137	0.169711	0.0560634	0.00246885	-0.145314	0.0782977	0.0634646	530	31889	Inflammation
CALB1	P05937	0.161801	0.053463	0.00247472	0.148076	0.0766501	0.0533783	533	31945	Oncology
CEACAM16	Q2WEN9	-0.17035	0.0563111	0.00248502	0.155968	0.0766346	0.0418292	541	32111	Oncology II
FGF20	Q9NP95	-0.161845	0.0535729	0.00251924	0.168106	0.0771605	0.0293572	541	32111	Inflammation II
INSL5	Q9Y5Q6	0.173531	0.0577595	0.00266122	-0.108215	0.0803776	0.178195	541	32111	Oncology II
PI3	P19957	0.169707	0.0565009	0.0026679	0.0463804	0.0774498	0.549276	516	31050	Cardiometabolic
EIF4G3	O43432	-0.162716	0.054213	0.00268732	0.0843577	0.0756612	0.264876	541	32111	Neurology II
PDZK1	Q5T2W1	0.170749	0.0570019	0.00274001	-0.150902	0.0804688	0.0607541	541	32111	Inflammation II
REN	P00797	0.159237	0.0531965	0.00275922	0.0535284	0.0739801	0.469341	532	31884	Cardiometabolic
BST2	Q10589	0.171489	0.0573074	0.00276764	-0.137318	0.0831199	0.0985245	531	31891	Neurology
POLR2F	P61218	0.170351	0.057068	0.00283532	0.0514616	0.0802516	0.521358	533	31945	Oncology
CEACAM1	P13688	0.1612	0.0540619	0.0028659	-0.109619	0.0777069	0.158342	533	31945	Oncology
ATRAID	Q6UW56	0.163263	0.0547638	0.00287104	0.022929	0.07901	0.77166	541	32111	Oncology II
CXCL9	Q07325	0.17825	0.059907	0.00292574	-0.0434584	0.083892	0.604439	533	31945	Inflammation
CLEC11A	Q9Y240	0.15925	0.0536408	0.00298953	-0.171885	0.0761381	0.0239743	531	31831	Neurology
SIGLEC9	Q9Y336	0.16346	0.0550603	0.00299013	-0.0841481	0.0787878	0.285505	532	31887	Oncology
CLEC6A	Q6EIG7	0.159451	0.0538182	0.00304882	0.099964	0.078769	0.204414	533	31945	Oncology
LCAT	P04180	-0.165327	0.0559732	0.00314009	0.0165975	0.0788741	0.833332	541	32111	Inflammation II
SPINK1	P00995	0.160202	0.0542456	0.00314421	0.0960621	0.0778523	0.21724	531	31891	Neurology
EPS8L2	Q9H6S3	0.167835	0.0568332	0.0031459	-0.127461	0.0805952	0.113764	533	31885	Oncology
HLA_DRA	P01903	0.16253	0.0550511	0.00315366	-0.107955	0.0781926	0.167392	533	31945	Inflammation
CD74	P04233	0.171633	0.0581909	0.00318297	0.108119	0.0824015	0.189486	531	31891	Neurology
VSIG2	Q96IQ7	0.15683	0.0534352	0.00333585	0.0124069	0.0771917	0.872307	541	32111	Oncology II
IL6ST	P40189	0.160657	0.0547955	0.00336859	-0.0404655	0.0786458	0.606883	532	31884	Cardiometabolic
ORM1	P02763	0.161506	0.0550885	0.00337048	0.0449364	0.0786948	0.567985	539	31996	Inflammation II
GCHFR	P30047	0.169927	0.0579807	0.00338139	-0.0712073	0.0829093	0.390419	527	31335	Inflammation II
OSCAR	Q8IYS5	0.157782	0.0539447	0.00344584	0.0828964	0.0763547	0.277623	528	31825	Inflammation
ADGRG2	Q8IZP9	-0.172724	0.0591071	0.00347539	0.0720847	0.0782763	0.357102	532	31884	Cardiometabolic
SEZ6L2	Q6UXD5	0.170836	0.0584989	0.00349667	0.00439525	0.0786086	0.955411	533	31945	Oncology
GZMB	P10144	-0.158935	0.0545282	0.00356005	0.102176	0.0766674	0.182623	533	31945	Inflammation
DLL1	O00548	0.160327	0.0550347	0.00357736	0.0974592	0.0790672	0.21772	533	31945	Oncology
ITGA5	P08648	0.167204	0.0575055	0.00364198	-0.0891126	0.0807936	0.270042	531	31891	Neurology
SORCS2	Q96PQ0	0.155499	0.0538969	0.00391268	0.0518491	0.0783008	0.507857	533	31945	Oncology
CDH1	P12830	0.166584	0.0577927	0.00394598	0.00284214	0.0809115	0.971979	504	30515	Cardiometabolic
CLEC7A	Q9BXN2	0.153194	0.0531526	0.00394963	0.0366255	0.0760689	0.630176	533	31945	Inflammation
NFASC	O94856	0.162086	0.0562501	0.00395756	-0.0219864	0.0804089	0.784521	533	31945	Inflammation
EPHB4	P54760	0.153042	0.0533346	0.00411158	0.0261826	0.0758771	0.730044	532	31884	Cardiometabolic
TNFRSF6B	O95407	0.159922	0.0557527	0.00412537	0.0828255	0.0785949	0.291962	531	31891	Neurology
DPP10	Q8N608	0.15397	0.0536972	0.00413887	-0.0368887	0.0780509	0.636482	533	31945	Inflammation
STC1	P52823	0.163616	0.0571328	0.00418623	-0.0313671	0.0795469	0.693343	531	31891	Neurology
C1QA	P02745	0.161948	0.0566897	0.00428009	-0.0151932	0.0805149	0.850328	530	31828	Inflammation
NPDC1	Q9NQX5	0.156988	0.0549877	0.00430415	-0.0378037	0.0770909	0.623866	532	31884	Cardiometabolic
C3	P01024	0.170195	0.0597311	0.00438084	-0.151366	0.081017	0.0617161	515	30427	Inflammation II
DTX2	Q86UW9	-0.155714	0.0547426	0.00444856	0.0858687	0.0785501	0.274319	541	32111	Neurology II
AGR2	O95994	0.15744	0.0554065	0.00448961	-0.0208362	0.0785012	0.790682	529	31723	Neurology
REG1A	P05451	0.157082	0.0553782	0.00456065	0.0700106	0.0792918	0.377264	528	31452	Cardiometabolic
PDCD1LG2	Q9BQ51	0.152567	0.0538435	0.00460377	0.0325976	0.0787604	0.67896	533	31945	Oncology
TNFSF12	O43508	-0.155726	0.055172	0.00476414	0.0108562	0.0786641	0.890235	533	31945	Inflammation
XCL1	P47992	0.154288	0.0552097	0.00519673	0.0172634	0.0801684	0.829503	533	31945	Oncology
MYOM2	P54296	0.153744	0.0551381	0.00529792	-0.130945	0.078356	0.0946902	541	32111	Cardiometabolic II
REG3A	Q06141	0.155437	0.0557643	0.00531351	0.136609	0.0790487	0.0839601	532	31884	Cardiometabolic
AMIGO2	Q86SJ2	0.150278	0.0539333	0.00533021	0.0369221	0.0790244	0.640339	533	31945	Oncology
FBLN2	P98095	0.1516	0.0544782	0.00538969	-0.0190549	0.0780736	0.807182	541	32111	Cardiometabolic II
VEGFA	P15692	0.156041	0.0560865	0.00540008	-0.123532	0.0790832	0.118278	532	31818	Inflammation
IL4R	P24394	0.150588	0.0542765	0.00552939	-0.0292601	0.0774911	0.705733	533	31945	Inflammation
DTNB	O60941	0.164069	0.0591806	0.00556548	-0.0380214	0.0833814	0.648394	541	32045	Oncology II
FCRLB	Q6BAA4	0.151177	0.0545993	0.00562549	0.00997267	0.0793898	0.900035	533	31945	Oncology
SIT1	Q9Y3P8	0.15331	0.0555638	0.00579478	-0.0610184	0.0780285	0.434214	533	31945	Inflammation
ITGBL1	O95965	0.153831	0.0557974	0.00583437	0.0611338	0.0804358	0.447235	541	32111	Cardiometabolic II
CPQ	Q9Y646	0.148086	0.0537398	0.0058583	-0.0168181	0.0787589	0.830907	540	32045	Cardiometabolic II
IL1RN	P18510	0.167356	0.0611009	0.00616259	-0.0331783	0.0819707	0.685655	529	31703	Inflammation
TFPI2	P48307	0.1544	0.0565018	0.00628272	-0.0108817	0.0797014	0.891401	531	31882	Oncology
KIRREL1	Q96J84	-0.146642	0.0537245	0.00634261	0.159434	0.0765027	0.0371578	541	32111	Neurology II
GHR	P10912	-0.154403	0.0566674	0.00643538	-0.0050827	0.0797661	0.949193	541	32111	Inflammation II
SIL1	Q9H173	0.15193	0.0559006	0.00657055	-0.151899	0.0783901	0.0526556	541	32111	Cardiometabolic II
MYO9B	Q13459	-0.147858	0.0544328	0.00660075	0.0937496	0.0775195	0.226522	533	31945	Inflammation
CD300LF	Q8TDQ1	0.142626	0.0525491	0.00664464	0.0416069	0.0748945	0.578526	533	31945	Oncology
TIMP4	Q99727	0.153012	0.0564896	0.00675528	0.00418723	0.0800715	0.958295	531	31891	Neurology
ACVRL1	P37023	0.152153	0.0562219	0.00680408	0.072223	0.0795813	0.364123	529	31836	Neurology
PVR	P15151	0.149276	0.055175	0.00682032	0.0439264	0.077489	0.5708	531	31891	Neurology
TNFSF13	O75888	0.149598	0.0552994	0.00682544	-0.113972	0.0775527	0.141669	533	31945	Inflammation
RNASET2	O00584	0.15054	0.0556852	0.00686305	0.10361	0.0789308	0.189297	531	31769	Cardiometabolic
ITGAV	P06756	-0.151149	0.0559279	0.00688076	0.0122	0.0788977	0.877113	533	31945	Oncology
CRELD1	Q96HD1	0.148642	0.0550974	0.00697976	-0.0516005	0.0773338	0.504617	541	32111	Inflammation II
GALNT10	Q86SR1	0.147507	0.0546939	0.00699775	0.00498776	0.0802209	0.950423	533	31945	Oncology
YY1	P25490	-0.145623	0.0541972	0.00721183	0.10805	0.0790078	0.171443	541	32111	Inflammation II
SCGB1A1	P11684	-0.140446	0.0524252	0.00738483	0.0761951	0.0755762	0.313364	528	31820	Inflammation
PILRB	Q9UKJ0	0.141428	0.0528216	0.00741813	-0.0349254	0.0748757	0.640897	532	31884	Cardiometabolic
TMEM132A	Q24JP5	0.144888	0.0541288	0.00743456	-0.185205	0.0777094	0.0171584	541	32111	Cardiometabolic II
IGFBP3	P17936	-0.145607	0.0546053	0.00766394	0.0470168	0.0767685	0.540241	532	31824	Cardiometabolic
GGT5	P36269	0.143026	0.0537229	0.00776098	-0.00983471	0.0787855	0.900659	531	31891	Neurology
LBP	P18428	0.146564	0.0550703	0.00778194	-0.0109016	0.0781795	0.8891	532	31824	Cardiometabolic
SEPTIN3	Q9UH03	0.147762	0.0555847	0.00785304	-0.120501	0.0782605	0.123624	541	32111	Neurology II
NHLRC3	Q5JS37	0.149068	0.056123	0.0079052	-0.0652579	0.0789681	0.408587	523	31339	Inflammation II
GASK1A	Q9UFP1	-0.146482	0.0551531	0.0079094	0.10003	0.0788747	0.204722	541	32111	Cardiometabolic II
BPIFB1	Q8TDL5	0.149104	0.0561512	0.00792147	-0.0249222	0.080403	0.756587	524	31353	Cardiometabolic
NECTIN4	Q96NY8	0.1397	0.0527084	0.00803915	-0.00718647	0.0748305	0.923492	533	31945	Oncology
LPCAT2	Q7L5N7	0.148735	0.0561347	0.00805845	0.0338349	0.0800554	0.672555	533	31945	Oncology
NCS1	P62166	0.15039	0.0568297	0.00813702	-0.0289279	0.0800495	0.717819	533	31945	Oncology
CPM	P14384	0.15793	0.0597789	0.00824428	0.0708537	0.081094	0.382269	528	31705	Neurology
AKR7L	Q8NHP1	0.150521	0.0569882	0.00825952	-0.0849759	0.0798822	0.287435	541	32111	Inflammation II
JCHAIN	P01591	0.14398	0.0546763	0.00845531	-0.0536235	0.07809	0.49228	533	31945	Inflammation
CD207	Q9UJ71	0.1425	0.0542615	0.0086353	0.0669724	0.079131	0.397358	523	31344	Oncology
EFEMP1	Q12805	0.152924	0.0582333	0.00863792	0.114414	0.0809731	0.157661	530	31761	Cardiometabolic
LYSMD3	Q7Z3D4	-0.141544	0.0539125	0.00865361	-0.0750033	0.0771447	0.33093	541	32111	Neurology II
PIK3IP1	Q96FE7	0.146959	0.0559859	0.00866668	-0.00953663	0.0780077	0.902699	531	31891	Neurology
PDCD1	Q15116	0.142358	0.0542836	0.00872922	0.0782883	0.0777201	0.313786	532	31886	Oncology
LIFR	P42702	0.141469	0.0540399	0.00884836	0.0109958	0.0783028	0.888323	533	31945	Inflammation
IL1RL1	Q01638	0.153601	0.0587187	0.00889997	0.0198794	0.0798147	0.803308	529	31762	Cardiometabolic
FUT3_FUT5	P21217_Q11128	0.142784	0.0546137	0.00893739	0.0358653	0.0776142	0.644012	531	31891	Neurology
GRN	P28799	0.144501	0.0553353	0.00901802	0.0205997	0.0796367	0.79589	530	31724	Neurology
APOH	P02749	0.142683	0.0547294	0.00913227	0.0141854	0.0797019	0.858738	531	31891	Neurology
CRIM1	Q9NZV1	0.141712	0.0547604	0.00965764	-0.0147295	0.0787539	0.851635	533	31945	Inflammation
LY9	Q9HBG7	0.139798	0.0542222	0.00993059	0.0628552	0.0774194	0.416861	522	31239	Inflammation
B4GAT1	O43505	-0.146716	0.0570954	0.0101799	0.101563	0.0796189	0.20209	531	31891	Neurology
BSG	P35613	0.141876	0.0552392	0.010217	-0.0431331	0.0786775	0.583536	530	31889	Inflammation
SEMA4C	Q9C0C4	0.140506	0.054741	0.0102658	-0.0355308	0.0794895	0.654884	533	31945	Oncology
BRDT	Q58F21	-0.138212	0.0539377	0.0103942	0.123322	0.0755209	0.10248	541	32111	Cardiometabolic II
MYLPF	Q96A32	0.144305	0.0564059	0.0105175	-0.112042	0.0792348	0.157347	541	32111	Neurology II
TRAF2	Q12933	-0.140519	0.0549368	0.0105329	0.0949769	0.0772413	0.218842	533	31945	Inflammation
NBL1	P41271	0.13978	0.0547706	0.0107078	0.0435631	0.0771641	0.572379	533	31945	Oncology
AMY2B	P19961	-0.145066	0.056919	0.0108147	0.203709	0.0801769	0.0110619	480	29047	Cardiometabolic
LTBR	P36941	0.138269	0.0542778	0.0108518	0.0235674	0.0768303	0.759037	525	31585	Inflammation
PPP1R14D	Q9NXH3	0.140334	0.055125	0.0109046	-0.0442704	0.0796239	0.578215	541	32111	Neurology II
SYT1	P21579	0.136692	0.0537897	0.0110465	0.0762187	0.0776655	0.32641	541	32111	Neurology II
CDH23	Q9H251	-0.139003	0.0547249	0.0110842	0.0788224	0.0785098	0.315387	541	32111	Neurology II
TGFBR2	P37173	0.143835	0.0566939	0.0111792	0.0798335	0.078426	0.308703	533	31945	Oncology
TSHB	P01222	-0.137145	0.0541314	0.0112911	-0.0808802	0.0771276	0.294337	532	31884	Cardiometabolic
SEL1L	Q9UBV2	0.139786	0.0553118	0.0114966	-0.13782	0.0775332	0.0754755	541	32111	Cardiometabolic II
AGRN	O00468	0.140799	0.0558662	0.0117259	-0.00270949	0.0781135	0.97233	533	31945	Inflammation
DDX4	Q9NQI0	-0.136955	0.0543527	0.0117442	0.129106	0.0778147	0.0970854	541	32111	Inflammation II
RETN	Q9HD89	0.139618	0.0554914	0.0118686	-0.0200626	0.0786281	0.798601	519	31412	Cardiometabolic
BCAN	Q96GW7	-0.146985	0.0584252	0.0118768	-0.0273588	0.0803317	0.733425	531	31891	Neurology
TNFRSF4	P43489	0.138606	0.055095	0.0118777	0.0864603	0.0803185	0.281718	530	31889	Inflammation
ADGRE1	Q14246	0.136448	0.0543725	0.01209	-0.0194785	0.0774615	0.801458	541	32111	Oncology II
GSN	P06396	-0.134999	0.0538565	0.0121881	-0.0658904	0.0795541	0.407531	539	32003	Inflammation II
CXCL8	P10145	0.139018	0.0554716	0.0122068	-0.052304	0.0790211	0.508036	526	31465	Oncology
ROBO1	Q9Y6N7	0.135936	0.0543282	0.0123451	0.0262426	0.078572	0.738384	528	31825	Inflammation
TMPRSS11B	Q86T26	-0.135518	0.0541777	0.0123715	0.0753682	0.0778583	0.333036	541	32111	Neurology II
CSTB	P04080	0.142916	0.0572336	0.0125226	0.0288828	0.0797662	0.717282	521	31109	Cardiometabolic
HAO1	Q9UJM8	0.1456	0.0583953	0.0126542	-0.16124	0.0831996	0.0526251	533	31945	Oncology
RELT	Q969Z4	0.143833	0.0577767	0.0127937	0.0420318	0.0790083	0.594732	531	31891	Neurology
FAP	Q12884	-0.135413	0.0544033	0.012808	-0.0606049	0.0794123	0.445363	532	31884	Cardiometabolic
SIGLEC7	Q9Y286	0.139863	0.0562649	0.0129261	-0.00493028	0.0786654	0.950026	532	31884	Cardiometabolic
TNFRSF10C	O14798	0.136566	0.0549599	0.0129616	0.0439185	0.0775613	0.571229	526	31522	Cardiometabolic
B3GNT7	Q8NFL0	0.133346	0.0536761	0.0129819	0.00310466	0.0780197	0.968258	541	32111	Cardiometabolic II
CCL16	O15467	0.139513	0.0561792	0.0130152	0.0351096	0.0791362	0.657288	532	31884	Cardiometabolic
CILP	O75339	0.137848	0.0556027	0.0131694	-0.00628669	0.0771575	0.935061	541	32111	Cardiometabolic II
ENOX2	Q16206	-0.133613	0.0539464	0.0132578	0.037026	0.0773415	0.632127	541	32111	Cardiometabolic II
RIDA	P52758	0.13983	0.0564591	0.0132616	-0.139537	0.0774495	0.0716005	541	32111	Inflammation II
GPR37	O15354	0.133476	0.0539837	0.013416	0.0420924	0.0757033	0.578199	532	31884	Cardiometabolic
SELE	P16581	0.139697	0.0566462	0.0136582	0.0637541	0.0804733	0.428221	532	31884	Cardiometabolic
CCL4	P13236	0.137627	0.0560315	0.01404	-0.0811304	0.0804372	0.313158	530	31823	Inflammation
FAM3D	Q96BQ1	0.132321	0.0539446	0.0141704	-0.0151251	0.0785115	0.847234	541	32111	Oncology II
LY96	Q9Y6Y9	0.134855	0.0550445	0.0142884	-0.0355002	0.0785587	0.651345	531	31891	Neurology
RANBP2	P49792	-0.132012	0.0538862	0.0142927	0.0273786	0.0779485	0.725409	541	32111	Neurology II
QSOX1	O00391	0.136805	0.0558973	0.0143874	-0.017315	0.0815577	0.83187	519	31451	Inflammation II
HMGCS1	Q01581	-0.131839	0.0540284	0.0146796	0.135082	0.0772761	0.0804562	541	32111	Cardiometabolic II
LAYN	Q6UX15	0.133078	0.0545398	0.0146869	0.01717	0.0771574	0.8239	531	31831	Neurology
GPC5	P78333	-0.134635	0.0552094	0.014743	0.00908064	0.0787685	0.908221	531	31891	Neurology
MMP10	P09238	0.13642	0.0559476	0.0147542	0.00906773	0.0780785	0.907545	523	31700	Inflammation
NCAN	O14594	-0.142817	0.0586398	0.0148716	0.070994	0.076938	0.356141	531	31891	Neurology
MET	P08581	-0.137786	0.0565874	0.0148948	0.121042	0.0784377	0.122792	531	31767	Cardiometabolic
SORBS1	Q9BX66	0.140436	0.0576977	0.0149331	-0.0839951	0.0804872	0.296678	541	32111	Neurology II
SCGN	O76038	0.131156	0.0540805	0.0153001	0.0450269	0.0764465	0.555862	533	31945	Inflammation
WFIKKN1	Q96NZ8	-0.135809	0.0562891	0.0158347	0.0222353	0.0783044	0.776441	528	31783	Neurology
MERTK	Q12866	0.136412	0.0565509	0.0158569	-0.0120722	0.0795137	0.879324	533	31945	Inflammation
ECM1	Q16610	-0.133452	0.0554916	0.0161771	0.0252407	0.0782793	0.747117	523	31189	Inflammation II
MBL2	P11226	0.13178	0.0548169	0.0162167	0.0787398	0.077829	0.31168	531	31623	Inflammation II
LMOD1	P29536	0.142151	0.0592771	0.016481	0.0259411	0.0829719	0.754547	541	32111	Neurology II
SIRPB1	O00241	0.129195	0.0538803	0.0164934	-0.0129819	0.0759204	0.864229	528	31707	Inflammation
GUCY2C	P25092	0.131539	0.0548603	0.0164982	-0.0803571	0.0774108	0.299242	541	32111	Oncology II
NT5E	P21589	0.133257	0.0555862	0.0165163	-0.12028	0.0781462	0.123763	533	31945	Oncology
SERPINA4	P29622	-0.131593	0.0549676	0.0166653	0.1107	0.0794474	0.163505	526	31524	Inflammation II
CDHR2	Q9BYE9	0.151141	0.0631355	0.0166699	-0.170887	0.0828835	0.0392288	533	31945	Oncology
COL6A3	P12111	0.138568	0.0579167	0.0167326	0.0445055	0.0786143	0.571309	532	31884	Cardiometabolic
PON1	P27169	-0.13153	0.0549765	0.0167354	-0.0442299	0.0795599	0.578258	541	32111	Inflammation II
RAB3GAP1	Q15042	-0.130014	0.0544943	0.0170408	0.0740444	0.0784418	0.3452	541	32111	Neurology II
CD276	Q5ZPR3	0.129842	0.0544403	0.0170774	0.0456258	0.0776896	0.557014	528	31765	Inflammation
BRD2	P25440	-0.128817	0.0540272	0.0171118	-0.0809891	0.079067	0.305689	541	32111	Neurology II
HYAL1	Q12794	0.130183	0.0546421	0.0171969	0.0716537	0.0793285	0.366392	532	31588	Cardiometabolic
TNFRSF14	Q92956	0.132159	0.0555135	0.0172818	-0.0324087	0.0793636	0.683011	528	31825	Inflammation
FCN1	O00602	0.130304	0.0547633	0.017341	-0.0268774	0.0789034	0.733377	536	32047	Inflammation II
KLK14	Q9P0G3	0.131785	0.0554041	0.0173775	0.012207	0.0787815	0.876862	533	31945	Oncology
APOA2	P02652	0.130285	0.0547882	0.0174084	-0.0669182	0.0769161	0.384292	541	32111	Inflammation II
FOLR2	P14207	0.13477	0.0567778	0.017614	0.0627562	0.0787103	0.425274	531	31891	Neurology
WASL	O00401	-0.129145	0.0544091	0.017616	0.172841	0.0781709	0.0270312	541	32111	Inflammation II
BCR	P11274	-0.129272	0.0544871	0.0176666	0.035038	0.0773971	0.650761	533	31945	Inflammation
IL10	P22301	0.128761	0.0543809	0.0178962	0.0638702	0.0778274	0.411837	533	31945	Inflammation
TNFSF11	O14788	-0.134903	0.0569758	0.0178975	0.0472821	0.0805889	0.5574	533	31945	Inflammation
SCGB3A2	Q96PL1	0.132814	0.0561159	0.0179439	0.0356033	0.0796131	0.654728	531	31885	Inflammation
ITGAM	P11215	-0.131521	0.0555876	0.0179807	0.140643	0.0792358	0.0759	531	31891	Neurology
HEG1	Q9ULI3	0.129697	0.0548204	0.017989	0.023476	0.079403	0.767493	541	32111	Inflammation II
MENT	Q9BUN1	-0.146075	0.0617802	0.0180578	0.0509662	0.0704219	0.469234	541	32111	Inflammation II
EGFL7	Q9UHF1	0.130642	0.0553757	0.0183151	-0.0861953	0.0809327	0.286865	533	31945	Oncology
FASLG	P48023	-0.138089	0.0585507	0.0183509	0.0733339	0.0805887	0.362834	533	31945	Inflammation
CDH17	Q12864	0.127198	0.0540462	0.0185978	-0.0918878	0.0770114	0.232802	532	31884	Cardiometabolic
NPR1	P16066	-0.126742	0.0539874	0.018894	0.104876	0.0787361	0.182864	541	32111	Cardiometabolic II
IL12RB1	P42701	0.127906	0.0546041	0.0191593	0.0543296	0.0792014	0.492734	533	31945	Inflammation
SRPX	P78539	0.129506	0.0553216	0.0192337	-0.0109041	0.0792913	0.89062	541	32111	Cardiometabolic II
ASAH1	Q13510	0.131102	0.0561847	0.0196268	-0.0457121	0.0793913	0.564762	532	31802	Cardiometabolic II
CD160	O95971	0.124582	0.0534715	0.0198121	0.01991	0.0765428	0.794774	533	31945	Inflammation
MUC13	Q9H3R2	0.124695	0.0536506	0.0201145	0.0383083	0.0771946	0.619714	531	31891	Neurology
CD7	P09564	0.125677	0.0540743	0.0201175	0.0181788	0.0762296	0.811514	540	32046	Inflammation II
NUMB	P49757	-0.12681	0.0545856	0.0201716	0.094897	0.0755657	0.209181	541	32111	Inflammation II
PON3	Q15166	-0.14316	0.0616847	0.0202961	0.0540952	0.0811643	0.505098	533	31945	Inflammation
SERPINA1	P01009	0.126782	0.0546632	0.0203775	-0.0091243	0.0813071	0.910649	528	31517	Inflammation II
MMP9	P14780	0.129625	0.0559203	0.0204481	0.0236935	0.0792313	0.764907	526	31827	Neurology
IL12A_IL12B	P29459_P29460	0.125996	0.0544468	0.0206614	0.00874964	0.0776208	0.91025	533	31945	Oncology
DDA1	Q9BW61	-0.125442	0.0542367	0.0207302	0.15533	0.0773807	0.0447131	541	32111	Cardiometabolic II
ADGRD1	Q6QNK2	0.131946	0.057066	0.0207687	-0.103187	0.0798767	0.196415	541	32111	Inflammation II
MMP3	P08254	0.145018	0.0627768	0.0208848	-0.10418	0.0777558	0.180297	531	31891	Neurology
ECHDC3	Q96DC8	0.128547	0.0556557	0.0209055	-0.161769	0.0782622	0.0387332	541	32111	Cardiometabolic II
CCL15	Q16663	0.132366	0.0573625	0.0210248	0.00995864	0.0816003	0.902866	532	31884	Cardiometabolic
CHRDL1	Q9BU40	0.133583	0.0579431	0.0211433	-0.011855	0.0803861	0.882757	531	31885	Inflammation
ENPP7	Q6UWV6	0.130302	0.0565702	0.0212582	-0.057075	0.0813717	0.483046	506	30743	Inflammation
CD14	P08571	0.129224	0.056317	0.0217572	0.113415	0.0790801	0.151522	517	30929	Cardiometabolic
KLK6	Q92876	0.122887	0.0535749	0.0218053	-0.0211685	0.076655	0.78243	533	31879	Oncology
UBE2Z	Q9H832	-0.125237	0.0546665	0.0219676	0.0715385	0.0778615	0.358205	541	32111	Inflammation II
OSMR	Q99650	0.129236	0.0564159	0.0219764	0.139069	0.0794131	0.0799088	532	31884	Cardiometabolic
CST3	P01034	0.132664	0.0581091	0.0224296	0.113375	0.080143	0.157169	529	31764	Cardiometabolic
CSF1R	P07333	0.124321	0.0545007	0.0225434	-0.0456737	0.0772519	0.554366	541	32111	Inflammation II
CD274	Q9NZQ7	0.125057	0.0548386	0.0225802	-0.029405	0.0790126	0.709777	531	31891	Neurology
MSTN	O14793	-0.126034	0.0552673	0.0225818	0.0494942	0.0774045	0.522548	532	31884	Cardiometabolic
PIKFYVE	Q9Y2I7	-0.127106	0.0557443	0.0225977	0.110492	0.0790964	0.162435	541	32111	Inflammation II
FES	P07332	0.127512	0.0559344	0.0226273	-0.0310625	0.0823085	0.705883	533	31945	Oncology
ADAM12	O43184	0.129447	0.0568421	0.0227681	0.0660555	0.0779317	0.396656	541	32111	Inflammation II
RCC1	P18754	0.129266	0.0568245	0.0229165	-0.0461391	0.0804328	0.566215	541	32111	Oncology II
MANSC4	A6NHS7	0.121605	0.0535721	0.0232122	-0.215735	0.074073	0.00358588	541	32111	Cardiometabolic II
FAM3B	P58499	0.121579	0.0536262	0.0233807	0.15076	0.0778187	0.0527058	533	31945	Oncology
ARSA	P15289	0.126505	0.0558345	0.0234685	-0.131835	0.0793001	0.0964167	531	31891	Neurology
ANG	P03950	0.130004	0.0574007	0.0235214	0.0716725	0.0808862	0.375568	529	31573	Cardiometabolic
GPR101	Q96P66	-0.123946	0.0547301	0.023532	-0.029552	0.078414	0.706269	541	32111	Neurology II
NPTX1	Q15818	0.127248	0.056201	0.0235648	-0.0438108	0.0794323	0.581258	531	31891	Neurology
C9	P02748	0.120111	0.0530927	0.0236793	0.0314573	0.0779304	0.686463	541	32111	Inflammation II
F7	P08709	-0.123637	0.0546722	0.0237329	0.138313	0.077568	0.074567	531	31765	Cardiometabolic
GPR15L	Q6UWK7	0.127628	0.0565193	0.0239378	-0.110795	0.0805518	0.168991	541	32111	Oncology II
GCNT1	Q02742	0.123029	0.0545317	0.0240642	0.118	0.0797502	0.138973	533	31945	Oncology
COLEC12	Q5KU26	0.130929	0.0581004	0.0242279	0.0255385	0.0785798	0.74518	528	31765	Inflammation
C19orf12	Q9NSK7	0.128444	0.0570293	0.024307	-0.0884306	0.0811015	0.27555	531	31891	Neurology
FUCA1	P04066	0.117736	0.0524767	0.0248595	-0.01705	0.076291	0.823157	531	31759	Cardiometabolic
SMAD5	Q99717	0.123089	0.054908	0.0249785	-0.0726709	0.0797964	0.362451	533	31945	Oncology
AGXT	P21549	0.128012	0.0571241	0.0250295	-0.196543	0.0809935	0.0152387	532	31884	Cardiometabolic
ARSB	P15848	0.12311	0.0550796	0.0254083	-0.0451246	0.0774258	0.560021	533	31945	Oncology
UNC79	Q9P2D8	-0.122064	0.0546166	0.0254228	-0.0144244	0.0764671	0.850379	541	32111	Oncology II
NPTX2	P47972	0.135846	0.0608768	0.0256488	0.0328102	0.079208	0.678707	541	32111	Cardiometabolic II
AMY2A	P04746	-0.125696	0.0564041	0.0258482	0.182148	0.079055	0.0212189	492	30040	Cardiometabolic
CD34	P28906	-0.123136	0.0552724	0.0258942	0.130395	0.0776185	0.0929673	531	31831	Neurology
TAFA5	Q7Z5A7	0.119144	0.0534913	0.0259235	0.0551667	0.0770709	0.47412	533	31945	Oncology
FGFR2	P21802	0.126765	0.0570991	0.0264133	0.0807651	0.0827018	0.328776	533	31945	Oncology
C1QTNF1	Q9BXJ1	0.122269	0.0552426	0.0268768	-0.0436008	0.0790228	0.58112	532	31824	Cardiometabolic
IL1A	P01583	-0.116799	0.052852	0.0271099	0.0924119	0.0759765	0.223862	533	31945	Inflammation
CFB	P00751	0.128241	0.0580626	0.0271975	-0.0120316	0.0789161	0.878823	530	31513	Inflammation II
PYY	P10082	0.115937	0.0525569	0.0273885	-0.054704	0.0752539	0.467271	541	32111	Cardiometabolic II
SIRPA	P78324	0.116878	0.0530028	0.0274454	-0.0492816	0.0760958	0.517227	526	31525	Cardiometabolic
FABP4	P15090	0.145461	0.0659657	0.0274468	0.00353411	0.0780377	0.963878	532	31884	Cardiometabolic
SATB1	Q01826	-0.120301	0.054559	0.0274561	0.201654	0.0779688	0.00970008	541	32111	Neurology II
REPS1	Q96D71	-0.119976	0.0544317	0.0275135	0.106121	0.0770278	0.168296	541	32111	Inflammation II
CX3CL1	P78423	0.118702	0.0539344	0.0277455	0.00237353	0.0780042	0.975726	531	31891	Neurology
CCL26	Q9Y258	-0.119498	0.0543465	0.0278906	0.0991688	0.0772245	0.199085	533	31945	Inflammation
CD101	Q93033	0.119248	0.0543072	0.0281055	0.0887958	0.0780459	0.25523	541	32111	Oncology II
IL10RB	Q08334	0.120551	0.0549453	0.0282336	0.0338908	0.0781252	0.664433	533	31945	Inflammation
MORC3	Q14149	-0.119273	0.0544391	0.0284553	0.088367	0.0797656	0.267934	541	32111	Neurology II
FABP3	P05413	0.132444	0.060454	0.0284643	-0.0335358	0.08046	0.676825	541	32111	Cardiometabolic II
TSPAN15	O95858	-0.118221	0.053975	0.0285034	0.0879522	0.0760048	0.247194	541	32111	Cardiometabolic II
CD5	P06127	0.119479	0.054558	0.0285289	0.0814926	0.0745152	0.274114	532	31887	Oncology
VNN2	O95498	0.119649	0.054675	0.0286433	0.0652742	0.0795918	0.412152	533	31945	Oncology
MPRIP	Q6WCQ1	-0.120398	0.0550427	0.0287165	0.075989	0.0781285	0.330745	541	32049	Oncology II
IL15RA	Q13261	0.119665	0.054759	0.0288664	-0.0649995	0.0785086	0.407711	533	31945	Inflammation
MED21	Q13503	-0.119504	0.0547861	0.0291621	0.105258	0.0774508	0.174136	541	32111	Cardiometabolic II
DTX3	Q8N9I9	0.122616	0.056296	0.0294014	0.0806739	0.0798166	0.312141	533	31945	Oncology
HTR1B	P28222	-0.116754	0.0536927	0.029669	0.0983016	0.0778578	0.206741	541	32111	Neurology II
IDUA	P35475	0.117613	0.0542191	0.0300664	-0.027132	0.0793412	0.732376	533	31945	Oncology
ADAM15	Q13444	0.116633	0.053797	0.0301566	-0.0886799	0.077723	0.253881	532	31884	Cardiometabolic
PDRG1	Q9NUG6	-0.11835	0.0546412	0.030315	0.0867488	0.0776693	0.264037	541	32111	Neurology II
REG1B	P48304	0.120023	0.0554393	0.0303923	0.0628358	0.0797007	0.430464	532	31884	Cardiometabolic
CALCA	P01258	0.135645	0.0626755	0.0304452	-0.0228236	0.0804949	0.776762	531	31831	Neurology
HIP1R	O75146	0.121717	0.0563078	0.0306459	0.0629555	0.0821459	0.443447	541	32044	Neurology II
RNASE4	P34096	0.123976	0.0573952	0.0307689	0.047994	0.0804398	0.550744	520	31028	Inflammation II
AGER	Q15109	-0.118568	0.0553601	0.0322134	0.0529606	0.0778909	0.496546	527	31698	Inflammation
METAP1	P53582	-0.116476	0.0544429	0.032402	0.0138339	0.0774054	0.858158	531	31891	Neurology
IGDCC3	Q8IVU1	-0.115598	0.0540886	0.0325823	-0.040387	0.0779979	0.604601	541	32111	Neurology II
GCG	P01275	0.113806	0.0534451	0.0332215	-0.100927	0.0765952	0.187614	533	31945	Oncology
CCL25	O15444	0.119719	0.0563251	0.0335443	-0.0516645	0.0810091	0.523629	533	31945	Inflammation
SPINT2	O43291	0.116535	0.0548527	0.0336274	-0.102075	0.0783085	0.192405	533	31945	Inflammation
ART5	Q96L15	-0.114121	0.0537933	0.0338822	0.037411	0.0782468	0.632568	541	32111	Neurology II
SCP2	P22307	0.117223	0.0552751	0.0339455	-0.141552	0.0795293	0.0750968	533	31945	Oncology
TTR	P02766	-0.119702	0.056502	0.0341293	0.0266398	0.0794602	0.737429	532	31751	Inflammation II
ANPEP	P15144	0.116816	0.0552277	0.0344153	-0.0815477	0.0777414	0.294196	531	31770	Cardiometabolic
EFNA1	P20827	0.113819	0.0538277	0.0344724	0.0548305	0.0759684	0.470446	531	31833	Neurology
MTUS1	Q9ULD2	0.11764	0.0556705	0.0345886	-0.0387562	0.0796503	0.626556	541	32111	Oncology II
PAPPA	Q13219	0.118372	0.0560411	0.0346656	-0.13032	0.0769803	0.0904743	533	31945	Inflammation
CTSD	P07339	0.12773	0.0605757	0.0349784	0.0204349	0.0857778	0.811702	487	29423	Cardiometabolic
CAMLG	P49069	-0.114354	0.0542552	0.0350568	0.0296685	0.076937	0.699777	541	32111	Neurology II
SIRT1	Q96EB6	-0.116233	0.0551725	0.0351412	0.13831	0.0783652	0.0775733	541	32111	Inflammation II
CCL18	P55774	0.123667	0.0587613	0.0353297	0.00349075	0.0814304	0.965807	524	31276	Cardiometabolic
PGR	P06401	-0.115609	0.0549555	0.0354067	0.132895	0.0769599	0.084201	541	32111	Inflammation II
RNASE1	P07998	0.118354	0.0562667	0.0354261	0.0115162	0.0766476	0.880568	541	32111	Inflammation II
CKMT1A_CKMT1B	P12532	0.114183	0.0543215	0.035555	-0.116156	0.0782317	0.137604	528	31645	Inflammation
TYRP1	P17643	0.11163	0.053131	0.0356376	-0.0195267	0.0761156	0.797534	541	32111	Inflammation II
ODAM	A1E959	-0.111455	0.0530743	0.0357304	0.0297506	0.0755963	0.693917	531	31837	Neurology
CSF3R	Q99062	0.114346	0.0545021	0.0359035	0.0655632	0.0776492	0.398473	541	32111	Inflammation II
EXTL1	Q92935	-0.114354	0.05465	0.036395	-0.0410255	0.0778117	0.598026	541	32111	Cardiometabolic II
USP8	P40818	-0.114985	0.0549613	0.036429	0.0748388	0.0773242	0.333116	532	31884	Cardiometabolic
ENPP5	Q9UJA9	-0.12383	0.0591967	0.0364534	0.0199528	0.0816371	0.806914	533	31945	Inflammation
HLA_A	P04439	0.112007	0.053546	0.0364575	-0.0100893	0.0776537	0.896624	541	32111	Neurology II
MUC2	Q02817	-0.113671	0.0543622	0.0365289	0.0656987	0.0776566	0.397544	541	32111	Cardiometabolic II
LILRA2	Q8N149	0.115697	0.0553533	0.0366042	-0.0489442	0.0773803	0.52705	531	31891	Neurology
TCN2	P20062	0.11447	0.0547823	0.0366585	0.114651	0.0779677	0.141429	531	31827	Cardiometabolic
LTBP3	Q9NS15	0.117773	0.0563769	0.0367057	-0.0666204	0.0814006	0.413114	533	31945	Oncology
PODXL	O00592	0.113072	0.0541427	0.0367608	-0.0196478	0.0797373	0.805367	533	31945	Oncology
KIR2DL3	P43628	0.109604	0.052576	0.037098	0.0343178	0.077322	0.657166	533	31945	Oncology
F2	P00734	-0.112926	0.0542211	0.0372787	0.0387525	0.0776511	0.617738	541	32111	Inflammation II
CGREF1	Q99674	0.112996	0.054284	0.037381	-0.14848	0.0764135	0.0520026	532	31884	Cardiometabolic
PRTG	Q2VWP7	0.11428	0.0549174	0.03744	0.0161508	0.0793768	0.838767	533	31945	Oncology
BMP10	O95393	0.116995	0.0563065	0.0377253	-0.0402773	0.0777486	0.604426	541	32111	Inflammation II
IL18R1	Q13478	0.118319	0.0569472	0.0377371	0.0490616	0.0802783	0.541104	533	31945	Inflammation
INSR	P06213	0.109957	0.052942	0.0378083	0.0949482	0.0755774	0.209006	541	32111	Inflammation II
FGFBP2	Q9BYJ0	-0.112263	0.0540556	0.0378198	-0.006616	0.079959	0.934056	541	32111	Cardiometabolic II
TF	P02787	0.114239	0.055139	0.0382804	-0.0712805	0.0794366	0.369546	541	32111	Inflammation II
AOC3	Q16853	0.114582	0.0553969	0.0386033	-0.064712	0.0797336	0.41702	532	31824	Cardiometabolic
WWP2	O00308	-0.114248	0.0552717	0.0387318	0.0827841	0.0786893	0.292782	531	31891	Neurology
LYPD3	O95274	0.114215	0.0553034	0.0388997	0.0436455	0.0794173	0.582613	529	31760	Oncology
UPK3A	O75631	-0.110791	0.053647	0.0389058	0.144286	0.0780062	0.0643603	541	32111	Neurology II
IL22RA1	Q8N6P7	-0.113295	0.0550978	0.0397575	0.185892	0.0784927	0.0178711	533	31945	Inflammation
IGF1R	P08069	0.112198	0.0545963	0.0398745	0.0977277	0.0781328	0.211012	533	31945	Oncology
ST6GAL1	P15907	0.113847	0.0554985	0.0402328	0.0156232	0.0796432	0.844481	532	31884	Cardiometabolic
ACY3	Q96HD9	0.112011	0.0546417	0.0403727	-0.146441	0.0762301	0.0547277	541	32111	Cardiometabolic II
NENF	Q9UMX5	-0.111951	0.0546231	0.0404112	0.124388	0.0781495	0.111461	541	32111	Oncology II
FGFBP1	Q14512	-0.114727	0.0560794	0.0407765	-0.0199808	0.0770369	0.795353	533	31945	Oncology
LSM8	O95777	-0.110263	0.053914	0.040838	0.00412472	0.0771143	0.957343	541	32111	Oncology II
SPINK8	P0C7L1	-0.111027	0.0543156	0.0409418	0.0229018	0.0797171	0.773892	541	32111	Cardiometabolic II
APOM	O95445	-0.114803	0.0561905	0.0410428	0.00121398	0.0766993	0.987372	532	31756	Cardiometabolic
CD79B	P40259	0.110799	0.054242	0.0410846	0.0668841	0.0777135	0.389431	533	31945	Inflammation
KLRB1	Q12918	0.108559	0.0531649	0.0411583	-0.0391276	0.0769811	0.61126	533	31945	Inflammation
GBP1	P32455	0.113291	0.0555393	0.0413658	0.013435	0.0789203	0.864825	539	32052	Neurology II
NID1	P14543	0.112599	0.0552333	0.0414885	-0.103461	0.0776636	0.182805	532	31695	Cardiometabolic
AKR1B10	O60218	0.109431	0.0537009	0.0415705	-0.0450761	0.0796846	0.57161	541	32111	Neurology II
LGALS3BP	Q08380	0.112952	0.0554291	0.0415723	0.0102854	0.0783062	0.8955	541	32111	Inflammation II
BMP4	P12644	0.112019	0.054986	0.0416274	-0.00497958	0.0779553	0.949068	529	31836	Neurology
TOP1	P11387	0.110729	0.0543578	0.0416465	-0.149443	0.0772804	0.0531399	541	32111	Oncology II
BAIAP2	Q9UQB8	0.112631	0.0554464	0.04222	-0.0855458	0.078171	0.273805	533	31945	Oncology
NCF2	P19878	-0.111639	0.0550018	0.0423845	0.240257	0.0793998	0.00247879	530	31885	Inflammation
FAM3C	Q92520	0.111641	0.0550134	0.0424243	0.0105047	0.0778455	0.892657	532	31816	Cardiometabolic
CST5	P28325	-0.109953	0.0542616	0.0427293	-0.0240087	0.0772287	0.755894	526	31523	Neurology
TNFRSF19	Q9NS68	0.111093	0.0548269	0.0427395	-0.00565984	0.0780103	0.942162	533	31945	Oncology
GNAS	O95467	-0.111939	0.0552826	0.0428827	0.0111469	0.0784136	0.886958	541	32111	Neurology II
MZB1	Q8WU39	0.109899	0.0546254	0.0442332	0.00525142	0.0785043	0.946667	530	31885	Inflammation
BCHE	P06276	-0.116189	0.0577769	0.044326	-0.00339335	0.0808627	0.966527	531	31532	Inflammation II
SSBP1	Q04837	-0.108822	0.0541212	0.0443573	0.0343375	0.0773937	0.657279	541	32111	Inflammation II
BHMT2	Q9H2M3	-0.109105	0.0543084	0.0445383	0.0924407	0.077611	0.233623	541	32111	Cardiometabolic II
NTRK3	Q16288	-0.113049	0.0563102	0.0446851	0.146481	0.0772618	0.0579727	531	31891	Neurology
SDC1	P18827	0.111013	0.0553207	0.0447789	-0.0013201	0.0784191	0.986569	532	31884	Cardiometabolic
SSC4D	Q8WTU2	-0.117177	0.0584211	0.0448841	0.0132556	0.0792758	0.867206	532	31816	Cardiometabolic
XRCC4	Q13426	-0.110066	0.0549044	0.0449972	0.104771	0.0776681	0.177352	531	31891	Neurology
PROK1	P58294	0.138124	0.0689349	0.0451035	-0.102933	0.0822564	0.210798	533	31945	Inflammation
PLXDC2	Q6UX71	0.10977	0.054817	0.0452332	-0.0846018	0.0786754	0.282229	541	32111	Neurology II
OPTC	Q9UBM4	0.112911	0.0564919	0.0456393	0.00497489	0.0781528	0.949244	533	31945	Oncology
SCARB2	Q14108	0.114201	0.0572602	0.0461061	0.0474936	0.0786557	0.545965	523	31352	Neurology
SLC1A4	P43007	0.109979	0.0551722	0.0462194	-0.0626455	0.0784778	0.424721	541	32111	Neurology II
RNF31	Q96EP0	-0.108121	0.0542513	0.0462658	-0.0113858	0.0763626	0.881473	541	32111	Inflammation II
ADAMTS4	O75173	0.113272	0.0569342	0.0466425	-0.150189	0.0799209	0.060215	541	32111	Inflammation II
INPP5D	Q92835	-0.108658	0.0548019	0.0473961	0.067901	0.0774871	0.380874	541	32111	Cardiometabolic II
IKBKG	Q9Y6K9	-0.108537	0.054753	0.0474451	0.0192775	0.0772154	0.802851	533	31945	Inflammation
THBS4	P35443	0.110878	0.0559342	0.0474473	0.018594	0.0787233	0.813282	532	31695	Cardiometabolic
AXIN1	O15169	-0.107893	0.0544724	0.0476267	0.0298921	0.0764663	0.695858	533	31945	Inflammation
MEP1B	Q16820	-0.107431	0.0542448	0.0476495	0.0347639	0.0785629	0.658129	532	31884	Cardiometabolic
MATN2	O00339	0.110813	0.055964	0.0476954	-0.0850311	0.0775667	0.272977	528	31825	Inflammation
WASF1	Q92558	-0.108006	0.0545914	0.0478778	0.0462357	0.0765489	0.545843	532	31884	Cardiometabolic
RPE	Q96AT9	-0.108376	0.0548053	0.0479885	0.0757726	0.0782664	0.332976	541	32111	Oncology II
NELL1	Q92832	-0.107816	0.0545629	0.0481561	-0.0455033	0.0774356	0.556783	533	31945	Oncology
GPRC5C	Q9NQ84	0.1072	0.0544846	0.0491216	-0.168325	0.077742	0.0303748	541	32111	Oncology II
IL21R	Q9HBE5	-0.10584	0.0538075	0.0491825	0.0703597	0.0757069	0.352698	541	32111	Inflammation II
PDE1C	Q14123	0.105066	0.0534481	0.0493265	-0.164876	0.0783572	0.0353643	541	32111	Oncology II
RSPO3	Q9BXY4	0.111113	0.0565274	0.0493395	0.0104357	0.0797011	0.895826	533	31945	Oncology
IL1RAP	Q9NPH3	-0.108782	0.055372	0.0494642	0.112651	0.0768002	0.142427	531	31891	Neurology
PROS1	P07225	-0.10595	0.0540585	0.0500049	0.0858736	0.0775446	0.268117	541	32111	Inflammation II
SIAE	Q9HAT2	0.110319	0.0563326	0.0501882	-0.0989484	0.0786498	0.20836	533	31884	Oncology
AMDHD2	Q9Y303	-0.105392	0.0538855	0.0504833	0.0865934	0.0775397	0.264096	541	32111	Cardiometabolic II
PCBD1	P61457	0.112109	0.0574977	0.0512007	-0.169281	0.0799413	0.0342119	539	32046	Inflammation II
AFAP1	Q8N556	-0.109581	0.0563787	0.0519366	0.129118	0.079804	0.105676	541	32111	Inflammation II
CDSN	Q15517	0.104142	0.0535891	0.0519756	0.024471	0.0779972	0.753717	532	31883	Inflammation
COPE	O14579	0.105969	0.0545638	0.0521231	-0.169411	0.0787209	0.0313938	531	31891	Neurology
CD109	Q6YHK3	0.105627	0.0544398	0.052349	-0.0743479	0.0781133	0.341201	531	31891	Neurology
EFCAB14	O75071	0.106088	0.05471	0.0524891	0.00592577	0.0778526	0.939327	541	32111	Oncology II
CASQ2	O14958	-0.105162	0.0542359	0.0525044	0.134388	0.0755844	0.0754059	541	32111	Cardiometabolic II
GNGT1	P63211	-0.104684	0.053991	0.0525122	0.0902249	0.0774175	0.243844	541	32111	Neurology II
STC2	O76061	0.112187	0.0578927	0.0526423	0.049886	0.0807736	0.536837	531	31891	Neurology
FABP2	P12104	0.105229	0.0543052	0.0526551	-0.00959612	0.078202	0.902337	532	31884	Cardiometabolic
LYPD8	Q6UX82	0.105872	0.0546897	0.0528835	0.0145152	0.0784117	0.853138	533	31945	Oncology
TSNAX	Q99598	-0.105401	0.0544922	0.053084	0.0786911	0.0785376	0.316366	541	32111	Cardiometabolic II
TFRC	P02786	0.107846	0.0557671	0.0531302	-0.00844731	0.0791531	0.91501	531	31825	Cardiometabolic
ZCCHC8	Q6NZY4	-0.104889	0.0542696	0.0532674	0.169612	0.0788902	0.0315572	541	32111	Cardiometabolic II
SLIRP	Q9GZT3	-0.104547	0.0541036	0.0533163	0.0905568	0.0768111	0.238416	541	32111	Oncology II
CCL7	P80098	0.111015	0.057458	0.0533469	-0.0299478	0.080141	0.708636	533	31945	Inflammation
GIT1	Q9Y2X7	-0.104851	0.0542826	0.0534122	0.0597655	0.0758697	0.430849	541	32111	Inflammation II
F9	P00740	0.111794	0.0579348	0.0536502	-0.000377828	0.078934	0.996181	532	31756	Cardiometabolic
ENOPH1	Q9UHY7	-0.10487	0.0543876	0.0538306	-0.00171692	0.0795953	0.98279	541	32111	Oncology II
WFDC12	Q8WWY7	0.111171	0.057701	0.0540212	-0.0690055	0.0791736	0.383442	533	31885	Oncology
ULBP2	Q9BZM5	0.103145	0.0535607	0.0541349	0.0667191	0.07801	0.392405	531	31891	Neurology
DAPK2	Q9UIK4	-0.104446	0.0542744	0.0543042	0.189816	0.0785839	0.0157154	541	32111	Inflammation II
HEPH	Q9BQS7	0.105142	0.0546499	0.0543653	-0.0168341	0.0782307	0.829623	541	32111	Cardiometabolic II
IMMT	Q16891	0.109107	0.0567444	0.0545076	-0.125038	0.0797406	0.116867	541	32111	Oncology II
WIF1	Q9Y5W5	0.106974	0.0556562	0.0545992	-0.11521	0.0799664	0.149661	533	31945	Oncology
HRC	P23327	0.104753	0.0545481	0.0548094	-0.121286	0.0778586	0.119286	541	32111	Cardiometabolic II
PTTG1	O95997	0.103933	0.0542335	0.0553139	-0.011544	0.0780369	0.882398	541	32111	Oncology II
MICB_MICA	Q29980_Q29983	0.101003	0.0527532	0.0555394	0.0221961	0.0755271	0.768848	533	31945	Inflammation
RGCC	Q9H4X1	-0.104444	0.0545588	0.055576	-0.0190019	0.0774748	0.80625	541	32111	Neurology II
C1RL	Q9NZP8	0.107538	0.0561911	0.0556463	-0.0204926	0.079282	0.796039	539	32055	Inflammation II
GKN1	Q9NS71	0.103486	0.0542205	0.0563118	-0.00839744	0.0791221	0.915477	531	31774	Neurology
SORT1	Q99523	0.104956	0.0551192	0.0568892	-0.129028	0.078024	0.0981891	532	31816	Cardiometabolic
GRSF1	Q12849	-0.103829	0.054575	0.0571053	0.0383235	0.0772334	0.61975	534	31952	Oncology II
FTCD	O95954	0.110517	0.0580949	0.0571247	-0.115378	0.0816302	0.157531	541	32045	Neurology II
CTSC	P53634	0.10554	0.0554827	0.0571426	-0.0795374	0.0796316	0.317884	526	31711	Inflammation
IL13RA2	Q14627	-0.102566	0.0539754	0.0574032	0.0723141	0.0786953	0.358141	541	32111	Neurology II
LRTM2	Q8N967	-0.108348	0.0570931	0.0577303	0.0297522	0.0784518	0.704508	541	32111	Neurology II
CHMP6	Q96FZ7	-0.103451	0.0545994	0.0581274	0.0195141	0.0773411	0.8008	541	32111	Cardiometabolic II
DYNLT3	P51808	-0.102313	0.0540023	0.0581451	0.000126563	0.0777155	0.998701	541	32111	Oncology II
IL15	P40933	0.101235	0.0536309	0.0590769	0.00980866	0.0766117	0.898124	533	31945	Inflammation
GALNT3	Q14435	0.102542	0.0543669	0.0592802	-0.0205121	0.0783999	0.793603	533	31945	Inflammation
MRI1	Q9BV20	-0.103378	0.0548492	0.0594602	-0.0121901	0.0786725	0.876862	541	32111	Neurology II
RNF5	Q99942	-0.102379	0.0544554	0.0601021	-0.0237494	0.0778816	0.76041	541	32111	Cardiometabolic II
FUOM	A2VDF0	0.106137	0.0564842	0.0602372	-0.117257	0.0792013	0.138741	541	32111	Inflammation II
FST	P19883	-0.106176	0.056655	0.0609195	-0.000940559	0.0800357	0.990624	531	31885	Inflammation
PAEP	P09466	0.120979	0.0645794	0.0610223	-0.0840002	0.0893884	0.347361	531	31891	Neurology
HIP1	O00291	-0.101898	0.0544647	0.0613598	0.0878296	0.0781424	0.261026	541	32111	Cardiometabolic II
ELOB	Q15370	-0.102176	0.0547351	0.0619396	0.0653375	0.0767599	0.394662	541	32111	Cardiometabolic II
VTCN1	Q7Z7D3	0.102579	0.0549618	0.0619909	-0.0690673	0.0796352	0.38578	533	31945	Oncology
TARS1	P26639	-0.101574	0.0544422	0.0620791	-0.00849935	0.0790396	0.914366	541	32111	Oncology II
BST1	Q10588	0.103844	0.0557805	0.0626507	-0.124965	0.0794996	0.115975	531	31891	Neurology
CTLA4	P16410	-0.100858	0.0541949	0.0627405	0.0617081	0.0783094	0.430695	541	32111	Cardiometabolic II
SLC9A3R2	Q15599	0.105	0.0564435	0.0628481	-0.0613166	0.0801233	0.444106	541	32111	Oncology II
TNFRSF13B	O14836	0.100702	0.0542254	0.0632976	0.0605587	0.0768303	0.430572	528	31825	Inflammation
KRT14	P02533	-0.104005	0.056015	0.0633481	-0.0228354	0.0802483	0.775982	516	30804	Neurology
HPGDS	O60760	-0.102422	0.0552099	0.0635777	-0.0627271	0.0815945	0.442032	533	31945	Oncology
DEFB103A_DEFB103B	P81534	-0.102001	0.0550677	0.0639846	0.173984	0.0777851	0.025304	526	31865	Inflammation II
CA7	P43166	-0.0995763	0.0537787	0.064084	0.085758	0.077844	0.270607	541	32111	Oncology II
CLEC14A	Q86T13	0.100733	0.0545084	0.0645991	0.028021	0.0768004	0.715219	531	31891	Neurology
BAMBI	Q13145	0.10266	0.055571	0.0646942	-0.0182856	0.0799388	0.819067	533	31945	Oncology
NINJ1	Q92982	0.105433	0.057077	0.0647175	-0.132389	0.0799572	0.0977739	533	31945	Oncology
ADAM8	P78325	0.100303	0.0543909	0.0651652	0.168399	0.0760693	0.0268456	531	31826	Neurology
ANKRA2	Q9H9E1	0.0988805	0.0536581	0.06536	-0.183092	0.0776221	0.0183358	541	32111	Oncology II
HCG22	E2RYF7	-0.0992216	0.0539078	0.0656829	0.0895449	0.0749497	0.232191	541	32111	Cardiometabolic II
ECSCR	Q19T08	-0.09919	0.0539668	0.0660652	0.0534333	0.0789257	0.498401	541	32111	Neurology II
BHLHE40	O14503	-0.0991505	0.0539507	0.066092	0.0226916	0.0777392	0.770367	541	32111	Neurology II
TGFA	P01135	0.103205	0.0561765	0.0661876	0.0594243	0.0798257	0.456619	533	31945	Inflammation
FCAR	P24071	0.0992089	0.0540474	0.0664182	-0.00451014	0.0783562	0.9541	533	31945	Inflammation
DMD	P11532	0.103419	0.0563456	0.0664411	-0.140775	0.0780301	0.0712145	541	32111	Cardiometabolic II
IGSF8	Q969P0	0.101178	0.0551307	0.0664697	-0.020106	0.0770999	0.794263	532	31884	Cardiometabolic
DBH	P09172	-0.102035	0.0556212	0.0665861	0.116939	0.0793368	0.140495	536	32047	Inflammation II
KITLG	P21583	-0.098695	0.0538365	0.0667678	0.0029089	0.0770986	0.969903	532	31884	Cardiometabolic
ANXA10	Q9UJ72	0.101845	0.055579	0.0668869	0.0958087	0.0826204	0.246201	531	31891	Neurology
CHCHD6	Q9BRQ6	0.10218	0.0558356	0.0672474	-0.0564673	0.0799115	0.479801	541	32111	Oncology II
EDAR	Q9UNE0	-0.100693	0.0550285	0.0672758	-0.0762938	0.0795614	0.337594	533	31945	Inflammation
UBQLN3	Q9H347	0.0952908	0.0521297	0.0675563	-0.141943	0.0761018	0.0621575	541	32111	Cardiometabolic II
CD248	Q9HCU0	-0.0987329	0.0540208	0.0675971	0.0877674	0.0778314	0.259463	541	32111	Cardiometabolic II
SMC3	Q9UQE7	-0.0981323	0.0537062	0.0676687	0.00446956	0.0776203	0.954081	541	32111	Oncology II
RPA2	P15927	-0.0996163	0.0545476	0.0678158	0.173394	0.0795884	0.0293586	541	32111	Inflammation II
LAG3	P18627	0.101016	0.0554194	0.0683392	0.0569682	0.0811868	0.48287	533	31945	Oncology
IL5RA	Q01344	0.0979862	0.0537943	0.0685311	-0.0212999	0.0769117	0.781826	533	31945	Inflammation
PDGFRA	P16234	0.098981	0.0544665	0.0691737	-0.022727	0.0789984	0.773584	532	31884	Cardiometabolic
HSP90B1	P14625	-0.100339	0.0552534	0.069374	0.18439	0.0800218	0.0212089	531	31719	Neurology
HSBP1	O75506	-0.0997389	0.0549811	0.0696687	0.100252	0.0772901	0.1946	541	32111	Cardiometabolic II
TNR	Q92752	-0.102487	0.0564991	0.0696844	0.0838937	0.0801703	0.295356	531	31891	Neurology
NRCAM	Q92823	0.0974449	0.0537841	0.0700204	0.0731728	0.0784809	0.351148	532	31884	Cardiometabolic
TYMP	P19971	0.101371	0.055993	0.0702299	-0.115245	0.0792666	0.145978	530	31645	Cardiometabolic
BCL7A	Q4VC05	0.0977535	0.0540238	0.0703808	-0.238489	0.0783031	0.00232128	541	32111	Oncology II
SOD2	P04179	0.0992824	0.054929	0.0706895	-0.0787466	0.0785509	0.316106	531	31891	Neurology
EDEM2	Q9BV94	-0.0979417	0.0541948	0.0707283	0.0435239	0.0801418	0.58707	541	32111	Cardiometabolic II
SLAMF6	Q96DU3	0.0977794	0.0542873	0.0716796	0.0490797	0.0778264	0.528282	533	31945	Oncology
CEP43	O95684	-0.098927	0.0549325	0.0717215	0.0507755	0.076759	0.508296	532	31696	Cardiometabolic
TNFSF8	P32971	0.0964318	0.0535688	0.0718369	0.106711	0.0777699	0.17002	541	32111	Cardiometabolic II
RCOR1	Q9UKL0	-0.100931	0.056085	0.0719213	0.128028	0.0809031	0.113538	532	31884	Cardiometabolic
DKK3	Q9UBP4	0.100719	0.0559722	0.0719474	0.0195485	0.0806351	0.808446	532	31884	Cardiometabolic
DDX25	Q9UHL0	-0.0967318	0.0538289	0.0723319	0.154993	0.0774458	0.0453595	541	32111	Neurology II
EHBP1	Q8NDI1	-0.0981282	0.0546278	0.072446	0.0310227	0.0754724	0.681038	541	32111	Cardiometabolic II
KDR	P35968	-0.102432	0.0570288	0.0724707	0.110113	0.0802588	0.170072	533	31945	Oncology
GSAP	A4D1B5	-0.0964001	0.0542368	0.0755036	0.0405298	0.0761714	0.594666	533	31945	Oncology
IGFBPL1	Q8WX77	0.100669	0.056697	0.0758062	0.0683814	0.0804014	0.395047	532	31884	Cardiometabolic
CLEC4D	Q8WXI8	0.0969453	0.0546095	0.0758573	0.0463612	0.0766725	0.545401	533	31945	Inflammation
DHPS	P49366	0.0971723	0.0550094	0.0773174	-0.0616587	0.0791264	0.435837	541	32111	Oncology II
APOL1	O14791	-0.0991905	0.056187	0.0775024	0.0188516	0.0798376	0.813336	541	32111	Inflammation II
GAD2	Q05329	-0.0951382	0.0539533	0.0778429	0.093943	0.0773019	0.224261	541	32111	Inflammation II
CR1	P17927	0.0974051	0.0552483	0.0778935	0.0399875	0.0770592	0.603817	534	31982	Inflammation II
CEACAM19	Q7Z692	0.0958105	0.0543453	0.0779012	-0.0141472	0.0778868	0.855867	541	32111	Oncology II
ASGR1	P07306	0.100058	0.0569726	0.0790473	-0.0445014	0.0781874	0.569246	531	31891	Neurology
IL17RA	Q96F46	0.0955549	0.0545066	0.0795868	-0.0528198	0.0785146	0.501114	531	31891	Neurology
HYOU1	Q9Y4L1	-0.0920449	0.0525288	0.0797267	0.136574	0.0759174	0.0720226	532	31884	Cardiometabolic
CSNK1D	P48730	-0.0955794	0.0545913	0.0799771	0.136634	0.0773999	0.0775129	541	32111	Inflammation II
ARID3A	Q99856	-0.0939643	0.0537005	0.0801558	0.0947036	0.0783709	0.226892	541	32111	Neurology II
TRIM21	P19474	-0.0960774	0.054934	0.0802978	0.0748127	0.0778452	0.33653	533	31945	Inflammation
GPIHBP1	Q8IV16	0.0943311	0.0540148	0.0807427	-0.00714684	0.0760722	0.92515	541	32111	Oncology II
PDIA3	P30101	0.0952704	0.0545544	0.0807524	0.0313227	0.078926	0.691469	541	32111	Inflammation II
HMOX2	P30519	0.0976985	0.0559984	0.081043	-0.0471692	0.0803996	0.557416	531	31891	Neurology
PTPRN2	Q92932	0.0926327	0.0531161	0.081165	0.00189486	0.0764948	0.980238	531	31772	Neurology
CNTF	P26441	-0.0939382	0.0539588	0.0816968	0.0427019	0.0781468	0.584769	541	32111	Neurology II
PHLDB2	Q86SQ0	-0.0938619	0.0539535	0.081915	-0.00834717	0.0775511	0.914286	541	32111	Oncology II
MFAP4	P55083	0.0927956	0.0533835	0.0821612	-0.0418056	0.0777741	0.590904	541	32111	Inflammation II
GLI2	P10070	-0.0942675	0.0542506	0.082276	0.0870145	0.0787182	0.26899	541	32111	Inflammation II
NAMPT	P43490	0.095622	0.0550304	0.0822774	0.150943	0.0784222	0.0542608	533	31945	Oncology
INSL3	P51460	-0.132359	0.0761891	0.0823449	-0.0416884	0.0818787	0.610648	541	32111	Neurology II
CXCL13	O43927	0.0972511	0.0560629	0.0827977	0.0790852	0.0799694	0.322691	531	31891	Neurology
AKR1B1	P15121	0.0954666	0.0550359	0.0828077	-0.0899324	0.0791209	0.255687	533	31945	Oncology
NID2	Q14112	0.0943287	0.054407	0.0829605	-0.110239	0.0782503	0.158894	531	31891	Neurology
WAS	P42768	-0.0946103	0.0545862	0.0830551	0.111442	0.0774828	0.150356	533	31945	Inflammation
MYH4	Q9Y623	-0.0942012	0.0543958	0.0833136	0.0404035	0.0792382	0.610122	541	32111	Cardiometabolic II
PARP1	P09874	-0.0953396	0.0550856	0.0834953	0.11645	0.0789013	0.139971	533	31945	Inflammation
MYBPC2	Q14324	0.0995247	0.0575047	0.0835013	0.0431497	0.0798038	0.588716	541	32111	Cardiometabolic II
TRIM58	Q8NG06	-0.0937054	0.0543203	0.084518	-0.00888245	0.076345	0.907378	541	32111	Oncology II
ADRA2A	P08913	-0.0934985	0.0542004	0.0845181	0.0505087	0.0779275	0.516888	541	32111	Cardiometabolic II
DLK1	P80370	-0.0947331	0.0549194	0.0845371	0.0827788	0.0787656	0.293281	532	31884	Cardiometabolic
CTAG1A_CTAG1B	P78358	-0.0937071	0.054334	0.0845906	0.163026	0.0773766	0.0351244	539	32057	Oncology II
SNCG	O76070	0.096127	0.0557694	0.0847708	0.00339473	0.0770637	0.964864	531	31891	Neurology
KLK13	Q9UKR3	0.0933906	0.0541835	0.08478	-0.0244169	0.0779982	0.754247	526	31288	Oncology
BCL2L11	O43521-2	0.0939479	0.0545446	0.084996	-0.0894553	0.0775403	0.248639	533	31945	Inflammation
F13B	P05160	-0.0937611	0.0544363	0.084997	0.0967568	0.0782554	0.216301	536	31920	Inflammation II
MYOM3	Q5VTT5	0.0956701	0.055563	0.0851001	-0.0398555	0.0774039	0.606621	541	32111	Inflammation II
LGALS9	O00182	0.102345	0.0594404	0.0851031	0.0425858	0.082707	0.606623	528	31763	Inflammation
IMPG1	Q17R60	-0.0920578	0.0535441	0.085562	0.0339424	0.0781162	0.663917	541	32111	Neurology II
NFIC	P08651	-0.0928811	0.0540294	0.0855988	0.0798602	0.0787311	0.310419	541	32111	Neurology II
DNPEP	Q9ULA0	0.0957362	0.0558438	0.0864632	-0.0912609	0.0819083	0.265201	541	32111	Neurology II
XIAP	P98170	-0.0937451	0.054715	0.0866512	0.129047	0.0763534	0.0910045	541	32111	Inflammation II
PRDX6	P30041	0.0932217	0.0544229	0.0867283	-0.0427485	0.0785228	0.586161	533	31945	Oncology
PLA2G1B	P04054	-0.0926157	0.0541146	0.0869938	0.1574	0.0763358	0.0392134	532	31830	Cardiometabolic
DCTN6	O00399	-0.0936821	0.0547536	0.0870856	0.029634	0.0755839	0.695009	531	31891	Neurology
CD2AP	Q9Y5K6	-0.0931124	0.0544514	0.0872642	-0.00188877	0.0775514	0.980569	532	31884	Cardiometabolic
NFAT5	O94916	-0.0924773	0.054081	0.0872699	0.0436894	0.0763232	0.567034	541	32111	Inflammation II
OPHN1	O60890	-0.0932596	0.0545429	0.0872959	0.0177073	0.0769333	0.817965	541	32111	Neurology II
CLMP	Q9H6B4	0.10097	0.0590648	0.0873636	0.0929429	0.0781863	0.234543	533	31945	Oncology
AFM	P43652	-0.0939957	0.0549887	0.0873836	-0.016884	0.0782543	0.829176	541	32111	Inflammation II
ST8SIA1	Q92185	-0.0937384	0.0548513	0.0874592	0.0843831	0.0780544	0.279661	541	32111	Inflammation II
CLASP1	Q7Z460	-0.0921445	0.0539513	0.0876512	0.0359491	0.0778314	0.644164	541	32111	Oncology II
CASP4	P49662	-0.0917346	0.0538507	0.0884751	-0.00374749	0.077408	0.961388	541	32111	Oncology II
CDHR5	Q9HBB8	-0.095205	0.0559681	0.0889321	0.071121	0.0786839	0.366058	532	31884	Cardiometabolic
WNT9A	O14904	0.0951034	0.0559147	0.0889681	0.0949964	0.0799317	0.234649	533	31945	Inflammation
PHOSPHO1	Q8TCT1	0.0953504	0.0560609	0.0889735	-0.0233652	0.0776131	0.763379	531	31891	Neurology
PTX3	P26022	0.0939044	0.0553133	0.0895676	-0.0286366	0.0793342	0.718129	533	31945	Inflammation
EXOSC10	Q01780	-0.0912502	0.0537508	0.0895731	-0.00707111	0.078332	0.928072	541	32111	Cardiometabolic II
CCN5	O76076	0.100539	0.0592438	0.0896902	-0.11548	0.0771493	0.134435	531	31891	Neurology
GCLM	P48507	-0.0917393	0.0541019	0.0899471	0.14873	0.0761448	0.0507899	541	32111	Cardiometabolic II
CBX2	Q14781	-0.0905181	0.0533986	0.0900489	0.229822	0.076061	0.00251486	541	32111	Cardiometabolic II
TMPRSS11D	O60235	0.0911777	0.0538927	0.0906773	0.0235366	0.075861	0.756364	541	32051	Neurology II
SMS	P52788	-0.0918821	0.0543147	0.0907104	-0.0196925	0.078093	0.800911	541	32111	Neurology II
PFKFB2	O60825	-0.0926318	0.0547635	0.0907433	0.108304	0.0775917	0.162771	532	31887	Oncology
TNFSF10	P50591	-0.0937407	0.0554191	0.0907439	0.0479397	0.0802482	0.550245	533	31945	Inflammation
NOS3	P29474	0.0943004	0.0557506	0.0907476	0.114564	0.0783062	0.143461	531	31891	Neurology
SMAD2	Q15796	-0.0925155	0.0547754	0.0912199	-0.00755802	0.0766061	0.921408	541	32111	Oncology II
ARHGEF12	Q9NZN5	-0.0920799	0.0545618	0.0914832	-0.00222921	0.0774444	0.977036	533	31945	Inflammation
BACH1	O14867	-0.0925266	0.0548847	0.0918274	0.0660815	0.077459	0.393595	533	31945	Inflammation
ENDOU	P21128	0.0994039	0.0589874	0.0919558	-0.0533108	0.0779365	0.493957	499	29786	Oncology II
ERI1	Q8IV48	-0.0934509	0.0554818	0.0921133	0.0594708	0.0795306	0.454597	541	32111	Oncology II
NPPC	P23582	0.0968015	0.0574891	0.0922155	-0.0145572	0.0776163	0.851227	533	31945	Inflammation
NRP2	O60462	0.0938872	0.0557673	0.0922682	-0.0590501	0.0792259	0.456067	531	31891	Neurology
AZI2	Q9H6S1	-0.09179	0.0545445	0.0924053	0.108329	0.0771761	0.160419	541	32111	Neurology II
SPRED2	Q7Z698	-0.0921713	0.0547965	0.0925559	0.0546039	0.0773038	0.479968	541	32111	Inflammation II
PSAPL1	Q6NUJ1	0.0911192	0.0541828	0.0926269	-0.0761836	0.076939	0.322085	541	32111	Oncology II
CACNB1	Q02641	-0.0907016	0.0539505	0.0927238	0.0484892	0.0781386	0.534893	541	32111	Neurology II
BAG3	O95817	-0.0924334	0.0549954	0.092812	0.096212	0.0767567	0.210035	529	31836	Neurology
BECN1	Q14457	-0.0921492	0.0549676	0.0936548	0.0155399	0.0782353	0.842552	541	32111	Cardiometabolic II
DGKA	P23743	-0.0907294	0.0541843	0.0940405	0.0805211	0.0767673	0.294225	541	32111	Inflammation II
CPB1	P15086	-0.0892079	0.0532893	0.0941246	0.153919	0.0776648	0.0474973	532	31884	Cardiometabolic
TNF	P01375	0.0923992	0.0552097	0.0942081	0.0423082	0.0798197	0.596079	532	31884	Cardiometabolic
TINAGL1	Q9GZM7	0.0928764	0.0555497	0.0945342	0.00763803	0.0799533	0.923893	532	31758	Cardiometabolic
CCN3	P48745	0.0977035	0.0584448	0.094579	0.0690273	0.0824142	0.402275	532	31830	Cardiometabolic
MUC16	Q8WXI7	0.0907014	0.0542959	0.0948201	-0.101551	0.0787022	0.196941	533	31945	Oncology
AGBL2	Q5U5Z8	-0.0903446	0.0541523	0.0952477	0.0235842	0.0786712	0.764343	541	32111	Neurology II
MKI67	P46013	-0.0904491	0.0542843	0.0956716	0.225263	0.0803357	0.00504698	541	32111	Inflammation II
SRPK2	P78362	-0.091452	0.054948	0.0960449	0.0384373	0.0768276	0.61686	533	31945	Inflammation
CCL5	P13501	0.0907736	0.0547145	0.0971074	-0.116876	0.0774579	0.131325	532	31824	Cardiometabolic
LHB	P01229	0.0933501	0.0563753	0.0977486	-0.0497406	0.0781321	0.524371	533	31945	Oncology
GLB1	P16278	0.0937706	0.0566412	0.0978192	-0.047297	0.0807569	0.558096	531	31891	Neurology
DUSP29	Q68J44	0.0938386	0.0566913	0.0978723	-0.0849205	0.0804606	0.291229	541	32111	Neurology II
LCN2	P80188	0.0930747	0.0562463	0.0979711	0.0608627	0.0778392	0.434271	506	30617	Cardiometabolic
SMPDL3B	Q92485	-0.0888185	0.0537305	0.0983234	0.0477075	0.0766456	0.53365	541	32111	Oncology II
ACADSB	P45954	-0.0894087	0.0541314	0.0985966	0.0397112	0.0765256	0.603812	541	32111	Cardiometabolic II
KIT	P10721	-0.0955817	0.0578941	0.0987438	-0.0341491	0.0819801	0.677005	532	31756	Cardiometabolic
MYCBP2	O75592	-0.0896039	0.054345	0.0991891	-0.00886367	0.0787415	0.910374	541	32111	Neurology II
CCN2	P29279	0.0913058	0.0553951	0.0992986	-0.194592	0.0789352	0.0136932	526	31760	Inflammation
EFHD1	Q9BUP0	0.0934754	0.0567741	0.0996725	-0.0447926	0.0800083	0.575582	541	32111	Neurology II
BPIFA2	Q96DR5	-0.0906797	0.0551015	0.0998285	-0.057284	0.0781023	0.463285	530	30948	Cardiometabolic II
RBP1	P09455	-0.0911749	0.0554841	0.100329	0.00984741	0.0792098	0.901061	541	32111	Neurology II
GOLM2	Q6P4E1	0.092516	0.056333	0.100527	0.042009	0.0808703	0.603439	531	31891	Neurology
DSCAM	O60469	-0.0891164	0.0542873	0.100679	0.146135	0.0778534	0.0605109	541	32111	Neurology II
COL4A4	P53420	-0.0885145	0.0540132	0.101264	0.0809967	0.0783133	0.301013	541	32043	Oncology II
S100A16	Q96FQ6	0.0903079	0.0551788	0.101706	-0.103686	0.0773596	0.180144	531	31837	Neurology
VAMP5	O95183	0.090827	0.0556663	0.102757	-0.0896881	0.0789913	0.256201	532	31884	Cardiometabolic
IKZF2	Q9UKS7	-0.0893587	0.0548099	0.10303	0.226354	0.0797493	0.00453516	533	31945	Oncology
USP47	Q96K76	-0.0893472	0.0548238	0.103161	0.0185906	0.0773604	0.810089	541	32111	Cardiometabolic II
COL18A1	P39060	0.0913301	0.0560488	0.103212	0.131456	0.0800633	0.100611	525	31593	Cardiometabolic
BTLA	Q7Z6A9	0.0881739	0.0541666	0.103562	0.0563421	0.0762579	0.460007	541	32111	Oncology II
CHM	P24386	-0.0888088	0.0545623	0.103597	0.00711839	0.0765055	0.925868	541	32111	Neurology II
DEFB4A_DEFB4B	O15263	0.0909791	0.0559454	0.103905	-0.00711895	0.0799427	0.929042	529	31651	Oncology
MRPL52	Q86TS9	0.0874747	0.053873	0.104436	-0.0470327	0.0781986	0.547539	541	32045	Oncology II
CHRDL2	Q6WN34	0.095964	0.0591158	0.104521	-0.0716893	0.0840797	0.393862	532	31884	Cardiometabolic
NFATC1	O95644	-0.0886273	0.0546105	0.104611	-0.00583638	0.0770457	0.939616	533	31945	Inflammation
SCARF2	Q96GP6	0.0958518	0.059102	0.104845	0.114478	0.0829585	0.167606	531	31891	Neurology
LRCH4	O75427	-0.0885581	0.0546197	0.104941	0.144919	0.0763782	0.0577775	541	32111	Cardiometabolic II
NOS1	P29475	0.0901128	0.0556138	0.105161	0.121824	0.0799469	0.127555	531	31891	Neurology
TSPAN7	P41732	-0.0880073	0.0543656	0.105489	0.016954	0.0789118	0.829886	541	32111	Neurology II
RNF168	Q8IYW5	-0.087839	0.0542912	0.105679	0.0314791	0.0780446	0.686693	541	32111	Inflammation II
CTF1	Q16619	-0.0880984	0.0545641	0.106401	0.0277395	0.0781329	0.722567	532	31884	Cardiometabolic
SYTL4	Q96C24	-0.087554	0.0542531	0.106569	0.0203028	0.0763622	0.790336	541	32111	Cardiometabolic II
PPM1A	P35813	-0.0884411	0.0548104	0.106618	0.130242	0.0782088	0.0958511	533	31945	Oncology
ANGPTL1	O95841	0.0909663	0.0563912	0.106716	-0.0147175	0.080348	0.854663	517	31371	Cardiometabolic
SDCCAG8	Q86SQ7	-0.0881205	0.0547123	0.107263	-0.00758305	0.0764375	0.920975	541	32111	Oncology II
VWC2	Q2TAL6	0.08799	0.0546478	0.10737	0.0663373	0.0780278	0.395228	529	31776	Neurology
ENO3	P13929	-0.0914753	0.05688	0.107788	-0.102978	0.0801252	0.198717	541	32111	Cardiometabolic II
KAZN	Q674X7	-0.0875171	0.0544793	0.10818	-0.00508899	0.0762687	0.946801	541	32111	Oncology II
KIAA2013	Q8IYS2	-0.0879665	0.0547733	0.108271	0.056769	0.0781158	0.467392	541	32111	Oncology II
ACTN4	O43707	0.0884497	0.0551036	0.108461	-0.0543194	0.0779924	0.486134	533	31945	Inflammation
DPY30	Q9C005	0.0912505	0.0568528	0.108487	0.0239589	0.080733	0.766644	532	31823	Oncology
PSG1	P11464	0.0854968	0.0532755	0.108537	-0.0291857	0.075301	0.698322	531	31891	Neurology
PADI4	Q9UM07	-0.0876414	0.0546204	0.108592	0.191765	0.078095	0.0140674	531	31837	Neurology
EPHA4	P54764	0.0844825	0.0526965	0.108893	0.0408074	0.0774482	0.598264	541	32111	Inflammation II
PM20D1	Q6GTS8	0.0874018	0.0545236	0.108933	-0.115939	0.0776335	0.135329	531	31688	Cardiometabolic
GAS6	Q14393	0.0899313	0.0561248	0.109079	0.0450195	0.0788859	0.568209	528	31654	Cardiometabolic
ATXN2L	Q8WWM7	-0.0874941	0.0546045	0.109084	0.00533812	0.0766643	0.944488	541	32111	Neurology II
LTO1	Q8WV07	-0.0877614	0.0548138	0.109358	0.0544054	0.0784704	0.488106	533	31945	Inflammation
SERPINB8	P50452	0.0885554	0.0553136	0.109384	0.0855221	0.078981	0.278889	533	31945	Inflammation
SCGB3A1	Q96QR1	0.087142	0.0544761	0.109679	0.0591933	0.0786281	0.451555	541	32111	Inflammation II
MAPK13	O15264	0.0878699	0.0549592	0.10986	-0.0621719	0.0787793	0.43	541	32111	Oncology II
PBK	Q96KB5	0.0855506	0.0535105	0.109873	-0.135766	0.078186	0.0824845	541	32111	Oncology II
TXNL1	O43396	-0.0858871	0.0538055	0.110433	0.0901682	0.0785259	0.250861	539	32051	Neurology II
PPL	O60437	0.0862448	0.054068	0.110686	0.0162431	0.0757308	0.830169	541	32111	Inflammation II
DLG4	P78352	-0.0868688	0.0544869	0.110867	0.00132536	0.077171	0.986298	541	32111	Neurology II
APP	P05067	0.0873522	0.0548205	0.111066	-0.126422	0.0783615	0.106675	531	31891	Neurology
FAM20A	Q96MK3	0.090703	0.05707	0.111986	-0.0234362	0.0810157	0.772367	541	32111	Cardiometabolic II
GRIK2	Q13002	-0.0841572	0.052979	0.112173	0.00379888	0.0752651	0.959745	541	32111	Neurology II
LACRT	Q9GZZ8	-0.0876558	0.0552283	0.112478	-7.6961e-05	0.0768719	0.999201	539	32053	Oncology II
AP3S2	P59780	-0.0858266	0.0541183	0.11276	-0.0126445	0.0764935	0.868707	541	32111	Neurology II
CPA4	Q9UI42	0.0872669	0.0550311	0.11279	0.00704862	0.0783737	0.928338	525	31444	Inflammation II
ACTA2	P62736	0.0946846	0.0597155	0.112831	0.121362	0.084306	0.149996	532	31884	Cardiometabolic
TRIM25	Q14258	-0.0868116	0.054765	0.112928	0.0534425	0.0772123	0.488843	541	32111	Oncology II
ENTR1	Q96C92	0.088168	0.0557541	0.113793	-0.0831772	0.0797921	0.297215	541	32111	Cardiometabolic II
SUSD4	Q5VX71	0.0870506	0.0550625	0.113892	0.0125152	0.08	0.875686	541	32111	Oncology II
OGN	P20774	0.088486	0.0561359	0.114961	0.0129483	0.0778843	0.86796	531	31891	Neurology
DPP7	Q9UHL4	0.0863866	0.0548674	0.115381	0.0114819	0.0792758	0.884841	531	31699	Cardiometabolic
IFNLR1	Q8IU57	-0.0879877	0.0559207	0.115617	0.100723	0.0792786	0.203908	533	31945	Inflammation
SIGLEC15	Q6ZMC9	0.08687	0.0552394	0.115809	-0.0894478	0.0805719	0.266929	531	31891	Neurology
GGH	Q92820	0.0893881	0.0568933	0.116147	0.0432444	0.079026	0.584229	519	31155	Cardiometabolic
SULT2A1	Q06520	0.0897552	0.0572154	0.116712	-0.00502295	0.0826039	0.951512	533	31945	Inflammation
HNF1A	P20823	-0.0851561	0.0543326	0.117042	-0.00775921	0.0790489	0.921808	541	32111	Neurology II
ITIH1	P19827	-0.0840508	0.0537728	0.118036	0.0859243	0.0778922	0.269975	541	32111	Inflammation II
CES3	Q6UWW8	-0.0871919	0.0558173	0.118266	-0.00382329	0.0784993	0.961155	533	31945	Oncology
BLNK	Q8WV28	-0.0848428	0.0543299	0.118377	0.222208	0.0777895	0.00428296	541	32111	Inflammation II
CBLN1	P23435	0.0845028	0.0541129	0.118381	-0.0958759	0.0784214	0.221491	541	32111	Neurology II
HEBP1	Q9NRV9	-0.0855772	0.0549036	0.119072	-0.00772324	0.0779397	0.921065	532	31884	Cardiometabolic
ENTPD2	Q9Y5L3	0.0848085	0.054456	0.119381	-0.183824	0.0783542	0.018973	533	31945	Oncology
CDA	P32320	-0.0870425	0.0559197	0.119574	0.0298948	0.0789184	0.704832	536	32047	Cardiometabolic II
MYBPC1	Q00872	0.0912732	0.0586965	0.119945	-0.0514978	0.0809216	0.524521	541	32111	Cardiometabolic II
DGKZ	Q13574	-0.0850407	0.0547238	0.120184	0.0226061	0.0787355	0.774025	533	31945	Inflammation
CTBS	Q01459	0.0871135	0.0560663	0.120242	-0.098795	0.0798653	0.216079	530	31623	Inflammation II
TOP2B	Q02880	-0.0847548	0.0545682	0.120378	0.109208	0.0772436	0.157415	541	32111	Inflammation II
LYPLA2	O95372	0.0825804	0.0531897	0.120527	-0.142191	0.0770444	0.064954	541	32111	Neurology II
SNRPB2	P08579	0.0865874	0.0558097	0.120788	0.136566	0.0821664	0.0965002	541	32111	Neurology II
SELL	P14151	-0.0863755	0.055694	0.120927	0.0782823	0.0780113	0.315633	541	32111	Inflammation II
TANK	Q92844	-0.0854004	0.0550654	0.120928	0.0574279	0.0781452	0.462408	533	31945	Inflammation
VSNL1	P62760	0.0901754	0.0581945	0.121249	-0.0414613	0.0808366	0.608019	541	32111	Neurology II
GPD1	P21695	0.0904392	0.058369	0.121276	-0.159191	0.080594	0.0482431	541	32111	Oncology II
KIR3DL1	P43629	-0.0826471	0.0533741	0.121514	0.141755	0.0766016	0.0642344	533	31945	Oncology
CACNA1C	Q13936	-0.0833085	0.0538173	0.121625	0.119944	0.078544	0.126738	541	32111	Neurology II
LILRB5	O75023	0.0837778	0.0541639	0.121925	-0.0880682	0.0779401	0.258499	532	31884	Cardiometabolic
MEGF9	Q9H1U4	-0.0890266	0.0575878	0.122122	0.0833921	0.0825076	0.312151	529	31762	Cardiometabolic
CSF3	P09919	0.0866928	0.0560824	0.12215	-0.037568	0.0795324	0.636669	533	31945	Inflammation
HSD17B3	P37058	-0.083893	0.0542741	0.12217	0.0992425	0.0769255	0.197012	541	32111	Cardiometabolic II
A1BG	P04217	0.0884144	0.0572518	0.122514	0.07452	0.0788184	0.344422	541	32111	Inflammation II
KLKB1	P03952	-0.0878178	0.0568858	0.122647	0.0199938	0.0799875	0.802617	528	31464	Inflammation II
CINP	Q9BW66	-0.0839406	0.0543921	0.12277	0.0948897	0.0761332	0.212631	541	32111	Oncology II
SMPDL3A	Q92484	0.0839266	0.0544428	0.123182	-0.0377586	0.0797774	0.635999	533	31887	Inflammation
PLA2G10	O15496	0.0856651	0.0555741	0.123205	-0.0272524	0.0808564	0.736081	531	31891	Neurology
CDH2	P19022	0.0891312	0.057881	0.123584	-0.00925098	0.0805641	0.908582	532	31884	Cardiometabolic
SERPINE1	P05121	0.0851868	0.0553527	0.123809	-0.099903	0.0781767	0.20128	532	31884	Cardiometabolic
SFTPA1	Q8IWL2	0.0864286	0.0561674	0.123861	-0.0924563	0.0803614	0.249935	533	31945	Oncology
LYAR	Q9NX58	-0.0845375	0.0550371	0.124536	0.187354	0.077025	0.0149997	533	31945	Oncology
PIBF1	Q8WXW3-4	-0.0844576	0.0549983	0.124627	-0.00221234	0.07691	0.977052	541	32111	Neurology II
CRLF1	O75462	0.0881633	0.0574557	0.124917	-0.0140585	0.0803638	0.86113	533	31945	Inflammation
MMP1	P03956	0.0860876	0.0562209	0.125711	-0.0914029	0.0791356	0.248084	499	30207	Inflammation
CCL17	Q92583	0.083542	0.0545673	0.125771	-0.120656	0.077431	0.119177	525	31703	Inflammation
TET2	Q6N021	0.0817239	0.053418	0.126043	-0.0133885	0.0780099	0.863732	537	32057	Oncology II
FGD3	Q5JSP0	-0.0838507	0.0548145	0.126087	0.0259877	0.0778054	0.738373	541	32111	Neurology II
CXCL11	O14625	0.0847896	0.0554399	0.126166	-0.0655474	0.078321	0.402645	531	31891	Neurology
EIF5	P55010	-0.0822807	0.053832	0.126395	-0.000700693	0.0777616	0.992811	541	32111	Cardiometabolic II
MARCO	Q9UEW3	0.0836917	0.0548049	0.12674	-0.0163402	0.0766254	0.831134	532	31884	Cardiometabolic
ALCAM	Q13740	0.0856457	0.0561501	0.127185	0.12409	0.0783103	0.113058	532	31884	Cardiometabolic
CNST	Q6PJW8	-0.0831122	0.0544998	0.127259	-0.0574655	0.0774285	0.457982	532	31884	Cardiometabolic
CRISP2	P16562	-0.0878861	0.057635	0.127291	-0.0276503	0.0766557	0.718318	533	31945	Oncology
TNFRSF8	P28908	0.0844927	0.0554164	0.127337	0.0816106	0.0792497	0.303108	531	31891	Neurology
GTPBP2	Q9BX10	-0.0835292	0.0548013	0.127454	-0.0229908	0.0767261	0.764446	541	32111	Neurology II
TIA1	P31483	-0.0834636	0.0548094	0.127809	0.0332497	0.0770835	0.666216	525	31593	Cardiometabolic
ASRGL1	Q7L266	-0.0830558	0.0545949	0.128182	0.0262243	0.0774186	0.734811	541	32111	Cardiometabolic II
GHRL	Q9UBU3	-0.0847107	0.0559092	0.129735	0.109717	0.0765778	0.151931	532	31884	Cardiometabolic
PLXNB2	O15031	0.084128	0.0555641	0.130008	0.10478	0.0807428	0.194389	527	31700	Cardiometabolic
CALCB	P10092	0.0829685	0.0548273	0.130211	0.0872004	0.0779444	0.263246	541	32111	Neurology II
APOB	P04114	-0.0817761	0.0541944	0.131314	0.00968341	0.0778727	0.901039	541	32111	Inflammation II
SUOX	P51687	0.0862382	0.0571591	0.131366	-0.0706441	0.0804526	0.379899	541	32111	Neurology II
FLT1	P17948	0.0818223	0.0544325	0.132791	0.13718	0.0797438	0.0853846	531	31893	Oncology
PCSK7	Q16549	0.0820237	0.0546284	0.133231	-0.242821	0.0789199	0.00209236	541	32111	Oncology II
PGA4	P0DJD7	0.0765096	0.05098	0.133414	0.0854202	0.074315	0.250377	541	32111	Inflammation II
CFHR5	Q9BXR6	0.0804934	0.0536793	0.133738	-0.00501623	0.07786	0.948631	533	31690	Inflammation II
AMY1A_AMY1B_AMY1C	P0DUB6_P0DTE7_P0DTE8	-0.0839204	0.0559848	0.133878	0.0667131	0.0778782	0.391647	505	30056	Inflammation II
CRX	O43186	-0.0813706	0.0543742	0.134525	-0.00932237	0.0797549	0.906949	532	31884	Cardiometabolic
COMP	P49747	-0.0827001	0.0552956	0.134758	0.136868	0.0811079	0.0915099	525	31329	Cardiometabolic
UXS1	Q8NBZ7	0.0817112	0.0547207	0.135374	-0.00628127	0.0803135	0.937661	533	31945	Oncology
IL11	P20809	-0.0833134	0.0557964	0.135393	0.0491319	0.0797731	0.537964	533	31945	Inflammation
DPP6	P42658	0.0819364	0.0548916	0.135517	0.0206009	0.0786318	0.793327	533	31945	Oncology
PLAU	P00749	0.0824704	0.0552555	0.135561	0.00493052	0.0807906	0.951337	531	31891	Neurology
PFDN6	O15212	0.0811855	0.0544859	0.136217	-0.0809021	0.0774925	0.296486	541	32111	Neurology II
AZU1	P20160	-0.0853331	0.0572818	0.136301	0.148316	0.0814769	0.0687074	503	30348	Cardiometabolic
LGMN	Q99538	0.0817917	0.0549141	0.136369	-0.0742196	0.0797532	0.352052	533	31945	Inflammation
CSDE1	O75534	-0.0820259	0.0551162	0.136689	0.0156585	0.0781649	0.841225	541	32111	Cardiometabolic II
PRR5	P85299	-0.0809456	0.0543964	0.136733	0.139045	0.0769864	0.0709039	541	32111	Inflammation II
LAIR2	Q6ISS4	0.0806631	0.0542426	0.136993	0.0134892	0.0762757	0.859628	531	31891	Neurology
RGMB	Q6NW40	-0.0796723	0.053633	0.137409	0.0938925	0.0758058	0.215497	531	31891	Neurology
CELA2A	P08217	-0.0789669	0.0531612	0.137432	0.138914	0.0760744	0.0678451	541	32111	Cardiometabolic II
CLIP2	Q9UDT6	-0.0809272	0.0544891	0.137491	0.017523	0.0770149	0.820014	533	31945	Inflammation
FCER1A	P12319	0.0803052	0.054072	0.137503	0.0250756	0.0780025	0.747853	541	32111	Neurology II
NDST1	P52848	-0.0808679	0.0544566	0.137544	0.0368558	0.0782948	0.637832	541	32111	Oncology II
CEP290	O15078	-0.0804803	0.0542207	0.137727	0.0380433	0.0778	0.62485	541	32111	Oncology II
NFKB1	P19838	-0.081413	0.0548601	0.137806	0.0188612	0.0770156	0.806533	541	32111	Cardiometabolic II
SKAP2	O75563	-0.0812072	0.0547328	0.137888	-0.0347856	0.0769631	0.651285	533	31945	Inflammation
CFP	P27918	-0.0835274	0.0563165	0.138028	0.0867904	0.0794829	0.27486	541	32111	Inflammation II
TBC1D5	Q92609	-0.0812947	0.054848	0.138292	0.0613549	0.0773079	0.427403	533	31945	Inflammation
PTP4A3	O75365	0.0835645	0.0563819	0.13831	-0.0592891	0.078452	0.449807	541	32111	Inflammation II
PCDH17	O14917	0.0788856	0.0532473	0.138475	-0.0524541	0.0785483	0.504265	532	31884	Cardiometabolic
OGT	O15294	-0.0804021	0.0542973	0.138667	0.0829701	0.0764806	0.277987	541	32111	Oncology II
CDON	Q4KMG0	-0.0848429	0.0573002	0.138693	-0.0606342	0.0815439	0.457132	528	31825	Inflammation
PTPRF	P10586	-0.0802547	0.054207	0.138734	0.00636472	0.0786395	0.935493	532	31884	Cardiometabolic
MOG	Q16653	0.0806433	0.0545246	0.139133	0.0576756	0.0765891	0.451419	533	31945	Oncology
HJV	Q6ZVN8	0.0827012	0.0560934	0.140388	0.0373717	0.080711	0.643342	541	32111	Neurology II
CCDC28A	Q8IWP9	-0.0803026	0.0544922	0.140575	0.0913552	0.0790209	0.247645	541	32111	Neurology II
HLA_E	P13747	0.0801052	0.0544016	0.140891	0.0552349	0.0787595	0.483109	533	31945	Inflammation
GH2	P01242	-0.0794327	0.0539655	0.141043	0.0745267	0.0773258	0.335145	533	31945	Oncology
PLAT	P00750	0.0879733	0.059847	0.14157	-0.0403545	0.0817269	0.621466	529	31762	Cardiometabolic
BANK1	Q8NDB2	-0.080258	0.0546296	0.141798	-0.00354701	0.0767341	0.963131	533	31945	Inflammation
EIF1AX	P47813	-0.0806032	0.0548722	0.141853	0.0264384	0.0780835	0.734917	541	32111	Neurology II
ENPP6	Q6UWR7	-0.0868365	0.0591234	0.141905	0.0407254	0.0785175	0.603984	541	32111	Cardiometabolic II
CAMSAP1	Q5T5Y3	-0.0802309	0.0546394	0.142003	0.0216644	0.0763665	0.776648	541	32111	Neurology II
NDUFB7	P17568	-0.0805394	0.0548722	0.142168	-0.00778346	0.0769893	0.919473	541	32111	Oncology II
CHAD	O15335	-0.0809859	0.0552126	0.142431	-0.102135	0.078752	0.194659	541	32111	Inflammation II
SCARB1	Q8WTV0	0.0810178	0.055246	0.142514	-0.086051	0.0786386	0.273841	531	31891	Neurology
IL7R	P16871	-0.083238	0.0567934	0.14275	0.0528148	0.0788062	0.502739	531	31891	Neurology
CD209	Q9NNX6	-0.0809096	0.0552125	0.142806	0.104668	0.0775402	0.177062	525	31639	Cardiometabolic
MSLNL	Q96KJ4	0.0783393	0.0535585	0.143553	-0.0978688	0.077529	0.206822	541	32111	Neurology II
NACC1	Q96RE7	-0.0803183	0.0549798	0.144051	0.106639	0.0782825	0.173123	541	32111	Oncology II
CDH6	P55285	0.0792651	0.0542669	0.144111	-0.043477	0.0778175	0.576364	532	31884	Cardiometabolic
CFHR4	Q92496	-0.0778694	0.0534376	0.14506	0.0902561	0.0765979	0.238673	539	32057	Inflammation II
LRRFIP1	Q32MZ4	-0.0794095	0.0545192	0.145243	0.00888015	0.0765745	0.907678	541	32111	Oncology II
PNPT1	Q8TCS8	0.0803973	0.055248	0.145612	-0.259598	0.0803595	0.00123594	533	31945	Inflammation
PARD3	Q8TEW0	-0.0792613	0.0545277	0.146058	0.0247203	0.0778238	0.750755	541	32111	Oncology II
DNAJC21	Q5F1R6	-0.0786818	0.0542606	0.147039	0.0135828	0.0764594	0.859	541	32111	Neurology II
ZBP1	Q9H171	-0.0809464	0.0558692	0.147378	0.231667	0.0810253	0.00424729	541	32111	Inflammation II
MEPE	Q9NQ76	-0.0799473	0.0551897	0.147451	-0.136125	0.0779425	0.0807284	528	31765	Inflammation
BCAT1	P54687	0.0808708	0.0558388	0.147536	-0.0949354	0.0790915	0.230013	541	32111	Cardiometabolic II
IL12B	P29460	0.0790023	0.0548226	0.149569	-0.02327	0.0778276	0.764944	533	31945	Inflammation
SPOCK1	Q08629	-0.0775658	0.0538299	0.149601	-0.0404158	0.0788432	0.608224	531	31891	Neurology
PMCH	P20382	-0.077936	0.0541548	0.150113	0.0255355	0.0774613	0.74166	541	32111	Cardiometabolic II
GALNT7	Q86SF2	0.0787243	0.0547431	0.150415	0.076523	0.0787509	0.331195	533	31945	Oncology
DENND2B	P78524	-0.0776161	0.0539755	0.150438	0.074847	0.0768451	0.330058	541	32111	Cardiometabolic II
BTN2A1	Q7KYR7	0.0772724	0.0537842	0.1508	0.0569912	0.0768181	0.458149	533	31945	Inflammation
IFNG	P01579	0.0783434	0.0546075	0.151383	0.0380657	0.0788893	0.629436	533	31945	Inflammation
CASP3	P42574	-0.0791032	0.0551449	0.151441	0.0357663	0.0778544	0.645947	532	31884	Cardiometabolic
VSTM1	Q6UX27	0.0772911	0.0538847	0.151464	0.0981297	0.0772819	0.204169	531	31891	Neurology
PPP1CC	P36873	-0.0786513	0.0548375	0.151498	-0.0172853	0.0777965	0.824169	541	32111	Oncology II
NFATC3	Q12968	0.0794118	0.0553699	0.151514	-0.107609	0.0789766	0.173028	533	31945	Inflammation
TXNDC15	Q96J42	0.0776628	0.0542033	0.151914	0.0165219	0.0782806	0.832841	533	31945	Oncology
DPT	Q07507	0.0846848	0.0591384	0.152151	-0.0192579	0.0806483	0.811269	532	31884	Cardiometabolic
EPB41L5	Q9HCM4	-0.0786888	0.055122	0.153425	0.0129437	0.0782227	0.868572	541	32111	Neurology II
ESR1	P03372	-0.0782189	0.0548581	0.153914	0.0743687	0.0799415	0.352221	541	32111	Inflammation II
IL13RA1	P78552	-0.0789298	0.0554311	0.154468	0.152884	0.07866	0.0519434	528	31592	Oncology
ENAH	Q8N8S7	0.0782312	0.0549646	0.154649	0.0349591	0.0788591	0.657541	533	31945	Inflammation
SNED1	Q8TER0	0.0776285	0.0545575	0.154772	0.0750834	0.07645	0.326039	541	32111	Cardiometabolic II
ICAM2	P13598	0.0763794	0.0537014	0.15494	0.108963	0.0776553	0.160567	532	31884	Cardiometabolic
KHDC3L	Q587J8	0.0758362	0.053513	0.156438	-0.0465822	0.0784268	0.55254	541	32111	Oncology II
MVK	Q03426	0.0782612	0.0552433	0.156581	-0.0587445	0.0781294	0.452119	533	31945	Inflammation
CNGB3	Q9NQW8	-0.0779354	0.0550361	0.156753	0.0411997	0.07743	0.594664	541	32111	Neurology II
OTOA	Q7RTW8	-0.07594	0.0536445	0.156888	0.0776593	0.0776799	0.317439	541	32111	Neurology II
NT5C3A	Q9H0P0	-0.0778373	0.0550238	0.157183	-0.0191608	0.0785966	0.807396	533	31945	Inflammation
TJAP1	Q5JTD0	-0.0778241	0.0550415	0.157386	-0.0023101	0.0767221	0.975979	533	31945	Oncology
TWF2	Q6IBS0	-0.0773329	0.0547018	0.157445	0.043244	0.0779673	0.579139	541	32111	Cardiometabolic II
RTKN2	Q8IZC4	-0.0768916	0.0544338	0.157782	0.0963084	0.0785536	0.220191	541	32111	Cardiometabolic II
PNLIPRP1	P54315	0.0747842	0.0529747	0.15804	0.0731006	0.0778087	0.347478	541	32111	Neurology II
TSC1	Q92574	-0.0774942	0.0549587	0.158526	0.0199046	0.078279	0.799282	541	32111	Inflammation II
KDM3A	Q9Y4C1	-0.0773441	0.054924	0.159071	0.099975	0.0785302	0.202991	541	32111	Inflammation II
POLR2A	P24928	-0.0761094	0.0540706	0.159252	0.105005	0.0779393	0.177894	541	32111	Inflammation II
ENPEP	Q07075	0.075216	0.0534513	0.159372	-0.0797357	0.075473	0.290749	541	32111	Cardiometabolic II
NUB1	Q9Y5A7	-0.0772959	0.0549442	0.159485	0.0401219	0.0773213	0.603832	533	31945	Inflammation
PNLIP	P16233	-0.0742332	0.0527727	0.159528	0.139874	0.0766222	0.067926	541	32111	Inflammation II
ICA1	Q05084	-0.0773341	0.0550277	0.159913	0.0347903	0.0771694	0.652112	533	31945	Inflammation
GDNF	P39905	0.077274	0.0549881	0.159936	0.0882846	0.077856	0.256817	531	31891	Neurology
STK11	Q15831	-0.0764675	0.0544179	0.159965	0.0530656	0.076661	0.488805	532	31884	Cardiometabolic
KIR2DL2	P43627	0.0735833	0.0524271	0.160458	0.00123552	0.0758077	0.986997	541	32111	Oncology II
TXLNA	P40222	-0.0769063	0.05483	0.160727	0.0087306	0.0770219	0.909751	531	31891	Neurology
LEG1	Q6P5S2	0.0776992	0.0553994	0.160757	-0.0356465	0.0805788	0.658214	521	31029	Inflammation II
SERPINF2	P08697	-0.0787727	0.0562453	0.161358	-0.0516032	0.0797544	0.517614	531	31527	Inflammation II
ARNT	P27540	-0.0771369	0.0550974	0.16151	0.038677	0.0788299	0.623682	533	31945	Inflammation
ATOX1	O00244	0.0774929	0.0553631	0.161597	0.00360932	0.0784866	0.963321	533	31945	Oncology
LAMA4	Q16363	0.0759068	0.0542885	0.16205	-0.102564	0.0766315	0.180765	533	31945	Inflammation
LMOD2	Q6P5Q4	-0.0757396	0.0542225	0.162465	0.0358278	0.0783781	0.647588	541	32111	Neurology II
CRISP3	P54108	-0.077161	0.0552617	0.162629	0.0507059	0.0804191	0.528354	535	31818	Inflammation II
CD72	P21854	0.074897	0.0536665	0.162834	0.0896356	0.076308	0.240133	541	32111	Inflammation II
GHRHR	Q02643	-0.0763508	0.054795	0.163502	3.09962e-05	0.0776365	0.999681	531	31891	Neurology
NFE2	Q16621	-0.0761286	0.0546627	0.163712	0.00821402	0.0763775	0.914357	541	32111	Cardiometabolic II
LGALS7_LGALS7B	P47929	0.0782516	0.0562065	0.163857	-0.00583921	0.0786344	0.940805	528	31522	Oncology
RELB	Q01201	-0.0758771	0.054564	0.164344	0.0747323	0.0777595	0.336517	541	32111	Inflammation II
LIPF	P07098	-0.0734325	0.0528328	0.164558	0.0821843	0.0760357	0.279758	541	32111	Cardiometabolic II
S100A4	P26447	-0.0776582	0.0558764	0.164583	0.0199095	0.0786719	0.800214	533	31945	Oncology
DKKL1	Q9UK85	0.0748877	0.0539188	0.164864	-0.0247544	0.0770426	0.747977	533	31945	Oncology
SPRY2	O43597	-0.0759838	0.0547208	0.164963	0.0775512	0.0776886	0.318167	533	31945	Inflammation
TUBB3	Q13509	-0.0746852	0.0538582	0.165533	0.034909	0.0782063	0.655329	541	32111	Neurology II
EDIL3	O43854	0.0793549	0.0572473	0.165693	0.101572	0.0822995	0.21714	532	31884	Cardiometabolic
ITGA6	P23229	-0.0762881	0.0550434	0.165758	0.0235289	0.0789363	0.765646	533	31945	Inflammation
SLITRK1	Q96PX8	-0.0793779	0.057381	0.166559	0.159995	0.0764015	0.0362479	541	32111	Inflammation II
AAMDC	Q9H7C9	-0.0753754	0.0545052	0.166694	0.0372028	0.0781188	0.633908	541	32111	Cardiometabolic II
DDHD2	O94830	-0.0757904	0.0548682	0.167181	-0.0443568	0.0767428	0.563269	541	32111	Neurology II
GLP1R	P43220	-0.0740615	0.0536305	0.167292	0.202617	0.0777547	0.00916483	541	32111	Neurology II
CALY	Q9NYX4	-0.0742796	0.0538329	0.167643	0.126539	0.0754613	0.0935686	541	32111	Cardiometabolic II
GRK5	P34947	-0.0756643	0.0548705	0.167907	-0.0372628	0.0775049	0.630673	532	31884	Cardiometabolic
BRD1	O95696	-0.0741239	0.0538101	0.168355	0.0649031	0.0780768	0.405819	541	32111	Oncology II
CREG1	O75629	0.0766667	0.0557104	0.168771	-0.0544272	0.0801386	0.497034	524	31412	Oncology
PTPRS	Q13332	-0.0748144	0.0543812	0.168902	0.0514076	0.0778715	0.509151	532	31884	Cardiometabolic
PDCD6	O75340	0.0748908	0.0544455	0.168971	0.0559565	0.0793112	0.48048	532	31884	Cardiometabolic
LIF	P15018	0.0766456	0.055759	0.169259	-0.0604343	0.0807935	0.454454	531	31891	Neurology
SLC16A1	P53985	0.0778646	0.0566588	0.169358	-0.0355266	0.0807343	0.659906	531	31891	Neurology
SUMF2	Q8NBJ7	-0.0757664	0.0551365	0.169392	-0.00189342	0.0785609	0.980772	531	31891	Neurology
HNRNPK	P61978	-0.0754401	0.0550346	0.170445	0.0698005	0.0781915	0.372025	532	31759	Cardiometabolic
FDX1	P10109	0.0756431	0.0551877	0.170484	-0.119706	0.0782922	0.126274	541	32111	Cardiometabolic II
CDH22	Q9UJ99	-0.0741057	0.0541082	0.170817	0.121694	0.0771953	0.114923	541	32111	Oncology II
GMFG	O60234	-0.0750835	0.0548312	0.170887	0.03043	0.0781307	0.696924	541	32111	Cardiometabolic II
CORO1A	P31146	-0.0761702	0.0556675	0.171216	0.105194	0.0793124	0.184732	512	30755	Cardiometabolic
THTPA	Q9BU02	-0.0755624	0.0552641	0.171533	-0.0166644	0.0786237	0.832145	538	32051	Oncology II
IL17F	Q96PD4	0.0740617	0.0541698	0.171558	-0.0509527	0.0791247	0.519605	533	31945	Inflammation
CEND1	Q8N111	0.0738749	0.0540509	0.171699	0.265494	0.0793715	0.000822949	541	32111	Neurology II
C2	P06681	0.0764237	0.0559209	0.171738	0.0610807	0.0787339	0.437875	532	31756	Cardiometabolic
SLURP1	P55000	-0.0739636	0.0541415	0.171902	0.0847914	0.076985	0.270722	537	31870	Cardiometabolic II
RNF43	Q68DV7	0.0764238	0.0559887	0.172258	-0.112292	0.0802047	0.161494	541	32111	Oncology II
ADAMTS8	Q9UP79	-0.0757262	0.0554903	0.172355	0.0349417	0.0799165	0.661946	533	31945	Oncology
FMR1	Q06787	-0.0743114	0.054468	0.172469	0.181933	0.0778113	0.0193803	533	31945	Oncology
COL3A1	P02461	0.0737551	0.0541304	0.173026	0.0550242	0.077399	0.477136	541	32111	Cardiometabolic II
VWF	P04275	0.0749122	0.0550131	0.173288	0.0283919	0.0791112	0.719681	532	31884	Cardiometabolic
F11	P03951	-0.075804	0.0556704	0.173306	0.121193	0.0772729	0.116793	531	31627	Inflammation II
CCDC80	Q76M96	0.0766288	0.0562889	0.173404	0.0194658	0.0775934	0.801915	532	31884	Cardiometabolic
GYS1	P13807	-0.0741852	0.0545557	0.173891	0.02115	0.0775518	0.785068	532	31884	Cardiometabolic
CPXM1	Q96SM3	0.0735959	0.0541823	0.174368	-0.158922	0.0768791	0.0387181	533	31945	Oncology
PPM1F	P49593	-0.0743714	0.0547728	0.174522	0.0297972	0.0780707	0.702706	541	32111	Cardiometabolic II
CDAN1	Q8IWY9	-0.0737112	0.0543063	0.174679	0.0450719	0.0787786	0.567232	541	32111	Neurology II
PXDNL	A1KZ92	-0.0746331	0.0549938	0.174743	0.086457	0.0777758	0.266302	541	32111	Oncology II
SNAP23	O00161	-0.0742943	0.0547452	0.174752	-0.0338536	0.077448	0.662029	532	31884	Cardiometabolic
CHL1	O00533	0.0759149	0.0559578	0.174894	0.0862239	0.0784936	0.271993	532	31824	Cardiometabolic
NUCB2	P80303	0.0766487	0.0565115	0.174992	-0.0231407	0.0796677	0.77146	531	31891	Oncology
OSBPL2	Q9H1P3	-0.0743222	0.0548557	0.17546	0.0839203	0.0792217	0.289459	541	32111	Neurology II
CD70	P32970	0.0744228	0.0549397	0.175536	0.0825142	0.0772646	0.285546	533	31945	Inflammation
YOD1	Q5VVQ6	-0.0735259	0.0542843	0.17559	0.0185284	0.0771411	0.810184	541	32111	Cardiometabolic II
FOXO1	Q12778	-0.0746467	0.055176	0.176093	0.0187416	0.0776692	0.809323	533	31945	Inflammation
VNN1	O95497	0.0742188	0.0548742	0.176207	-0.0931375	0.0793288	0.240367	541	32111	Inflammation II
SFRP1	Q8N474	0.0767476	0.056751	0.176261	-0.046586	0.0796816	0.558782	529	31777	Neurology
CORO6	Q6QEF8	0.0731708	0.054132	0.176468	-0.0759874	0.0781787	0.331066	541	32111	Neurology II
ALMS1	Q8TCU4	0.072965	0.0540134	0.176738	-0.0513292	0.0771779	0.506002	541	32111	Oncology II
CPVL	Q9H3G5	0.0735012	0.0544285	0.176882	0.0766035	0.0795055	0.335297	533	31885	Oncology
PCSK9	Q8NBP7	0.0755318	0.0559446	0.176978	0.0373378	0.0785428	0.634515	532	31884	Cardiometabolic
LRRC59	Q96AG4	-0.0728104	0.0539475	0.177127	0.0147317	0.0752129	0.844715	541	32111	Cardiometabolic II
NTF4	P34130	-0.0726015	0.053942	0.178329	0.022587	0.078781	0.774338	533	31945	Oncology
ACY1	Q03154	0.0796925	0.0592115	0.178336	-0.201217	0.0804844	0.0124169	532	31884	Cardiometabolic
DDC	P20711	0.0747182	0.0556082	0.17906	0.00986746	0.0794325	0.901138	532	31816	Cardiometabolic
JUN	P05412	0.0766858	0.057076	0.179087	0.0090758	0.0807381	0.910498	533	31945	Inflammation
SH3GL3	Q99963	-0.0739422	0.0551278	0.179828	0.0847245	0.0785422	0.280716	533	31944	Oncology II
OSM	P13725	0.0751946	0.0561386	0.180426	0.0444859	0.0798138	0.577274	530	31823	Inflammation
ANXA5	P08758	0.0748957	0.0559156	0.180427	-0.0162383	0.0801526	0.839453	531	31837	Neurology
COX6B1	P14854	-0.072502	0.0541708	0.180767	0.0571653	0.0775081	0.460794	541	32111	Cardiometabolic II
FN1	P02751	-0.0735954	0.0550575	0.181321	-0.0672387	0.0800596	0.400988	541	32111	Inflammation II
PMS1	P54277	0.0736203	0.0550864	0.181402	-0.0440769	0.0801947	0.582577	541	32111	Neurology II
BTN3A2	P78410	0.0716492	0.0536779	0.181942	0.0740799	0.0785677	0.345742	533	31945	Inflammation
MCEE	Q96PE7	0.0720943	0.0540872	0.182556	-0.00818133	0.0757527	0.913995	541	32111	Neurology II
NUP50	Q9UKX7	-0.0721208	0.0541305	0.182745	0.107623	0.0787502	0.171737	541	32111	Cardiometabolic II
LYPD1	Q8N2G4	0.0726414	0.0545422	0.182913	-0.0841396	0.0801207	0.293645	531	31891	Neurology
ARL2BP	Q9Y2Y0	-0.0723545	0.0543443	0.183055	0.0301978	0.0771777	0.695593	541	32111	Cardiometabolic II
PTPRR	Q15256	0.0716741	0.0540187	0.184562	0.00764147	0.077858	0.921816	541	32111	Neurology II
SCLY	Q96I15	0.0772197	0.0582515	0.184964	-0.217473	0.083266	0.00900697	531	31825	Oncology
BCAT2	O15382	-0.0713407	0.0538184	0.184978	0.0376211	0.0780348	0.62973	541	32111	Neurology II
ARHGAP45	Q92619	-0.0715568	0.0539843	0.185002	-0.00555238	0.0760059	0.941765	541	32111	Inflammation II
ZNF174	Q15697	-0.0707654	0.0534719	0.185698	0.151772	0.0772395	0.0494196	541	32111	Inflammation II
EPHB6	O15197	0.0698384	0.0527799	0.185768	0.115485	0.0750569	0.123893	531	31831	Neurology
STXBP1	P61764	-0.0726955	0.0549585	0.185923	-0.0272296	0.079168	0.730886	541	32111	Neurology II
STX4	Q12846	0.0744823	0.0563323	0.186103	0.0073287	0.0791046	0.926185	533	31945	Oncology
HSPG2	P98160	0.074981	0.0567514	0.186429	0.0416134	0.0779425	0.593412	526	31401	Cardiometabolic
DBN1	Q16643	-0.072452	0.0548418	0.186465	0.0376096	0.0767115	0.623941	541	32111	Inflammation II
QPCT	Q16769	0.0722728	0.0547373	0.186716	0.0972327	0.0779972	0.212538	527	31586	Cardiometabolic
SCN4B	Q8IWT1	0.0701782	0.0532433	0.187482	-0.0932744	0.0759527	0.219425	541	32111	Cardiometabolic II
CTSB	P07858	0.0734935	0.0557621	0.18751	-0.00920461	0.0775795	0.905555	525	31532	Cardiometabolic
NIT1	Q86X76	-0.0735345	0.0558217	0.187735	-0.00953513	0.0781774	0.902925	541	32111	Cardiometabolic II
CRHBP	P24387	0.0735814	0.0559212	0.188239	0.044899	0.0787884	0.568767	528	31765	Inflammation
MAP2K6	P52564	-0.0724479	0.0550822	0.188419	-0.00456189	0.0783424	0.953565	533	31945	Inflammation
AHSG	P02765	-0.0718296	0.0546253	0.188526	0.0588259	0.0797317	0.460637	541	32111	Inflammation II
CLEC4M	Q9H2X3	-0.0712943	0.054273	0.188973	0.0649362	0.0767489	0.397505	541	32050	Cardiometabolic II
S100G	P29377	0.0707166	0.0538619	0.189208	-0.113422	0.0783093	0.147509	541	32111	Neurology II
S100A13	Q99584	-0.0702694	0.053525	0.189239	0.00268654	0.0757002	0.97169	541	32111	Inflammation II
SDC4	P31431	-0.071425	0.0544076	0.189258	-0.0646184	0.0786541	0.411332	532	31884	Cardiometabolic
ATP1B1	P05026	-0.0716095	0.0545935	0.189626	0.0876366	0.078022	0.26134	541	32111	Cardiometabolic II
PDGFRB	P09619	-0.0709284	0.054098	0.189821	0.126048	0.0782245	0.107101	532	31884	Cardiometabolic
FSHB	P01225	0.0947105	0.0722459	0.189876	0.0566011	0.0769748	0.462144	541	32111	Cardiometabolic II
FUT1	P19526	0.0713075	0.0544215	0.1901	-0.131945	0.0754168	0.0801963	541	32049	Oncology II
PSMA1	P25786	-0.071767	0.0547726	0.190104	0.119162	0.0778385	0.125796	533	31945	Oncology
RARRES2	Q99969	0.0755613	0.0577451	0.190693	0.0567086	0.078738	0.47139	532	31884	Cardiometabolic
CPB2	Q96IY4	-0.0716087	0.0547815	0.191156	0.036886	0.078851	0.639932	541	32050	Inflammation II
CCL22	O00626	0.0728026	0.055728	0.19142	-0.00488241	0.0798222	0.951227	524	31453	Inflammation
ATP6V1G1	O75348	-0.0715933	0.0548041	0.191434	0.0458586	0.0771329	0.552151	541	32111	Cardiometabolic II
KLB	Q86Z14	0.071506	0.0547779	0.191763	0.042644	0.0791974	0.590265	531	31891	Neurology
VASP	P50552	-0.0712655	0.054628	0.192043	0.0191402	0.07737	0.80461	541	32111	Inflammation II
DSG2	Q14126	0.0732409	0.0561713	0.192273	0.033189	0.0802154	0.679058	531	31891	Neurology
CSRP3	P50461	0.0732027	0.0561805	0.192577	-0.0900574	0.0792668	0.255902	541	32111	Cardiometabolic II
CR2	P20023	0.0710785	0.0545838	0.192851	0.0634896	0.0784069	0.418087	532	31824	Cardiometabolic
FAM171B	Q6P995	-0.0714687	0.0549492	0.193384	-0.0244507	0.0799485	0.759733	541	32111	Oncology II
C8B	P07358	-0.0706921	0.0544226	0.193962	0.176332	0.0765472	0.0212466	541	32111	Inflammation II
COMMD9	Q9P000	-0.0704363	0.0542851	0.194451	-0.0796666	0.0787854	0.311928	541	32111	Oncology II
IL13	P35225	-0.070635	0.0545775	0.195591	-0.0485285	0.078435	0.536108	533	31945	Inflammation
CFC1	P0CG37	0.0701957	0.0542396	0.195604	0.0820027	0.0802033	0.306575	533	31945	Oncology
M6PR	P20645	0.071211	0.0550653	0.195938	-0.127453	0.0787779	0.10569	541	32111	Cardiometabolic II
NFX1	Q12986	-0.0699826	0.0541345	0.196096	0.0151847	0.0749718	0.839496	541	32111	Cardiometabolic II
CHRM1	P11229	-0.0697268	0.0539763	0.196425	0.026931	0.0778572	0.729415	541	32111	Neurology II
GIMAP7	Q8NHV1	-0.0696983	0.0539672	0.196533	0.132521	0.0768593	0.0846721	541	32111	Inflammation II
ERCC1	P07992	0.0693375	0.0537874	0.197362	-0.12785	0.0774465	0.0987771	541	32111	Oncology II
PENK	P01210	0.0678375	0.0526475	0.197565	-0.049971	0.0754752	0.507917	541	32111	Inflammation II
SEMA6C	Q9H3T2	-0.0704805	0.0547117	0.19767	0.117467	0.0779715	0.13193	541	32111	Inflammation II
SUGP1	Q8IWZ8	-0.0706662	0.0548697	0.197784	0.0259631	0.0783538	0.740375	541	32111	Oncology II
HGFAC	Q04756	-0.0703696	0.0546465	0.197842	0.00436221	0.0792033	0.956078	535	31811	Inflammation II
ADAMTS13	Q76LX8	-0.070162	0.0545181	0.198112	0.0762839	0.0783849	0.330455	532	31884	Cardiometabolic
SHD	Q96IW2	-0.0692119	0.0537851	0.198156	-0.098757	0.0773831	0.201882	540	32046	Cardiometabolic II
LRIG3	Q6UXM1	0.0731511	0.0568734	0.19837	0.0871702	0.081592	0.285355	536	31999	Inflammation II
PREB	Q9HCU5	0.0705766	0.0549565	0.199063	-0.130956	0.077639	0.0916556	533	31945	Inflammation
FCRL2	Q96LA5	0.0688597	0.0537039	0.199769	0.021578	0.0757703	0.775812	533	31880	Inflammation
ADIPOQ	Q15848	0.0770687	0.0601464	0.20007	0.0176496	0.078499	0.822105	541	32111	Inflammation II
PLPBP	O94903	-0.0704899	0.0550778	0.200607	0.00608759	0.0787998	0.938422	532	31884	Cardiometabolic
SHBG	P04278	0.0795416	0.0621822	0.200837	-0.0730452	0.0852019	0.391269	541	32111	Inflammation II
PFDN4	Q9NQP4	-0.0698394	0.0545983	0.200844	0.0966771	0.0798463	0.225976	541	32111	Oncology II
GNPDA1	P46926	-0.0703966	0.0551107	0.201473	0.0423674	0.0791262	0.592345	541	32111	Cardiometabolic II
UPB1	Q9UBR1	0.0744804	0.0583539	0.20183	-0.1831	0.0809981	0.0237875	541	32111	Cardiometabolic II
RAB39B	Q96DA2	-0.0701377	0.0550134	0.202338	0.0745465	0.0783678	0.341483	541	32111	Cardiometabolic II
NUBP1	P53384	-0.0693366	0.0543984	0.202448	0.130791	0.0785267	0.0958002	541	32111	Oncology II
POF1B	Q8WVV4	0.0704866	0.0553078	0.202507	0.0045652	0.0769756	0.952708	541	32111	Inflammation II
ALDH1A1	P00352	0.0724204	0.0569368	0.203393	-0.0806542	0.0816879	0.323473	531	31891	Neurology
NOS2	P35228	-0.0696997	0.0548096	0.20349	0.0231714	0.0786124	0.768181	541	32111	Cardiometabolic II
TP53	P04637	-0.0690409	0.0543178	0.20371	0.146391	0.0782021	0.0612121	533	31945	Oncology
EVI5	O60447	-0.0693005	0.0545747	0.204146	0.0424717	0.0763416	0.57798	541	32111	Inflammation II
RSPO1	Q2MKA7	0.0704549	0.0555108	0.204366	0.00583996	0.0792526	0.941259	531	31891	Neurology
SEMA3G	Q9NS98	0.0678894	0.0535291	0.204701	0.000620577	0.0768738	0.993559	541	32111	Inflammation II
CD5L	O43866	0.0681427	0.0537469	0.204854	-0.00610271	0.0768983	0.936746	536	31920	Inflammation II
IL9	P15248	-0.0684089	0.0539647	0.204919	0.0196666	0.0769174	0.798195	541	32111	Oncology II
MAD1L1	Q9Y6D9	0.0725563	0.0573163	0.205551	0.111397	0.081748	0.172983	530	31766	Neurology
PLXDC1	Q8IUK5	-0.0697343	0.0550976	0.205638	0.0326934	0.0807412	0.685539	533	31945	Oncology
RYR1	P21817	-0.068117	0.0538567	0.205949	0.0767887	0.0771996	0.319893	541	32111	Cardiometabolic II
PDLIM7	Q9NR12	-0.0693018	0.054812	0.206103	-0.0287811	0.0766285	0.707219	533	31945	Inflammation
RIPK4	P57078	-0.0683858	0.054114	0.206325	0.0755853	0.0780542	0.33286	541	32111	Cardiometabolic II
SLAMF7	Q9NQ25	0.0677302	0.053638	0.206687	0.0328421	0.0772874	0.670884	533	31945	Inflammation
PODXL2	Q9NZ53	0.0693032	0.0548917	0.206753	-0.0591233	0.0783655	0.450575	533	31945	Oncology
NTRK2	Q16620	-0.0694929	0.0550535	0.206848	0.0636666	0.0775418	0.411611	532	31884	Cardiometabolic
CCL11	P51671	0.0715087	0.0567092	0.207319	0.0841943	0.0798145	0.291482	533	31945	Inflammation
CD33	P20138	0.0683822	0.0542393	0.207399	-0.0101596	0.0775984	0.895835	533	31945	Oncology
ID4	P47928	-0.0682513	0.0541393	0.207431	0.011146	0.0773081	0.885361	541	32111	Oncology II
CHIT1	Q13231	0.068154	0.0541543	0.208206	-0.0393542	0.0760061	0.604614	526	31579	Cardiometabolic
BCAM	P50895	0.0684648	0.0544263	0.208415	0.0979598	0.0796388	0.218678	531	31891	Neurology
PZP	P20742	-0.0875099	0.069604	0.208662	0.12602	0.081028	0.119884	541	32111	Inflammation II
DBNL	Q9UJU6	-0.0688643	0.0548149	0.209005	-0.0134524	0.0770957	0.861481	533	31945	Inflammation
TXNDC9	O14530	-0.0683954	0.0544699	0.209241	0.0314504	0.0772239	0.683815	541	32111	Neurology II
CXCL12	P48061	0.0685404	0.0546028	0.209387	0.0187787	0.0781513	0.810108	533	31945	Inflammation
ITIH5	Q86UX2	0.0681611	0.0543681	0.209953	-0.155298	0.0783057	0.0473417	541	32111	Oncology II
EEF1D	P29692	-0.0683954	0.0546046	0.210367	0.0171177	0.0774916	0.825172	541	32111	Cardiometabolic II
SLC39A14	Q15043	0.0681495	0.0544207	0.210471	0.010588	0.0789572	0.893325	531	31891	Neurology
DNMBP	Q6XZF7	-0.0699581	0.05588	0.210594	0.0812453	0.0786688	0.30172	531	31891	Neurology
PLEKHO1	Q53GL0	-0.0681896	0.0545511	0.211295	0.0264588	0.0765918	0.729755	541	32111	Neurology II
TDO2	P48775	0.0687541	0.0550289	0.211512	-0.135444	0.0779131	0.082141	541	32111	Neurology II
SERPINI2	O75830	-0.0676144	0.0541181	0.211524	0.142289	0.0770057	0.0646347	541	32111	Oncology II
NXPE4	Q6UWF7	-0.0681042	0.0546459	0.212661	0.0776617	0.0777365	0.317776	541	32111	Cardiometabolic II
FYB1	O15117	-0.0685226	0.054994	0.212764	-0.0438419	0.0774036	0.571117	529	31835	Neurology
MSMB	P08118	0.0687564	0.0552208	0.213088	0.090761	0.0786671	0.248608	524	31360	Cardiometabolic
GGCT	O75223	-0.0685206	0.0550323	0.213096	-0.0243271	0.0784336	0.756438	540	32045	Cardiometabolic II
SGSH	P51688	0.0687161	0.0552622	0.2137	-0.138823	0.0792073	0.079661	529	31566	Cardiometabolic II
IL6R	P08887	0.0679811	0.0547124	0.214046	-0.018932	0.078767	0.810056	527	31454	Cardiometabolic
DNAJC9	Q8WXX5	0.0679041	0.0546583	0.214112	-0.0434168	0.0786321	0.580845	541	32111	Oncology II
ITGAX	P20702	-0.0680766	0.0548261	0.214354	-0.0238037	0.0784315	0.761511	541	32111	Oncology II
MDGA1	Q8NFP4	-0.0687615	0.0555189	0.215522	0.0983211	0.0792052	0.214478	531	31891	Neurology
SERPINA9	Q86WD7	0.0683165	0.0551935	0.215803	0.0663596	0.0787695	0.399535	530	31772	Oncology
L1CAM	P32004	0.0674788	0.0545467	0.216057	0.0379678	0.0791788	0.631569	533	31945	Oncology
GOT1	P17174	0.0681021	0.0550879	0.216368	-0.0585925	0.0795713	0.461516	541	32111	Cardiometabolic II
AOC1	P19801	-0.0674448	0.0545889	0.216643	-0.0888949	0.0791394	0.261323	533	31945	Inflammation
COL15A1	P39059	0.0678329	0.0549067	0.216674	-0.0527497	0.0764937	0.490449	541	32111	Cardiometabolic II
SDHB	P21912	0.0682434	0.0553662	0.217731	-0.140081	0.0792678	0.0771966	541	32111	Oncology II
SCG3	Q8WXD2	0.0686612	0.0557299	0.217936	-0.0339921	0.0774325	0.660669	528	31825	Inflammation
SOD3	P08294	-0.0703793	0.0571267	0.217954	0.0236363	0.0808377	0.769987	541	32111	Inflammation II
SEZ6L	Q9BYH1	0.0690592	0.0561329	0.218593	0.0475665	0.0775556	0.539664	533	31945	Oncology
PPP1R14A	Q96A00	-0.0670973	0.0545429	0.218632	0.0448958	0.0773334	0.561545	541	32111	Neurology II
NAA80	Q93015	-0.0669842	0.0545664	0.219608	-0.0354774	0.0759883	0.640587	541	32111	Neurology II
STXBP3	O00186	-0.0675475	0.0550765	0.220037	0.0646317	0.076524	0.398337	533	31945	Oncology
IL20	Q9NYY1	-0.0669486	0.0545952	0.220096	0.0953599	0.0780886	0.22202	533	31945	Inflammation
AKT1S1	Q96B36	-0.0671792	0.0548339	0.220522	0.010098	0.0789809	0.898265	531	31891	Neurology
IL3RA	P26951	0.0673516	0.0550209	0.220911	0.0968264	0.0798611	0.225346	533	31945	Inflammation
HRG	P04196	-0.0663596	0.0543419	0.22203	0.0435139	0.0779819	0.576845	536	31920	Inflammation II
TCTN3	Q6NUS6	0.0675513	0.0553206	0.222052	-0.0897551	0.0793906	0.258244	541	32111	Cardiometabolic II
APOA1	P02647	-0.0687833	0.0563751	0.222427	-0.0670444	0.0791062	0.396703	541	32111	Inflammation II
CCER2	I3L3R5	0.0654591	0.0536695	0.22259	0.00599907	0.0789909	0.939462	541	32111	Cardiometabolic II
RABEPK	Q7Z6M1	0.0681536	0.0558799	0.2226	-0.114036	0.0799721	0.153885	533	31945	Oncology
PRKAR1A	P10644	-0.0669592	0.0549044	0.222632	-0.021792	0.0780933	0.780205	532	31884	Cardiometabolic
ELAVL4	P26378	0.0668578	0.0548224	0.222641	-0.0628206	0.0779084	0.420047	541	32111	Neurology II
CA6	P23280	-0.0715078	0.0586439	0.222708	-0.135427	0.0812826	0.0956895	528	31770	Neurology
ATP5PO	P48047	-0.0667767	0.0547916	0.222942	0.093408	0.0770488	0.225389	531	31891	Neurology
SMOC1	Q9H4F8	0.0692338	0.0568201	0.223043	0.107631	0.0827085	0.193144	533	31945	Oncology
SMAD1	Q15797	-0.0667476	0.0547966	0.223187	-0.00459064	0.0771938	0.952578	533	31945	Oncology
GZMH	P20718	-0.0647876	0.0532797	0.223989	0.111018	0.0757028	0.142513	532	31884	Cardiometabolic
CLGN	O14967	0.0662671	0.0544985	0.224007	-0.0134416	0.0772755	0.86191	541	32111	Neurology II
ITGB7	P26010	0.0665962	0.0547702	0.224015	0.0289356	0.0792367	0.714978	533	31945	Oncology
MICALL2	Q8IY33	-0.0664414	0.05469	0.224414	-0.00231062	0.0759622	0.975734	541	32111	Neurology II
NEXN	Q0ZGT2	-0.0653366	0.0538134	0.224697	0.00453167	0.0753229	0.952026	541	32111	Inflammation II
CWC15	Q9P013	0.0692354	0.0571534	0.225743	0.0752351	0.0832977	0.366416	534	31931	Oncology II
ADAMTS15	Q8TE58	0.0694125	0.0573695	0.22631	0.0707114	0.0780252	0.364797	533	31945	Oncology
TAP1	Q03518	0.065262	0.0539844	0.226699	-0.022364	0.0774432	0.77275	541	32111	Oncology II
TDRKH	Q9Y2W6	-0.0661124	0.0547017	0.226817	0.0424044	0.0770682	0.582169	531	31891	Neurology
RAB11FIP3	O75154	-0.065524	0.0542544	0.227156	0.0209533	0.0764022	0.783892	541	32111	Cardiometabolic II
KLK11	Q9UBX7	0.0640928	0.0530904	0.22734	0.0790006	0.0776628	0.309046	528	31709	Oncology
NOP56	O00567	-0.064781	0.0537147	0.22781	0.176285	0.0762729	0.0208198	541	32111	Cardiometabolic II
STX7	O15400	-0.0657814	0.0545798	0.228113	0.0454134	0.0774814	0.557794	541	32111	Inflammation II
GFRAL	Q6UXV0	-0.0680131	0.0564383	0.22817	0.0484498	0.0798972	0.544248	525	31144	Neurology II
CYB5R2	Q6BCY4	0.0669626	0.0556125	0.228554	0.0427846	0.0782063	0.584328	535	31778	Oncology II
CLEC10A	Q8IUN9	0.0657883	0.0546396	0.228574	-0.0198122	0.0787449	0.801351	531	31891	Neurology
SHH	Q15465	-0.0655108	0.0544283	0.228738	-0.0376223	0.0778203	0.628775	541	32111	Inflammation II
PACS2	Q86VP3	-0.0655697	0.0545037	0.228963	-0.000419992	0.0769918	0.995648	541	32111	Cardiometabolic II
TEK	Q02763	0.0651378	0.05416	0.229096	0.0849871	0.0781785	0.276997	533	31945	Oncology
GOPC	Q9HD26	-0.0656593	0.0545972	0.229126	-0.00291386	0.0770896	0.969848	533	31945	Inflammation
DYNC1H1	Q14204	-0.0658461	0.0547685	0.229262	-0.0331696	0.0782336	0.671579	541	32111	Oncology II
PSMG3	Q9BT73	-0.0656858	0.0546577	0.229454	0.0586918	0.078197	0.452916	533	31945	Inflammation
AMFR	Q9UKV5	0.0676674	0.0563814	0.230072	-0.0693061	0.080109	0.386958	531	31891	Neurology
SUSD1	Q6UWL2	-0.0653789	0.0544752	0.230077	0.0216934	0.0777236	0.78016	532	31884	Cardiometabolic
SMAD3	P84022	-0.0648995	0.0540846	0.230153	-0.0155023	0.0748607	0.835945	541	32111	Oncology II
ADD1	P35611	-0.0646663	0.0539274	0.230475	-0.0282515	0.0765778	0.712184	541	32111	Inflammation II
SIRT5	Q9NXA8	0.0657101	0.0548559	0.230968	0.0721951	0.0789087	0.360234	531	31891	Neurology
BPIFB2	Q8N4F0	0.0675121	0.0563692	0.231042	-0.0110911	0.078116	0.887094	541	32051	Cardiometabolic II
UBE2B	P63146	-0.0647492	0.0541195	0.231536	0.00993575	0.0772508	0.897661	541	32111	Oncology II
ATRN	O75882-2	-0.0653397	0.0546492	0.231845	0.0137468	0.0778937	0.859916	541	32111	Inflammation II
SNAPIN	O95295	-0.0652718	0.0546256	0.232128	-0.0120799	0.0774864	0.876114	541	32111	Neurology II
FRMD4B	Q9Y2L6	-0.0648788	0.0543094	0.232237	0.0180513	0.0761882	0.81271	541	32111	Cardiometabolic II
AKR1C4	P17516	0.0657556	0.0550508	0.232301	-0.0331992	0.0785361	0.672496	532	31884	Cardiometabolic
SEMA7A	O75326	0.0640192	0.0536861	0.233076	0.0988821	0.0777219	0.203282	529	31762	Cardiometabolic
DPP4	P27487	-0.0687106	0.0577098	0.233802	-0.074732	0.0810889	0.356734	520	31100	Cardiometabolic
PLXNA4	Q9HCM2	-0.0650358	0.0546317	0.233874	-0.0282764	0.0769686	0.713339	533	31945	Inflammation
DCUN1D2	Q6PH85	-0.0636847	0.0536153	0.234909	0.0730162	0.0776391	0.346983	541	32111	Oncology II
DEFA1_DEFA1B	P59665	0.0664786	0.056058	0.235665	0.0968797	0.0777621	0.21282	507	31058	Cardiometabolic
CD99L2	Q8TCZ2	0.0661988	0.0558312	0.235742	-0.0373599	0.0790564	0.636518	531	31891	Neurology
PLIN1	O60240	0.0692127	0.0583999	0.235957	-0.0994005	0.0800528	0.214352	531	31891	Neurology
CMC1	Q7Z7K0	-0.0643789	0.0543847	0.236504	0.00458154	0.0765575	0.95228	541	32111	Cardiometabolic II
ADGRF5	Q8IZF2	0.0652649	0.0551744	0.236856	-0.0640646	0.0781511	0.412357	541	32111	Cardiometabolic II
IL1B	P01584	-0.0640837	0.0542149	0.237193	0.130447	0.0788606	0.0980981	532	31749	Inflammation
KLK10	O43240	0.0639236	0.0541055	0.237419	0.0371025	0.0787779	0.637658	532	31881	Oncology
CD244	Q9BZW8	0.0639285	0.0541171	0.237484	-0.0080121	0.0776092	0.917775	533	31945	Inflammation
CD164	Q04900	0.0647654	0.0549742	0.238755	-0.139189	0.078498	0.0762026	531	31891	Neurology
AMOTL2	Q9Y2J4	-0.0652803	0.0555219	0.239691	-0.0595275	0.0790944	0.451683	541	31990	Oncology II
DNAJA2	O60884	-0.0649472	0.0552596	0.23987	-0.00295475	0.0779999	0.969782	530	31823	Inflammation
TREH	O43280	-0.0637504	0.0542964	0.240348	0.0283183	0.078723	0.719056	541	32111	Cardiometabolic II
TNIP1	Q15025	-0.0640963	0.054598	0.240408	0.0503341	0.0773501	0.51522	541	32111	Neurology II
CTNNA1	P35221	-0.0634734	0.0540735	0.240461	-0.0601515	0.0772989	0.43647	541	32111	Neurology II
SARG	Q9BW04	-0.0641619	0.054716	0.240942	-0.0108328	0.0764309	0.88729	536	31987	Cardiometabolic II
EDNRB	P24530	-0.0644652	0.0549992	0.241152	0.0881345	0.0795643	0.267985	541	32111	Inflammation II
CD4	P01730	0.064833	0.0554313	0.242158	0.0461574	0.0789367	0.558723	532	31882	Inflammation
LRP11	Q86VZ4	0.0628821	0.0538107	0.242573	0.0562403	0.0770186	0.465258	532	31884	Cardiometabolic
ITGAL	P20701	0.0631985	0.0540955	0.242695	0.0829549	0.0777013	0.285695	541	32111	Inflammation II
SH3BP1	Q9Y3L3	0.0643495	0.0551839	0.243578	-0.00287888	0.0802962	0.971399	541	32111	Oncology II
C2CD2L	O14523	0.0645645	0.0554536	0.244303	0.00752218	0.0801057	0.925186	531	31831	Neurology
NME1	P15531	-0.0629475	0.0540683	0.244334	0.0496758	0.0775084	0.521582	541	32111	Inflammation II
C1S	P09871	0.0637513	0.0547706	0.244437	0.012981	0.0774167	0.866838	541	32111	Inflammation II
BTNL10	A8MVZ5	0.0621312	0.0534001	0.244625	-0.0828339	0.0770644	0.282435	541	32111	Oncology II
FNTA	P49354	0.0647646	0.0556723	0.244701	-0.121271	0.0781855	0.120885	541	32111	Oncology II
SERPINB5	P36952	0.0631087	0.0542764	0.24494	-0.035869	0.0781412	0.646213	532	31884	Cardiometabolic
CEP350	Q5VT06	0.0624863	0.0537828	0.245306	-0.0445523	0.0775653	0.565707	541	32111	Oncology II
[truncated: 1,655 more rows]

## Sheet: ST7
Supplementary Table 7: Pathway enrichment analysis results
[truncated: 453 more rows]

[truncated: 10 more sheets: ST8, ST9, ST10, ST11, ST12, ST13, ST14, ST15, ST16, ST17]
