# Supplementary material for: Dissecting the genetic and proteomic risk factors for delirium
Source: Nat Aging. 2025 Nov 24;6(1):235–51. doi: 10.1038/s43587-025-01018-6 (PMC12823428; doi:10.1038/s43587-025-01018-6)
Supplement: Supplementary file 4 — Table 1 summary statistics. [file 43587_2025_1018_MOESM4_ESM.xlsx]

## Sheet: supdata_table1
	PWAS				Discovery MR (UKB) - IVW					Discovery MR (UKB dementia free) - IVW					Replication MR (FinnGen) - IVW				MR Egger intercept test		Cochran's Q test		Weighted Median MR						Maximum Likelihood MR						MR Egger MR						Coloc	Druggability
PROTEIN	PWAS significance	BETA	PVALUE	FDR	nsnp.MRdisc	b.MRdisc	se.MRdisc	pval.MRdisc	fdr.MRdisc	nsnp.nodem	b.nodem	se.nodem	pval.nodem	fdr.nodem	nsnp.MRrep	b.MRrep	se.MRrep	pval.MRrep	egger_intercept.pval.MRdisc	egger_intercept.pval.MRrep	Q_pval.MRdisc	Q_pval.MRrep	WM.b.MRdisc	WM.se.MRdisc	WM.pval.MRdisc	WM.b.MRrep	WM.se.MRrep	WM.pval.MRrep	ML.b.MRdisc	ML.se.MRdisc	ML.pval.MRdisc	ML.b.MRrep	ML.se.MRrep	ML.pval.MRrep	MR_Egger.b.MRdisc	MR_Egger.se.MRdisc	MR_Egger.pval.MRdisc	MR_Egger.b.MRrep	MR_Egger.se.MRrep	MR_Egger.pval.MRrep	PP.H4.abf	druggability_tier	small_mol_druggable	bio_druggable	adme_gene
PON3	Nominal	-0.123888	0.0167318	0.0978982	21	-0.12162	0.0374746	0.0011729	0.0430164	21	-0.169091	0.04471	0.000155612	0.0159606	20	-0.0501006	0.0583575	0.39061	0.365349	0.788163	0.742804	0.714544	-0.119255	0.0538327	0.0267401	-0.0680646	0.082482	0.409255	-0.122176	0.0376052	0.00115845	-0.0500874	0.0584753	0.391691	-0.178034	0.0714472	0.022118	-0.0237251	0.112952	0.835991	0.0745786	Tier 1	N	Y	Y
ADAM8	FDR	0.175207	9e-05	0.00169566	22	0.103105	0.0318056	0.00118802	0.0430164	22	0.117377	0.0412438	0.00442812	0.104001	21	0.0768287	0.04628	0.0968977	0.314254	0.725245	0.816047	0.872208	0.0893572	0.0438235	0.0414475	0.0685522	0.0606605	0.258436	0.103394	0.0318903	0.00118624	0.0769081	0.0463708	0.0972072	0.0611976	0.0515721	0.249274	0.0975817	0.0743422	0.204953	0.205278	Tier 2	Y	Y	N
GGH	Nominal	0.100311	0.0321599	0.153921	36	0.0892992	0.0254127	0.000441486	0.0224539	36	0.121283	0.0302985	6.2563e-05	0.0108649	35	0.126489	0.035482	0.000364017	0.780692	0.277825	0.919095	0.979902	0.093344	0.033965	0.00599156	0.152822	0.0524233	0.00355521	0.0894836	0.0254749	0.000443709	0.126819	0.0355615	0.000362214	0.0982884	0.0408882	0.0218222	0.175309	0.056714	0.00403494	0.513263	Tier 2	Y	Y	N
PVR	FDR	0.173942	0.000100495	0.00182223	45	0.0854039	0.0246112	0.000520221	0.0247534	45	0.0899547	0.0222219	5.16505e-05	0.0108649	45	0.136703	0.036685	0.000194235	0.662862	0.772245	0.00164587	0.00160489	0.069303	0.030463	0.0229068	0.109459	0.0454523	0.0160311	0.0856946	0.018707	4.63e-06	0.13769	0.0278649	7.76e-07	0.0975947	0.0372584	0.01212	0.124745	0.0553148	0.0292667	0.0401227	Tier 3A	N	Y	N
APOE	FDR	-0.150285	0.000767129	0.00924283	36	-0.525573	0.0368387	3.52e-46	6.12e-43	36	-0.240986	0.036741	5.41542e-11	9.412e-08	35	-0.346694	0.0445506	7.14e-15	0.939018	0.369296	1.39e-06	0.00243621	-0.568044	0.0309352	2.63e-75	-0.381069	0.0437922	3.27e-18	-0.523412	0.023861	1.18e-106	-0.34431	0.0333265	5.08e-25	-0.522902	0.0509697	6.04e-12	-0.308645	0.061173	1.61e-05	0.999423	Tier 3A	N	Y	N
DPP10	FDR	0.13307	0.00247705	0.0231006	35	0.136049	0.0353493	0.000118739	0.00789429	35	0.171647	0.0421669	4.68816e-05	0.0108649	35	0.0677253	0.049033	0.167212	0.56829	0.719732	0.938642	0.726986	0.12642	0.0515423	0.0141773	0.142771	0.0770639	0.063936	0.137251	0.0355116	0.000111108	0.0678809	0.0492134	0.167797	0.0880855	0.0904167	0.337036	0.109839	0.126275	0.390674	0.106153	Tier 3B	Y	N	N
CCL25	Nominal	0.0990965	0.0303621	0.148927	46	0.0621324	0.0175971	0.000414255	0.0218174	46	0.0557472	0.0210143	0.00798206	0.145044	45	-0.0449661	0.0238104	0.0589584	0.932693	0.985954	0.563547	0.460741	0.0638215	0.0257876	0.0133275	-0.0168701	0.0362865	0.641994	0.0623571	0.017627	0.000403784	-0.0448087	0.0237708	0.0594252	0.063987	0.0280426	0.0273953	-0.044448	0.0378956	0.24729	0.0957796	Tier 3B	N	Y	N
DSC2	Bonferroni	0.215452	2.28e-06	0.000100762	18	0.197628	0.0512922	0.000116685	0.00789429	18	0.214979	0.0639356	0.000772586	0.0382281	18	-0.069742	0.0675168	0.301624	0.147566	0.0862176	0.549075	0.950926	0.188376	0.0698692	0.00701533	0.0173835	0.0874533	0.842439	0.200533	0.0517119	0.000105369	-0.0693825	0.0676846	0.305323	0.0785788	0.0935434	0.413271	0.123907	0.125609	0.338597	0.200527
NT5C1A	FDR	0.211319	2.59e-05	0.000635491	3	0.484369	0.14296	0.000703689	0.0313593	3	0.592227	0.168967	0.000456645	0.0287179	3	-0.248266	0.188398	0.187578	0.65831	0.619446	0.539969	0.790243	0.54026	0.171138	0.00159471	-0.255808	0.210005	0.223183	0.486509	0.146357	0.000886963	-0.248573	0.189021	0.188492	0.782881	0.521682	0.3742	-0.682386	0.664846	0.491712	0.0190517
PILRA	FDR	0.185355	3.29e-05	0.000752784	92	0.0435641	0.0135341	0.0012871	0.0452512	92	0.00881067	0.0150694	0.558768	0.858872	90	0.0843795	0.0189923	8.88e-06	0.0667596	0.225141	0.0943298	0.123774	0.0612055	0.0205123	0.00284658	0.0913597	0.027972	0.00109036	0.0437323	0.0123794	0.000411366	0.0846674	0.0175542	1.41e-06	0.0912997	0.0289835	0.00221617	0.130198	0.0420194	0.00261093	0.174681
LAYN	FDR	0.136013	0.00225262	0.0215205	31	0.118379	0.0323129	0.000248784	0.0149099	31	0.0246205	0.0385234	0.522754	0.850007	31	-0.0220881	0.0491188	0.652936	0.506418	0.743133	0.52619	0.751854	0.0913359	0.0482096	0.0581511	-0.0469073	0.0701004	0.503403	0.119852	0.0324528	0.000221511	-0.0220797	0.0492128	0.653679	0.0783885	0.0676558	0.256057	-0.0507127	0.0994881	0.614094	0.0592995
