# Supplementary material for: Dissecting the genetic and proteomic risk factors for delirium
Source: Nat Aging. 2025 Nov 24;6(1):235–51. doi: 10.1038/s43587-025-01018-6 (PMC12823428; doi:10.1038/s43587-025-01018-6)
Supplement: Supplementary file 5 — Full colocalization results. [file 43587_2025_1018_MOESM5_ESM.csv]

protein	lead_variant	chrom	bp_lead_hg19	bp_min_hg19	bp_max_hg19	nsnps	PP.H0.abf	PP.H1.abf	PP.H2.abf	PP.H3.abf	PP.H4.abf
A1BG	rs526936	1	234852204	234599435	235819437	298	0.00281567215492931	0.974017499010244	3.4434898098598e-05	0.0119007351751439	0.0112316587615835
A1BG	rs1395	2	27424636	26894986	28598778	229	1.22202661395671e-54	0.955265699787621	1.07886095184446e-56	0.00839718512056833	0.036337115091806
A1BG	rs35332062	7	73012042	71874886	73334603	160	2.95075839903392e-17	0.982846133717863	1.75088037670378e-19	0.00582054369387358	0.0113333225882609
A1BG	Affx-29969561	7	150325175	149840659	150711506	190	0.000268501330290239	0.985837759148257	1.47557407180364e-06	0.00540928025357476	0.00848298369380711
A1BG	rs45601339	19	58718247	57521336	59118840	438	2.08543600158107e-54	0.959468489642549	2.28350858461402e-56	0.0104759226878774	0.0300555876695748
AAMDC	rs1354034	3	56849749	56433908	58157520	278	4.44916106665606e-05	0.972592410057512	4.17890136725142e-07	0.00911688708062687	0.0182457933610581
AAMDC	rs3130975	6	31081838	30798169	31571219	1590	0.0166538878519563	0.933891966187675	0.000654898800780098	0.0367123545201586	0.01208689263943
AAMDC	rs77964909	11	76499650	74412352	76797210	436	2.98902612564032e-26	0.964216862166934	3.75123365647897e-28	0.0120772346489173	0.023705903184146
AAMDC	rs948977	11	76801982	76797210	78355059	230	0	0.97982513776608	0	0.00886295619729008	0.0113119060368478
AAMDC	rs17136959	11	78373037	78355059	80722374	570	1.55576743295449e-19	0.897389398062936	1.48294444284013e-20	0.0855213139934428	0.0170892879436209
AARSD1	rs1354034	3	56849749	56433908	58157520	278	4.71567754131097e-12	0.972636079450321	4.42922857358191e-14	0.00911729641726615	0.0182466241276526
AARSD1	rs10774625	12	111910219	110336720	113263519	318	0.0203778973178732	0.690066521692136	0.000608048516855181	0.0203220133726902	0.268625519100445
AARSD1	rs35166621	17	41113131	39899811	41772088	257	1.24523474747867e-36	0.982632454943238	1.23193271690725e-38	0.00971370249117424	0.00765384256558919
ABCA2	rs12348881	9	139911983	139500343	141144797	78	0.994012256929838	0.0032060158288983	0.00268086740553521	8.55437195635325e-06	9.23054637724019e-05
ABHD14B	rs115615481	3	47441508	46657501	47727213	126	5.69819624466038e-15	0.965997774443824	2.21796805272691e-17	0.00372978093144042	0.0302724446247314
ABHD14B	rs114767869	3	48069438	47727213	49316973	174	6.64513455977936e-24	0.944971883449286	4.8837531318331e-26	0.00689681368473847	0.0481313028659791
ABHD14B	rs116781994	3	49831058	49316973	51832016	258	4.58624644473498e-48	0.937276699482135	1.13916976298999e-49	0.0232413706905294	0.0394819298273305
ABHD14B	rs190682742	3	52087012	51832016	54081391	372	1.2236499179717e-130	0.941220353160317	1.54601032905182e-132	0.0118448355924296	0.0469348112472694
ABHD14B	rs1354034	3	56849749	56433908	58157520	278	0.00107484137862978	0.971583282033865	1.00955124785137e-05	0.00910743022731189	0.0182243508477143
ABHD14B	rs6993770	8	106581528	104988753	107410755	359	0.00142192124495442	0.979906522725435	1.4711725058177e-05	0.0101299497589297	0.00852689454562271
ABHD14B	rs7080386	10	65048306	63341696	65794115	397	0.000111788733534523	0.97630909787665	1.36296282066147e-06	0.0118917765648602	0.0116859738621342
ABHD14B	rs11605246	11	198062	70856	1213591	322	0.0023590828050917	0.968980381488611	2.78877989308196e-05	0.0114375660602964	0.0171950818470695
ABL1	rs1354034	3	56849749	56433908	58157520	278	1.35835887895672e-13	0.972636079237763	1.27584677008709e-15	0.0091172964150503	0.0182466243470501
ABL1	rs342296	7	106372903	105682906	107780179	437	0.0255916643448869	0.950387138418906	0.000382144649042321	0.0141820920755709	0.0094569605115936
ABO	rs11243818	9	135406494	135298843	137041123	571	0	0.968709728604397	0	0.0220629645638404	0.00922730683234484
ABO	rs74421545	19	5833113	5811853	6684886	258	0.00900851760468347	0.947955480164295	0.000112439423693988	0.0118007425936716	0.0311228202136559
ACAA1	rs7518201	1	203773096	203334735	204681069	344	0.0277063792942184	0.627625945050591	0.0141475112392316	0.320470118703348	0.0100500457126111
ACAA1	rs1260326	2	27730940	26894986	28598778	229	0.00449312930129504	0.950745411757041	3.96673992153095e-05	0.0083572505257521	0.0363645410166964
ACAA1	rs41285115	3	38158982	36486843	38356117	351	2.49903584182307e-18	0.97662732167562	3.21324539593491e-20	0.0125465898252683	0.0108260884991125
ACAA1	rs4835265	4	146821410	146178188	148521874	360	2.03625553921858e-08	0.969795015577979	2.80661980743338e-10	0.0133500622041038	0.0168549015746988
ACAA1	rs4940691	18	56095378	55213839	56530221	365	7.56805403976258e-05	0.968313263628298	1.7567007769934e-06	0.0224673976905289	0.00914190143999828
ACADM	rs17587071	1	76225083	74326908	76728136	336	1.21624699908173e-46	0.980474439192624	1.35945409036388e-48	0.010950629801783	0.00857493100559153
ACADSB	rs1354034	3	56849749	56433908	58157520	278	6.66064484521013e-06	0.972633761719846	6.25605084496179e-08	0.00911727903593166	0.0182422360388682
ACADSB	rs10520079	5	129820038	129519026	132139650	259	4.54330482202778e-21	0.984577545013022	3.25349375416595e-23	0.00704225148129991	0.00838020350568032
ACADSB	rs342296	7	106372903	105682906	107780179	437	3.55770008749476e-07	0.975799286914921	5.3124956353421e-09	0.0145613741070096	0.00963897789556578
ACADSB	rs6993770	8	106581528	104988753	107410755	359	2.16322454530009e-16	0.98132150563462	2.23815241965635e-18	0.0101445826802507	0.00853391168512785
ACADSB	rs7080386	10	65048306	63341696	65794115	397	0.000125525555490475	0.978160972616836	1.53044640338071e-06	0.0119162454424861	0.009795725938785
ACADSB	rs72836196	10	124550098	123900546	125869347	503	8.53068504961715e-51	0.96346916401801	2.20813966839154e-52	0.0249274779462929	0.0116033580356996
ACADSB	rs12814720	12	6294417	5321473	6419754	304	0.00370475006786382	0.980571305901337	2.84442188675603e-05	0.00752042586522259	0.00817507394670852
ACADSB	rs536327	17	27857698	27334245	29786492	252	0.000799991230759177	0.982247479301633	7.99049099889388e-06	0.00980376632266219	0.00714077265394723
ACAN	rs3755569	3	98449742	98215951	99373763	174	2.73509266334991e-09	0.985146529710969	1.90962194484286e-11	0.00687023869479202	0.00798322884004854
ACAN	rs34592089	4	102926923	100678361	103221357	388	0.00257104498434183	0.961697135466796	4.44180706462282e-05	0.0165954486575509	0.0190919528206656
ACAN	rs11144945	9	79150866	78900184	79471209	182	1.6644509858879e-23	0.980658333716206	8.30090392800411e-26	0.0048762467031511	0.014465419580643
ACAN	rs507666	9	136149399	135298843	137041123	571	9.23942059110242e-10	0.966817075553403	2.10521540188106e-11	0.0220179024750096	0.011165021026594
ACAN	rs56278466	10	17875857	16551768	18537268	410	1.09898534616861e-08	0.947329420003848	4.48216227136114e-10	0.0386223558093321	0.0140482127487511
ACAN	rs74667947	10	73722607	73508513	75422551	234	1.33335875837832e-102	0.981540017620443	1.47696259096199e-104	0.0108649317802194	0.00759505059932394
ACAN	rs895729	11	45679197	44693800	47006138	413	1.21770028419366e-15	0.948441845969438	1.92149107137094e-17	0.0149294722742899	0.0366286817562679
ACAN	rs73632737	11	126226775	124495529	126311321	448	0.000524121734625475	0.966139676111335	1.09982754691171e-05	0.0202606038963434	0.0130645999822265
ACAN	rs3764002	12	108618630	106958749	109025902	378	0.0409611416553251	0.910023390554746	0.00108220997382886	0.0240192730426534	0.0239139847734464
ACAN	rs200201338	15	81241246	80860979	84260469	538	0.00153101372692276	0.805906120159741	2.41479180778888e-05	0.0125311488532734	0.180007569341985
ACAN	rs73460935	15	89247039	88369944	90475552	559	2.99901578630672e-26	0.917502200115906	9.16138328911291e-28	0.0279733017048222	0.0545244981792722
ACAN	rs2150879	17	57859210	57487513	59312756	224	0.0111042140379182	0.947229604040307	0.000229398159499577	0.0195466021987488	0.0218901815635261
ACAN	rs8088001	18	287705	10645	912487	280	0.00106299526616989	0.9729719074004	9.51513809077169e-06	0.00869205282602137	0.0172635293693184
ACE	rs6597604	9	136049780	135298843	137041123	571	1.31421406652134e-136	0.966659924607987	2.99445583944286e-138	0.0220141608744015	0.0113259145176078
ACE	rs117561452	17	60989097	59312756	61545590	316	5.26157302468824e-57	0.971342191684227	7.21615694368763e-59	0.0133064397922756	0.0153513685235073
ACE	rs4277405	17	61548918	61545590	63148129	231	0	0.928219577335426	0	0.0102810107823121	0.0614994118823217
ACE2	rs1047891	2	211540507	209941530	212379519	337	1.47774299370068e-05	0.966389024559955	2.39300822455487e-07	0.0156314203258967	0.0179645383833899
ACE2	rs13106227	4	77418681	77130708	79093980	391	0.0370701077095694	0.943338848691801	0.000471209773165859	0.0119839402692967	0.00713589355616716
ACE2	rs9260112	6	29909918	29737972	30798169	1232	0.000764440986883244	0.95353403586827	2.63528152048191e-05	0.0328586630050367	0.0128165073246044
ACE2	rs3131934	6	30931844	30798169	31571219	1590	0.000805011699171845	0.947950771330911	3.16563436170649e-05	0.0372633417573794	0.0139492188689207
ACE2	rs17321515	8	126486409	126410918	128659112	594	3.19031053426886e-10	0.962578502145766	9.96067370610403e-12	0.0300459069140074	0.00737559061123446
ACE2	rs57830821	12	121122676	119754111	122007652	414	1.42502292511356e-47	0.926679808366569	2.68219592146514e-49	0.0173861488788717	0.0559340427545627
ACE2	rs8017377	14	24883887	23018666	24905124	549	3.62993603184661e-05	0.974691930855978	6.76232826300147e-07	0.0181507389959135	0.00712035455496365
ACE2	rs28929474	14	94844947	94325286	95750868	458	8.23459381538138e-08	0.848812532025586	1.20819005161296e-08	0.124512176368535	0.026675197178041
ACE2	rs8017161	14	103563195	103012103	105001724	391	0.000551897716837594	0.966084597470565	8.84317159691114e-06	0.0154618811194655	0.0178927805215353
ACE2	rs8038465	15	73978337	73628715	76398625	454	0.00193045385912637	0.977466159138968	2.63442733515544e-05	0.0133319163181964	0.00724512641035714
ACE2	rs1965024	16	51173559	49007927	52035824	688	0.0226549108757813	0.797794300519255	0.0018384041532876	0.064626447296307	0.113085937155369
ACHE	rs1063412	1	172410967	170557777	173097908	452	0.000116538348524937	0.967274338704399	1.52355689766176e-06	0.0126256193118343	0.0199819800783434
ACHE	rs1060330	3	52288945	51832016	54081391	372	9.67226488559871e-05	0.977235904653572	1.22203427621254e-06	0.0123364762242531	0.0103296744390428
ACHE	rs35852078	3	186654836	185068256	186890345	507	1.5797439694702e-30	0.959199160799226	2.72912271331494e-32	0.0165466095743843	0.0242542296263856
ACHE	rs6969440	7	98829678	98715475	100196652	207	6.26577916179546e-46	0.875716417003665	8.40263644818777e-47	0.117429884714996	0.00685369828133755
ACHE	rs12155057	7	100241402	100196652	101199254	218	5.19005849416895e-279	0.942517383297498	2.68090578065318e-281	0.00481587241396374	0.0526667442885067
ACHE	rs8176749	9	136131188	135298843	137041123	571	2.9760428119266e-39	0.966659924613441	6.7809567738032e-41	0.0220141608745314	0.0113259145120246
ACHE	rs174548	11	61571348	58780550	62223772	625	0.0110721690779441	0.952447823348889	0.000271150605103174	0.0233119640093827	0.0128968929586805
ACHE	rs662515	18	11886563	11075914	11905441	222	0.0235030622486649	0.96223238393357	0.000142861554539775	0.00584057435219145	0.00828111791103385
ACOT13	rs1354034	3	56849749	56433908	58157520	278	4.34377263395234e-09	0.972638421428332	4.07991464617748e-11	0.00911732078516159	0.0182442534019357
ACOT13	rs3091338	5	131402738	129519026	132139650	259	9.78113104843569e-06	0.984421082561001	7.00433935677709e-08	0.0070409831626613	0.00852808310189708
ACOT13	rs9379685	6	24712044	23936620	24852276	217	8.62241529416655e-06	0.984634771081644	6.15305997712022e-08	0.00701813456186932	0.00833841041059328
ACOT13	rs6993770	8	106581528	104988753	107410755	359	2.33093277507058e-08	0.981321444270072	2.41166957998657e-10	0.0101445820068629	0.0085339501725689
ACOT13	rs7923609	10	65133822	63341696	65794115	397	1.0983797586888e-05	0.975723013494053	1.33917857974268e-07	0.011883934882719	0.012381933907782
ACOT13	rs10876550	12	54712308	53039005	54778824	355	0.00127474613779426	0.960775947344406	1.72154453579704e-05	0.0129502964449914	0.0249817946274506
ACOX1	rs6993770	8	106581528	104988753	107410755	359	0.0452160808004672	0.936478351393099	0.000467822357465455	0.00968099592156291	0.0081567495274053
ACOX1	rs2893923	10	65261184	63341696	65794115	397	0.00105177678859366	0.97860915002911	1.28235879695798e-05	0.0119231023388218	0.00840314725550502
ACOX1	rs1135640	17	73949540	72672204	74375561	374	2.34835564217348e-12	0.970509889561705	3.66752237668432e-14	0.0151424994731811	0.0143476109627283
ACP1	rs75011129	2	29350	10134	1781023	438	0	0.966945678054795	0	0.0185785506727511	0.0144757712724823
ACP5	rs61804211	1	161671306	159913049	162346722	592	0.000107222932184519	0.826747235112283	1.02945698483027e-05	0.0792828908956716	0.0938523564900127
ACP5	rs1842896	4	156511459	155056127	157485098	482	0.0255547383104586	0.949217880256987	0.000424425391100473	0.0157560203944596	0.00904693564699439
ACP5	rs13192471	6	32671103	31571219	32682665	1258	0.0116543009981049	0.951690493139634	0.000316926026709455	0.0258697182206684	0.0104685616148835
ACP5	rs5893709	8	105959223	104988753	107410755	359	0.450473332708493	0.534021640341098	0.00466076432880114	0.00551986173420462	0.00532440088740255
ACP5	rs7849148	9	33138352	32019369	33578335	295	1.20957869974147e-07	0.933744198234825	1.69018954914781e-09	0.0129942954704152	0.0532613836467009
ACP5	rs2805910	10	70856852	70195992	72220851	545	0.21653568650216	0.741198872979153	0.00328248497521177	0.0112081290723243	0.0277748264711511
ACP5	rs6480781	10	77140707	75422551	78706815	794	0.000155502323857635	0.93895634263741	8.66918088527063e-06	0.0523378296118011	0.00854165624604551
ACP5	rs35382467	11	128199283	128188538	130342576	526	6.6454555650618e-07	0.972123829172826	1.10161950052288e-08	0.0161031584855708	0.0117723367798508
ACP5	rs149871778	12	9098995	9031396	10481535	307	0.000925066417254066	0.974613619136812	1.24153180426228e-05	0.0130689111398348	0.0113799879880557
ACP5	rs78355516	12	101873990	101862691	102964987	219	1.25887285891427e-15	0.891738295998716	1.23076955541841e-17	0.00861866666601704	0.0996430373352681
ACP5	rs2092914	14	66079115	65220299	66399556	227	0.00578802282473608	0.979568053724035	4.1916230859021e-05	0.00708640955178706	0.00751559766858289
ACP5	rs2073333	14	94844562	94325286	95750868	458	2.36036973034598e-25	0.864560637573872	3.46316441377538e-26	0.126840835063617	0.00859852736251188
ACP5	rs16950558	16	79572159	79134816	80297375	382	9.54455325999922e-07	0.97135231680644	1.56174632685244e-08	0.0158811780737101	0.0127655350470609
ACP5	rs189668900	19	11050209	9238394	11284029	438	0.021184399390725	0.921186077428947	0.000465888327889225	0.0202218266077296	0.0369418082447089
ACP5	rs35061520	19	11537603	11284029	13471128	397	0	0.949720570192183	0	0.0203846841335537	0.0298947456742303
ACP5	rs58542926	19	19379549	18409863	19877472	270	0.000662673531422206	0.97790978633259	5.24358907263763e-06	0.00772428581764839	0.0136980107292665
ACP5	rs738409	22	44324727	43714201	44995309	417	0.0102874620161064	0.962665371972946	0.000137189721238949	0.0128236567331603	0.0140863195565492
ACP6	rs12124527	1	144896319	118839068	144977495	295	6.86540654302296e-06	0.982894715599127	5.71838664518848e-08	0.00817788095630233	0.00892048085416085
ACP6	rs114905374	1	145524224	144977495	148361254	265	0	0.979029415516764	0	0.0113740673131892	0.00959651717004044
ACP6	rs79191594	1	149849171	148361254	151538882	245	0.00165610227860101	0.859611535448145	1.18249155573457e-05	0.00600509014011688	0.13271544721758
ACP6	rs61747728	1	179526214	178954471	181144122	363	0.0197459206831588	0.949243299083716	0.000259547433053931	0.012458900581402	0.0182923322186698
ACRBP	rs1354034	3	56849749	56433908	58157520	278	0.00260999873583373	0.970078087860568	2.45145705500331e-05	0.00909332287514227	0.0181940759579061
ACRBP	rs342296	7	106372903	105682906	107780179	437	0.00100856716385162	0.974811206732022	1.50603157212278e-05	0.0145466401630972	0.00961852562530763
ACRBP	rs6993770	8	106581528	104988753	107410755	359	4.80619276189382e-06	0.980445518768785	4.97266545109176e-08	0.0101346383196384	0.00941498699215978
ACRBP	rs7080386	10	65048306	63341696	65794115	397	2.00226291052273e-15	0.980173550596921	2.44122087973124e-17	0.0119426953877259	0.00788375401535019
ACRBP	rs2041387	12	6562823	6419754	8377537	493	3.13407617496891e-57	0.917286389312091	2.04597510328137e-58	0.0598590695199146	0.0228545411679824
ACRBP	rs1613662	19	55536595	54602363	55728081	404	0.00169495783151496	0.9723796061006	2.80719865834148e-05	0.0160948029629285	0.00980256111837312
ACRV1	rs4937023	11	125601979	124495529	126311321	448	9.31253460862563e-13	0.968990512911472	1.95416091672938e-14	0.020322804344063	0.0106866827435136
ACSL1	rs756584	14	107135717	106340359	107289455	86	5.4674014340349e-05	0.980620420026134	2.28675779523648e-07	0.00408623721837724	0.0152384400653685
ACTA2	rs1324551	10	90751516	89127065	91013382	329	2.46248237096938e-10	0.980136849279305	3.22307114318981e-12	0.0128216830446011	0.00704146742662192
ACTN2	Affx-4581471	1	115236057	114873846	115880594	150	0.0589874566883653	0.920639319117168	0.000507205896655339	0.00790419047920375	0.0119618278186073
ACTN2	rs4414211	11	22244783	21017139	22374143	298	3.54836534740286e-13	0.976073974321938	4.80718020556023e-15	0.0132127375946093	0.0107132880830939
ACTN2	rs1801690	17	64208285	63148129	64800431	338	0.000880707102444112	0.97179836798395	1.08080947884744e-05	0.011910573174535	0.0153995436442827
ACVRL1	rs9264643	6	31238492	30798169	31571219	1590	0.000301212762439744	0.948318400087383	1.18449144521096e-05	0.0372776567530109	0.0140908854827141
ACVRL1	rs4642516	6	32657543	31571219	32682665	1258	0.00883043636151153	0.956523807004114	0.000240134102475954	0.0260032210889842	0.00840240144291454
ACVRL1	rs7853989	9	136131592	135298843	137041123	571	0.00398244754030754	0.962322093404464	9.07406456538248e-05	0.0219149589153853	0.0116897594941896
ACVRL1	rs11169943	12	52273248	51776495	53039005	343	5.5552596814654e-229	0.95122198711843	4.72660625433736e-231	0.00805259884329147	0.0407254140383278
ACVRL1	rs704	17	26694861	21290358	27334245	379	0.0359177373450979	0.944311735886919	0.000469296147269083	0.0123312754976684	0.0069699551230461
ACVRL1	rs10411072	19	8488558	8347514	9238394	319	0.0324257897295204	0.939508720044397	0.000275354549918984	0.00795832393745705	0.0198318117387061
ACVRL1	rs2837982	21	42616731	41389528	43321529	690	2.69841694755634e-06	0.958369691824884	8.92777517957352e-08	0.0316979544037377	0.00992956607667898
ACY1	rs1260326	2	27730940	26894986	28598778	229	1.83721622946412e-10	0.955333056014963	1.62197846382907e-12	0.00839784779121414	0.0362690960084785
ACY1	rs2001945	8	126477978	126410918	128659112	594	0.0173485385026579	0.944646472178168	0.000541649878425896	0.0294854371616102	0.00797790227913793
ACY1	rs58542926	19	19379549	18409863	19877472	270	0.0201051173618412	0.957728212659834	0.000159087346489292	0.00756384776514534	0.0144437348666901
ACY1	rs738409	22	44324727	43714201	44995309	417	1.48396614970248e-08	0.972792734540243	1.97896140065432e-10	0.0129585490465922	0.0142487013756079
ACY3	rs3811632	2	112754828	110572433	113921857	448	0.0168037734990645	0.961896177343069	0.000226331817477242	0.0129477562432535	0.00812596109713555
ACY3	rs11745587	5	131796922	129519026	132139650	259	0.000293121166195305	0.972406019507931	2.09906207218696e-06	0.0069431148566015	0.0203556454072002
ACY3	rs9271709	6	32593392	31571219	32682665	1258	0.00700054832767031	0.950284298923654	0.000190372289735509	0.025825247328481	0.0166995331304585
ACY3	rs117827012	11	66036564	65898632	68005826	249	2.43837402313994e-163	0.984577547846892	1.86327693801657e-165	0.00751571606000943	0.00790673609309878
ACY3	Affx-13927266	17	43925297	43056906	45876023	277	0.0196819855296934	0.962069061687327	0.000145971894394852	0.00712422837693718	0.0109787525116477
ACY3	rs2295765	20	31019024	25344232	31614824	326	0.00345724022219108	0.968722004111948	3.89788756395258e-05	0.0109050413555278	0.0168767354346929
ACY3	rs738409	22	44324727	43714201	44995309	417	0.000719878657264773	0.972079637619612	9.60003081045658e-06	0.0129490463184708	0.0142418373738421
ACYP1	rs1354034	3	56849749	56433908	58157520	278	3.24214478197954e-06	0.972633143567348	3.04520404167438e-08	0.00911726915125132	0.0182463146845779
ACYP1	rs6993770	8	106581528	104988753	107410755	359	0.000636386215259191	0.980485721932394	6.58428802785572e-06	0.0101357336896111	0.00873557387470737
ACYP1	rs1935	10	64927823	63341696	65794115	397	5.76162335855172e-05	0.976785031728348	7.02474943231688e-07	0.0118980066285359	0.0112586429345871
ACYP1	rs8022046	14	75278302	72889616	76444768	675	9.24883918825623e-126	0.930558626788737	2.7962360617259e-127	0.0280925773846692	0.0413487958265655
ADA	rs1926736	10	17891705	16551768	18537268	410	0.741041287066476	0.216131114135184	0.030223035366121	0.00881101666723166	0.0037935467649878
ADA	rs653178	12	112007756	110336720	113263519	318	0.0011478727688726	0.76174279321434	3.42509496325343e-05	0.0225148002794944	0.21456028278766
ADA	rs6103674	20	42826710	42680177	44839057	459	0	0.968625596642721	0	0.0151008579710415	0.0162735453860986
ADA2	rs10189685	2	203488449	202818638	205799242	434	1.07945968736032e-07	0.970153416455106	1.99994132323962e-09	0.0179623851702528	0.0118840884287313
ADA2	rs9884482	4	106081636	105305295	107501306	435	2.51467500546912e-05	0.973873035677994	4.14208054857579e-07	0.0160312096897745	0.0100701936741217
ADA2	rs2070722	5	131824486	129519026	132139650	259	0.000182033319044328	0.978072071481878	1.30355388810669e-06	0.00698929021244537	0.0147553014327449
ADA2	rs41266839	6	26409890	25684588	26791234	507	0.012823855782318	0.964545553927968	0.000116352026947733	0.00873763421872002	0.0137766040440461
ADA2	rs13207082	6	27251379	26791234	28017820	386	0.000241504117039113	0.973915435215708	2.8201375282186e-06	0.0113583074911614	0.0144819330385638
ADA2	rs4713140	6	28097193	28017820	28917609	527	7.38761526821925e-07	0.9736644375608	1.03141972548285e-08	0.0135810335309603	0.0127537798325147
ADA2	rs3129788	6	29057639	28917609	29737972	768	3.19510844505928e-06	0.967483536477889	6.46432712265058e-08	0.0195611255254211	0.0129520782449741
ADA2	rs2734984	6	29820831	29737972	30798169	1232	9.0469370434839e-10	0.952017950234396	3.11877913622359e-11	0.0328040370023849	0.0151780118273393
ADA2	rs1264308	6	30879987	30798169	31571219	1590	5.26252833457945e-22	0.938384586860463	2.06944079726256e-23	0.0368763705402457	0.0247390425992898
ADA2	rs3101018	6	31705864	31571219	32682665	1258	3.97144854436525e-35	0.933823038482579	1.07999219142478e-36	0.0253534773223622	0.0408234841950619
ADA2	rs1480380	6	32913246	32682665	33236498	860	8.96526549739182e-23	0.938665427105869	2.36481101786152e-24	0.0247230159716928	0.0366115569224353
ADA2	rs4917014	7	50305863	49212279	51675323	426	0.00770944193260419	0.966600163634024	0.000122616312768062	0.0153632750590024	0.0102045030616016
ADA2	rs56278466	10	17875857	16551768	18537268	410	2.29521333914199e-12	0.94732943025484	9.36092430103133e-14	0.0386223562266467	0.0140482135161249
ADA2	rs757081	11	17351683	15742553	17578403	291	0.000766184886488084	0.981716230144914	7.72968936180617e-06	0.00989647326114962	0.00761338201808708
ADA2	rs10842898	12	9262289	9031396	10481535	307	0.000678319103827829	0.976805881083095	9.10372190724165e-06	0.013100307090329	0.00940638900084054
ADA2	rs10745922	12	102163034	101862691	102964987	219	6.69720999193359e-08	0.892286542253237	6.54770027485134e-10	0.00862458096526565	0.0990888091546283
ADA2	rs4378452	12	111504033	110336720	113263519	318	8.11912377701267e-50	0.790763476598287	2.42263521783777e-51	0.0234094709131713	0.185827052488546
ADA2	rs28929474	14	94844947	94325286	95750868	458	0.00240445979017445	0.846270653499928	0.000352785390891512	0.124139070893186	0.0268330304258209
ADA2	rs55714927	17	7080316	5741335	7317399	528	1.37010657813447e-20	0.948876306332489	2.85321786963346e-22	0.0197287527476342	0.0313949409198781
ADA2	rs374886	19	49117247	47150083	49282228	539	0.00565123475780489	0.967638799052508	0.000108617606207963	0.0185901562049102	0.00801119237856829
ADA2	rs8141296	22	17658716	16050409	17674296	143	3.10316338290848e-22	0.970461149135232	3.2725290138882e-24	0.0102149495658613	0.0193239012989048
ADA2	rs1076106	22	17682294	17674296	18296089	217	3.25699673626304e-106	0.491702309857387	2.2776819212329e-108	0.00293320654510906	0.505364483597495
ADA2	rs738409	22	44324727	43714201	44995309	417	1.61713273909362e-08	0.974296730981789	2.15654735186666e-10	0.0129801313571331	0.0127231212740977
ADAM12	rs10901514	10	127700066	125869347	128001099	490	1.54475580275478e-35	0.96652921928145	3.63338102360589e-37	0.0227227410842475	0.0107480396343001
ADAM12	Affx-2711549	10	128019025	128001099	129154363	275	9.14251731544348e-14	0.983569791232994	7.82733253223118e-16	0.00841277911796402	0.00801742964894894
ADAM15	rs72700255	1	154759258	153180830	154770404	310	5.05259522440916e-26	0.955317454438083	5.93523542798213e-28	0.0111885290205676	0.0334940165413497
ADAM15	rs10796932	1	154771063	154770404	156336134	244	0	0.97669822436442	0	0.0133985885768342	0.00990318705882928
ADAM15	rs1408828	1	156352351	156336134	158027413	394	4.51127715167888e-30	0.973317681750132	6.6027606702003e-32	0.0142331480134319	0.0124491702364379
ADAM15	rs3128987	6	31434198	30798169	31571219	1590	0.00242734947039794	0.947002706947125	9.54532822226903e-05	0.0372267614887554	0.0132477288114991
ADAM15	rs3129949	6	32298814	31571219	32682665	1258	0.000868214255241847	0.952976266218894	2.36101413796546e-05	0.0258949149868561	0.0202369943976282
ADAM15	rs6597604	9	136049780	135298843	137041123	571	8.90038335660518e-196	0.965422256392542	2.02796527555153e-197	0.0219846932885408	0.0125930503189294
ADAM15	rs653178	12	112007756	110336720	113263519	318	3.04145034748783e-09	0.80762916268602	9.07527083894276e-11	0.0239301061868288	0.168440727994946
ADAM15	rs55714927	17	7080316	5741335	7317399	528	3.24712196430948e-12	0.949255854638098	6.76206257330871e-14	0.0197370446007046	0.031007100757882
ADAM22	rs61747728	1	179526214	178954471	181144122	363	5.79634506984339e-07	0.968642644894572	7.61892295686056e-09	0.0127135416165499	0.0186432262354482
ADAM22	rs75166367	2	162964301	161769734	163503552	204	9.89850707562288e-05	0.974613950007534	8.4628789340617e-07	0.00831563938237996	0.0169705792514366
ADAM22	rs79944116	7	86027395	85572183	87825005	272	0	0.98158624625442	0	0.0107893291975796	0.0076244245480026
ADAM22	rs11977413	7	88061967	87825005	90661785	413	7.435412980328e-17	0.946475698694333	1.51421513214469e-18	0.0192406083535547	0.0342836929521129
ADAM22	rs111285796	16	20361087	20150572	22448905	387	2.49608721707267e-06	0.962033944456693	3.23814820458191e-08	0.0124548584783607	0.0255086685962466
ADAM22	rs2255166	17	79213562	78837589	80034409	308	0.0226082691649027	0.961132788862272	0.000212319401773893	0.00901918935800013	0.00702743321305165
ADAM22	rs4806073	19	35555190	34262953	36469296	550	0.0196123726719181	0.904135829727032	0.000385993199518933	0.0177362642108389	0.0581295401906918
ADAM23	rs61747728	1	179526214	178954471	181144122	363	0.0122494622572227	0.956570394380117	0.000161011306394277	0.0125550387775446	0.0184640932787213
ADAM23	rs10185592	2	206694181	205799242	206735705	244	0.00205290536872188	0.961091189793335	1.76437377750164e-05	0.00823151141696645	0.0286067496832018
ADAM23	rs112051600	2	206748376	206735705	208645400	343	0	0.970550532054089	0	0.0148659693219187	0.0145834986240697
ADAM23	rs1294421	6	6743149	5791473	6785208	295	0.0001421222300448	0.980607034516153	1.50931501251438e-06	0.0104050432348851	0.00884429070390474
ADAM23	rs9505086	6	7232186	6785208	7808937	294	0.00251733337344687	0.968318857162324	2.294326732134e-05	0.00880503415133084	0.0203358320455772
ADAM23	rs6597604	9	136049780	135298843	137041123	571	2.38620933645024e-38	0.965460061064504	5.4370126326374e-40	0.0219855933782441	0.0125543455572531
ADAM23	rs2298475	11	126278203	124495529	126311321	448	0.0308863470518138	0.935750290590359	0.000648125293551008	0.0196228791852077	0.0130923578790689
ADAM23	rs111285796	16	20361087	20150572	22448905	387	0.000533633898712983	0.961194422008741	6.92277753438447e-06	0.0124436547422468	0.0258213665727651
ADAM23	rs55714927	17	7080316	5741335	7317399	528	2.71857363256601e-06	0.94887715530322	5.66137189043583e-08	0.0197287740727527	0.0313912954366754
ADAM23	rs11549936	19	41916549	40984602	42131574	292	4.27625394448121e-12	0.943702341056284	1.60806282262173e-13	0.0354665995276369	0.0208310594116425
ADAM8	rs3924236	1	25895406	25516846	27401868	312	3.94883062136615e-13	0.973953858392907	7.68724005746686e-15	0.0189529936023665	0.0070931480043232
ADAM8	rs2596531	6	31387557	30798169	31571219	1590	3.06772159097067e-07	0.955300099243352	1.20635326051983e-08	0.0375591561015161	0.00714042581944004
ADAM8	rs41521946	6	32362703	31571219	32682665	1258	0.000135564256631688	0.964099036961957	3.6865223598642e-06	0.0262080699791152	0.00955364227993699
ADAM8	rs61861002	10	134836543	134494674	135523866	297	0	0.974975035904831	0	0.0126931010398109	0.0123318630552977
ADAM8	rs11220462	11	126243952	124495529	126311321	448	0.000281312230122304	0.968282525684118	5.9031121881019e-06	0.0203075117337671	0.011122747239805
ADAM8	rs4378452	12	111504033	110336720	113263519	318	4.95397046314593e-36	0.771895050544653	1.47819686480521e-37	0.0228270120643784	0.205277937390965
ADAM8	rs12103884	17	38045725	36809345	38877405	376	2.53448134145227e-14	0.976793135309468	2.95202749322586e-16	0.011365319309848	0.0118415453806574
ADAM8	rs6080761	20	17629162	17487233	18972204	346	0.00263221779454436	0.899337499097713	4.74320214451252e-05	0.0161240173030704	0.0818588337832277
ADAM9	rs41266839	6	26409890	25684588	26791234	507	1.48214142221428e-06	0.978319015207191	1.34476059014644e-08	0.00886356278159628	0.0128159264221838
ADAM9	rs13207082	6	27251379	26791234	28017820	386	1.85065641824037e-09	0.973746411706227	2.16108349659026e-11	0.0113559180025047	0.014897668419002
ADAM9	rs13197574	6	28060239	28017820	28917609	527	2.23670456991942e-12	0.973440965882805	3.122768484462e-14	0.0135776859694098	0.0129813481455188
ADAM9	rs3130845	6	28923367	28917609	29737972	768	1.00289183712467e-14	0.962876266857838	2.02904565378205e-16	0.0194632030294031	0.0176605301127474
ADAM9	rs2844805	6	29940679	29737972	30798169	1232	2.21133058063822e-19	0.958055006844438	7.62318964422883e-21	0.033018405783124	0.0089265873724351
ADAM9	rs2535332	6	30813249	30798169	31571219	1590	2.68631506601097e-24	0.938626543319493	1.05636865750926e-25	0.0368861369780409	0.0244873197024689
ADAM9	rs2261033	6	31603591	31571219	32682665	1258	5.02241966737016e-24	0.944605017488248	1.36579234559488e-25	0.0256577677717064	0.0297372147400477
ADAM9	rs2395256	6	32728588	32682665	33236498	860	4.32189409862724e-14	0.9375519889928	1.14000670537172e-15	0.0246925023295668	0.0377555086775894
ADAM9	rs62504407	8	38811497	37379390	38938807	280	4.11979670403103e-20	0.981863826438438	3.60022902438606e-22	0.00857079647056916	0.00956537709099145
ADAM9	rs73608650	8	39127203	38938807	40703338	294	2.56997330583833e-15	0.896989957978359	2.23076469526508e-17	0.00769065070307783	0.095319391318564
ADAM9	rs507666	9	136149399	135298843	137041123	571	4.38077524570154e-08	0.966660948429346	9.98166002780674e-10	0.0220141852953679	0.0113248214693673
ADAM9	rs6481993	10	19889145	19716879	22772284	485	1.17991567346969e-27	0.96138125463189	3.70014638498836e-29	0.0301398737090068	0.00847887165910062
ADAM9	rs2073333	14	94844562	94325286	95750868	458	6.73257358350073e-07	0.864517387209301	9.87811737616479e-08	0.126834440442309	0.00864740030985745
ADAM9	rs55714927	17	7080316	5741335	7317399	528	1.97715720332531e-09	0.94889032161805	4.11738791246694e-11	0.0197290589364741	0.0313806174271441
ADAMTS13	rs13303	3	52558008	51832016	54081391	372	0.000516428679376408	0.977675480189912	6.52477527116526e-06	0.0123429010139672	0.00945866534147256
ADAMTS13	rs58148580	4	124758773	124286482	125210863	149	1.16670606248621e-09	0.97212514716417	1.20075899466988e-11	0.0099871002394281	0.0178877514176897
ADAMTS13	rs27290	5	96350088	95963520	97315602	208	4.26319712493295e-16	0.987277928369426	2.38721639536734e-18	0.00552115254034514	0.00720091909023013
ADAMTS13	rs2523589	6	31327334	30798169	31571219	1590	0.00430551478738764	0.944513814730748	0.000169310403436512	0.0371282527161801	0.0138831073622475
ADAMTS13	rs9390459	6	147680359	146665425	148920353	486	0.00138920013721567	0.970384628557459	2.78809799524028e-05	0.0194667015400627	0.00873158878530973
ADAMTS13	rs2268382	7	130027037	128778387	130422415	270	4.03846521821075e-05	0.980318375093933	3.37293032090656e-07	0.00817616445435097	0.0114647385065015
ADAMTS13	rs9987289	8	9183358	9154695	9640788	100	3.20456899962239e-07	0.984329865873781	9.69996002379015e-10	0.00296678043347431	0.0127030322658487
ADAMTS13	Affx-52344658	9	135931381	135298843	137041123	571	8.17155813271314e-199	0.968429822423369	1.86190138967382e-200	0.0220563002904334	0.0095138772861713
ADAMTS13	rs112814955	12	6225931	5321473	6419754	304	0.000556647543065101	0.978077469314499	4.27381179755617e-06	0.00749558781396236	0.0138660215166758
ADAMTS13	rs78356505	12	104974769	104848697	106436214	337	1.17148228715124e-06	0.950119330091053	1.15321693455317e-08	0.00931248693286202	0.0405669999616288
ADAMTS13	rs73045269	19	41825191	40984602	42131574	292	0.000719773468778901	0.94599043672595	2.70667030274613e-05	0.0355557662653957	0.0177069568368475
ADAMTS13	rs2236251	20	17597045	17487233	18972204	346	0.0224569060639796	0.948057344791686	0.000404668812826041	0.0170717884099901	0.0120092919215186
ADAMTS13	rs738409	22	44324727	43714201	44995309	417	9.30696799242089e-07	0.972786560068678	1.2411422199771e-08	0.0129584613720882	0.0142540354510116
ADAMTS15	rs5030062	3	186454180	185068256	186890345	507	7.96698368393958e-08	0.974839302371482	1.37635443139187e-09	0.0168327307499308	0.00832788583239516
ADAMTS15	Affx-24109370	4	187158034	186909091	188472982	472	1.7791724675932e-32	0.973886442195507	3.25292905916962e-34	0.0177976223074359	0.00831593549705024
ADAMTS15	rs2545801	5	176841339	175450596	177251508	309	1.19756347083499e-13	0.973892675771683	2.19037675622256e-15	0.017804463911689	0.00830286031650791
ADAMTS15	rs11827019	11	130322464	128188538	130342576	526	1.24213314735886e-05	0.950525989596782	2.05908847629719e-07	0.0157231644592528	0.0337382187036437
ADAMTS15	rs12279078	11	130354045	130342576	131074613	253	2.92907567089485e-13	0.984174851518661	2.29515421434179e-15	0.00770363916849257	0.00812150931255257
ADAMTS16	rs11346635	1	207478250	206073266	208410365	386	0.000710699045507179	0.976386144857836	8.94847495094627e-06	0.0122831538174799	0.0106110538042259
ADAMTS16	rs860987	5	4853391	4632111	5973234	405	2.58657252403344e-26	0.969652622225496	4.89078867332179e-28	0.0183225318609758	0.0120248459135255
ADAMTS4	rs4589131	1	161167698	159913049	162346722	592	1.80925867611663e-35	0.89947101786308	1.73708547560309e-36	0.0863448346861372	0.0141841474507865
ADAMTS4	rs1654433	19	55550312	54602363	55728081	404	0.000174498709742202	0.97371782228874	2.89005740887841e-06	0.0161167811277261	0.00998800781638329
ADAMTS8	rs9432148	1	230413313	229156249	230685256	343	5.81716691040988e-06	0.979458766618163	6.45716687076947e-08	0.0108625073707626	0.00967284427249435
ADAMTS8	rs34592089	4	102926923	100678361	103221357	388	3.14617410021323e-16	0.965593565203967	5.43541572783405e-18	0.0166641140668411	0.0177423207291928
ADAMTS8	rs61738275	6	31380198	30798169	31571219	1590	0.0214514363360203	0.927638403501348	0.000843557976152704	0.036464924141933	0.0136016780445459
ADAMTS8	rs4245086	11	130066867	128188538	130342576	526	0	0.975631277755787	0	0.0161648700683892	0.00820385217583275
ADAMTS8	rs79112658	11	130345007	130342576	131074613	253	1.6010994105628e-54	0.985143775501212	1.25458351801839e-56	0.00771220892071332	0.00714401557806783
ADAMTS8	Affx-13928304	17	43987723	43056906	45876023	277	0.00855683558498421	0.973079234250123	6.34619661965011e-05	0.00720576962670095	0.011094698571995
ADAMTS8	rs11079812	17	46238276	45876023	47517401	306	0.0177133552694516	0.913011602716058	0.000492142007287599	0.0253233530078453	0.0434595469993579
ADAMTSL2	rs77651145	6	52407133	52210477	53279103	223	0.0150912132759359	0.968097184172535	9.40356223918416e-05	0.00602166342937225	0.0106959034997649
ADAMTSL2	rs983309	8	9177732	9154695	9640788	100	9.95389086750039e-07	0.985299301239596	3.01295879437455e-09	0.00297068885330567	0.011729011505053
ADAMTSL2	rs9802272	9	136385437	135298843	137041123	571	6.66261177550555e-10	0.946346311238017	1.51808577044925e-11	0.0215305149846491	0.0321231730958933
ADAMTSL2	rs10892881	11	122553588	121175944	122591911	322	0.0123822150747309	0.571423941857131	0.000199576716920539	0.00880302790225814	0.407191238448959
ADAMTSL2	rs4902647	14	69254191	67992318	71131958	541	2.06390745738827e-07	0.908444117430126	5.05210863295008e-09	0.0221678416150156	0.0693878295120036
ADAMTSL2	rs28929474	14	94844947	94325286	95750868	458	1.25047820303194e-10	0.84888724547894	1.83471748398809e-11	0.124523224088086	0.0265895302895772
ADAMTSL2	rs1801689	17	64210580	63148129	64800431	338	0.0122418846762247	0.950816951407429	0.000150233204209459	0.0116433398197128	0.0251475908924247
ADAMTSL2	rs73045269	19	41825191	40984602	42131574	292	5.16848027133789e-10	0.946695490759673	1.94357984387679e-11	0.0355822641641004	0.0177222445399428
ADAMTSL4	rs11580366	1	149951246	148361254	151538882	245	8.97226460707671e-73	0.985544856776289	6.40638399619064e-75	0.00702957018497717	0.00742557303873576
ADAMTSL4	rs10930046	2	163137983	161769734	163503552	204	0.00707535717197937	0.951528868942989	6.04918405414573e-05	0.00810200728081521	0.0332332747636751
ADAMTSL4	rs13107325	4	103188709	100678361	103221357	388	1.77455602662722e-05	0.965574669308456	3.0657711333898e-07	0.0166637864448438	0.0177434921093217
ADAMTSL4	rs2001945	8	126477978	126410918	128659112	594	5.9089610756689e-07	0.961610472808724	1.84487474133285e-08	0.0300146848050507	0.00837423304136979
ADAMTSL5	rs56278466	10	17875857	16551768	18537268	410	0.0122102755221508	0.935256929099053	0.000497990591586218	0.03813012823755	0.0139046765496601
ADAMTSL5	rs12885928	14	73372969	72889616	76444768	675	2.24839104927512e-39	0.952460585807358	6.79764455287279e-41	0.0287773341997306	0.0187620799929044
ADAMTSL5	rs77942091	19	1386393	610730	2098397	541	6.70433217061494e-301	0.961287723612397	1.29750196306532e-302	0.0185838529533291	0.0201284234342196
ADD1	rs34491689	1	25826502	25516846	27401868	312	0.0241092058303387	0.949997304301355	0.000469337053379551	0.0184867840194984	0.00693736879542846
ADD1	rs3789119	2	111707405	110572433	113921857	448	0.0261454308261088	0.951888364987827	0.000352155596356267	0.0128122841479058	0.00880176444180186
ADD1	rs1354034	3	56849749	56433908	58157520	278	5.26218113810088e-10	0.972636076972822	4.94253537313763e-12	0.00911729639201975	0.0182466261039973
ADD1	rs12503220	4	2850142	2842980	3846041	263	3.06007675709219e-52	0.971485632532847	2.37210668250277e-54	0.00750974621872852	0.0210046212484308
ADD1	rs3740140	10	111632937	110317706	112561494	333	1.51514130696038e-16	0.975181583245082	2.33178686212894e-18	0.0149981238080744	0.00982029294684427
ADD1	rs559972	17	27814496	27334245	29786492	252	0.0178149010199918	0.965350284002379	0.000177939208297749	0.0096351123732251	0.00702176339610618
ADGRB3	rs12194523	6	67967506	67329216	68849484	235	1.05209653359006e-41	0.975330412755771	8.95337686933521e-44	0.00828370872185518	0.0163858785223673
ADGRB3	rs76494202	6	68863216	68849484	69523449	105	0	0.970190693859148	0	0.00664292578134871	0.0231663803594821
ADGRB3	rs12528362	6	69535038	69523449	71609511	309	0	0.980755117857867	0	0.0101698307580258	0.00907505138375547
ADGRB3	rs2682195	6	71733701	71609511	73450098	239	0.00738669514361329	0.947686878180336	0.000172305104132101	0.0220834651803736	0.0226706563915443
ADGRD1	rs1260326	2	27730940	26894986	28598778	229	1.51290036448408e-11	0.955278556410805	1.33565759422236e-13	0.00839731160784003	0.0363241319660914
ADGRD1	rs17050272	2	121306440	121303784	123302907	345	5.54106002288849e-06	0.9767611872754	7.46923658189639e-08	0.0131564660634984	0.0100767309087132
ADGRD1	rs645040	3	135926622	135456907	137371084	202	9.70996346747363e-12	0.881702808850848	3.89015055120528e-13	0.0352410383130286	0.0830561528260249
ADGRD1	rs3812316	7	73020337	71874886	73334603	160	0.000510250422130073	0.982383570035522	3.02765367576301e-06	0.00581784701492085	0.0112853048737509
ADGRD1	rs2001945	8	126477978	126410918	128659112	594	2.19813847279905e-05	0.961601055970188	6.86294950074599e-07	0.0300144031557252	0.00836187319440844
ADGRD1	rs6586028	10	82253984	80876750	82414680	288	9.50559478875302e-08	0.98265585882171	8.19670391412725e-10	0.00846459254267375	0.00887945275999647
ADGRD1	rs174549	11	61571382	58780550	62223772	625	1.0692806013477e-11	0.963594182416889	2.61860237176173e-13	0.023585007564625	0.0128208100075318
ADGRD1	rs11045819	12	21329813	20863944	23820635	522	4.71166684639863e-05	0.971290860719243	7.9441054524671e-07	0.0163641515860672	0.01229707661568
ADGRD1	rs1183910	12	121420807	119754111	122007652	414	3.23176652344849e-06	0.913270386001983	6.08287125460128e-08	0.0171200828630177	0.0696062385397639
ADGRD1	rs11836499	12	130832922	130377922	131786752	515	0	0.961751413221293	0	0.0136343541260892	0.024614232652629
ADGRD1	rs117588065	12	131825001	131786752	132807035	215	3.89127727128622e-08	0.961930141901641	2.87531937406255e-10	0.0070768438113428	0.0309929750867124
ADGRD1	rs1801689	17	64210580	63148129	64800431	338	0.00229389003263353	0.960452198382817	2.8150767534673e-05	0.0117612672940508	0.0254644935229645
ADGRD1	rs1800961	20	43042364	42680177	44839057	459	5.82292107601795e-11	0.940515246367417	9.08770778111119e-13	0.0146335681355258	0.0448511854379172
ADGRE1	rs10194846	2	62541752	62429045	64625914	275	2.1824556990632e-17	0.927516345364692	1.53613197512358e-18	0.0652764783608959	0.00720717627441345
ADGRE1	rs10200989	2	134867672	133042785	135158579	437	2.05168107273308e-25	0.954308513274723	4.43785316238965e-27	0.0206169302356584	0.0250745564896201
ADGRE1	rs669759	2	135291135	135158579	137042795	174	0.00284580209741768	0.974194113308	2.53424260383814e-05	0.00866111609478464	0.0142736260737584
ADGRE1	rs9872119	3	98366047	98215951	99373763	174	2.68196109802367e-08	0.979905520698706	1.8725258696457e-10	0.00682836348840558	0.013266088806023
ADGRE1	rs4833095	4	38799710	37255048	38907023	436	7.77805007382357e-07	0.968753779798046	1.5021183571159e-08	0.0186962894829509	0.0125491378928123
ADGRE1	rs35107257	5	68805616	67850861	71240457	248	0.0152882386058003	0.957723840210238	0.000143698007776144	0.00898402755524894	0.0178601956209367
ADGRE1	rs1727	10	91066769	91013382	92006582	182	1.76385271588596e-06	0.94233756732586	2.46817434606895e-08	0.0131416920510362	0.044518952088644
ADGRE1	rs7116968	11	122526069	121175944	122591911	322	0.00730949790359669	0.472050681480485	0.000117814590130521	0.00709509261733672	0.513426913408452
ADGRE1	rs17135399	11	126218541	124495529	126311321	448	4.21572949066068e-13	0.966186125838234	8.84637121082156e-15	0.020261090422961	0.0135527837383729
ADGRE1	rs4294574	11	126315727	126311321	127316680	274	1.99123137540953e-14	0.984112472166085	1.67280884531974e-16	0.00825977938745368	0.00762774844644277
ADGRE1	rs4378452	12	111504033	110336720	113263519	318	5.59418970116104e-29	0.801713654580665	1.66922950770491e-30	0.0237474974154116	0.174538848003929
ADGRE1	rs55714927	17	7080316	5741335	7317399	528	1.29472821167205e-24	0.948877205061728	2.69624402131635e-26	0.0197287723818435	0.0313940225564256
ADGRE1	rs57968500	17	38145828	36809345	38877405	376	0.0017825309835503	0.976168542428301	2.07619617667108e-05	0.0113592169857841	0.0106689476405978
ADGRE1	Affx-13924269	17	43740856	43056906	45876023	277	0.00225322266976489	0.979124360153045	1.67110772997368e-05	0.00725034277602612	0.0113553633238642
ADGRE1	rs7210832	17	57608214	57487513	59312756	224	1.37337895074809e-14	0.95724722545285	2.83721659652138e-16	0.0197524426625598	0.0230003318845768
ADGRE1	rs2255166	17	79213562	78837589	80034409	308	9.20050042626646e-06	0.983497512426862	8.64039937014683e-08	0.00922898478493543	0.0072642158837823
ADGRE1	rs331679	19	6848220	6684886	8347514	579	8.6102590688264e-217	0.966252776876965	1.69829480176422e-218	0.0190437482516458	0.014703474871412
ADGRE2	rs61804211	1	161671306	159913049	162346722	592	2.3472343967297e-07	0.826799340516022	2.25360078811212e-08	0.0792878333698342	0.0939125688546968
ADGRE2	rs1260326	2	27730940	26894986	28598778	229	0.000103541523436861	0.954524375805919	9.1411189621173e-07	0.00838999631645902	0.0369811722422889
ADGRE2	rs71313510	3	98683370	98215951	99373763	174	8.01431817259441e-06	0.964406653123755	5.59553906908393e-08	0.00670453686338478	0.0288807397392963
ADGRE2	rs115484013	6	32452707	31571219	32682665	1258	0.000109817652881868	0.96575503999672	2.98637150319595e-06	0.0262547794443731	0.00787737653452184
ADGRE2	rs4748388	10	17634752	16551768	18537268	410	5.26818494765356e-40	0.947329430257102	2.14860551992318e-41	0.0386223562267393	0.0140482135161564
ADGRE2	rs3217518	11	60165352	58780550	62223772	625	0.000428635394557407	0.966522747843403	1.04970169606965e-05	0.0236601691886554	0.00937795055642282
ADGRE2	rs11220462	11	126243952	124495529	126311321	448	3.46205745519733e-05	0.968526708088522	7.26485071438209e-07	0.0203126331417844	0.0111253117100696
ADGRE2	rs7968960	12	111426615	110336720	113263519	318	1.17469596378109e-23	0.80147800144599	3.50513169926702e-25	0.0237402229213364	0.174781775632675
ADGRE2	Affx-13444505	16	89734831	89041166	90292813	283	0.835729276152005	0.141184524615901	0.0133206305820915	0.00224280751923931	0.00752276113076356
ADGRE2	rs55714927	17	7080316	5741335	7317399	528	4.33191354396098e-37	0.948876298350304	9.02111801416638e-39	0.0197287525732506	0.0313949490764491
ADGRE2	rs12977018	19	14462121	13471128	14486348	220	7.43591903348806e-44	0.981247213717577	5.31777022288102e-46	0.00700560627811249	0.0117471800043113
ADGRE2	rs58881629	19	14486544	14486348	15648611	304	6.49734546783883e-175	0.95282376016519	1.31168607959012e-176	0.0192076664825003	0.0279685733523284
ADGRE2	rs4810479	20	44545048	42680177	44839057	459	0.00112508247570365	0.974682996397883	1.755892040329e-05	0.0152026963867712	0.00897166581923915
ADGRE5	rs61804211	1	161671306	159913049	162346722	592	1.46949928943355e-09	0.826833788807099	1.41087944238192e-10	0.0792911783187363	0.0938750312635764
ADGRE5	rs6691117	1	207782931	206073266	208410365	386	0.00496495320052396	0.970112687456426	6.25141677456501e-05	0.0122021174829651	0.0126577276923391
ADGRE5	rs1260326	2	27730940	26894986	28598778	229	3.86857318714633e-05	0.955082633434993	3.41535323641689e-07	0.00839542312605039	0.0364829161717616
ADGRE5	rs34458031	3	98752035	98215951	99373763	174	1.05955610888428e-06	0.968723179036544	7.39774423159604e-09	0.00673901853983998	0.0245367354697639
ADGRE5	rs115484013	6	32452707	31571219	32682665	1258	1.09480086970917e-07	0.965862144050604	2.9771917657816e-09	0.0262576893448934	0.00788005414722343
ADGRE5	rs154977	6	32900018	32682665	33236498	860	0.000415811898778128	0.966042225229673	1.09680696001084e-05	0.0254737011507273	0.00805729365122152
ADGRE5	rs2357285	10	17632562	16551768	18537268	410	4.9910530259802e-54	0.947329430257102	2.0355785129804e-55	0.0386223562267398	0.0140482135161566
ADGRE5	rs2014121	11	60156297	58780550	62223772	625	1.02848446933168e-06	0.966897764822116	2.51869515571275e-08	0.0236692991918593	0.00943188231460376
ADGRE5	rs11220462	11	126243952	124495529	126311321	448	0.00120398195991059	0.967367913199271	2.52645986230782e-05	0.0202883275567283	0.0111145126854671
ADGRE5	rs2229357	12	57843711	57548861	59308667	292	3.55435889210727e-05	0.978354526488493	4.7459602103003e-07	0.0130549311710911	0.00855452415547444
ADGRE5	rs4378452	12	111504033	110336720	113263519	318	2.67853562738729e-32	0.801371423275878	7.9923830715749e-34	0.0237369329066794	0.174891643817436
ADGRE5	rs4464125	17	7051275	5741335	7317399	528	3.78286934747719e-50	0.948876298348713	7.87774512797886e-52	0.0197287525732158	0.0313949490780753
ADGRE5	rs72998957	19	14420949	13471128	14486348	220	1.14520669618901e-09	0.982995248560682	8.18990368320516e-12	0.00701986958448024	0.00998488070144207
ADGRE5	rs58881629	19	14486544	14486348	15648611	304	1.74876462140647e-106	0.956613834197666	3.5304113375728e-108	0.0192880510709838	0.0240981147313541
ADGRE5	rs6065904	20	44534651	42680177	44839057	459	0.00112666727680147	0.973698900742576	1.75836540534291e-05	0.0151863389738405	0.00997050935272935
ADGRF5	rs10803235	1	236190333	235819437	237555629	487	6.43423823779445e-41	0.94909302616743	1.03014958054534e-42	0.0151596456098547	0.0357473282227197
ADGRF5	rs56384862	3	58395863	58157520	60272907	449	5.31958330175907e-09	0.977078515974384	8.21243109202363e-11	0.0150764003009776	0.00784507832293093
ADGRF5	rs2216546	4	102793500	100678361	103221357	388	0.00529317259685644	0.925890943520342	9.14462857638548e-05	0.0159431618487232	0.0527812757483137
ADGRF5	rs6894998	5	72117381	71240457	73759327	469	0.00356251532195259	0.968060699663776	5.3838699031806e-05	0.0146161611434106	0.0137067851718288
ADGRF5	rs16896742	6	29922740	29737972	30798169	1232	4.04827459227321e-05	0.958263813461959	1.39557446629735e-06	0.0330258621808318	0.00866844603682122
ADGRF5	rs115464798	6	31260128	30798169	31571219	1590	5.0757855615349e-12	0.954227862646816	1.99600592174978e-13	0.0375158755489572	0.00825626179895156
ADGRF5	rs9268145	6	32257284	31571219	32682665	1258	0.00726901629907717	0.957400274180429	0.000197672983916186	0.0260263513758491	0.00910668516072857
ADGRF5	rs1917342	6	71349754	69523449	71609511	309	0.0378912062136173	0.937225411248921	0.000393259246911242	0.00971234881357479	0.0147777744769754
ADGRF5	rs342296	7	106372903	105682906	107780179	437	1.52419732480197e-07	0.975803066170554	2.27599050967573e-09	0.0145614341732543	0.00963534496046787
ADGRF5	rs6993770	8	106581528	104988753	107410755	359	0.0168960657668458	0.964552866880725	0.000174812968727168	0.00997121699299859	0.00840503739070337
ADGRF5	rs76035639	10	20140909	19716879	22772284	485	1.45855797965977e-46	0.958214895747199	4.57395232310446e-48	0.030037309627546	0.0117477946252536
ADGRF5	rs4746855	10	64822828	63341696	65794115	397	5.04661131982065e-21	0.980310224161513	6.1529846360775e-23	0.0119445002325142	0.00774527560597034
ADGRF5	rs3184504	12	111884608	110336720	113263519	318	4.7159161108308e-10	0.762153266416832	1.40716470991787e-11	0.0225262880748425	0.215320445022664
ADGRF5	rs7190551	16	9032015	8338520	9799420	473	0.000767496581301724	0.951172385296162	1.33908822881927e-05	0.0165640798053352	0.0314826474349134
ADGRF5	rs13339274	16	81875559	81772537	82747729	386	1.10194804131946e-08	0.961316555445661	2.85823642704982e-10	0.024920897663191	0.0137625355858428
ADGRF5	rs1613662	19	55536595	54602363	55728081	404	2.08445457079962e-20	0.974056231160478	3.45228534051044e-22	0.0161225526660657	0.00982121617345792
ADGRF5	rs6045989	20	19292926	18972204	20959711	454	0.0365642703504321	0.933752851434681	0.000835888406093219	0.0213388273500591	0.0075081624587339
ADGRG1	rs1047891	2	211540507	209941530	212379519	337	0.00015303477417057	0.966254041335584	2.4781946170218e-06	0.0156292377825887	0.0179612079130403
ADGRG1	rs10935473	3	98416900	98215951	99373763	174	1.42224694144324e-13	0.985976894726317	9.93002543116468e-16	0.00687687324016728	0.00714623203337119
ADGRG1	rs1990201	5	135395203	134777402	136376051	272	0.00302090559681622	0.979935198189376	2.99974566753199e-05	0.00972342195701022	0.00729047680012218
ADGRG1	rs115484013	6	32452707	31571219	32682665	1258	0.00054301311439942	0.957189437979425	1.4766650425943e-05	0.0260134853031246	0.0162392969526249
ADGRG1	rs8176749	9	136131188	135298843	137041123	571	1.93128584289503e-16	0.966660673989907	4.40046284483767e-18	0.0220141787164012	0.01132514729369
ADGRG1	rs56278466	10	17875857	16551768	18537268	410	1.78835539987098e-33	0.947329430257102	7.29372700830985e-35	0.0386223562267393	0.0140482135161564
ADGRG1	rs4766567	12	111707556	110336720	113263519	318	1.65371848332607e-15	0.798866008287468	4.93446922122071e-17	0.023659592002581	0.177474399709952
ADGRG1	rs112635299	14	94838142	94325286	95750868	458	0.0147685993428235	0.833089696315999	0.00216686763212627	0.122204206533064	0.0277706301759872
ADGRG1	rs7196304	16	57647543	55903775	57664331	432	0.0236334379176929	0.954381169287585	0.000341201863456016	0.0137707665916553	0.007873424339611
ADGRG1	rs3785327	16	57677698	57664331	59045406	390	0.000435519394311345	0.948897827421495	1.47076037392299e-05	0.0320259015177904	0.0186260440626636
ADGRG1	rs55714927	17	7080316	5741335	7317399	528	0.000111844638673994	0.949521869028005	2.32914086232508e-06	0.0197429704078885	0.0306209867845702
ADGRG1	rs738409	22	44324727	43714201	44995309	417	4.01919260929275e-05	0.975132205541905	5.35984398106393e-07	0.0129921611472673	0.0118349054003366
ADGRG2	rs12739904	1	59669488	58865400	59890410	213	1.00767748440335e-10	0.980518415010019	1.12161935547563e-12	0.0109053168147587	0.00857626807333201
ADGRG2	rs13107325	4	103188709	100678361	103221357	388	0.00371931488136819	0.961933271324666	6.42558929004781e-05	0.0166009379375497	0.0176822199635152
ADGRG2	rs61749613	5	82815170	82025649	83972690	336	2.14312703774631e-06	0.929034782135557	2.58300777396081e-08	0.011137383002881	0.0598256659044468
ADGRG2	rs6991968	8	38853620	37379390	38938807	280	2.79312469689167e-15	0.977347436948645	2.44087010231346e-17	0.00852676799703248	0.0141257950543165
ADGRG2	rs35887873	11	126219396	124495529	126311321	448	6.92730777722913e-11	0.968542571422516	1.45364014044877e-12	0.0203129468512171	0.0111444816555407
ADGRG2	rs55714927	17	7080316	5741335	7317399	528	0.000966330284775755	0.94828243648061	2.01236230851786e-05	0.0197167661314524	0.0310143434800765
ADGRV1	rs1031101	10	54533360	53616630	55103573	311	1.34357152995354e-32	0.974928775673878	1.98711199010933e-34	0.0144083137978511	0.0106629105282715
ADH1B	rs1229984	4	100239319	99424068	100678361	221	7.97411786248624e-08	0.851147184324134	8.07021848784879e-10	0.00847366936099111	0.140379065766674
ADH1B	rs2274159	9	117166246	117019802	117921961	221	6.12031608290033e-08	0.977487170763264	4.30859756309269e-10	0.00686569497712877	0.0156470726255876
ADH1B	rs2862954	10	101912064	100668401	102949240	413	2.6734518817781e-05	0.973787649582748	3.78360614407019e-07	0.0137691258681712	0.0124161116696492
ADH1B	rs58542926	19	19379549	18409863	19877472	270	0.0217419217568015	0.956138433382	0.000172039017610121	0.00755131563803564	0.0143962902055529
ADH1B	rs12975366	19	54759361	54602363	55728081	404	2.78957504625801e-06	0.973082382149357	4.62010982314474e-08	0.0161054355938661	0.0108093464806318
ADH1B	rs738409	22	44324727	43714201	44995309	417	1.61772671028386e-13	0.972786159698485	2.15733944948885e-15	0.0129584546827344	0.0142553856186163
ADH4	rs2602836	4	100014805	99424068	100678361	221	1.67924017120667e-33	0.977650086262493	1.69947764867688e-35	0.00988185497089404	0.0124680587666112
ADH4	rs17321515	8	126486409	126410918	128659112	594	0.0239755413041941	0.938519524751631	0.000748555795096062	0.0292946599795266	0.0074617181695525
ADH4	rs2636897	9	117122615	117019802	117921961	221	0.00144502511298514	0.980737222621483	1.01727289834108e-05	0.00689330758552331	0.0109142719510256
ADH4	rs2862954	10	101912064	100668401	102949240	413	0.014577189054423	0.959559935032528	0.000206303851756271	0.0135680955939412	0.0120884764673514
ADH4	rs58542926	19	19379549	18409863	19877472	270	0.00238694252166318	0.975491104338564	1.88873481890025e-05	0.00770444671368663	0.0143986190778975
ADH4	rs738409	22	44324727	43714201	44995309	417	6.16675821458446e-18	0.97278616034403	8.22375663776245e-20	0.0129584546919977	0.0142553849639735
ADIPOQ	rs72657297	1	31469062	30161882	32438686	476	0.00101968014059156	0.972895785810006	1.5773182666532e-05	0.0150384566222908	0.0110303042444456
ADIPOQ	rs1060330	3	52288945	51832016	54081391	372	2.84296507236927e-08	0.978256820496408	3.5919206159078e-10	0.0123503117361645	0.00939283897858323
ADIPOQ	rs6444136	3	186193294	185068256	186890345	507	2.99727388910738e-127	0.957130224458286	5.17800884628929e-129	0.0165087604073917	0.0263610151343488
ADIPOQ	rs4311394	5	53300662	52134623	53703045	282	5.93553445790581e-05	0.948310416836264	4.85464557560923e-07	0.00771226859853001	0.043917473756069
ADIPOQ	rs4295766	9	131838821	130055511	132165471	375	0.000213762824013993	0.960972543117818	5.51740361743568e-06	0.0247895149279472	0.0140186617266038
ADIPOQ	rs7134375	12	20473758	18087874	20863944	550	1.84587580706547e-15	0.974525704514874	3.45780180239267e-17	0.0182481555311814	0.0072261399539418
ADIPOQ	rs11057405	12	122781897	122007652	124977981	519	2.35719077104756e-10	0.894097470267311	1.33597735383018e-11	0.0506191884524901	0.0552833410311215
ADIPOQ	rs2925979	16	81534790	80297375	81772537	544	1.69188317292037e-23	0.974876971367986	3.01965483525852e-25	0.0173917677559042	0.00773126087611328
ADIPOQ	rs16957889	16	82658261	81772537	82747729	386	1.00657310854607e-12	0.947339018500171	2.61085261505636e-14	0.0245439934010693	0.0281169880977261
ADIPOQ	rs9930750	16	83589489	83477209	84445884	423	0.011982747731754	0.940915833745415	0.000184795368878146	0.01447816398968	0.0324384591642724
ADIPOQ	rs731839	19	33899065	32746521	34262953	376	2.48571424068518e-18	0.979141046670465	3.39889510554049e-20	0.01338101884721	0.00747793448232241
ADM	rs16822684	2	163107401	161769734	163503552	204	1.4410043367128e-24	0.957322260981037	1.23200853945855e-26	0.00815024454606723	0.0345274944728971
ADM	rs13146355	4	77412140	77130708	79093980	391	0.00208881681166193	0.978343724938649	2.65516060465658e-05	0.0124289221462472	0.00711198449739521
ADM	rs2246954	6	31265262	30798169	31571219	1590	0.0126196599750899	0.940964340838205	0.000496256505232092	0.0369936299191849	0.00892611276228864
ADM	rs77144376	11	9775520	9087318	10952028	358	4.85613532084348e-74	0.964722694594861	1.02436200038722e-75	0.0203350934431915	0.014942211961961
ADRA2A	rs2523500	6	31518354	30798169	31571219	1590	0.0114904079555761	0.933942705272154	0.000451849709657852	0.0367090306741736	0.0174060063884389
ADRA2A	rs9272116	6	32600404	31571219	32682665	1258	0.00423122559105897	0.958047737797797	0.000115063573088059	0.0260415006567594	0.0115644723812964
AFAP1	rs35708676	4	7530106	6773044	7539693	330	7.88593893257164e-06	0.980631220752174	8.0344476229768e-08	0.00998160632844956	0.00937920663596783
AFAP1	rs77351266	4	7540278	7539693	8152236	256	0	0.951445597494866	0	0.0329655887163255	0.0155888137890685
AFAP1	rs8283	6	32083300	31571219	32682665	1258	0.000428703191579271	0.962684232287555	1.16581165328554e-05	0.026168442584862	0.0107069638194713
AFAP1	rs7080386	10	65048306	63341696	65794115	397	0.00329252271867866	0.974995712386166	4.01434555151872e-05	0.0118776553704625	0.00979396606917733
AFAP1	rs735665	11	123361397	122591911	123500118	281	1.52508668039538e-05	0.979826570407988	1.35468119805098e-07	0.00869199093373045	0.0114660523233586
AFM	rs2114271	1	93876429	93536460	94506192	148	0.00123328831888714	0.970815519124383	6.27377434158998e-06	0.00491553802560271	0.0230293807567853
AFM	rs41265665	4	74361142	72140559	74592391	293	1.30475683486338e-15	0.949189592558536	1.67625062395201e-17	0.0121557988271602	0.0386546086143016
AFM	rs12304084	12	24188044	23820635	25371084	369	1.33688629458072e-08	0.965315996198552	1.51293762793334e-10	0.0109005779145088	0.0237834123667827
AFM	rs17767419	16	79744548	79134816	80297375	382	1.16149104949921e-06	0.97363494990262	1.90051260736275e-08	0.0159208506234206	0.0104430189777837
AFM	rs2173120	17	57892640	57487513	59312756	224	0.00426290576754229	0.966564997249714	8.80659120812182e-05	0.0199588104341203	0.00912522063654232
AFP	rs7554117	1	23794782	23086884	23920591	161	0.00382444251847892	0.983379230354453	1.61379191873199e-05	0.00414090525051266	0.00863928395736766
AFP	rs2266782	1	171076966	170557777	173097908	452	0.00491420871236571	0.973903158844318	6.42456039152827e-05	0.0127238682437717	0.00839451859562934
AFP	rs4149909	1	242023898	241582221	242071603	156	1.1760944748564e-07	0.761204685362793	5.05111797654954e-10	0.0030334779150019	0.235761718607646
AFP	rs7564158	2	17256517	16329736	18647424	459	4.65652449234047e-180	0.971943491321391	7.76888613611963e-182	0.0162039287979249	0.0118525798807071
AFP	rs3770657	2	67630980	67226167	68010177	171	3.87255570506337e-10	0.985000752657971	2.85612716466739e-12	0.00725693667989946	0.00774231027201797
AFP	rs435936	3	8976115	8648562	9543184	298	3.86190480186861e-14	0.980110263692652	4.32223476499574e-16	0.0109604417090883	0.00892929459822157
AFP	rs13067278	3	100825301	100592218	103084961	343	1.79122314091106e-39	0.978632404667053	2.38045036768504e-41	0.0129971888357383	0.0083704064972132
AFP	rs3213506	4	3417484	2842980	3846041	263	8.05828381975097e-10	0.98046060411679	6.24661092374008e-12	0.00758837189541066	0.0119510231757241
AFP	rs1401144	4	73506817	72140559	74592391	293	4.64579634078381e-78	0.97039388452507	5.96855966330943e-80	0.0124497133697219	0.0171564021052055
AFP	rs1154410	4	100006645	99424068	100678361	221	4.11932524665398e-08	0.976378189356772	4.16896957585778e-10	0.00986769670475185	0.0137540723283265
AFP	rs353493	5	176432585	175450596	177251508	309	0.0159086474076352	0.912411667199777	0.000290973567190794	0.0166335068923337	0.0547552049330631
AFP	rs3800023	6	56965696	56105314	57599466	188	0.00161010074407559	0.958815848669442	1.00855141751622e-05	0.00597233742288196	0.0335916276494261
AFP	rs4732620	8	27925204	26682526	28162393	315	0.000166322948259508	0.978093026958866	2.33088287175466e-06	0.013699151014388	0.00803916819561527
AFP	rs1183768	9	135203231	134127889	135298843	267	9.7768949946567e-09	0.978235695683637	9.4211691823511e-11	0.00941408220243211	0.0123502122428229
AFP	rs6479896	10	65126832	63341696	65794115	397	0.00694017315578145	0.967097311867582	8.46167380307753e-05	0.0117770487445757	0.01410084949403
AFP	rs12217775	10	102646010	100668401	102949240	413	0.00169814757012339	0.971024540510269	2.40330548817786e-05	0.0137289126776922	0.0135243661870337
AFP	rs12794301	11	1672577	1213591	3665482	750	1.35640273030367e-06	0.957547601500698	3.75407868686876e-08	0.0264858175220832	0.0159651870337009
AFP	rs10890821	11	108022061	107844201	108437038	75	6.4796280786238e-05	0.987775425909066	2.49703114375629e-07	0.00379819356583809	0.00836133454119586
AFP	rs7310409	12	121424861	119754111	122007652	414	1.5482946482285e-23	0.91341925483494	2.91421949606449e-25	0.0171230334175499	0.0694577117475096
AFP	rs2412710	15	42683787	41177515	42776400	279	0.0137004902727959	0.942186901908008	0.000215760536699055	0.0148088300118487	0.0290880172706484
AFP	rs560191	15	43767774	42776400	44198050	137	2.42820753082331e-36	0.98749798906566	1.10106942341261e-38	0.00446977218133705	0.00803223875300638
AFP	rs481837	15	44218136	44198050	46618788	339	1.84415609449929e-11	0.980053786817141	1.9733043308022e-13	0.01047741128226	0.00946880188196101
AFP	rs5742915	15	74336633	73628715	76398625	454	0.00579762491467955	0.971877899202878	7.91182937732683e-05	0.013253908837569	0.00899144875109964
AFP	rs17767419	16	79744548	79134816	80297375	382	0.0097635147360746	0.964245695954031	0.000159757432965861	0.0157675966900982	0.0100634351868307
AFP	rs11648881	16	89862434	89041166	90292813	283	0.000444925035256594	0.824623622817973	7.09162907235426e-06	0.0129816756641419	0.161942684853556
AFP	rs9754	17	34261831	32912799	34469037	363	8.3644123028811e-09	0.97233242771605	8.93315170553466e-11	0.0103671626913924	0.0173004011388125
AFP	rs7221345	17	45405144	43056906	45876023	277	5.78788728773862e-09	0.983813522141934	4.29259980229367e-11	0.00728757652063839	0.00889889550661335
AFP	rs1801689	17	64210580	63148129	64800431	338	3.69487775545808e-06	0.962823172321868	4.53437799036603e-08	0.0117904458922525	0.0253826415643433
AFP	rs8081539	17	73792372	72672204	74375561	374	0.00932039313291544	0.966313988116087	0.000145560364710453	0.0150821801089707	0.00913787827731665
AFP	rs6116934	20	5731803	5477851	7084074	450	2.10827498455886e-15	0.969952892917158	2.55394374587473e-17	0.0117315991986987	0.018315507884144
AFP	rs6007594	22	45728370	44995309	46470496	523	7.96430996237889e-37	0.971818372392436	1.65101839110895e-38	0.0201379578447016	0.00804366976286458
AGER	rs284315	1	10734800	9365200	10806985	289	2.87825264274876e-09	0.983629590524679	2.62246458061744e-11	0.00895473630794121	0.00741567026290197
AGER	rs10874746	1	93323971	91886318	93536460	237	0.00323523575955431	0.943920118158352	3.85212776821625e-05	0.0111974513777539	0.0416086734266568
AGER	rs1289836	1	117834912	115880594	118839068	522	0.000959429137351115	0.970354976371879	1.76440039983466e-05	0.0178340974883512	0.0108338529984204
AGER	Affx-35292452	1	175127771	175089769	177433382	437	2.83034242476382e-07	0.97301382541363	3.89485185615627e-09	0.0133760941193879	0.0136097935378871
AGER	rs35507645	2	61396766	60292001	62429045	321	0.000190938918155819	0.944036886502443	2.04945243894049e-06	0.0100871842513084	0.0456829408756533
AGER	rs7671167	4	89883979	89238029	90231565	269	4.30794577183847e-11	0.961631783435418	2.88169083807241e-13	0.00640062382486567	0.0319675926963481
AGER	rs246413	5	52278110	52134623	53703045	282	7.5289301103787e-10	0.984387049613442	6.15787634772098e-12	0.00804368588266875	0.00756926374483845
AGER	rs13198474	6	25874423	25684588	26791234	507	4.47642879828542e-06	0.979219583472277	4.061505158892e-08	0.00887264639390551	0.0119032530899673
AGER	rs13219354	6	27185664	26791234	28017820	386	2.10317821897827e-08	0.975783068493845	2.45596302729364e-10	0.0113817633576924	0.0128351468710841
AGER	rs67340775	6	28304384	28017820	28917609	527	1.70575122963462e-07	0.971437275502715	2.38147954534166e-09	0.0135476779798848	0.0150148735607985
AGER	rs3130893	6	28980707	28917609	29737972	768	6.55135756102642e-11	0.968614427267321	1.32546732294526e-12	0.019585157313131	0.0118004153527073
AGER	rs2517879	6	29812974	29737972	30798169	1232	8.95179853479865e-11	0.95371497975644	3.08598173810831e-12	0.0328642965244518	0.0134207236265031
AGER	rs2535332	6	30813249	30798169	31571219	1590	7.11093756383937e-30	0.949365959986822	2.79631070196831e-31	0.0373196275542296	0.0133144124589546
AGER	rs2857609	6	31577825	31571219	32682665	1258	7.33617825217549e-72	0.964817102776658	1.99499380106311e-73	0.0262281959381269	0.00895470128520308
AGER	rs9275602	6	32682812	32682665	33236498	860	2.4822606343999e-29	0.953997136648704	6.5475777590084e-31	0.0251431796904272	0.0208596836608628
AGER	rs11243403	9	134351343	134127889	135298843	267	1.12943606833708e-20	0.981974386473329	1.08834228927164e-22	0.00945388729860213	0.00857172622806946
AGER	rs143235698	10	17806504	16551768	18537268	410	0.107470108786869	0.841955399506215	0.00438312001686762	0.0343269075585536	0.0118644641314951
AGER	rs2505083	10	30335122	29783693	30458839	179	0.000132670322779161	0.986454691547471	8.21189670470391e-07	0.00609854662447225	0.00731327031560829
AGER	rs1238357	10	71268289	70195992	72220851	545	0.0494637420949295	0.919704602159771	0.000749825550084264	0.0139257330528128	0.0161560971424028
AGER	rs35788371	12	628076	61108	1080332	278	6.48553387330068e-06	0.947257059916535	2.18970261490263e-07	0.0319613456510378	0.0207748899282929
AGER	rs3184504	12	111884608	110336720	113263519	318	0.0311313209891624	0.765175164698308	0.000928915935728071	0.022651664887923	0.180112933488878
AGER	rs6489995	12	115429238	115036603	115503217	138	0.0199471678989764	0.964258483113045	8.56826161060726e-05	0.00413037257632466	0.0115782937955474
AGER	rs10468017	15	58678512	58441367	59694117	298	0.010314751626039	0.966048124553159	0.000156057327781575	0.0146069784590681	0.00887408803395183
AGER	rs13333226	16	20365654	20150572	22448905	387	0.0133085755968033	0.950118005106253	0.000172650778705048	0.0123016838099452	0.0240990847082933
AGER	rs56123391	17	36662884	34469037	36809345	410	0.00323609876799783	0.965030831075576	6.04011068700646e-05	0.0179984244394997	0.013674244610057
AGER	rs6510176	19	31180822	30727955	32746521	467	5.95811999763958e-06	0.969046663573487	1.31323575259862e-07	0.0213492656374683	0.00959798134547201
AGER	rs12983010	19	39229089	37527034	40170620	495	0.0209956666248264	0.881871443487312	0.000390541019594676	0.0163232979086018	0.0804190509596652
AGER	rs6014782	20	55195816	54055267	56447960	756	0.0211088119906078	0.942067616152052	0.000563954962301221	0.0251577094490918	0.0111019074459477
AGR2	rs115317719	6	32412005	31571219	32682665	1258	8.10511865064679e-07	0.937619127436376	2.20409877038174e-08	0.0254606118844351	0.0369194281263353
AGR2	rs4719482	7	16872913	15143658	16902070	363	7.18726464795103e-30	0.973783156663189	1.1185318528868e-31	0.0151436140110133	0.0110732293257946
AGR2	rs2081687	8	59388565	59068652	59728101	118	2.85361122243959e-06	0.984188176962776	2.32685596066392e-08	0.00801735250436805	0.00779159365307358
AGR2	rs1132434	11	1216491	1213591	3665482	750	0.00230588607336991	0.960907185456906	6.38193773057909e-05	0.0265846265115534	0.0101384825808654
AGR2	rs492602	19	49206417	47150083	49282228	539	1.1109685378603e-07	0.972986655949321	2.13529871481785e-09	0.0186926334366986	0.00832059738182683
AGR3	rs1501908	5	156398169	155373506	156628701	199	3.08188341811909e-15	0.985097255502783	2.34763388808047e-17	0.00749660158975631	0.00740614290746022
AGR3	rs3130279	6	32112626	31571219	32682665	1258	1.09567365643177e-05	0.951725197281444	2.97956521424671e-07	0.0258587257013105	0.0224048223241596
AGR3	rs157581	19	45395714	44744109	46102698	402	2.37853945404094e-136	3.58757041554238e-130	6.56681439545029e-07	0.990468428551148	0.00953091476743634
AGR3	rs485186	19	49207206	47150083	49282228	539	0.000913454881713549	0.972269375977665	1.75567441245784e-05	0.0186790472369129	0.00812056515958392
AGR3	rs12983058	19	51642784	51532568	52985291	504	0.000174108139350998	0.971073139427612	2.53046150641179e-06	0.0140987794883835	0.0146514424831472
AGRN	rs2272757	1	881627	10584	1892608	206	1.18940244048269e-248	0.983915997391074	9.47267459754346e-251	0.00782787717762521	0.00825612543129885
AGRN	rs12478327	2	20374249	19692405	21050491	326	0.00401775437728374	0.973778679422698	3.51039558173604e-05	0.00849443287024498	0.0136740293739566
AGRN	rs11539148	3	49138810	47727213	49316973	174	0.0166951797865012	0.838403268179673	0.000122699000050872	0.00602297726880441	0.138755875764971
AGRN	rs41290716	3	49717795	49316973	51832016	258	0.000406148049079297	0.844260395204079	1.00882406208165e-05	0.0208359494271694	0.134487419079051
AGRN	rs684773	3	135956305	135456907	137371084	202	0.00647635467978242	0.898509566036678	0.000259465391520279	0.0359386158696614	0.0588159980223577
AGRN	rs6828689	4	118889047	118479919	119933513	183	1.31952973698777e-18	0.986562682937289	6.69822107127759e-21	0.00499956985258214	0.00843774721013088
AGRN	rs2126259	8	9185146	9154695	9640788	100	8.3258625515754e-05	0.985069313695637	2.52016835722274e-07	0.00296984438063558	0.0118773312813761
AGRN	rs1149596	11	76469093	74412352	76797210	436	4.55773863488174e-08	0.967109256552635	5.71997093566397e-10	0.0121164659270617	0.0207742313709195
AGRN	rs2444239	11	120056416	119215477	120766807	361	0.00447357795921512	0.95936947517201	0.000128891480248374	0.0276326903357809	0.00839536505274589
AGRN	rs111285796	16	20361087	20150572	22448905	387	0.00380056140230806	0.958568190263106	4.93042911205649e-05	0.0124102345657488	0.0251717094777165
AGRN	rs34000043	20	60902366	59561725	61301856	620	1.5798204615606e-34	0.970310937103666	3.59594486305324e-36	0.0220783459771449	0.00761071691918574
AGRP	rs10889338	1	62984897	61922366	63455090	301	0.00332545606552374	0.975826788643053	3.61033352249238e-05	0.0105839888827682	0.0102276630734308
AGRP	rs1260326	2	27730940	26894986	28598778	229	0.000351045506019387	0.953003677280673	3.09919018488914e-06	0.00837528517418253	0.0382668928489399
AGRP	rs3095298	6	31082932	30798169	31571219	1590	0.000223577087137562	0.948126915294753	8.79196302688547e-06	0.0372698468065412	0.0143708688485421
AGRP	rs2856437	6	32157364	31571219	32682665	1258	6.0069550706728e-06	0.964041236412082	1.63352602912873e-07	0.0262063055106036	0.00974628776963981
AGRP	rs9275602	6	32682812	32682665	33236498	860	5.96750180802818e-06	0.954051248210036	1.57407653223868e-07	0.025144668742519	0.0207979581379841
AGRP	rs555754	6	160769423	160580498	162169565	347	1.58853234870553e-08	0.970743158678377	2.74647168517767e-10	0.0167710477846727	0.0124857773769788
AGRP	rs2286276	7	72987354	71874886	73334603	160	0.0142323531822308	0.969968197899274	8.44499770270719e-05	0.00574549418988564	0.00996950475158265
AGRP	rs11991231	8	19907912	19492841	20060857	168	1.59173723266137e-07	0.981373669388807	1.0687345094483e-09	0.00657715355769991	0.0120490168110355
AGRP	rs2001945	8	126477978	126410918	128659112	594	0.000417580281731762	0.961074628606087	1.30375425456391e-05	0.0299978321802203	0.00849692138941548
AGRP	rs964184	11	116648917	116383349	117747111	368	4.93504255749061e-27	0.968002346156912	7.04322562071217e-29	0.0137969971778771	0.0182006566652129
AGRP	rs74900413	16	67743424	65938567	68841364	429	5.68288778182773e-05	0.916009186959478	1.15934137825826e-06	0.0186217965493702	0.0653110282719556
AGRP	rs157581	19	45395714	44744109	46102698	402	2.48208495268817e-157	3.62205981592668e-130	6.85268901903307e-28	1	3.25265092536083e-18
AGRP	rs17695224	19	52324216	51532568	52985291	504	0.0358708977240429	0.931626592192994	0.000521342231497487	0.0135216612406531	0.0184595066108121
AGRP	rs11671293	19	55668805	54602363	55728081	404	0.0347867701824122	0.940494219176952	0.000576140437056289	0.0155679430319311	0.00857492717164879
AGT	rs611229	1	230324067	229156249	230685256	343	2.18856811539903e-05	0.980933997178999	2.42935259496986e-07	0.0108803920751485	0.00816348212943844
AGT	rs11122548	1	230725969	230685256	232090253	313	0	0.976466843948657	0	0.0121393512737896	0.0113938047775725
AGT	rs35332062	7	73012042	71874886	73334603	160	3.18453982412113e-09	0.983215243662128	1.88959837874591e-11	0.00582310554261817	0.0109616475918195
AGXT	rs1497406	1	16505320	14891512	16897731	522	6.26698584039752e-06	0.960920188897118	1.36205930582412e-07	0.0208663188820488	0.0182070890290614
AGXT	rs12028043	1	155132836	154770404	156336134	244	5.18457671092505e-06	0.97838098187447	7.11758784786806e-08	0.0134234029517567	0.00819035942118329
AGXT	rs755302	2	241652395	241560085	242149922	156	2.10631123742657e-164	0.976884209689891	1.12077510918218e-166	0.00518009718691436	0.017935693123171
AGXT	rs4835265	4	146821410	146178188	148521874	360	1.79538531487103e-22	0.970276228113882	2.47462260489456e-24	0.0133571831846793	0.0163665887014408
AGXT	rs6888304	5	31020521	29714821	31390250	271	0.0079172061024888	0.971962742784423	6.57511580713405e-05	0.00806000422407297	0.0119942957309444
AGXT	rs12220902	10	79682918	78706815	80876750	491	0.00481809442876297	0.947352351822504	9.30618647105399e-05	0.0182687158112409	0.0294677760727816
AGXT	rs2862954	10	101912064	100668401	102949240	413	4.47620910933785e-06	0.973816157691835	6.33496058173654e-08	0.0137695356741387	0.0124097670753111
AGXT	rs28929474	14	94844947	94325286	95750868	458	0.00010276834576981	0.848496275953395	1.50783020709388e-05	0.124465529725902	0.0269203476728624
AGXT	rs4940691	18	56095378	55213839	56530221	365	4.92992515401595e-18	0.968506126677163	1.14433688013818e-19	0.0224719944605774	0.00902187886225616
AGXT	rs12975366	19	54759361	54602363	55728081	404	0.000951093524333977	0.97214727702087	1.57520642450511e-05	0.0160899617611803	0.0107959156293708
AGXT	rs738409	22	44324727	43714201	44995309	417	1.63293023626008e-10	0.972798998586167	2.17761429946897e-12	0.0129586389205989	0.0142423623277641
AHCY	rs78639799	20	32778608	31614824	32813442	178	2.77231701840376e-118	0.971350657170684	1.8225922314684e-120	0.0063636223486128	0.0222857204807086
AHCY	rs34569456	20	33864247	32813442	34960447	276	6.06986367026563e-98	0.970025169280209	5.01754249948633e-100	0.00799655851351649	0.0219782722062714
AHCY	rs77355514	20	35273993	34960447	36909531	338	0.000407609982673449	0.964530262789194	5.42461620128615e-06	0.0128140634194566	0.0222426391924741
AHNAK	rs2014719	1	17417313	16897731	18662900	521	0.000826705908653227	0.974401456250781	1.45678687739315e-05	0.017162904113963	0.007594365857829
AHNAK	rs2513044	11	62237317	62223772	63804570	288	1.33940123135756e-58	0.90032687202321	2.55387193514108e-60	0.0170841828711549	0.0825889451056283
AHNAK2	rs28427389	14	105337803	105001724	106340359	221	3.97202659563478e-90	0.97678054203526	3.83208272387359e-92	0.00940985297638179	0.0138096049883576
AHSA1	rs1354034	3	56849749	56433908	58157520	278	0.00348154579378706	0.969225926910486	3.27006288597684e-05	0.00908533848980085	0.018174488177067
AHSA1	rs7923609	10	65133822	63341696	65794115	397	0.00764719722315501	0.966728016922265	9.32369941753305e-05	0.0117728883753715	0.0137586604850335
AHSG	rs75942164	3	186039318	185068256	186890345	507	0	0.97585023516554	0	0.0168512246956039	0.00729854013874572
AHSG	rs28929474	14	94844947	94325286	95750868	458	0.000682927817450063	0.848279620936031	0.000100200035789464	0.124434159082434	0.0265030921282955
AHSP	rs2274089	6	25488583	24852276	25684588	197	0.0027406278692515	0.976202306536767	1.85922007066553e-05	0.00660804810127586	0.0144304252919994
AHSP	rs80215559	6	25918225	25684588	26791234	507	1.04505458757736e-10	0.847857447883494	9.48187671474846e-13	0.00754809441059459	0.144594457600457
AHSP	rs13194491	6	27037080	26791234	28017820	386	0.00110155808709505	0.974244495707081	1.28633223276534e-05	0.0113633542629532	0.0132777286205427
AHSP	rs11759553	6	135422296	134244244	136224178	410	4.45029132556628e-06	0.980093604518254	4.9451321018927e-08	0.0108817103128658	0.00902018542623409
AHSP	rs628751	6	139838419	138822630	139845437	218	1.81447826215613e-13	0.961389089331606	4.29165729688932e-15	0.0227231694656715	0.0158877412025364
AHSP	rs12718597	7	50428428	49212279	51675323	426	0.00320593960664543	0.973231065666912	5.0989487560894e-05	0.0154709009237363	0.00804110431514517
AHSP	rs1609812	11	5247141	4746710	6322870	624	1.43679918270604e-19	0.974270639160552	2.40255614586285e-21	0.0162819030665253	0.00944745777292239
AHSP	rs7202152	16	194845	60055	1207207	374	9.26175243405807e-11	0.970642017397414	1.33379864339885e-12	0.0139629639934341	0.0153950185152007
AHSP	rs9914988	17	27183104	21290358	27334245	379	1.76671055682005e-08	0.975627964817656	2.30835937600736e-10	0.0127357826982323	0.0116362345861711
AHSP	rs76160849	17	74424293	74375561	76263414	604	7.44625827319531e-29	0.958270487192296	2.14166805770227e-30	0.0275472750440274	0.0141822377636814
AHSP	rs181362	22	21932068	19912359	22357326	350	1.55972994533294e-09	0.967258173817525	2.44159067712746e-11	0.0151237757971964	0.0176180488011327
AHSP	rs4820268	22	37469591	35530986	37570270	583	1.12947783240549e-11	0.97115368862522	2.4968252317629e-13	0.021460951282834	0.00738536008040258
AIDA	rs1076829	6	30627216	29737972	30798169	1232	0.000303894197307418	0.958674512446961	1.0476240495831e-05	0.0330407183837598	0.00797039873147619
AIDA	rs9268302	6	32324817	31571219	32682665	1258	6.56427624408584e-10	0.963795969884665	1.78508345425408e-11	0.0261993773901496	0.0100046520509085
AIF1	rs4947236	6	29723674	28917609	29737972	768	0.0133236995222181	0.958750831527638	0.000269564409711054	0.0193891311888102	0.00826677335162241
AIF1	rs1264362	6	30776590	29737972	30798169	1232	0.00027494013541081	0.956689227089184	9.47809798949938e-06	0.0329701932528748	0.0100561614245405
AIF1	rs3906263	6	31031904	30798169	31571219	1590	2.19510677120254e-18	0.951083749541989	8.63205519830581e-20	0.0373889651734975	0.0115272852845118
AIF1	rs2736182	6	31583312	31571219	32682665	1258	3.34819903470839e-32	0.962960819656342	9.10506273070441e-34	0.0261758076683584	0.0108633726752953
AIF1	rs4148878	6	32822186	32682665	33236498	860	5.32006200435054e-06	0.960074968291904	1.40329823441979e-07	0.0253097474263248	0.0146098238899441
AIF1	rs342296	7	106372903	105682906	107780179	437	0.00962650129381745	0.96627787283927	0.000143746647691802	0.0144193030641223	0.00953257615509847
AIF1	rs6993770	8	106581528	104988753	107410755	359	0.0563736421228065	0.925346838117024	0.000583262628912604	0.00956585149676509	0.0081304056344917
AIF1	rs34436714	19	54327313	52985291	54602363	586	0.0217338715217406	0.949796714179861	0.000405069412995143	0.0176916550917132	0.0103726897936895
AIF1L	rs3129871	6	32406342	31571219	32682665	1258	0.00765176635311836	0.953039765129448	0.000208081454906409	0.0259036820599875	0.0131967050025396
AIF1L	rs2275131	9	133911706	133223218	134127889	260	6.01384046696888e-219	0.973087326627659	5.29754319074838e-221	0.00855348798863698	0.0183591853837146
AIF1L	rs10901359	9	134149767	134127889	135298843	267	2.53546819549386e-13	0.981429838543652	2.44321687399455e-15	0.00944808960381832	0.00912207185227186
AIFM1	rs1354034	3	56849749	56433908	58157520	278	0.000154370658992963	0.972734410597684	1.44993572555476e-06	0.00911847532914789	0.0179912934784498
AIFM1	rs342296	7	106372903	105682906	107780179	437	0.00183048342846671	0.973887579538574	2.733348788583e-05	0.0145327448708803	0.00972185867419295
AIFM1	rs6993770	8	106581528	104988753	107410755	359	0.00122252669465021	0.979893935046878	1.26487150197635e-05	0.0101296051322689	0.00874128441118276
AK2	rs6993770	8	106581528	104988753	107410755	359	1.41972049698187e-05	0.98128197186605	1.46889553026724e-07	0.0101441480248757	0.00855953601455194
AKAP12	rs1474714	6	151612514	150253405	151912704	485	0.0199070999263079	0.935842064578716	0.000602768837480133	0.0283211176068762	0.0153269490506199
AKR1B1	rs34804838	7	133113940	132805849	134307597	181	0.00239348561828918	0.911932273505519	1.36712766151137e-05	0.00512830553720873	0.0805322640623682
AKR1B1	rs6993770	8	106581528	104988753	107410755	359	0.00476277715930304	0.976595648701088	4.92774605693987e-05	0.0100957245495987	0.00849657212944048
AKR1B1	rs10990535	9	99091009	98922041	101592860	419	0.0145597405594133	0.888121866500973	0.000967290416920271	0.0589658481492821	0.0373852543734118
AKR7L	rs28528764	1	19226520	18662900	20469150	511	2.49074716181409e-110	0.964709311345926	5.20688679068307e-112	0.0201520314478376	0.0151386572062235
AKR7L	rs73365418	14	106481081	106340359	107289455	86	1.97584096650757e-07	0.983973035005873	8.26401680363596e-10	0.00410357488403182	0.0119231916995968
AKR7L	rs738409	22	44324727	43714201	44995309	417	3.83303450821148e-07	0.973430471298568	5.1115905444658e-09	0.012967700925972	0.0136014393604182
AKT1S1	rs1354034	3	56849749	56433908	58157520	278	6.47089775341838e-06	0.972630937885127	6.07782974452486e-08	0.00911724946796176	0.0182452809708609
AKT1S1	rs342281	7	106361843	105682906	107780179	437	0.00458019698688111	0.97092533247005	6.83932762835753e-05	0.0144882955266847	0.00993778174010116
AKT1S1	rs1935	10	64927823	63341696	65794115	397	1.92496378280123e-07	0.979164265404508	2.34697539199483e-09	0.011929367452157	0.00890617229998086
AKT2	rs1354034	3	56849749	56433908	58157520	278	1.07954787676132e-05	0.972631360438196	1.01397185460897e-07	0.00911725823333529	0.0182404844525151
AKT2	rs17622656	5	131820997	129519026	132139650	259	3.86603211336519e-05	0.953338236612446	2.76849382265855e-07	0.00678708897929896	0.0398357372377399
AKT2	rs6993770	8	106581528	104988753	107410755	359	5.85603673952716e-09	0.981321456341476	6.0588730035656e-11	0.0101445821263151	0.00853395561558518
AKT2	rs7923609	10	65133822	63341696	65794115	397	0.000547463318910595	0.974864545891604	6.67484213979969e-06	0.0118731419400469	0.0127081740072989
AKT3	rs2994329	1	243647921	242071603	244109500	349	0.00214590559745699	0.969338466435247	3.37716022200552e-05	0.0152419106740956	0.0132399456909799
AKT3	rs7080386	10	65048306	63341696	65794115	397	0.000146206599639078	0.976101383162408	1.78259609124079e-06	0.0118890684574862	0.0118615591843745
ALCAM	rs9816851	3	105012805	104581614	106982812	388	7.37406350378078e-56	0.958317654546629	1.89556242696797e-57	0.0246172622198509	0.0170650832335151
ALCAM	rs2857609	6	31577825	31571219	32682665	1258	0.00132655597138806	0.92887418652484	3.60742453183663e-05	0.0252151741566604	0.0445480091017927
ALCAM	rs9987289	8	9183358	9154695	9640788	100	4.2578679786005e-11	0.983701919832667	1.28882071766493e-13	0.00296424889481756	0.013333831229806
ALCAM	rs2298475	11	126278203	124495529	126311321	448	1.43925534643058e-07	0.966239838506472	3.02016224947326e-09	0.0202622725821235	0.0134977419657068
ALCAM	rs34691116	12	21027327	20863944	23820635	522	2.04611179494003e-11	0.971613651509962	3.44984660342964e-13	0.0163698746026458	0.0120164738665879
ALCAM	rs4454799	12	121317075	119754111	122007652	414	0.00118714974848011	0.969466012003171	2.23446806182995e-05	0.0182363220108917	0.0110881715568387
ALCAM	rs2238472	16	16251599	16154061	17644750	245	8.65031476855891e-23	0.965119981324141	1.12100597153937e-24	0.012484724866126	0.0223952938097321
ALCAM	rs55714927	17	7080316	5741335	7317399	528	2.30985321045936e-14	0.948876596122513	4.81022028613752e-16	0.019728759078571	0.0313946447988923
ALCAM	rs10445407	17	79261809	78837589	80034409	308	0.00270686652324924	0.980626462385655	2.54207996510524e-05	0.00920184691300146	0.00743940337844353
ALCAM	rs2287921	19	49228272	47150083	49282228	539	1.92874715891056e-05	0.970356923862758	3.70708187430972e-07	0.018639426184823	0.0109839917726423
ALCAM	rs738409	22	44324727	43714201	44995309	417	1.50943371928046e-09	0.972786223001205	2.01292399284242e-11	0.0129584555926577	0.0142553198765749
ALDH1A1	rs11759553	6	135422296	134244244	136224178	410	2.83102965890767e-19	0.979782949160348	3.14582004266726e-21	0.0108779394065938	0.00933911143305628
ALDH1A1	rs348463	9	75547612	74253041	76203947	296	4.29828365823568e-15	0.977169806110936	4.91566378844423e-17	0.0111635805620357	0.0116666133270256
ALDH1A1	rs58542926	19	19379549	18409863	19877472	270	0.000897662438725589	0.977185774116301	7.10300431724925e-06	0.00771806348290186	0.0141913969577544
ALDH1A1	rs738409	22	44324727	43714201	44995309	417	0.000491643587040612	0.972316133148416	6.55637382178607e-06	0.0129522085128217	0.0142334583779003
ALDH2	rs4940391	18	56105868	55213839	56530221	365	0.00803526952989928	0.959395995109968	0.0001865151088029	0.0222594286836078	0.0101227915677228
ALDH3A1	rs11654290	17	18914670	18856321	21290358	303	0	0.982548517149683	0	0.00950482136264224	0.00794666148760207
ALDH5A1	rs2753921	6	24417620	23936620	24852276	217	1.24401894220867e-51	0.976030527430071	8.87746983059636e-54	0.00694805062560667	0.017021421944323
ALDH5A1	rs6928482	6	32626249	31571219	32682665	1258	0.011264803491468	0.954463507355062	0.00030633406609236	0.0259475781076983	0.00801777697967916
ALPI	rs78402520	9	135886376	135298843	137041123	571	0	0.966659924607932	0	0.0220141608744053	0.0113259145176065
ALPI	rs2276065	11	118530611	117747111	119215477	278	3.36132708001595e-05	0.983298623613326	2.73950065264717e-07	0.00800527739306625	0.00866221177274215
ALPI	rs55714927	17	7080316	5741335	7317399	528	1.5919733045685e-06	0.948882689632388	3.31525061850224e-08	0.0197288938280059	0.0313867914137949
ALPI	rs3760776	19	5839746	5811853	6684886	258	0.0016264211718795	0.96709614589717	2.03001056638615e-05	0.0120515632375711	0.0192055695877148
ALPI	rs34540645	19	48806015	47150083	49282228	539	0	0.972957033818655	0	0.0186920337597256	0.00835093242178361
ALPI	rs77623030	19	49298313	49282228	51532568	677	4.60099586657258e-133	0.957667662474857	9.03678702927044e-135	0.0187859439027716	0.0235463936223439
ALPP	rs56358112	1	40295880	40200568	41975328	348	9.10877539265125e-05	0.980817945539231	7.98346317165028e-07	0.00858595756234365	0.0105042107981808
ALPP	rs4072037	1	155162067	154770404	156336134	244	6.88327872568831e-11	0.978802191925499	9.44963181048325e-13	0.013429607645648	0.00776820035907471
ALPP	rs2070936	2	232576431	231843390	233550004	316	4.8872349894572e-253	0.967014638941427	6.31655794842296e-255	0.012477774196238	0.0205075868623151
ALPP	rs13070444	3	137747374	137371084	139954598	410	0.00747992173778902	0.967572610169797	0.000119850268512902	0.0154940153896713	0.00933360243422972
ALPP	rs2517403	6	31067009	30798169	31571219	1590	0.00236077910590712	0.948866026618681	9.28354639534619e-05	0.0373019040927289	0.0113784547187294
ALPP	rs2227956	6	31778272	31571219	32682665	1258	0.0045626728429285	0.934443209289875	0.000124076920230531	0.0253756713067935	0.0354943696401726
ALPP	rs72944717	6	53357585	53279103	55468271	361	4.2825672645157e-08	0.971431095589423	5.29134441469617e-10	0.011985975824119	0.016582885231651
ALPP	rs10759195	9	109509402	109298755	110695063	355	2.77880643962652e-13	0.978634947286174	3.62743586896247e-15	0.0127664383935948	0.00859861431994862
ALPP	rs6597604	9	136049780	135298843	137041123	571	1.59277431283458e-109	0.966659924607987	3.62915940673697e-111	0.0220141608744003	0.0113259145176068
ALPP	rs1898882	15	40655873	40384133	41177515	156	0.0120565656594989	0.975608438351713	5.30234802314226e-05	0.0042826217270206	0.00799935078153588
ALPP	rs516246	19	49206172	47150083	49282228	539	8.22313626260006e-38	0.972908299563263	1.58049950965486e-39	0.0186910473591423	0.00840065307759925
ALPP	rs8110610	19	49321911	49282228	51532568	677	0.0163271741922849	0.941779434352333	0.000320681000905542	0.0184743322293978	0.0230983782250787
AMBN	rs34396884	4	71413952	71049153	72140559	162	1.06596514954979e-09	0.979617557823414	7.32387159874396e-12	0.00671694216905946	0.0136654989342356
AMBP	rs61747728	1	179526214	178954471	181144122	363	7.9098007357002e-08	0.968641440450356	1.03969245590562e-09	0.0127135240557843	0.0186449553561609
AMBP	rs13195040	6	27413924	26791234	28017820	386	0.000247539966973315	0.975027096720908	2.89062049605712e-06	0.0113724206760558	0.0133500520155669
AMBP	rs13205911	6	28124114	28017820	28917609	527	4.84413962900394e-05	0.973173081447228	6.76313124729383e-07	0.0135737231792497	0.0132040776641074
AMBP	rs3129791	6	28954293	28917609	29737972	768	1.30846222850726e-06	0.967612934789095	2.64727411233342e-08	0.019563873727155	0.0128218565487806
AMBP	rs2734985	6	29818662	29737972	30798169	1232	2.62017670993724e-09	0.955167391725158	9.03261779859182e-11	0.0329158699682933	0.0119167355960451
AMBP	rs1264341	6	30802465	30798169	31571219	1590	1.15173219785529e-13	0.939126249313134	4.52908078822361e-15	0.0369063073323363	0.0239674433544115
AMBP	rs41308311	6	31598675	31571219	32682665	1258	1.81623057937037e-22	0.964348216757875	4.93904131360309e-24	0.0262149629743761	0.00943682026775059
AMBP	rs2857209	6	32741918	32682665	33236498	860	3.50302816821438e-10	0.943919363156225	9.24010517087599e-12	0.0248669994790934	0.0312136370051379
AMBP	rs10224002	7	151415041	150711506	152249807	415	0.00131508766986244	0.966832472660819	2.71259026868533e-05	0.0199306568313852	0.011894656935247
AMBP	rs56372001	9	116816581	115693146	117019802	402	3.42165526902539e-20	0.939576680416638	5.16858955523037e-22	0.0141465212333543	0.0462767983500068
AMBP	rs2787348	9	117121840	117019802	117921961	221	0.0313998661377483	0.950784421794156	0.000221049672745705	0.00668244706101779	0.0109122153343323
AMBP	rs1183910	12	121420807	119754111	122007652	414	2.7632678424633e-07	0.876320601555687	5.20105719448705e-09	0.0163869234571502	0.107292193459321
AMBP	rs28929474	14	94844947	94325286	95750868	458	6.72249619200951e-05	0.848705039348772	9.86333169951957e-06	0.12449635859003	0.0267215137675773
AMBP	rs12917707	16	20367690	20150572	22448905	387	0.00191048088388376	0.959644474414602	2.47844714788913e-05	0.0124233719102069	0.0259968883198288
AMBP	rs8069132	17	26291904	21290358	27334245	379	5.01516681634125e-40	0.980010479713341	6.55274702358703e-42	0.0127974882292277	0.00719203205743739
AMIGO2	rs2240517	1	44171266	43758458	44969184	191	0.00162128563947727	0.983929621391385	1.01275463249009e-05	0.00613792796651877	0.00830103745629407
AMIGO2	rs12692386	2	9695906	8422148	10298470	498	0.000202991527848352	0.965578585786255	3.03835125643492e-06	0.0144328744083567	0.0197825099262825
AMIGO2	rs1354034	3	56849749	56433908	58157520	278	4.18124397867893e-48	0.972636077162488	3.92725862641012e-50	0.00911729639346119	0.0182466264440584
AMIGO2	rs12639369	3	98216252	98215951	99373763	174	2.09514778964471e-82	0.985976626252222	1.46281705567307e-84	0.00687687109508127	0.0071465026526946
AMIGO2	rs9273011	6	32611611	31571219	32682665	1258	0.00122075700886411	0.963147240700716	3.31971577239965e-05	0.0261823240773091	0.00941648105538748
AMIGO2	rs385893	9	4763176	4495329	4884927	142	1.78552114451329e-10	0.985341283861029	9.29983148277169e-13	0.00512258337273747	0.00953613258675078
AMIGO2	rs8176746	9	136131322	135298843	137041123	571	7.93914965836013e-38	0.966663530917621	1.80894678122064e-39	0.0220142467368624	0.0113222223455118
AMIGO2	rs10785887	10	82257120	80876750	82414680	288	0.000658314722488416	0.978450081467697	5.67666830163318e-06	0.00842474426378583	0.0124611828777279
AMIGO2	rs4246215	11	61564299	58780550	62223772	625	2.7116955236915e-06	0.964104714591541	6.64077541562476e-08	0.0235980365225425	0.0122944707826392
AMIGO2	rs11220462	11	126243952	124495529	126311321	448	3.19187274742879e-10	0.968561034651276	6.69788971138063e-12	0.0203133531570977	0.0111256118657414
AMIGO2	rs2079080	12	47383323	46024230	47714794	239	2.68428273228415e-24	0.97667004367508	4.04907461373838e-26	0.0147238579311251	0.00860609839379503
AMIGO2	rs73097723	12	47715134	47714794	49001867	264	8.91898479052036e-63	0.983947448203675	7.83406763933795e-65	0.00863517036125748	0.00741738143506507
AMIGO2	rs2958154	12	57065713	55665838	57548861	327	0.00327967366992882	0.977906203590189	3.4923267416752e-05	0.010404759088606	0.00837444038385926
AMIGO2	rs4378452	12	111504033	110336720	113263519	318	1.75031892240455e-16	0.738938648884806	5.22271168703053e-18	0.0218096644744634	0.239251686640734
AMIGO2	rs55714927	17	7080316	5741335	7317399	528	1.46967482330888e-17	0.948992997389042	3.06056662695897e-19	0.0197313020544837	0.0312757005564774
AMIGO2	rs75016991	17	67424508	64800431	67858771	657	0.00975472203297845	0.938930999737166	0.000213741088366314	0.0205428767343623	0.0305576604071271
AMN	rs12740374	1	109817590	108409666	110303932	347	4.86351422891381e-07	0.957358771415452	1.63260773277133e-08	0.0321265632608612	0.0105141626461874
AMN	rs2393791	12	121423956	119754111	122007652	414	0.00104329056948224	0.908263442746284	1.96369452101643e-05	0.0170217959573888	0.0736518337816346
AMN	rs72700362	14	94447966	94325286	95750868	458	8.74048089473997e-102	0.848901843215446	1.28241444570254e-102	0.124525382642652	0.0265727741419092
AMN	rs76724749	14	102322304	101534308	103012103	355	8.81983176836081e-25	0.979563037518629	1.01429051332255e-26	0.0112559033807268	0.00918105910064084
AMN	rs79574157	14	103060568	103012103	105001724	391	1.15063009559016e-211	0.976057273604526	1.84367846965891e-213	0.0156312566886056	0.0083114697068539
AMN	rs1801689	17	64210580	63148129	64800431	338	3.64424179608343e-17	0.962802603324686	4.47223721199515e-19	0.0117901688819536	0.0254072277933621
AMOT	rs4846914	1	230295691	229156249	230685256	343	0.000184500223503504	0.981695310498317	2.04798787658037e-06	0.0108897779178051	0.00722836337249647
AMOT	rs7697204	4	148980174	148521874	150683581	322	0.0159577402457576	0.955556035360257	0.00017166588043835	0.010261370188171	0.0180531883253764
AMOT	rs72971737	11	94474134	94242261	95726042	327	3.13308458604739e-106	0.970156772012445	4.72700495413909e-108	0.0146219062170672	0.0152213217704739
AMOT	rs2393791	12	121423956	119754111	122007652	414	2.09956493024157e-18	0.913321663525491	3.95182729589871e-20	0.0171210970140395	0.0695572394604672
AMOT	rs340005	15	60878030	59694117	61265837	381	0.0185194624938703	0.93658222975562	0.000240993421099445	0.012155225052613	0.0325020892767971
AMOTL2	rs10755086	3	134090932	133252174	135456907	444	2.13046125782871e-06	0.963199277519341	6.32650644249757e-08	0.0285944584387675	0.00820407031556895
AMOTL2	rs755109	9	100696203	98922041	101592860	419	0.000627177848358324	0.929866389093268	4.16671656988733e-05	0.0617688751625673	0.00769589073010704
AMPD3	rs61876909	11	9863971	9087318	10952028	358	6.78945278730426e-28	0.963284512400287	1.43217949649921e-29	0.0203032861774318	0.0164122014222819
AMY1A_AMY1B_AMY1C	rs79079054	1	102492861	102041017	102898746	149	2.41137459852121e-18	0.984958276888599	9.36328373309215e-21	0.00381333035370219	0.0112283927576965
AMY1A_AMY1B_AMY1C	rs115744703	1	102967821	102898746	103914212	125	1.63730944532599e-56	0.976917173589788	6.31699509083152e-59	0.00374976569293147	0.0193330607172826
AMY1A_AMY1B_AMY1C	rs72694407	1	104046455	103914212	106087843	279	2.9793855144619e-264	0.980647954167973	2.11459143539812e-266	0.00694765416725138	0.0124043916647574
AMY1A_AMY1B_AMY1C	rs291096	1	207110936	206073266	208410365	386	1.48742126072854e-05	0.979567203551752	1.8728253509382e-07	0.0123257258553907	0.00809200909771499
AMY1A_AMY1B_AMY1C	rs2330545	5	44339810	43983500	50163399	295	5.08618906982239e-10	0.982079410000444	4.67501925917979e-12	0.00901797407510938	0.00890261541115141
AMY1A_AMY1B_AMY1C	rs9327706	5	134512608	132139650	134777402	510	5.82680810934799e-06	0.972129921411667	1.08685767235668e-07	0.0181231173726647	0.00974102572179236
AMY1A_AMY1B_AMY1C	rs6465657	7	97816327	97099571	98715475	264	8.68755583854192e-05	0.971040011770713	1.13610392463366e-06	0.0126824611620931	0.016189515404883
AMY1A_AMY1B_AMY1C	Affx-33347130	9	136135238	135298843	137041123	571	3.79237309766246e-22	0.966661088737164	8.6409771869967e-24	0.0220141885910994	0.0113247226717401
AMY1A_AMY1B_AMY1C	rs56278466	10	17875857	16551768	18537268	410	0.00155803597103775	0.945791407962368	6.35437958399998e-05	0.0385596495304554	0.0140273627402982
AMY1A_AMY1B_AMY1C	rs3851583	12	11089355	10481535	11754847	248	3.90999210314745e-17	0.982925177762255	3.59948672285647e-19	0.00904064426838491	0.00803417796936333
AMY1A_AMY1B_AMY1C	rs848119	14	37243138	35859594	38667726	487	1.11129751117442e-06	0.972292649174095	2.12674744434689e-08	0.0185981585452728	0.00910805971564732
AMY1A_AMY1B_AMY1C	rs579740	16	88973937	87647350	89041166	444	0.00247154675279185	0.974634025108143	3.47540754800313e-05	0.0136958184335996	0.00916385562998548
AMY1A_AMY1B_AMY1C	rs676388	19	49211969	47150083	49282228	539	5.1623564274563e-09	0.972189410431742	9.92212890763714e-11	0.018676496764368	0.00913408754231306
AMY2A	rs114623616	1	102333308	102041017	102898746	149	2.70305782026738e-18	0.984958288300462	1.04958795425805e-20	0.00381333040948167	0.0112283812900574
AMY2A	rs78177992	1	102959155	102898746	103914212	125	5.09147693108258e-56	0.986674189754179	1.96437117434004e-58	0.00379721424709675	0.00952859599871698
AMY2A	rs72694407	1	104046455	103914212	106087843	279	0	0.980647954167973	0	0.00694765416725138	0.0124043916647574
AMY2A	rs333947	1	110470764	110303932	111741738	316	0.00990628423946083	0.971739556411428	8.50234128247578e-05	0.00833028352216744	0.00993885241411858
AMY2A	rs878037	5	44225620	43983500	50163399	295	7.2189147914118e-06	0.974986563047094	6.63533447477732e-08	0.00894562158024188	0.0160605301045279
AMY2A	rs17563605	6	127164572	125424384	127540462	275	0.00119087853627564	0.971812079840778	1.7666326422902e-05	0.0144039657415509	0.0125754095549726
AMY2A	rs6465657	7	97816327	97099571	98715475	264	0.00249224963441252	0.968099013149202	3.25920735756454e-05	0.0126434574591618	0.0167326876836484
AMY2A	rs56241594	8	18760933	17836400	19492841	487	0.00116867182333533	0.974256755835469	2.01432030499423e-05	0.0167844990916915	0.0077699300464544
AMY2A	rs16903058	8	129537048	128659112	130381140	367	0.000993674720335627	0.950111913898447	2.74930205442004e-05	0.0262651217748427	0.0226017965858312
AMY2A	rs6597604	9	136049780	135298843	137041123	571	8.38522053500401e-51	0.966659925955937	1.910584678379e-52	0.0220141609064946	0.0113259131375664
AMY2A	rs1926736	10	17891705	16551768	18537268	410	0.00285531569984577	0.944523876990299	0.000116452765701485	0.0385079848432875	0.0139963697008653
AMY2A	rs3851583	12	11089355	10481535	11754847	248	1.18554144889606e-07	0.982641623289091	1.09139368881648e-09	0.00903774757209698	0.00832050949327284
AMY2A	rs848119	14	37243138	35859594	38667726	487	0.00691175690915435	0.965440345965127	0.000132273861811824	0.0184670819980784	0.00904854126582798
AMY2A	rs579740	16	88973937	87647350	89041166	444	1.67676020752248e-08	0.977266530186322	2.35780491501215e-10	0.0137329992540513	0.00900045355624271
AMY2A	rs4021	19	49253261	47150083	49282228	539	0.00217731410865035	0.9704970721329	4.18483139667496e-05	0.0186444645471294	0.00863930089735289
AMY2B	rs114623616	1	102333308	102041017	102898746	149	1.19252690906564e-16	0.98495828936947	4.63054052894833e-19	0.00381333041470685	0.011228380215823
AMY2B	rs11164544	1	103012510	102898746	103914212	125	1.74415245116958e-53	0.986674189754179	6.72921206382359e-56	0.00379721424709675	0.00952859599871698
AMY2B	rs72694407	1	104046455	103914212	106087843	279	0	0.980647954167973	0	0.00694765416725138	0.0124043916647574
AMY2B	rs333947	1	110470764	110303932	111741738	316	0.00901863340787639	0.972618543449875	7.74049050903026e-05	0.00833781892361173	0.00994759931354671
AMY2B	rs1482668	5	44414650	43983500	50163399	295	0.000194766289977682	0.974746616599111	1.79021295548586e-06	0.00894336315591161	0.0161134637420448
AMY2B	rs17563605	6	127164572	125424384	127540462	275	0.0123781504014857	0.961061999438178	0.000183626154005859	0.0142449356395671	0.0121312883667634
AMY2B	rs6465657	7	97816327	97099571	98715475	264	0.0193339836102692	0.949218947568497	0.000252837680317186	0.01239448877873	0.0187997423621862
AMY2B	rs56241594	8	18760933	17836400	19492841	487	0.000669684106228519	0.974775400863945	1.15426612173994e-05	0.0167934584626713	0.00774991390593744
AMY2B	rs16903058	8	129537048	128659112	130381140	367	0.000537639733324064	0.950557824124598	1.487543149801e-05	0.0262774488164079	0.0226122118941719
AMY2B	rs6597604	9	136049780	135298843	137041123	571	1.07115488057064e-50	0.96665992500617	2.44064195383522e-52	0.0220141608838815	0.0113259141099495
AMY2B	rs1926736	10	17891705	16551768	18537268	410	0.000152639282076313	0.94716986846012	6.22532441979565e-06	0.038615841358606	0.0140554255747786
AMY2B	rs3851583	12	11089355	10481535	11754847	248	6.04815907563232e-06	0.981986883363548	5.56785479769586e-08	0.00903106468480946	0.00897594811401986
AMY2B	rs579740	16	88973937	87647350	89041166	444	7.60399319569401e-10	0.977266794808911	1.06924845008202e-11	0.0137330032274505	0.00900020119254573
AMY2B	rs4021	19	49253261	47150083	49282228	539	0.00182193640829732	0.970307644971591	3.50178995942574e-05	0.0186402678958601	0.00919513282465747
ANG	rs684773	3	135956305	135456907	137371084	202	0.0228834827352799	0.882852954866432	0.000916792254413157	0.0353121387014594	0.0580346314424154
ANG	rs11626464	14	21095566	19002085	21589403	491	0	0.942336841281013	0	0.0177362000544427	0.0399269586644787
ANGPT1	rs12566888	1	156869047	156336134	158027413	394	0.000922487780059127	0.965712088071336	1.35016444969426e-05	0.0141150439014675	0.0192368786026406
ANGPT1	rs7641175	3	18311412	17891119	19125145	205	9.28218829519445e-05	0.983351596390925	7.07256993862255e-07	0.00748358315454661	0.00907129131458234
ANGPT1	Affx-22382405	3	47022143	46657501	47727213	126	0.000691288822828629	0.981678689739188	2.69077521799616e-06	0.00380726976893548	0.01382006089383
ANGPT1	rs1354034	3	56849749	56433908	58157520	278	1.00194233100213e-18	0.972636077162757	9.41080377671916e-21	0.00911729639346397	0.0182466264437819
ANGPT1	rs3792366	3	122839876	121974098	123517769	293	3.28444360635709e-06	0.982715891564791	3.3598908333746e-08	0.0100456642736129	0.00723512611908163
ANGPT1	rs2216546	4	102793500	100678361	103221357	388	9.74257382125873e-13	0.934178441501079	1.68315348391131e-14	0.0160893880174149	0.0497321704805142
ANGPT1	rs11743851	5	130613600	129519026	132139650	259	6.27378006438626e-07	0.982876182280879	4.49269970958748e-09	0.00702835326948365	0.0100948325789306
ANGPT1	rs2263323	6	31401466	30798169	31571219	1590	1.22964854161569e-08	0.926848119542619	4.83547963360712e-10	0.0364107074709823	0.0367411602063654
ANGPT1	rs1917342	6	71349754	69523449	71609511	309	4.3422548158944e-05	0.974611021936639	4.50667062211826e-07	0.0100998932286146	0.0152452116195252
ANGPT1	rs13236689	7	80236014	79888070	82022687	394	6.38711577478985e-09	0.96951262243204	1.43291715427482e-10	0.0217417802639822	0.00874559077357017
ANGPT1	rs6993770	8	106581528	104988753	107410755	359	1.44321658280709e-78	0.981321506312019	1.49320545290399e-80	0.0101445826879443	0.00853391100002609
ANGPT1	rs2927122	8	108083574	107410755	108648178	162	6.27156226761873e-07	0.9868704610099	3.09760759335846e-09	0.00486602090820308	0.00826288782806269
ANGPT1	rs10990535	9	99091009	98922041	101592860	419	0.0346756852572827	0.868768114663489	0.00230371261854851	0.0576808766095136	0.0365716108511668
ANGPT1	rs61751937	9	113312231	112778025	114831083	455	0.000188668194092064	0.942418427681817	2.72344708961231e-06	0.013560088344575	0.0438300923324269
ANGPT1	rs4746855	10	64822828	63341696	65794115	397	1.81346779151475e-26	0.98030853562854	2.21103603033336e-28	0.011944477934567	0.00774698643689426
ANGPT1	rs10786695	10	104368756	102949240	104380411	170	1.28814540456503e-12	0.985628452222029	9.22391384273016e-15	0.00705038512735557	0.00732116264931923
ANGPT1	rs10876550	12	54712308	53039005	54778824	355	8.44345056038719e-06	0.959239988809477	1.14028791651481e-07	0.0129267103777568	0.0278247433334142
ANGPT1	rs61978213	14	70653758	67992318	71131958	541	5.6506758956396e-06	0.943785609084812	1.38319324212768e-07	0.0230691920742661	0.0331394098457025
ANGPT1	rs1684053	15	65191448	65104669	67094768	394	0.0174282785875914	0.673107802288827	0.000518884011519796	0.019750930620481	0.289194104491581
ANGPT1	rs151233	16	28506428	27445756	29036614	255	0.00102857612344555	0.962538520438305	2.63690980630683e-05	0.0246643824988996	0.0117421518412874
ANGPT1	rs13339274	16	81875559	81772537	82747729	386	7.90055667638819e-10	0.961316588458379	2.04924896997733e-11	0.0249208985428738	0.0137625121881993
ANGPT1	rs9891728	17	5182061	4696262	5741335	260	0.0224796735655032	0.963511381714856	0.00014119677369216	0.00604407463906827	0.00782367330688005
ANGPT1	rs1613662	19	55536595	54602363	55728081	404	1.54984163957711e-49	0.974056239654346	2.56685640808772e-51	0.0161225528153849	0.00982120753026579
ANGPT1	rs6045989	20	19292926	18972204	20959711	454	7.11779720719699e-14	0.970090812921755	1.627185256371e-15	0.0221693104407158	0.00773987663745589
ANGPT2	rs10935473	3	98416900	98215951	99373763	174	0.0139075859117811	0.972043818701349	9.71017604368708e-05	0.00677956781582382	0.0071719258106093
ANGPT2	rs13107325	4	103188709	100678361	103221357	388	9.61899670712546e-05	0.96549811493442	1.66180396642228e-06	0.0166624657953197	0.0177415674992227
ANGPT2	rs10058089	5	110990801	110821145	111981563	173	0.0326633201186932	0.947960175119012	0.000197733946025138	0.00572521310016872	0.0134535577161013
ANGPT2	rs2524044	6	31256753	30798169	31571219	1590	3.46797929503259e-05	0.953003358534848	1.3637509160843e-06	0.0374664852016579	0.00949411271962702
ANGPT2	rs17599120	8	6209349	6142798	7153080	383	1.41897312528396e-76	0.976260791134107	2.37388352633144e-78	0.0163250262856823	0.00741418258021214
ANGPT2	rs9987289	8	9183358	9154695	9640788	100	3.0765021761084e-09	0.983712765326309	9.31231255275555e-12	0.00296429261546927	0.0133229389724086
ANGPT2	rs10104997	8	55440068	54418045	55945582	218	0.00965440035894397	0.955062484875614	0.000139810556211832	0.0138094388665766	0.021333865342654
ANGPT2	rs8176749	9	136131188	135298843	137041123	571	1.00038589030526e-25	0.966083873327472	2.27939378160059e-27	0.0220004456958448	0.0119156809766849
ANGPT2	rs4937126	11	126281897	124495529	126311321	448	1.04805780042498e-07	0.966167643522611	2.19926548263976e-09	0.0202606838044181	0.0135715656679245
ANGPT2	rs55714927	17	7080316	5741335	7317399	528	1.28397667313722e-13	0.948877160056956	2.67385417050972e-15	0.0197287713986405	0.0313940685442714
ANGPT2	rs944467	20	22928425	22491457	23293791	158	0.0169190232932555	0.969200339043616	9.22530617132654e-05	0.00527617220114687	0.00851221240026857
ANGPTL1	rs1571347	1	177827338	177433382	178944310	228	3.59988117640528e-230	0.978022352984279	5.42769588283801e-232	0.014738825391296	0.00723882162447081
ANGPTL1	Affx-5990809	1	178945967	178944310	178954471	1	0.999942702826237	2.43511928373911e-05	3.21627350839896e-05	0	7.83245841981261e-07
ANGPTL1	rs80175813	1	179276784	178954471	181144122	363	5.41957844123825e-14	0.953773215564952	7.12368744526321e-16	0.0125030119811041	0.0337237724538893
ANGPTL1	rs62258127	3	58397102	58157520	60272907	449	0.00836764854815725	0.968779940530106	0.000129180676767087	0.0149483561866346	0.00777487405833509
ANGPTL1	rs2523554	6	31331829	30798169	31571219	1590	0.00883138057992684	0.94404519389335	0.00034728590719718	0.0371140456467603	0.00966209397276565
ANGPTL1	rs1926736	10	17891705	16551768	18537268	410	0.00114521816484078	0.946203028899422	4.67072074147499e-05	0.0385764360581815	0.0140286096701417
ANGPTL1	rs4980826	12	578349	61108	1080332	278	0.000453229915166652	0.929433955184242	1.53023444142068e-05	0.0313416053985565	0.038755907157621
ANGPTL1	rs112635299	14	94838142	94325286	95750868	458	1.73697086795731e-05	0.847509395231215	2.54850569397558e-06	0.124319502497929	0.0281511840564821
ANGPTL1	rs1801689	17	64210580	63148129	64800431	338	1.9733531572838e-15	0.962713368619198	2.42171181722834e-17	0.0117889833676296	0.025497648013169
ANGPTL2	rs3130627	6	31600851	31571219	32682665	1258	1.98071346972357e-07	0.939510802305804	5.38633462540106e-09	0.0255139983551421	0.0349749958813733
ANGPTL2	rs59076890	7	7223416	6573858	7808753	246	1.23281374543092e-06	0.980909602341091	1.16272393239279e-08	0.00924156670362424	0.00984758651430055
ANGPTL2	rs571606	9	129647028	129059666	130055511	168	0.00704037348576073	0.972435212786188	4.47366896566014e-05	0.00616483636679679	0.0143148406715981
ANGPTL2	rs4534576	11	11280629	10952028	12564230	520	1.50591782909521e-16	0.968731628333491	2.71872270847453e-18	0.0174752931483854	0.013793078518126
ANGPTL2	rs73045269	19	41825191	40984602	42131574	292	0.022962395380413	0.924113323668625	0.00086348881074374	0.0347334685593141	0.017327323580904
ANGPTL2	rs1457109	19	55935184	55728081	57521336	664	1.38191411823708e-80	0.968917384326161	3.30320584138443e-82	0.0231522177001446	0.00793039797369844
ANGPTL2	rs78902327	20	3674639	2469502	3828414	306	2.63001170253254e-42	0.925093196010317	3.12611826039983e-44	0.0109319866448599	0.0639748173448194
ANGPTL3	rs12724349	1	62761673	61922366	63455090	301	9.48217868568271e-251	0.979170687288632	1.02944759758206e-252	0.0106203111042215	0.0102090016071632
ANGPTL3	rs3887428	1	63626202	63455090	65041705	331	0.000970006486815533	0.980111626692933	1.15386816593332e-05	0.0116516318366584	0.00725519630193331
ANGPTL3	rs72961013	6	127529780	125424384	127540462	275	0.0201656479863587	0.942029770826623	0.000299151348357069	0.0139511752619713	0.0235542545766897
ANGPTL3	rs268	8	19813529	19492841	20060857	168	9.45176295421961e-16	0.982354798944934	6.34616382467226e-18	0.00658472966665598	0.0110604713884088
ANGPTL3	rs2954038	8	126507389	126410918	128659112	594	0.000389666299228204	0.959920789576786	1.21660221448215e-05	0.029960587560635	0.0097167905412062
ANGPTL3	rs964184	11	116648917	116383349	117747111	368	2.72194209535229e-18	0.968002346164471	3.88471873965531e-20	0.0137969971779927	0.0182006566575351
ANGPTL3	rs4905179	14	94795492	94325286	95750868	458	9.71232620430711e-11	0.848690890226765	1.42500482247772e-11	0.12449418920621	0.0268149204556523
ANGPTL3	rs1800775	16	56995236	55903775	57664331	432	0.000596274185144708	0.977621771891057	8.60855977918393e-06	0.014106503575825	0.00766684178819423
ANGPTL3	rs445925	19	45415640	44744109	46102698	402	9.88624756631551e-138	3.62168442792123e-130	2.72945452828922e-08	0.999896256912031	0.000103715793448767
ANGPTL4	rs12980554	19	8421007	8347514	9238394	319	7.59543951484538e-145	0.983285452177983	6.44992410822627e-147	0.00834152764175719	0.00837302018024688
ANGPTL7	rs1281012	1	11009703	10806985	11777842	258	1.38691113523517e-303	0.979132317525753	1.64602007784262e-305	0.0116113256153121	0.00925635685893002
ANGPTL7	rs6440003	3	141094209	139954598	141339098	277	1.51159784681154e-09	0.981607089188653	1.53565157018829e-11	0.00996384279801874	0.00842906648637379
ANGPTL7	rs74643574	9	33172181	32019369	33578335	295	7.75480141235021e-05	0.965604906783224	1.08360740030165e-06	0.0134719139011748	0.0208445476940774
ANGPTL7	rs1926736	10	17891705	16551768	18537268	410	3.90081225473188e-07	0.947329045545905	1.59092872136805e-08	0.0386223405420608	0.0140482079215214
ANGPTL7	rs35887873	11	126219396	124495529	126311321	448	1.14302144895363e-07	0.966690342669912	2.39853910498186e-09	0.0202721864395079	0.0130373541898954
ANGPTL7	rs55714927	17	7080316	5741335	7317399	528	1.1148859812492e-12	0.94887732306345	2.32172639345714e-14	0.0197287749597849	0.0313939019756267
ANGPTL7	rs704	17	26694861	21290358	27334245	379	8.24557381666729e-08	0.980009643870968	1.07735517608069e-09	0.0127974765442335	0.00719279605170447
ANK2	rs73953216	2	89054182	88038508	89154527	147	9.83842175816101e-05	0.96533436807528	4.11140459352288e-07	0.0040034984786846	0.0305633380879951
ANK2	rs3129871	6	32406342	31571219	32682665	1258	0.0137706430084808	0.939000606458372	0.000374477643457279	0.0255137586161686	0.0213405142735209
ANK2	rs734226	10	98077162	97822358	100241303	496	9.08434188672344e-09	0.962973391145505	1.96713835887002e-10	0.0208361940590328	0.0161904055144064
ANKMY2	rs1354034	3	56849749	56433908	58157520	278	1.08227920562527e-14	0.972636079064863	1.01653727171861e-16	0.0091172964132515	0.0182466245218758
ANKMY2	rs2286221	7	16663642	15143658	16902070	363	6.87993324700545e-07	0.973980276300485	1.070702813859e-08	0.015146882810332	0.010872142188829
ANKMY2	rs7080386	10	65048306	63341696	65794115	397	2.59795243100884e-05	0.976101995170984	3.1675039705308e-07	0.0118889547246388	0.0119827538296693
ANKMY2	rs11603942	11	266804	70856	1213591	322	0.0047806643919857	0.970530155250124	5.65144246025072e-05	0.0114599089710276	0.0131727569622603
ANPEP	rs61804211	1	161671306	159913049	162346722	592	0.00456784028073696	0.81745719210003	0.000438562440588866	0.0783856471356502	0.0991507580429939
ANPEP	rs4835265	4	146821410	146178188	148521874	360	2.27524178722594e-05	0.969938591965175	3.13602028023409e-07	0.0133522099213368	0.0166861320935884
ANPEP	rs11220462	11	126243952	124495529	126311321	448	9.12874278367803e-14	0.968561034881473	1.91559367201876e-15	0.0203133531618374	0.0111256119565974
ANPEP	rs2297067	14	103566785	103012103	105001724	391	8.15893487562157e-06	0.975181662846579	1.30732305918157e-07	0.0156163443623854	0.0091937031238547
ANPEP	rs12914810	15	90072229	88369944	90475552	559	0	0.955170424205557	0	0.0291628471108463	0.015666728683542
ANPEP	rs55714927	17	7080316	5741335	7317399	528	4.53363380557541e-09	0.948876360434471	9.44119617763972e-11	0.0197287539342132	0.031394881003272
ANPEP	rs4940691	18	56095378	55213839	56530221	365	0.00168022764668258	0.966733053852369	3.90015345681341e-05	0.0224307427033369	0.00911697426304391
ANXA1	rs3830041	6	32191339	31571219	32682665	1258	0.0236183122932325	0.921043067808923	0.000642274287741015	0.0250170841571712	0.0296792614529322
ANXA1	rs735665	11	123361397	122591911	123500118	281	4.75832809653878e-12	0.979844472003292	4.22665654969046e-14	0.00869215262430087	0.0114633753676069
ANXA1	rs73365418	14	106481081	106340359	107289455	86	0.00889403293030907	0.975183257034455	3.71995716426928e-05	0.0040669159592193	0.011818594504374
ANXA1	rs34436714	19	54327313	52985291	54602363	586	2.33317630931844e-28	0.971348957994832	4.3485043936346e-30	0.0180931541836713	0.0105578878214943
ANXA10	rs760077	1	155178782	154770404	156336134	244	0.000333790533989494	0.973962819115904	4.58240581810799e-06	0.013358598851384	0.0123402090929045
ANXA11	rs61742093	6	27879982	26791234	28017820	386	0.0110662644986858	0.962339353552061	0.000129225075715304	0.0112223682264656	0.0152427886470716
ANXA11	rs17720293	6	28214698	28017820	28917609	527	0.00226919820263487	0.97126692157136	3.16813437388438e-05	0.0135474296928709	0.0128847691893951
ANXA11	rs2844793	6	30080496	29737972	30798169	1232	9.13744986063134e-05	0.946796829022966	3.14998190510807e-06	0.0326187357454758	0.0204899107510479
ANXA11	rs3130544	6	31058340	30798169	31571219	1590	2.2956544298597e-06	0.935982216433561	9.02744960507247e-08	0.0367794025834466	0.0272359950540653
ANXA11	rs3117582	6	31620520	31571219	32682665	1258	5.04994395548644e-11	0.936419139957465	1.37327727607e-12	0.0254267448444448	0.0381541151462189
ANXA11	rs1480380	6	32913246	32682665	33236498	860	4.4212198934005e-06	0.950415425012785	1.16620634596306e-07	0.0250450278415623	0.0245350093051243
ANXA11	rs342293	7	106372219	105682906	107780179	437	0.0091560588790785	0.966701102447706	0.000136721819253438	0.0144255749268695	0.00958054192709299
ANXA11	rs1935	10	64927823	63341696	65794115	397	0.000181212081378728	0.97756924438228	2.20939375341981e-06	0.0119084877883862	0.0103388463542014
ANXA11	rs2819880	10	81899632	80876750	82414680	288	0.00250947250480293	0.97917496858574	2.1639259362129e-05	0.00843359584699696	0.00986032380309788
ANXA2	rs3131379	6	31721033	31571219	32682665	1258	0.00045821893834344	0.943548590797736	1.2460765130043e-05	0.0256284243076196	0.030352305191171
ANXA2	rs342296	7	106372903	105682906	107780179	437	6.15946855653056e-05	0.97572506463587	9.19755713462559e-07	0.0145602526007504	0.00965216832210033
ANXA2	rs2970384	15	60217332	59694117	61265837	381	0	0.973646698760894	0	0.0126563494361125	0.0136969518029087
ANXA2	rs34436714	19	54327313	52985291	54602363	586	2.09934992602358e-21	0.971348957401556	3.91270575679588e-23	0.0180931541720092	0.010557888426435
ANXA3	rs1354034	3	56849749	56433908	58157520	278	0.0273940142315853	0.945786426951305	0.000257299930957357	0.00886565946141839	0.0176965994247341
ANXA3	rs74846641	4	79235985	79093980	80990298	270	5.18375618032329e-13	0.980556609768416	4.83020432415799e-15	0.00912647233651382	0.0103169178945478
ANXA3	rs17622208	5	131717050	129519026	132139650	259	0.00126507376079511	0.98099121664653	9.05928556532357e-06	0.00701422930452925	0.0107204210025805
ANXA3	rs6993770	8	106581528	104988753	107410755	359	5.02725905115151e-08	0.981321454446782	5.20138884057139e-10	0.0101445821497167	0.00853391261077162
ANXA3	rs409801	9	4744743	4495329	4884927	142	0.0432870715646066	0.943446580966141	0.000225459369199043	0.00490577713417524	0.00813511096587837
ANXA3	rs7080386	10	65048306	63341696	65794115	397	2.47944212009527e-08	0.97967751741218	3.02301253339476e-10	0.0119361450392551	0.00838631245184107
ANXA3	rs34436714	19	54327313	52985291	54602363	586	8.65137842995869e-06	0.971311312078779	1.61241809988465e-07	0.0180924229858262	0.0105874523151548
ANXA3	rs1613662	19	55536595	54602363	55728081	404	0.0263900720179245	0.947978342721059	0.000437073851542594	0.0156909668880957	0.00950354452137834
ANXA4	rs2228203	2	70033584	69139565	70755199	232	0.0013228466920896	0.978065768746552	9.76224386344657e-06	0.00720445854550205	0.013397163771993
ANXA4	rs1935	10	64927823	63341696	65794115	397	3.31524655119631e-08	0.975736291104224	4.04205115107713e-10	0.0118840991251434	0.0123795762139612
ANXA4	rs11605246	11	198062	70856	1213591	322	0.0168262382118859	0.9532375658832	0.000198910672826894	0.0112501709902036	0.0184871142418836
ANXA5	rs35635288	4	122596540	120392685	122657988	354	3.52212257540449e-30	0.975843226428187	3.41990150555862e-32	0.00946052117062593	0.0146962524011921
AOC1	rs7797854	7	150462898	149840659	150711506	190	1.2074989122531e-217	0.981278764778631	6.63592275213577e-220	0.00537936699080461	0.0133418682305922
AOC3	rs404860	6	32184345	31571219	32682665	1258	0.0121655942508725	0.945681903803535	0.000330830090034174	0.0257006687341801	0.0161210031213783
AOC3	rs10259085	7	7268431	6573858	7808753	246	0.000196366683203652	0.980277331058698	1.85202544124516e-06	0.0092351617573814	0.0102892884752763
AOC3	rs8176749	9	136131188	135298843	137041123	571	0.000379886874187707	0.965297802316598	8.65577760668851e-06	0.0219821190987292	0.0123315359328786
AOC3	rs56278466	10	17875857	16551768	18537268	410	4.25039575601667e-07	0.947329010742997	1.73350477896624e-08	0.0386223391228017	0.0140482077595787
AOC3	rs7923609	10	65133822	63341696	65794115	397	0.00135540400687251	0.972832385036476	1.65255049407309e-05	0.0118471248196353	0.0139485606320754
AOC3	rs11220462	11	126243952	124495529	126311321	448	4.07977140359636e-17	0.968561034967657	8.56107403747387e-19	0.0203133531637337	0.0111256118686074
AOC3	rs1042704	14	23312594	23018666	24905124	549	3.22961539615229e-14	0.973291818639651	6.01655766945158e-16	0.0181231912053246	0.00858499015499134
AOC3	rs11635825	15	50954947	50008044	51677561	232	0.000915516065728059	0.974251102664387	1.18783589457586e-05	0.0126282231301112	0.0121932797808276
AOC3	rs55714927	17	7080316	5741335	7317399	528	1.46732865221418e-08	0.94889142594266	3.05568077544972e-10	0.0197290830752236	0.0313794760032605
AOC3	rs74525585	17	38897592	38877405	39899811	261	7.01611616209012e-38	0.960225624085836	1.07691112339177e-39	0.014713544283422	0.0250608316307428
AOC3	rs55919561	17	39911143	39899811	41772088	257	0	0.975801667261332	0	0.00963921903171011	0.0145591137068143
AOC3	rs117431393	17	42355095	41772088	43056906	205	8.99361332781034e-23	0.97098147070434	6.16191271078382e-25	0.00663022488696288	0.0223883044086984
AP1G2	rs4705938	5	131694077	129519026	132139650	259	0.0043036774672062	0.979166044850298	3.08189485583553e-05	0.00700238246076827	0.00949707627316877
AP1G2	rs6993770	8	106581528	104988753	107410755	359	0.031595947826156	0.945020634886619	0.000326903405529899	0.00976424203540817	0.0132922718462872
AP1G2	rs3783437	14	24008406	23018666	24905124	549	4.32695191499287e-21	0.941210972053959	8.06082227639681e-23	0.0174928352683932	0.0412961926776486
AP2B1	rs3811444	1	248039451	247344519	249239467	365	3.11153629970661e-14	0.982072509511065	3.26629174320174e-16	0.0103015429647713	0.00762594752413255
AP2B1	rs1354034	3	56849749	56433908	58157520	278	1.55597789348908e-05	0.97262096890392	1.46146162143811e-07	0.0091171549444488	0.0182461702265342
AP3B1	rs1354034	3	56849749	56433908	58157520	278	3.38656503751089e-13	0.972636247462464	3.18085163776206e-15	0.00911729816508589	0.0182464543721075
AP3B1	rs6993770	8	106581528	104988753	107410755	359	0.00425600881921303	0.97709007765489	4.40342471959099e-05	0.0101008276155672	0.00850905166313412
AP3S2	rs1354034	3	56849749	56433908	58157520	278	2.09181070464224e-05	0.972616948939032	1.96474582122301e-07	0.0091171185389723	0.0182448179403667
APBB1IP	rs55895668	8	145001031	144236882	146303868	359	6.22185627733034e-05	0.973258968813893	9.63382727248091e-07	0.0150581736127652	0.0116196756278417
APBB1IP	rs882138	10	26597733	25578597	26888685	253	4.37486386904703e-110	0.982639918920029	3.305622205722e-112	0.00741482596849787	0.00994525511146527
APBB1IP	rs2071484	19	11688460	11284029	13471128	397	1.65953937457556e-48	0.970641842145258	3.5672384624254e-50	0.0208557866332233	0.00850237122151294
APBB1IP	rs34436714	19	54327313	52985291	54602363	586	1.29775927206502e-17	0.971348613802925	2.41872501187159e-19	0.0180931474177674	0.0105582387793044
APCS	rs3026996	1	159167290	158027413	159913049	436	9.89813840290461e-77	0.943284848748903	3.12391535674927e-78	0.0297436975837641	0.0269714536673429
APCS	rs17020993	1	207288392	206073266	208410365	386	4.63376048728953e-05	0.975716824383439	5.83440908093582e-07	0.0122733745175525	0.0119628800532284
APCS	rs1260326	2	27730940	26894986	28598778	229	2.32923152276086e-25	0.954514913714658	2.05635205404857e-27	0.00838979866541476	0.0370952876199303
APCS	rs2000999	16	72108093	71054029	72935151	240	0.0250446633537377	0.957325522231395	0.000211007395333017	0.00805633847855198	0.00936246854098201
APEX1	rs1354034	3	56849749	56433908	58157520	278	6.54579942738e-06	0.972637835225589	6.14818159356748e-08	0.00911732129642218	0.0182382361967465
APEX1	rs342293	7	106372219	105682906	107780179	437	0.0261706974999563	0.94982602061041	0.000390790996495375	0.0141737314480819	0.00943875944505643
APEX1	rs3184504	12	111884608	110336720	113263519	318	2.49723877645105e-05	0.798909430486662	7.45141812508053e-07	0.0236609581673646	0.177403893816397
APEX1	rs11160645	14	20898442	19002085	21589403	491	0	0.942344290567463	0	0.0177363481742763	0.0399193612582135
APEX1	rs34436714	19	54327313	52985291	54602363	586	4.06790784021186e-07	0.971348333092329	7.58164526418895e-09	0.0180931423145257	0.0105581102207154
APLP1	rs6993770	8	106581528	104988753	107410755	359	4.35006703174657e-17	0.981321506309481	4.50074083798834e-19	0.0101445826879156	0.00853391100260268
APLP1	rs2805910	10	70856852	70195992	72220851	545	6.06868772998702e-07	0.926319877512432	9.19958119362262e-09	0.0139824737027028	0.0596970327165111
APLP1	rs1613662	19	55536595	54602363	55728081	404	2.84780408982905e-14	0.974056140210691	4.71654909139664e-16	0.0161225510672014	0.0098213087220774
APLP1	rs6045989	20	19292926	18972204	20959711	454	3.26311040624996e-05	0.969851988169385	7.45973085267444e-07	0.0221636395977266	0.00795099515573989
APOA1	rs268	8	19813529	19492841	20060857	168	7.425786443248e-08	0.982113563058366	4.9858695699561e-10	0.00658286692118566	0.0113034952639979
APOA1	rs3890182	9	107647655	107581750	109298755	358	2.07543307662577e-08	0.95790999525586	5.11117560588324e-10	0.0235719617461983	0.0185180217324916
APOA1	rs12225230	11	116728630	116383349	117747111	368	1.49489601549236e-05	0.975241172454877	2.13349526249478e-07	0.0139076733871271	0.0108359918483149
APOA1	rs1532085	15	58683366	58441367	59694117	298	6.64555475726948e-31	0.976409518003322	1.00544109508903e-32	0.0147637888505409	0.00882669314613144
APOA1	rs2304477	16	56873840	55903775	57664331	432	1.85213881202318e-78	0.977605859692979	2.67397919948162e-80	0.0141056522011174	0.00828848810590329
APOA1	rs77960347	18	47109955	45939733	47730585	405	1.80108231034026e-08	0.936183377554927	5.99024244922725e-10	0.0311039287559891	0.0327126750792369
APOA1	rs62117160	19	45232161	44744109	46102698	402	2.14376993182273e-140	9.85722138407361e-133	5.91864861644825e-11	0.00172316396981858	0.998276835970978
APOA2	rs4073054	1	161200487	159913049	162346722	592	0.00229808403293352	0.89461454018937	0.000220641108318048	0.0858757530765327	0.0169909815928462
APOA2	rs1336775	1	177964578	177433382	178944310	228	0.000273922802629102	0.970668728196829	4.13005206335745e-06	0.0146207579841116	0.0144324609643683
APOA2	rs12478327	2	20374249	19692405	21050491	326	4.28545349521201e-17	0.97757980523436	3.74428987007861e-19	0.0085274253571843	0.0138927694084551
APOA2	rs645040	3	135926622	135456907	137371084	202	0.00329408032426086	0.873648377859928	0.000131972364592964	0.0349133936490095	0.0880121758022083
APOA2	rs34592089	4	102926923	100678361	103221357	388	5.21546066300333e-14	0.965592746047697	9.01037133122002e-16	0.0166640990807328	0.0177431548715184
APOA2	rs34958196	7	73043101	71874886	73334603	160	0.000602580017915339	0.982333862698684	3.57550631426551e-06	0.00581759498645504	0.0112423867906311
APOA2	rs9987289	8	9183358	9154695	9640788	100	2.61425322270258e-10	0.984247250892023	7.91312396620815e-13	0.00296644709540944	0.0127863017503502
APOA2	rs2081687	8	59388565	59068652	59728101	118	0.0120514135752124	0.971460344305328	9.82681287885308e-05	0.00791288330669695	0.00847709068397453
APOA2	rs6982502	8	126479362	126410918	128659112	594	2.31570164459433e-05	0.961895802333552	7.23000104056603e-07	0.0300239110881368	0.00805640656176126
APOA2	rs3905000	9	107657070	107581750	109298755	358	1.6452902805388e-08	0.958062780470591	4.05186158069652e-10	0.0235758810926706	0.0183613215786512
APOA2	rs13290734	9	139330701	138938979	139500343	187	0.000110279376850789	0.983574974024217	5.28047864233195e-07	0.00469801018941387	0.0116162083616535
APOA2	rs339969	15	60883281	59694117	61265837	381	4.77890907944767e-06	0.952554915856114	6.21878549963577e-08	0.0123604996657534	0.0350797433811987
APOA2	rs247616	16	56989590	55903775	57664331	432	1.99391906895566e-20	0.977482451596335	2.87867090804776e-22	0.0141037452124269	0.00841380319124075
APOA2	rs58542926	19	19379549	18409863	19877472	270	8.51296868790972e-06	0.978076732235872	6.73612381828923e-08	0.0077251152622104	0.014189572171991
APOA2	rs769449	19	45410002	44744109	46102698	402	1.44657800539482e-148	5.70942043976907e-133	3.99379932665391e-19	0.000576867909449923	0.999423132090555
APOA4	rs61747728	1	179526214	178954471	181144122	363	2.61193714158737e-08	0.96863685346882	3.43322345549287e-10	0.0127134590572058	0.0186496610112821
APOA4	rs2027086	1	183057933	182755357	184595514	302	0.0112007544989181	0.963981787769223	0.000138771633131479	0.0119304942933915	0.0127481918053355
APOA4	rs9267955	6	32213150	31571219	32682665	1258	4.79784834048437e-07	0.954243277816425	1.30472261832908e-08	0.0259297805333374	0.0198264488181777
APOA4	rs11250157	8	11525435	11278999	13491776	499	0.0221933237195909	0.948701752424819	0.000468422823602956	0.020015128077229	0.00862137295475829
APOA4	rs79112951	11	116621972	116383349	117747111	368	9.24130342687222e-38	0.977748223188983	1.3189062567683e-39	0.0139459838731521	0.00830579293787083
APOBR	rs4654748	1	21786068	21736589	23086884	366	4.74928143655912e-18	0.977434278768358	6.87352440655035e-20	0.0141377506896572	0.00842797054198677
APOBR	rs507666	9	136149399	135298843	137041123	571	0.0269578951514644	0.940336422411168	0.00061423955664287	0.0214150255505627	0.0106764173301618
APOBR	rs61935744	12	58137968	57548861	59308667	292	0.00267448394205726	0.957108288130198	3.5711065644712e-05	0.0127523659972878	0.027429150864812
APOBR	rs755296	16	27806340	27445756	29036614	255	0	0.963985196122811	0	0.0247018994563373	0.0113129044210135
APOBR	rs1641996	16	29124150	29036614	31382944	299	3.91665066031137e-71	0.97600346285971	6.42151155100915e-73	0.0159939798867977	0.00800255725349457
APOC1	rs2131925	1	63025942	61922366	63455090	301	0.00141928691620929	0.977772435258722	1.540871095772e-05	0.0106051520463448	0.0101877170677653
APOC1	rs6882076	5	156390297	155373506	156628701	199	4.87002690517266e-07	0.985102194006838	3.70975752399637e-09	0.00749664468126629	0.00740067059944813
APOC1	rs268	8	19813529	19492841	20060857	168	4.98265856038046e-11	0.979997510441696	3.34548884263578e-13	0.00656652671629485	0.0134359627918494
APOC1	rs3890182	9	107647655	107581750	109298755	358	0.000674194305222995	0.956466176440848	1.66034044908042e-05	0.0235356153858179	0.0193074104636205
APOC1	rs6499862	16	56991524	55903775	57664331	432	9.6728625568731e-63	0.977707634302244	1.39649539811056e-64	0.0141072248939482	0.0081851408037941
APOC1	rs77960347	18	47109955	45939733	47730585	405	1.04418187235078e-06	0.955825343253873	3.47285770370349e-08	0.0317775199961628	0.0123960578395144
APOC1	rs58542926	19	19379549	18409863	19877472	270	0.0158821434862465	0.961847884855589	0.00012567188832156	0.00759634159666406	0.0145479581731782
APOC1	rs62117160	19	45232161	44744109	46102698	402	1.66881342767747e-308	3.62205981592668e-130	8.87207553555025e-184	1	2.82560743331639e-111
APOD	rs780093	2	27742603	26894986	28598778	229	0.0018140271632235	0.951276674712072	1.60150609621365e-05	0.00835977178769228	0.0385335112760503
APOD	rs11926488	3	194767238	194059672	194786675	250	2.14627736503087e-06	0.972815726822063	1.53058809465981e-08	0.0069172362791555	0.0202648753155364
APOD	rs116201584	3	194858434	194786675	195971409	283	4.48528869243612e-51	0.975518219916376	6.50972808734534e-53	0.0141478592108559	0.0103339208727685
APOD	rs320	8	19819077	19492841	20060857	168	2.2858084103399e-08	0.980242950608485	1.53475226940119e-10	0.00656842202497675	0.0131886043549803
APOD	rs1562990	11	60023087	58780550	62223772	625	0.00139631899024883	0.909070475006602	3.41949925491315e-05	0.0221952726045158	0.0673037384060845
APOD	rs3184504	12	111884608	110336720	113263519	318	0.00138336983296409	0.805799828813175	4.12778591468437e-05	0.0238750616383092	0.168900461856405
APOD	rs1884622	14	33156122	32383266	34846252	780	0.0538868004353548	0.91442913436912	0.00139452171559798	0.0236576286267053	0.00663191485322169
APOD	rs1532085	15	58683366	58441367	59694117	298	0.000985258190098517	0.976039924076319	1.49064917795533e-05	0.0147588226732991	0.00820108856850366
APOD	rs247617	16	56990716	55903775	57664331	432	1.17966599505883e-16	0.977734773523677	1.7031133480095e-18	0.0141076442682825	0.00815758220803925
APOD	rs445925	19	45415640	44744109	46102698	402	1.84236852208424e-134	3.62187234658648e-130	5.08652152563327e-05	0.999948241446707	8.9333806090211e-07
APOE	rs4149310	9	107589134	107581750	109298755	358	3.09542675260836e-05	0.967451085415258	7.6231172596769e-07	0.023816748047273	0.00870044995821643
APOE	rs102275	11	61557803	58780550	62223772	625	3.78661500725585e-12	0.964193296031928	9.27318706282647e-14	0.0236002938881966	0.0122064100759961
APOE	rs62116778	19	44894070	44744109	46102698	402	0	5.70832078322744e-133	0	0.000576564005772738	0.999423435994169
APOF	rs3800461	6	34616322	33236498	35455757	529	3.95622568762013e-05	0.968246279463384	7.35069637277001e-07	0.0179763498842282	0.0137370733258745
APOF	rs6982502	8	126479362	126410918	128659112	594	3.75164939059299e-08	0.961352597453785	1.17132658523365e-09	0.0300063667486715	0.00864099710972159
APOF	rs80262739	12	56106658	55665838	57548861	327	1.21419155201539e-94	0.973516613392589	1.29291937350326e-96	0.010350258301393	0.0161331283060311
APOF	rs2230283	12	89916811	89682123	92066156	312	0.0119983828105358	0.963498957131568	0.000208873543778862	0.0167655189656663	0.00752826754845114
APOF	rs55707100	15	43820717	42776400	44198050	137	5.79338906517449e-06	0.970029254113783	2.62700921425517e-08	0.00437300060801952	0.0255919256190404
APOF	rs10468017	15	58678512	58441367	59694117	298	0.00177515988583504	0.974380981645438	2.68573319273265e-05	0.0147328405846748	0.00908416055212476
APOF	rs339969	15	60883281	59694117	61265837	381	0.0296084598215006	0.92426842865308	0.000385294337145618	0.011993743803709	0.0337440733845647
APOF	rs173539	16	56988044	55903775	57664331	432	1.09277948175688e-07	0.975193702682533	1.5776731122255e-09	0.0140683779657159	0.0107378084961281
APOF	rs7221345	17	45405144	43056906	45876023	277	0.000233936649846286	0.977913767950629	1.73499649691997e-06	0.00723810730157995	0.0146124531014477
APOF	rs769449	19	45410002	44744109	46102698	402	4.2355324208477e-148	5.70832220038243e-133	1.16937119652842e-18	0.000576564397420609	0.999423435602573
APOF	rs11550348	19	46387344	46102698	47150083	262	3.62437929224674e-10	0.971096426171191	5.77913427672145e-12	0.0154708645733895	0.0134327088872037
APOF	rs1800961	20	43042364	42680177	44839057	459	0.00206281390497836	0.938545667019972	3.21938932891668e-05	0.0146029241183132	0.0447564010634471
APOH	rs117848739	17	63394058	63148129	64800431	338	0	0.962834080344556	0	0.0117905870651905	0.0253753325903261
APOL1	rs4148325	2	234673309	233550004	235150988	425	3.7351250181309e-05	0.965250985171926	7.34084835417076e-07	0.0189548568826873	0.0157560726103705
APOL1	rs5030062	3	186454180	185068256	186890345	507	8.05245526678738e-11	0.975036235757512	1.3911202695657e-12	0.0168363333725871	0.00812743078798576
APOL1	rs2241818	4	187085945	186909091	188472982	472	1.26720093985616e-138	0.973862977621659	2.31687193689632e-140	0.0177971693781568	0.00833985300020699
APOL1	rs11745587	5	131796922	129519026	132139650	259	0.0217617067238752	0.95738198808891	0.000155837170693115	0.00684202387195334	0.0138584441445688
APOL1	rs422421	5	176517326	175450596	177251508	309	5.61361584116446e-105	0.97346120993599	1.02674588498229e-106	0.0177961324847914	0.00874265757921341
APOL1	rs1049281	6	31236567	30798169	31571219	1590	0.0303084178270386	0.919538174684392	0.00119185061559894	0.0361471774029648	0.0128143794700059
APOL1	rs2261033	6	31603591	31571219	32682665	1258	0.00136644648605517	0.962438192661314	3.71590244328663e-05	0.02616246303013	0.00999573879806754
APOL1	rs174535	11	61551356	58780550	62223772	625	4.20344688655158e-08	0.962867928795754	1.02939826766008e-09	0.023566477319685	0.0135655508206957
APOL1	rs118165329	16	69942527	68841364	71054029	277	1.9082787077709e-33	0.954808916052174	2.07142974326363e-35	0.0103295552611129	0.0348615286867119
APOL1	rs118177302	16	71173384	71054029	72935151	240	2.36417813704472e-305	0.982820344546742	1.99187772562582e-307	0.00827159297896362	0.00890806247426922
APOL1	rs73590786	16	72950642	72935151	74971504	546	4.28241566619703e-09	0.903636977927659	6.9683830710794e-11	0.0146223167989065	0.0817407009213345
APOL1	rs78357146	17	64305051	63148129	64800431	338	0.0032324273140909	0.959278822477505	3.9668558037733e-05	0.0117466295901591	0.0257024520602068
APOL1	rs136142	22	36633025	35530986	37570270	583	1.63560274721943e-215	0.965297978687322	3.61566565649261e-217	0.0213255137318425	0.0133765075808393
APOM	rs1260326	2	27730940	26894986	28598778	229	2.55570649844968e-18	0.955277440806946	2.25629451442549e-20	0.00839730063218443	0.0363252585608725
APOM	rs41270587	6	28402067	28017820	28917609	527	7.76750535566763e-17	0.937001117651373	1.08445796793103e-18	0.0130319465160311	0.0499669358325977
APOM	rs11754944	6	29075662	28917609	29737972	768	4.43590558634799e-14	0.824258162188551	8.97470157536847e-16	0.0165171244169171	0.159224713394488
APOM	rs3129820	6	30343569	29737972	30798169	1232	5.54862326531161e-20	0.926702140021832	1.91279439565489e-21	0.0319051023478651	0.0413927576302997
APOM	rs9468841	6	30825287	30798169	31571219	1590	4.17520071703673e-57	0.932838979813317	1.64185922645228e-58	0.0366525251984874	0.0305084949881935
APOM	rs805298	6	31621095	31571219	32682665	1258	1.58844198298988e-188	0.947892353588106	4.31959502684303e-190	0.0257505434095041	0.0263571030024109
APOM	rs241432	6	32802203	32682665	33236498	860	1.86408464945374e-16	0.942721957584471	4.91698535702838e-18	0.0248341847181583	0.0324438576973737
APOM	rs6906691	6	33252561	33236498	35455757	529	0.00357046384709148	0.935034861340499	6.63394804094447e-05	0.0173290170522895	0.0439993182797111
APOM	rs11991231	8	19907912	19492841	20060857	168	1.06148443306599e-06	0.981549710286899	7.12708744623008e-09	0.0065785138524476	0.0118707072491328
APOM	rs55707100	15	43820717	42776400	44198050	137	0.0028401157819682	0.967267443181767	1.28784900251771e-05	0.00436055010410011	0.025519012442139
APOM	rs8023580	15	96708291	96141597	98030911	515	0.0113714379137102	0.956528994242185	0.000232624901379488	0.0195553512351662	0.0123115917075592
APOM	rs247617	16	56990716	55903775	57664331	432	1.67274843404885e-42	0.97737580177546	2.41498881702402e-44	0.0141020971843983	0.0085221010401418
APOM	rs62087820	17	66898415	64800431	67858771	657	0.0282994431776219	0.914871866360448	0.00062008468970168	0.020010062926267	0.0361985428459617
APOM	rs1800961	20	43042364	42680177	44839057	459	1.90941558151759e-16	0.940515246423041	2.97998386222312e-18	0.0146335681363913	0.0448511854405705
APOM	rs738409	22	44324727	43714201	44995309	417	8.67030395702238e-05	0.973547363265264	1.15623910062421e-06	0.012969465881027	0.0133953115750381
APP	rs7641175	3	18311412	17891119	19125145	205	0.00301217244100849	0.98044694878649	2.29512692252249e-05	0.0074614660013871	0.00905646150188896
APP	rs1354034	3	56849749	56433908	58157520	278	1.64459943510471e-27	0.972636077162481	1.54469993892698e-29	0.00911729639346106	0.018246626444058
APP	rs3792366	3	122839876	121974098	123517769	293	0.0188650712645255	0.963993194292027	0.000192984223842224	0.00985427714758331	0.00709447307202172
APP	rs2216546	4	102793500	100678361	103221357	388	9.30234986146467e-11	0.9341353341822	1.60709919833722e-12	0.0160885993878245	0.0497760663353462
APP	rs17622208	5	131717050	129519026	132139650	259	7.88568874264608e-07	0.984319965481166	5.6469992827919e-09	0.00704014804671561	0.00863909225624522
APP	rs35676593	6	25596650	24852276	25684588	197	0.0189451096764263	0.868160371278705	0.000128522111836334	0.0057825472120198	0.106983449721013
APP	rs4540292	6	31317182	30798169	31571219	1590	1.96081518189477e-08	0.927669746288459	7.71072510268796e-10	0.0364438719848652	0.035886361347452
APP	rs1917342	6	71349754	69523449	71609511	309	0.000557527242653346	0.973994495752453	5.78637540178282e-06	0.0100933909362735	0.015348799693219
APP	rs13236689	7	80236014	79888070	82022687	394	0.000374312794776888	0.969284100220267	8.39751843574502e-06	0.0217368026876125	0.00859638677890818
APP	rs6993770	8	106581528	104988753	107410755	359	2.20485256636026e-13	0.981321506310562	2.28122231559653e-15	0.0101445826879281	0.00853391100128649
APP	rs10990535	9	99091009	98922041	101592860	419	0.000104748407829251	0.902034173578003	6.95906157581793e-06	0.0598895463797071	0.037964572572884
APP	rs7904321	10	64840665	63341696	65794115	397	2.581321066154e-27	0.980267007187844	3.14722649601499e-29	0.0119439295301261	0.00778906328202712
APP	rs10998554	10	70831125	70195992	72220851	545	0.000659597542524774	0.967030423145609	9.99890160369743e-06	0.0146416474185176	0.0176583329917451
APP	rs10786695	10	104368756	102949240	104380411	170	0.00123728525127122	0.984371908690208	8.85972384496471e-06	0.00704136808677142	0.00734057824790366
APP	rs61978213	14	70653758	67992318	71131958	541	0.000400332205098879	0.943405233166827	9.79947905216326e-06	0.0230598957630143	0.0331247393860073
APP	rs13339274	16	81875559	81772537	82747729	386	2.9355484026385e-09	0.961316567032532	7.61423503030381e-11	0.0249208979673291	0.0137625319884493
APP	rs1613662	19	55536595	54602363	55728081	404	5.46733617351506e-43	0.974056239652353	9.05503280708483e-45	0.0161225528153498	0.00982120753229427
APP	rs6045989	20	19292926	18972204	20959711	454	2.14361877429904e-11	0.970090816728909	4.90048362334993e-13	0.0221693105316704	0.00773987271749379
APP	rs2000989	21	27472793	27271020	29125227	434	1.31609056638131e-05	0.976352768080062	2.02636381453318e-07	0.0150241393080776	0.0086097290698149
APPL2	rs1354034	3	56849749	56433908	58157520	278	0.00734897573937679	0.965420112464867	6.90256978901889e-05	0.00904965440455403	0.0181122316933118
APPL2	rs7923609	10	65133822	63341696	65794115	397	0.00230077760130668	0.972384495375566	2.80517922517053e-05	0.0118421680638016	0.0134445071670744
APPL2	rs10861332	12	105450007	104848697	106436214	337	1.59378156401997e-37	0.981359350945922	1.56893186501007e-39	0.00965159424897682	0.00898905480509684
APRT	rs1354034	3	56849749	56433908	58157520	278	1.21361026761393e-22	0.972636077162515	1.13989076382302e-24	0.00911729639346151	0.018246626444025
APRT	rs342293	7	106372219	105682906	107780179	437	0.00634236228726684	0.969403602601616	9.47066114068924e-05	0.0144658167365795	0.00969351176313154
APRT	rs11603942	11	266804	70856	1213591	322	0.00624491220142565	0.970049221041654	7.38239689756084e-05	0.0114552195610879	0.012176823226857
APRT	rs10876550	12	54712308	53039005	54778824	355	0.000494246765812152	0.959427938592613	6.67480209425512e-06	0.0129299321750652	0.0271412076644155
APRT	rs12927630	16	88890471	87647350	89041166	444	0.0121360671697984	0.963437261615223	0.000170653374844503	0.01353681789302	0.0107191999471139
APRT	rs704	17	26694861	21290358	27334245	379	6.51673280783806e-16	0.980005016878964	8.51467220809732e-18	0.0127974113128447	0.0071975718081884
AREG	rs1460012	4	75258258	74592391	77130708	436	7.92604788710399e-60	0.978786432248148	1.06025185863102e-61	0.0130849052021884	0.00812866254965608
AREG	rs7778465	7	54941222	54222977	55691585	254	0.000352766141330249	0.978294979922634	3.46651404098103e-06	0.00960162806802721	0.0117471593539674
AREG	rs507666	9	136149399	135298843	137041123	571	1.10001840554969e-07	0.966703988760091	2.50640791474083e-09	0.0220152101084016	0.0112806886232574
AREG	rs492602	19	49206417	47150083	49282228	539	2.86472832174644e-09	0.972902401270028	5.50605214753313e-11	0.0186909279782795	0.00840666783190411
ARF6	rs1354034	3	56849749	56433908	58157520	278	1.81152928019083e-06	0.97263837706645	1.70148980277199e-08	0.00911732214965216	0.0182424722397197
ARF6	rs10876550	12	54712308	53039005	54778824	355	0.00864065456710069	0.951039638283325	0.00011669203157141	0.0128164027828308	0.0273866123351722
ARF6	rs445925	19	45415640	44744109	46102698	402	1.13795379063128e-133	3.62090260518599e-130	0.000314173108248389	0.999680504995614	5.32189611508999e-06
ARFIP1	rs1354034	3	56849749	56433908	58157520	278	1.62559214646058e-06	0.972634679413191	1.52684722842434e-08	0.00911728349522966	0.0182463962309604
ARFIP1	rs4619875	4	153701130	152782185	154477642	346	5.81012710803386e-72	0.974349420522305	8.15211299679186e-74	0.0136589770817029	0.0119916023959958
ARFIP1	rs11603942	11	266804	70856	1213591	322	0.0294722000257621	0.950123673290219	0.000348404382666594	0.0112230146454511	0.00883270765590114
ARG1	rs78786237	6	131730900	130935455	132765670	262	2.81059275576392e-77	0.961456646544059	2.06695453356725e-79	0.00703920066677971	0.0315041527891489
ARG1	rs592423	6	139840693	138822630	139845437	218	1.77110073593441e-21	0.968612869052438	4.18905949739338e-23	0.0229014304667713	0.00848570048079034
ARG1	rs12363505	11	16484699	15742553	17578403	291	0.000624692644574242	0.981181744451651	6.30223876027758e-06	0.00989039759806991	0.00829686306694422
ARG1	rs11085824	19	13001547	11284029	13471128	397	1.59472230501761e-20	0.970948642934023	3.42791188356191e-22	0.0208626951337586	0.00818866193221589
ARG2	rs342293	7	106372219	105682906	107780179	437	0.0232217700312238	0.952704899574293	0.000346756468791233	0.0142166488187051	0.00950992510698712
ARG2	rs3748136	8	9030160	7153080	9154695	314	4.20390291347935e-07	0.979148084730961	5.2457606400549e-09	0.0122094719334995	0.00864201769948647
ARG2	rs12831827	12	8166718	6419754	8377537	493	3.95104594069021e-05	0.927576604704566	2.57930604595249e-06	0.0605418463372479	0.0118394591927332
ARG2	rs10876550	12	54712308	53039005	54778824	355	0.0228742638313232	0.938331396682166	0.000308916910917915	0.0126463255075657	0.0258390970680273
ARG2	rs17192170	14	68257352	67992318	71131958	541	1.60433203901132e-07	0.964452225816755	3.92714300992164e-09	0.0235962651898553	0.0119513446330431
ARHGAP1	rs6993770	8	106581528	104988753	107410755	359	1.28791116516727e-14	0.981321506309795	1.33252070243206e-16	0.0101445826879192	0.00853391100227197
ARHGAP1	rs7080386	10	65048306	63341696	65794115	397	8.8358402198928e-07	0.977556576205755	1.07729297293631e-08	0.0119081377887648	0.0105343916485275
ARHGAP1	rs2000999	16	72108093	71054029	72935151	240	2.56132161338722e-32	0.982162409074179	2.15797591134454e-34	0.00826538556930318	0.00957220535651289
ARHGAP25	rs4241341	2	68989691	68010177	69139565	248	1.02377468979286e-13	0.9747982142428	7.39193062935182e-16	0.00702012554658	0.0181816602105181
ARHGAP25	rs6993770	8	106581528	104988753	107410755	359	0.000149822939122004	0.981146055566341	1.55012374672099e-06	0.0101427414905171	0.00855982988027365
ARHGAP30	rs9272116	6	32600404	31571219	32682665	1258	0.0277335765070385	0.92931117252513	0.000754184417430751	0.0252546591168261	0.0169464074335746
ARHGAP45	rs1354034	3	56849749	56433908	58157520	278	9.66863068230801e-12	0.972636077248471	9.08131968531166e-14	0.00911729639436542	0.0182466263474033
ARHGAP45	rs6993770	8	106581528	104988753	107410755	359	0.00585346623041422	0.975351869111883	6.05621345941268e-05	0.0100827011149635	0.00865140140814492
ARHGAP45	rs3087680	19	1038289	610730	2098397	541	1.11116183484889e-08	0.972171807717429	2.15045231248954e-10	0.0188056005147391	0.00902258044116913
ARHGAP5	rs928815	6	31531215	30798169	31571219	1590	6.02204660801981e-05	0.947149805726779	2.36811436277972e-06	0.0372302363722716	0.0155573693205063
ARHGAP5	rs3135365	6	32389255	31571219	32682665	1258	5.22742151960526e-06	0.936577175159833	1.42154036729735e-07	0.0254312103098998	0.03798624495471
ARHGAP5	rs2857210	6	32741742	32682665	33236498	860	0.0004288094135766	0.915596279550801	1.13109112728864e-05	0.0240912492240788	0.059872350900271
ARHGAP5	rs35378064	14	106953813	106340359	107289455	86	6.88522004425557e-174	0.98861950954343	2.87976487515758e-176	0.00412767929002924	0.00725281116651846
ARHGEF1	rs1354034	3	56849749	56433908	58157520	278	2.39059338411024e-07	0.972636242376345	2.24537925503984e-09	0.0091172983537211	0.0182462179652152
ARHGEF1	rs17622656	5	131820997	129519026	132139650	259	0.000220516815535688	0.952692429054501	1.57913701619895e-06	0.00678199656303329	0.0403034784299148
ARHGEF1	rs6993770	8	106581528	104988753	107410755	359	0.000240245664699993	0.981081985269638	2.48567083305558e-06	0.0101421052471753	0.00853317814765484
ARHGEF1	rs409801	9	4744743	4495329	4884927	142	0.00107182292455663	0.985295658791764	5.58255644766685e-06	0.00512337831115047	0.00850355741608071
ARHGEF1	rs10876550	12	54712308	53039005	54778824	355	0.0473850923627241	0.913907774004202	0.000639935626527485	0.0123165729789629	0.0257506250275834
ARHGEF10	rs1354034	3	56849749	56433908	58157520	278	2.16259574981824e-14	0.972636077225447	2.03123110184903e-16	0.0091172963941161	0.018246626380415
ARHGEF10	rs4256180	3	178772257	178107166	179374587	189	5.4779468077154e-07	0.942052432833524	7.45872250165737e-09	0.0127817348831177	0.0451652770299549
ARHGEF10	rs342296	7	106372903	105682906	107780179	437	2.27636895723158e-16	0.975767732593342	3.39916233867728e-18	0.0145608705066477	0.00967139690001225
ARHGEF10	rs12716579	8	1096519	1044218	1163246	35	1.33417516236167e-07	0.988386817060977	1.72795334925735e-10	0.00126976322393733	0.0103432861247742
ARHGEF10	rs7825359	8	1648035	1163246	2042943	420	1.35018768609409e-210	0.973241428352251	2.4565765591488e-212	0.0176984193626489	0.0090601522851009
ARHGEF10	rs6998711	8	2071306	2042943	2573280	161	5.62822408471124e-07	0.978325644399597	3.60805735405451e-09	0.00625628558215956	0.0154175035877777
ARHGEF10	rs6993770	8	106581528	104988753	107410755	359	4.62271368635445e-11	0.981321470180716	4.78283118827012e-13	0.0101445822776217	0.00853394749495676
ARHGEF10	rs409801	9	4744743	4495329	4884927	142	0.00385292247871696	0.982548997645777	2.00678271877973e-05	0.0051091070642228	0.00846890498409545
ARHGEF10	rs35979828	12	54685880	53039005	54778824	355	4.91311099085204e-08	0.959132448540158	6.63515591794707e-10	0.0129251404286204	0.0279423612365974
ARHGEF5	rs12524487	6	31354238	30798169	31571219	1590	0.0022164249944839	0.925046165974564	8.71588714785319e-05	0.0363402784951427	0.0363099716643312
ARHGEF5	rs11767557	7	143109139	142656311	144968290	351	0	0.974269726984521	0	0.0118243281703091	0.0139059448451443
ARL13B	rs1354034	3	56849749	56433908	58157520	278	2.69394247733969e-05	0.972684852106786	2.53030172052474e-07	0.00911783101709026	0.0181701244211782
ARL2BP	rs1354034	3	56849749	56433908	58157520	278	1.3952821998186e-26	0.972636077162508	1.31052722191193e-28	0.00911729639346145	0.0182466264440272
ARL2BP	rs1128362	9	127975654	126971888	129059666	275	3.86991540926213e-05	0.975552707717565	5.61589672084926e-07	0.0141466456078872	0.0102613859307831
ARL2BP	rs10740118	10	65101207	63341696	65794115	397	0.00262261912884758	0.975142847016238	3.19757837159047e-05	0.0118789196089949	0.0103236384622043
ARL2BP	rs55987113	16	57172007	55903775	57664331	432	1.70813293050578e-200	0.953187301824688	2.46607430094987e-202	0.0137283194736647	0.0330843787016683
ARNT	rs9268633	6	32406473	31571219	32682665	1258	0.0340391059813832	0.909461905040414	0.000925656426170561	0.0247009539278131	0.0308723786242185
ARSA	rs645040	3	135926622	135456907	137371084	202	7.64741925641279e-08	0.877329236171399	3.06382329195029e-09	0.0350612644468122	0.0876094198437746
ARSA	rs602724	8	61521803	59728101	62329100	406	0.00878837226241625	0.9642257942987	0.000162477797161616	0.017817421798861	0.00900593384286051
ARSA	rs78355516	12	101873990	101862691	102964987	219	2.28293507110866e-199	0.980956456851218	2.23197041911029e-201	0.00958111165813544	0.00946243149064535
ARSA	rs73006908	19	19104843	18409863	19877472	270	1.65833300469157e-35	0.978101578250985	1.31220222475655e-37	0.00772532834199718	0.0141730934070186
ARSA	rs769449	19	45410002	44744109	46102698	402	4.6489076355314e-139	5.70841624039024e-133	1.28349830532603e-09	0.000576590387823843	0.999423408328692
ARSA	rs187751257	22	50584820	49824535	51243299	443	0	0.952539213360468	0	0.0187938476280069	0.0286669390116656
ARSB	rs3792366	3	122839876	121974098	123517769	293	0.00794345851895437	0.974828529171841	8.12592836469131e-05	0.00996503224244974	0.0071817207831082
ARSB	rs12657275	5	77759121	77623333	79393145	367	6.81157809022452e-179	0.979691266543737	8.79724842117872e-181	0.0126451862530711	0.00766354720318253
ARSB	rs17622208	5	131717050	129519026	132139650	259	0.000554820084380289	0.982186592121671	3.97310713220303e-06	0.00702327856045848	0.0102313361263588
ARSB	rs12338	8	11710888	11278999	13491776	499	8.0313223645073e-05	0.968188227314581	1.6951290157261e-06	0.0204237342075611	0.0113060301251969
ARSB	rs6993770	8	106581528	104988753	107410755	359	5.44770806841353e-14	0.981321506273031	5.63640100210205e-16	0.0101445826875017	0.00853391103941215
ARSB	rs10968013	9	27620833	26111758	28224284	487	0.00475147469731487	0.916409843131043	0.000363088517846756	0.0700198855710286	0.00845570808276655
ARSB	rs10740118	10	65101207	63341696	65794115	397	6.14500207446879e-15	0.976765857773188	7.49217662243396e-17	0.0118976950495005	0.0113364471773079
ARSB	rs217053	11	88053979	87430236	89208937	263	0.00195884307052594	0.977546707315487	2.32720837628342e-05	0.0116049016655461	0.0088662758646778
ARSB	rs149871778	12	9098995	9031396	10481535	307	0.000772240891884992	0.97477110853659	1.03642463929568e-05	0.0130710295365506	0.0113752567885812
ARSB	rs2695281	12	102089999	101862691	102964987	219	5.15974879482134e-14	0.982418813096899	5.04456163726493e-16	0.00959688689304109	0.00798430001000765
ARSB	rs3184504	12	111884608	110336720	113263519	318	0.00447390417151899	0.783512105571048	0.000133495166533121	0.0231902367378439	0.188690258353056
ARSB	rs1613662	19	55536595	54602363	55728081	404	2.99352540700248e-11	0.974055861406679	4.95789355345643e-13	0.016122546165959	0.00982159239693268
ART3	rs61747728	1	179526214	178954471	181144122	363	7.95067205662343e-06	0.968635677471757	1.045064728286e-07	0.0127134504435856	0.0186428169061282
ART3	rs1260326	2	27730940	26894986	28598778	229	0.0310199759729055	0.925123716063876	0.000273858526664677	0.00813196454099283	0.035450484895561
ART3	rs9883955	3	134372486	133252174	135456907	444	4.58285414713707e-08	0.960941921777765	1.36090042380956e-09	0.0285250963176514	0.0105329347151434
ART3	rs114094350	4	76502561	74592391	77130708	436	5.51522452223992e-135	0.976379620216267	7.37760752112841e-137	0.0130502683014189	0.0105701114823172
ART3	rs116533523	4	77135787	77130708	79093980	391	3.86282467259516e-17	0.973114730543813	4.91015767208892e-19	0.0123550365089789	0.0145302329472091
ART3	rs11248931	16	427479	60055	1207207	374	4.8744021326391e-08	0.977953354400037	7.01969848382772e-10	0.0140756797392594	0.00797091641471198
ART3	rs111285796	16	20361087	20150572	22448905	387	1.41483185557814e-06	0.96189108890692	1.83544677509249e-08	0.0124528592780136	0.0256546186287433
ART3	rs4806073	19	35555190	34262953	36469296	550	0.000224478524331032	0.922355034352299	4.4179857929117e-06	0.0180936454378487	0.0593224236997289
ART5	rs117879742	11	3642508	1213591	3665482	750	2.98301866115067e-25	0.731066264389404	8.25601904815567e-27	0.019984571607653	0.248949164002943
ART5	rs11028806	11	3676824	3665482	4746710	242	0.00139196703012598	0.97972126249087	8.62805713166245e-06	0.00605994850452282	0.0128181939173496
ARTN	Affx-10164831	14	106369433	106340359	107289455	86	0.954922032157464	0.0403102130403564	0.00399399134529547	0.000167992959648779	0.000605770497235461
ASAH1	rs209977	8	17590214	17387877	17836400	179	2.41489707438603e-214	0.987816427673341	1.18188601711262e-216	0.00482716194538815	0.00735641038129132
ASAH1	rs6989977	8	17841671	17836400	19492841	487	0	0.959975950489796	0	0.0165226239345703	0.0235014255756324
ASAH1	rs6993770	8	106581528	104988753	107410755	359	0.000161526078903533	0.98116031971816	1.67120877544126e-06	0.0101429153349481	0.00853356765921362
ASAH1	Affx-52324238	10	18138488	16551768	18537268	410	0.906671526016346	0.0521664070209924	0.036978190115052	0.00212552507959549	0.00205835176801379
ASAH1	rs4746855	10	64822828	63341696	65794115	397	2.60177865886967e-22	0.975870975370237	3.17216902590159e-24	0.0118858776666295	0.0122431469631361
ASAH1	rs4246215	11	61564299	58780550	62223772	625	0.000745499219128858	0.962651760162857	1.82568169748603e-05	0.0235617262762265	0.0130227575248126
ASAH1	rs118101004	12	102002791	101862691	102964987	219	9.65528469693619e-14	0.982911568784433	9.43973838957444e-16	0.00960220251756503	0.00748622869790364
ASAH1	rs3184504	12	111884608	110336720	113263519	318	0.000827058410342451	0.758724084607805	2.46782890264272e-05	0.0224212835411109	0.218002895151715
ASAH2	rs3767879	1	26070909	25516846	27401868	312	7.33671577941108e-14	0.973706772261322	1.42824802675952e-15	0.0189479313960885	0.00734529634251312
ASAH2	rs6805251	3	119560606	118530252	120523056	359	7.15944863184748e-07	0.978117005479007	1.06002908580005e-08	0.0144746080432212	0.00740765993261736
ASAH2	rs1126670	4	100052733	99424068	100678361	221	3.10761206492546e-05	0.978448891414495	3.14506366370713e-07	0.00989077841018006	0.0116289395483092
ASAH2	rs13162739	5	153586108	152867775	153773089	173	0.00193793637526943	0.985275226858676	9.63680303949647e-06	0.00489160616563266	0.00788559379738226
ASAH2	rs3779881	8	116586460	116096496	119685458	604	9.7943112756296e-11	0.959217000604487	1.96989636746825e-12	0.0192708917371734	0.0215121075584251
ASAH2	rs56278466	10	17875857	16551768	18537268	410	1.04674445467371e-09	0.947329429227518	4.26910014665037e-11	0.0386223561847657	0.0140482134982814
ASAH2	rs2999345	10	47966214	44730076	48760451	333	9.83350979168883e-13	0.969008592146735	1.23189500000071e-14	0.0121204044425985	0.0188710034096697
ASAH2	rs72792832	10	50504845	48760451	50840916	349	6.88822109833422e-14	0.967925523943934	1.19010177725436e-15	0.0167078173077786	0.0153666587482176
ASAH2	rs80097077	10	50863188	50840916	53616630	379	0	0.973170150542351	0	0.0181053741927186	0.00872447526497352
ASAH2	rs11054397	12	11789527	11754847	12733529	260	4.74044434427522e-13	0.984021601024741	4.04556670512148e-15	0.0083902005680273	0.0075881984067531
ASAH2	rs34691116	12	21027327	20863944	23820635	522	5.05669109480223e-10	0.971417430362905	8.52583355471427e-12	0.0163663664874079	0.0122162026354925
ASAH2	rs2393791	12	121423956	119754111	122007652	414	0.000332323704650806	0.912923726433672	6.25503821385573e-06	0.0171135400771837	0.0696241547462805
ASAH2	rs28929474	14	94844947	94325286	95750868	458	0.00209249959686916	0.846255656765196	0.000307014195553779	0.124136495249473	0.027208334192909
ASAH2	Affx-35977484	15	50857460	50008044	51677561	232	5.51529948520206e-12	0.975194296540795	7.15582275735258e-14	0.0126404886596699	0.012165214793947
ASAH2	rs7221345	17	45405144	43056906	45876023	277	2.60671356664118e-12	0.983329730168828	1.93327505953766e-14	0.00728350059271105	0.00938676923583466
ASAH2	rs113408695	17	67060872	64800431	67858771	657	4.05033397024882e-15	0.958406568224914	8.87490989616344e-17	0.0209795604337043	0.0206138713413768
ASAH2	rs7230502	18	19915346	19485845	20649473	216	0.00368754699282197	0.892262345266105	0.000181627925311403	0.0438878684383102	0.0599806113774519
ASGR1	rs7528419	1	109817192	108409666	110303932	347	2.60651171003077e-27	0.956875977326325	8.74966325390115e-29	0.0321098565943826	0.0110141660792948
ASGR1	rs2851275	4	100024883	99424068	100678361	221	0.0231465986969056	0.957234457791413	0.000234255515100128	0.00967799965321498	0.00970668834336634
ASGR1	rs1062158	5	141523000	140645972	142981249	576	0.00767725822914147	0.964413853220274	0.000149198793041005	0.0187332613255883	0.00902642843195481
ASGR1	rs2126259	8	9185146	9154695	9640788	100	0.0163908473692353	0.96955084223531	4.96137122515893e-05	0.00292366357483945	0.0110850331083641
ASGR1	rs2075292	11	116732512	116383349	117747111	368	8.2988295357696e-28	0.976922839780877	1.18439766480914e-29	0.0139333661122358	0.00914379410688709
ASGR1	rs1801248	13	52520435	51591092	53339623	265	0.0175213462684219	0.934896705032154	0.000491239142784637	0.0261904335414028	0.0209002760152369
ASGR1	rs28929474	14	94844947	94325286	95750868	458	4.29032530694563e-20	0.848899966157295	6.29481972061901e-21	0.124525105083685	0.0265749287590175
ASGR1	rs62061387	17	7013812	5741335	7317399	528	1.96648245519442e-59	0.948876298348416	4.09515797604669e-61	0.0197287525732083	0.0313949490783804
ASGR1	rs1801689	17	64210580	63148129	64800431	338	1.25924883772514e-06	0.962474977852947	1.54535835610263e-08	0.0117858175387631	0.0257379299058686
ASGR2	rs61747728	1	179526214	178954471	181144122	363	0.000786197591843336	0.967869056041086	1.03340619113374e-05	0.0127033854878165	0.0186310268173433
ASGR2	rs1065489	1	196709774	196176202	197311515	136	4.93033383714466e-09	0.985714620652879	2.35938367411186e-11	0.00470750429943466	0.00957787009375971
ASGR2	rs4953434	2	47095489	46482635	47318773	209	1.86851261905394e-09	0.984611172180353	1.11990823125459e-11	0.00589185014418416	0.00949697579574953
ASGR2	rs9987289	8	9183358	9154695	9640788	100	7.54357555557815e-08	0.983754042021726	2.28337668292275e-10	0.00296445907227469	0.0132814232419048
ASGR2	rs72700362	14	94447966	94325286	95750868	458	2.04333173090754e-142	0.848901843215952	2.99800223881864e-143	0.124525382642737	0.026572774141333
ASGR2	rs75714614	17	6738529	5741335	7317399	528	1.08627877843615e-271	0.961729226353749	2.26215250076213e-273	0.0200095457922217	0.018261227854072
ASGR2	rs112055822	17	63650894	63148129	64800431	338	1.31096644127345e-255	0.962834080344446	1.60882653523179e-257	0.0117905870651878	0.0253753325903261
ASGR2	rs7241012	18	56808506	56530221	57630484	335	0.000802084225177621	0.981898696590878	8.04593193498698e-06	0.00984225243451474	0.00744892081749483
ASGR2	rs7599	19	36038390	34262953	36469296	550	0.00140882304452964	0.970500570048467	2.77271966839909e-05	0.0190915539617571	0.0089713257485622
ASPN	rs74617384	6	160997118	160580498	162169565	347	1.27508664395536e-09	0.968364069606096	2.20454394059103e-11	0.0167274921839106	0.0149084369128632
ASPN	rs10820897	9	94447593	94167204	96671699	401	2.92256077107846e-146	0.972992425436992	5.12678300712926e-148	0.0170583734910011	0.00994920107200594
ASPN	rs35887873	11	126219396	124495529	126311321	448	3.49534688791849e-10	0.897051310824798	7.3347059268433e-12	0.0187396954062665	0.0842089934120674
ASPN	rs1303	14	94844843	94325286	95750868	458	7.35153554186195e-12	0.864650945060434	1.07862662140857e-12	0.126854188753802	0.00849486617733481
ASPN	rs55714927	17	7080316	5741335	7317399	528	3.28344572815325e-05	0.949278491687349	6.83770604057277e-07	0.0197375726958197	0.0309504173889457
ASPN	rs2277998	19	7831628	6684886	8347514	579	0.0168051811385796	0.952223448910736	0.000331466818155166	0.0187698660346775	0.0118700370978512
ASPSCR1	rs1354034	3	56849749	56433908	58157520	278	3.69776535099503e-12	0.972636084428162	3.47314840922629e-14	0.00911729646904939	0.0182466190990567
ASPSCR1	rs17622208	5	131717050	129519026	132139650	259	0.000602634976559978	0.982686307694456	4.31551306611373e-06	0.0070274090635339	0.00967933275238439
ASPSCR1	rs2251396	6	31364707	30798169	31571219	1590	3.71742856069834e-06	0.935933590629299	1.46184454226467e-07	0.0367774413090861	0.0272851044485995
ASPSCR1	rs2736426	6	31745284	31571219	32682665	1258	1.09403701825421e-05	0.951203755267943	2.97511455491621e-07	0.0258440094784396	0.0229409973719804
ASPSCR1	rs9275602	6	32682812	32682665	33236498	860	0.000970822643604556	0.953049077567266	2.56078538293529e-05	0.0251181956693741	0.0208362962659259
ASPSCR1	rs342293	7	106372219	105682906	107780179	437	1.40943474042052e-05	0.97578196325425	2.10462257150409e-07	0.014561111781136	0.00964262015495192
ASPSCR1	rs10740118	10	65101207	63341696	65794115	397	0.0031641075550818	0.97529531851978	3.85777781158844e-05	0.0118814817127604	0.00962051443426145
ASPSCR1	rs11603942	11	266804	70856	1213591	322	0.0145905697211676	0.963889891969687	0.000172481811063096	0.0113846216979324	0.00996243480014956
ASPSCR1	rs10876550	12	54712308	53039005	54778824	355	0.0346852558134752	0.925431394559177	0.000468424346213226	0.0124710061693279	0.0269439191118064
ASPSCR1	rs35867105	17	79809146	78837589	80034409	308	5.76164020272461e-81	0.983440966511711	5.41088745961142e-83	0.00922838731908984	0.00733064616918898
ASRGL1	rs409801	9	4744743	4495329	4884927	142	0.0163540078741368	0.970148095845293	8.5179342605238e-05	0.00504461815815553	0.00836809877980876
ASRGL1	rs7080386	10	65048306	63341696	65794115	397	5.02862174463991e-09	0.978603454673813	6.13105118951668e-11	0.0119219614677753	0.00947457876847798
ASRGL1	rs2521567	11	61699055	58780550	62223772	625	2.90228433388502e-306	0.961217688984851	7.10751567985038e-308	0.0235243715739197	0.015257939441216
ASRGL1	rs3018616	11	62225775	62223772	63804570	288	0.00339028222006203	0.960720362606364	6.46434123794886e-05	0.0183007866313874	0.0175239251298066
ASRGL1	rs34803265	19	11618630	11284029	13471128	397	2.13195455783745e-191	0.970641842145258	4.58271157368941e-193	0.0208557866332239	0.00850237122151282
ASS1	rs1047891	2	211540507	209941530	212379519	337	2.79555801599127e-08	0.966403497391474	4.52703437133834e-10	0.0156316544127488	0.0179648197874923
ASS1	rs13130929	4	88188514	87534649	89238029	268	0.0263536154045522	0.954109778550743	0.000264846661065599	0.00957885064629813	0.00969290873734136
ASS1	rs2862954	10	101912064	100668401	102949240	413	0.000209396846073029	0.973617942654885	2.96349150231908e-06	0.0137667372406393	0.0124029597668993
ASS1	rs11607757	11	93866147	93276158	94242261	158	0.00494918932861164	0.871486549185524	2.45127747585098e-05	0.00419703155483958	0.119342717156267
ASS1	rs4072797	12	7549009	6419754	8377537	493	6.01726713763308e-05	0.908474005863232	3.92816832332174e-06	0.0592744501178198	0.0321874431792485
ASS1	rs58542926	19	19379549	18409863	19877472	270	0.000289138831137934	0.976392579379899	2.28789161410481e-06	0.0077103728843499	0.0156056210129999
ASS1	rs132642	22	36545137	35530986	37570270	583	4.79834931676862e-06	0.96656513671504	1.06072375226741e-07	0.0213548269200667	0.0120751319432019
ASS1	rs738409	22	44324727	43714201	44995309	417	1.2534294771748e-37	0.972786153185464	1.67152637158776e-39	0.0129584545892727	0.0142553922252659
ATF2	rs74093831	14	106200003	105001724	106340359	221	5.64823989972371e-06	0.982503900076527	5.44923907705244e-08	0.00947086015062167	0.00801953704056139
ATF2	rs73365418	14	106481081	106340359	107289455	86	9.81504696328046e-10	0.983973228712572	4.10517417180575e-12	0.00410357569130524	0.0119231946105126
ATG16L1	rs1354034	3	56849749	56433908	58157520	278	0.000573421770401422	0.972141396763225	5.38589856478998e-06	0.00911272963848886	0.01816706592932
ATG16L1	rs17622656	5	131820997	129519026	132139650	259	0.0172440688102799	0.944145929516724	0.000123486035756706	0.0067293407594071	0.0317571748778322
ATG16L1	rs342296	7	106372903	105682906	107780179	437	1.03347135721358e-05	0.975195219988936	1.54321947871507e-07	0.0145517503828913	0.0102425405926532
ATG16L1	rs7080386	10	65048306	63341696	65794115	397	3.07230699877739e-05	0.9793508148217	3.74585173352771e-07	0.0119318618670035	0.00868622565613473
ATG4A	rs1354034	3	56849749	56433908	58157520	278	0.00889649675929649	0.963961465083717	8.3560882409488e-05	0.0090360437692353	0.0180224335053412
ATOX1	rs1354034	3	56849749	56433908	58157520	278	8.36859405316023e-07	0.972645732348238	7.86025244013194e-09	0.0091173976815692	0.0182360252505355
ATOX1	rs17622208	5	131717050	129519026	132139650	259	0.000639007093089074	0.982168738938878	4.57597644814231e-06	0.00702321758823603	0.0101644604033488
ATOX1	rs2915829	5	151155432	150561299	152867775	396	8.80666173733517e-08	0.974007546221395	1.70556404925549e-09	0.0188562232579223	0.00713614074850035
ATOX1	rs6993770	8	106581528	104988753	107410755	359	1.11375506588019e-05	0.981309078412887	1.15233233693659e-07	0.0101444527992825	0.00853521600393867
ATOX1	rs139130389	11	71850156	70926293	72286018	222	1.57009772835593e-10	0.928713289357998	1.02600899695843e-12	0.00600356322623472	0.0652831472577308
ATOX1	rs67186203	14	106483423	106340359	107289455	86	9.27510465915341e-31	0.983973230253181	3.87934160987708e-33	0.00410357569831091	0.0119231940485149
ATOX1	rs536327	17	27857698	27334245	29786492	252	0.000699301743731158	0.982359346750891	6.98478192503676e-06	0.00980489498062923	0.00712947174282307
ATOX1	rs1613662	19	55536595	54602363	55728081	404	9.06531339108539e-05	0.973967922208706	1.50140228362816e-06	0.01612109247365	0.00981883078145063
ATP2B4	rs28895107	6	32419782	31571219	32682665	1258	1.90889458533856e-05	0.964327073201465	5.19103098879044e-07	0.0262143858857841	0.00943893286379837
ATP5IF1	rs510379	1	28535233	27401868	30161882	386	9.80084192260433e-25	0.972706036718923	1.15401126329636e-26	0.0114373811204194	0.0158565821606585
ATP5IF1	rs1354034	3	56849749	56433908	58157520	278	0.000481084661650739	0.972257305686911	4.51861670147841e-06	0.00911384213707734	0.0181432488976599
ATP5IF1	rs342296	7	106372903	105682906	107780179	437	0.000586996901214027	0.975187570793576	8.7652651965241e-06	0.0145522142499446	0.00966445279006857
ATP5IF1	rs1935	10	64927823	63341696	65794115	397	7.70256856757349e-08	0.979054168113123	9.391209873539e-10	0.0119279134437439	0.0090178404783278
ATP5IF1	rs12814720	12	6294417	5321473	6419754	304	0.000973906723908477	0.983333155916689	7.47743181159168e-06	0.00754166199037897	0.00814379793721177
ATP6V1D	rs9267992	6	32220397	31571219	32682665	1258	1.40713512722244e-09	0.954593735202553	3.82655077285568e-11	0.0259396706965458	0.0194665926555017
ATP6V1F	rs1354034	3	56849749	56433908	58157520	278	1.84498486648325e-05	0.973318144515383	1.73291316398662e-07	0.00912441055686882	0.0175388217877664
ATP6V1G1	rs17622208	5	131717050	129519026	132139650	259	0.00364107055139261	0.97676196886371	2.60739720566366e-05	0.00698207496172644	0.0125888116511139
ATP6V1G1	rs10505706	8	139873478	139254831	140725644	410	0.0323839838365763	0.939927817522114	0.00052130739307592	0.0151186201081645	0.0120482711400695
ATP6V1G1	rs409801	9	4744743	4495329	4884927	142	0.0302829569371238	0.956323514939611	0.000157727841633626	0.00497271827420866	0.00826308200742285
ATP6V1G1	rs3184504	12	111884608	110336720	113263519	318	0.000106903096343511	0.761105882022054	3.1898418254314e-06	0.022494066046548	0.216289958993229
ATP6V1G2	rs6933672	6	28941688	28917609	29737972	768	0.000922432096044697	0.965742782853024	1.86625991568011e-05	0.0195250677103012	0.0137910547414734
ATP6V1G2	rs2523809	6	29849619	29737972	30798169	1232	8.40997764345292e-06	0.947703793680653	2.89919811362004e-07	0.0326508550835413	0.0196366513383505
ATP6V1G2	rs114089979	6	30924614	30798169	31571219	1590	6.07694281564857e-58	0.950206168028554	2.38970179081039e-59	0.0373535420841706	0.0124402898872879
ATP6V1G2	rs2844462	6	31651247	31571219	32682665	1258	6.32570012266489e-09	0.957923028383412	1.72020527559541e-10	0.0260336304577361	0.0160433346611312
ATRAID	rs61747728	1	179526214	178954471	181144122	363	8.12130874952856e-08	0.968643019535875	1.06749382457328e-09	0.0127135464154364	0.0186433517681073
ATRAID	rs41264582	1	184702008	184595514	186810024	295	3.94142615686614e-22	0.960441129177418	6.80932584276441e-24	0.0165698795316134	0.0229889912909677
ATRAID	rs72800469	2	26938567	26894986	28598778	229	1.09928100523027e-198	0.959636800346411	9.70495517939084e-201	0.00844018929900505	0.0319230103545973
ATRAID	rs62143060	2	28610075	28598778	29217560	133	4.18782236928961e-09	0.747234753863023	2.54412519930344e-11	0.00429101814112567	0.248474223782589
ATRAID	rs62490396	7	140080087	139933178	140235211	92	0.00668146786393551	0.970374741363143	2.57664777858452e-05	0.00372296755280009	0.0191950567423359
ATRAID	rs111285796	16	20361087	20150572	22448905	387	5.11756519941321e-08	0.961390190477167	6.63896455579192e-10	0.0124458518871747	0.0261639057961104
ATRN	rs9427104	1	154589232	153180830	154770404	310	0.00900965116194822	0.972290203126351	0.000105835513028671	0.0114142202074179	0.00718008999125485
ATRN	rs780094	2	27741237	26894986	28598778	229	0.00179727796165689	0.952192020018876	1.58671913548923e-05	0.00836876031121078	0.0376260745169014
ATRN	rs11784762	8	145009610	144236882	146303868	359	0.0146888346193247	0.958504575896728	0.000227439672742377	0.0148295889601245	0.0117495608510809
ATRN	rs4246215	11	61564299	58780550	62223772	625	0.000178828993553007	0.963567436054926	4.37941197163267e-06	0.0235845085256782	0.0126648470138702
ATRN	rs12878367	14	24890195	23018666	24905124	549	0.00303272367158239	0.96603100211307	5.64976154353394e-05	0.017983615874782	0.0128961607251299
ATRN	rs73075037	20	3141098	2469502	3828414	306	0	0.970922748286235	0	0.011523152468455	0.0175540992453578
ATXN10	rs1354034	3	56849749	56433908	58157520	278	1.11849674678552e-09	0.972637496824282	1.05055481570175e-11	0.00911731116328078	0.0182451908834341
ATXN10	rs342293	7	106372219	105682906	107780179	437	0.000606704933955647	0.975025773486265	9.05955317849607e-06	0.0145496538744917	0.00980880815210963
ATXN10	rs6993770	8	106581528	104988753	107410755	359	0.000258883981729449	0.981064683616463	2.67850978011927e-06	0.010141927589694	0.00853182630233393
ATXN10	rs7080386	10	65048306	63341696	65794115	397	3.33646774348412e-07	0.979591860258077	4.06792468518372e-09	0.0119350142053646	0.00847278782185956
ATXN10	rs134855	22	46060541	44995309	46470496	523	7.26812274106739e-13	0.970051180833052	1.50669729970621e-14	0.0200995179564396	0.00984930120976824
ATXN2L	rs1354034	3	56849749	56433908	58157520	278	3.37677781314381e-10	0.97263607701633	3.17165892824301e-12	0.00911729639228189	0.0182466262505398
ATXN2L	rs480400	16	28574615	27445756	29036614	255	0.0107501046639371	0.952241539375168	0.0002755951237931	0.0243998130851518	0.0123329477519499
ATXN3	rs1354034	3	56849749	56433908	58157520	278	0.00198168119356913	0.970697026962441	1.86130601369452e-05	0.00909912682198436	0.0182035519618683
ATXN3	rs79451813	14	92355655	91296861	93132300	428	4.1299385895823e-209	0.977451006603582	5.85631884387443e-211	0.0138517140191742	0.00869727937724832
AXIN1	rs1354034	3	56849749	56433908	58157520	278	0.000780561821048926	0.971877051036939	7.33147398427904e-06	0.00911018895452636	0.0182248667135022
AXIN1	rs6993770	8	106581528	104988753	107410755	359	0.000220288139632454	0.981098913272199	2.2791828699021e-06	0.010142277326643	0.00853624207865644
AXIN1	rs6600211	16	358773	60055	1207207	374	0.0116497386058837	0.967157398669744	0.000167769605796629	0.0139210724824974	0.00710402063607916
AXL	rs61787669	1	9244795	7247336	9365200	442	1.38583906313067e-07	0.969976866512106	2.51651889423269e-09	0.0176012043283246	0.0124217880591446
AXL	rs4245739	1	204518842	203334735	204681069	344	0.000914765217418442	0.657388386799862	0.000467100051481146	0.335671994771076	0.00555775316016223
AXL	rs1260326	2	27730940	26894986	28598778	229	0.0280624674359428	0.930770213960907	0.000247748289466614	0.00818452984979083	0.0327350404638924
AXL	rs2470876	3	98680478	98215951	99373763	174	7.23476093896387e-06	0.968954317728941	5.05125783848804e-08	0.00674087154351332	0.0242975254540295
AXL	rs2070722	5	131824486	129519026	132139650	259	0.00551658710350304	0.972849004984375	3.95046830195931e-05	0.00695199984996919	0.0146429033791333
AXL	rs507666	9	136149399	135298843	137041123	571	0.0188824512051322	0.948436389229422	0.000430239393372704	0.0215996095777673	0.0106513105943063
AXL	rs10768949	11	5442985	4746710	6322870	624	0.0530303455693292	0.923192338341336	0.000886751497344702	0.0154297795265423	0.00746078506544779
AXL	rs653178	12	112007756	110336720	113263519	318	0.00941102622512097	0.75767839297269	0.000280812119572857	0.0223978525153988	0.210231916167217
AXL	rs9577896	13	114496576	113572489	115109854	364	5.74542266227029e-29	0.967017173728179	6.67466700828397e-31	0.0112124207155144	0.021770405556313
AXL	rs55714927	17	7080316	5741335	7317399	528	1.29575740215314e-31	0.948876299314853	2.69838728864953e-33	0.0197287525943226	0.0313949480908277
AXL	rs4806073	19	35555190	34262953	36469296	550	0.0239947363007106	0.900097123276907	0.000472242965767515	0.0176571287697013	0.0577787686869137
AXL	rs34971233	19	41712275	40984602	42131574	292	2.53235320954126e-60	0.954124425959127	9.52278116051897e-62	0.0358693413799908	0.0100062326608866
AZI2	rs1354034	3	56849749	56433908	58157520	278	3.0113233559449e-17	0.972636077162978	2.82840362505741e-19	0.00911729639346617	0.0182466264435585
AZI2	rs11603942	11	266804	70856	1213591	322	0.040181722098948	0.939748633368446	0.000475006550923495	0.0111007053189816	0.00849393266270092
AZU1	rs2702909	8	6824225	6142798	7153080	383	1.17848825328351e-06	0.970797586821529	1.9715622520229e-08	0.0162280701680945	0.0129731448065018
AZU1	rs968557	8	144592259	144236882	146303868	359	1.80410001959491e-06	0.977481072339119	2.79344092765099e-08	0.015127778377552	0.00738931724890144
AZU1	rs10405462	19	789454	610730	2098397	541	7.85709884471229e-13	0.971102572047145	1.52059905678531e-14	0.0187838163653848	0.0101136115866696
B2M	rs4075958	5	176784512	175450596	177251508	309	0.0185237594039667	0.953290395992993	0.000338804689892706	0.0174255238527256	0.010421516060422
B2M	rs913455	6	25420344	24852276	25684588	197	0.000228662330713565	0.975004432175534	1.55122699961425e-06	0.00659618307132078	0.0181691711954314
B2M	rs13198474	6	25874423	25684588	26791234	507	2.68653385152581e-20	0.975568081818676	2.43751695585762e-22	0.00883582314047687	0.0155960950408478
B2M	rs13207082	6	27251379	26791234	28017820	386	7.20239973689823e-24	0.97329429654139	8.41052237133037e-26	0.0113501806234202	0.0153555228351868
B2M	rs13197574	6	28060239	28017820	28917609	527	3.27648280311731e-28	0.973385963520127	4.57445179620885e-30	0.0135768622294417	0.0130371742504309
B2M	rs3129106	6	29081161	28917609	29737972	768	2.10298711279256e-34	0.967587048595148	4.25475280904191e-36	0.0195633222263689	0.0128496291784822
B2M	rs1130356	6	29796327	29737972	30798169	1232	1.99541236118872e-57	0.933641994118696	6.87884795740935e-59	0.032151528406762	0.0342064774745401
B2M	rs2535332	6	30813249	30798169	31571219	1590	2.28105412151983e-94	0.948038056266777	8.97003523728171e-96	0.0372660274596833	0.0146959162735498
B2M	rs2280800	6	31646398	31571219	32682665	1258	2.05464380618923e-59	0.945202004791845	5.58738012605502e-61	0.0256746160269997	0.0291233791811446
B2M	rs6936863	6	32684029	32682665	33236498	860	2.90825057967231e-36	0.943715092987321	7.67123183971744e-38	0.0248614014784879	0.0314235055341953
B2M	rs7968960	12	111426615	110336720	113263519	318	1.45774678047667e-24	0.814146315637599	4.34971652861269e-26	0.0241312874266225	0.161722396935781
B2M	rs74439742	16	57059427	55903775	57664331	432	2.08393952550497e-10	0.967594221368223	3.00863569620409e-12	0.0139509453256927	0.0184548330946808
B3GNT7	rs12740374	1	109817590	108409666	110303932	347	3.78454351096968e-08	0.957664538008627	1.27041367829998e-09	0.0321371432632322	0.0101982796122942
B3GNT7	rs17439984	2	231858845	231843390	233550004	316	0	0.978764771573713	0	0.0126415539260502	0.00859367450025603
B3GNT7	rs13107325	4	103188709	100678361	103221357	388	1.55184421662613e-05	0.965574693686087	2.68100816850101e-07	0.0166637846229597	0.01774573514797
B3GNT7	rs112163747	6	10534811	9020027	10540318	292	0.0099914221186184	0.970390309495074	7.8187633454118e-05	0.00758180775204233	0.0119582730008106
B3GNT7	rs1264708	6	30057154	29737972	30798169	1232	0.00709657988323266	0.950770677187045	0.000244642636198195	0.0327670963732069	0.00912100392031764
B3GNT7	rs6916278	6	31678774	31571219	32682665	1258	0.000380874982093621	0.950072969536014	1.0357480450144e-05	0.0258124766676714	0.0237233213337716
B3GNT7	rs3128948	6	32965085	32682665	33236498	860	5.85844019800331e-13	0.965956055341504	1.54530882903039e-14	0.0254709124677784	0.00857303219011702
B3GNT7	rs35475338	7	72919678	71874886	73334603	160	2.95957802338186e-07	0.962431344695519	1.75611364392273e-09	0.00567885304863937	0.0318895045419267
B3GNT7	Affx-33687749	9	33113121	32019369	33578335	295	0.00267964687695749	0.971227835176566	3.74437078613255e-05	0.0135588334892446	0.0124962407493711
B3GNT7	rs7037849	9	139973820	139500343	141144797	78	0.974144423086948	0.0221508885429332	0.00262728353089316	5.87226285069266e-05	0.00101868221071823
B3GNT7	rs117163080	10	17845995	16551768	18537268	410	1.16653158793284e-20	0.947329430257102	4.75764657828423e-22	0.038622356226739	0.0140482135161562
B3GNT7	rs1884622	14	33156122	32383266	34846252	780	4.52262179465423e-43	0.967985048389167	1.17039687885127e-44	0.0250432476344725	0.0069717039763623
B3GNT7	rs11158601	14	66025363	65220299	66399556	227	0.0451686569029533	0.939109945837191	0.000327106493472136	0.00679232997809176	0.00860196078829155
B3GNT7	rs28470808	15	51027607	50008044	51677561	232	0.000187044949396708	0.967471929810831	2.42681382784745e-06	0.0125326541188595	0.0198059443070845
B3GNT7	rs35275129	19	12716493	11284029	13471128	397	5.47878885937086e-08	0.963658939416501	1.1776850038074e-09	0.020698546587504	0.0156424580304197
B3GNT7	rs681343	19	49206462	47150083	49282228	539	0.00172477609484216	0.971212356886685	3.31504633403769e-05	0.018658480495579	0.00837123605955399
B4GALT1	rs61747728	1	179526214	178954471	181144122	363	8.28089844263977e-08	0.968643360301463	1.08847086375697e-09	0.0127135512417898	0.0186430045592939
B4GALT1	rs10078748	5	115341611	114830371	115831048	207	0.00198164328173094	0.979808986087192	1.265994917402e-05	0.00624766997269715	0.0119490407092065
B4GALT1	rs3763305	6	32369488	31571219	32682665	1258	4.7451429972187e-06	0.957598412376283	1.29038997407159e-07	0.02602447397405	0.0163722394676713
B4GALT1	rs56827419	9	32912352	32019369	33578335	295	1.24898496625278e-117	0.960328146255794	1.74525339893503e-119	0.0133927451922314	0.0262791085519917
B4GALT1	rs612169	9	136143442	135298843	137041123	571	2.69202577658134e-16	0.968622944797086	6.13381983344004e-18	0.0220608983321843	0.00931615687072622
B4GALT1	rs12917707	16	20367690	20150572	22448905	387	0.000698662341903904	0.960802976714972	9.06367450853082e-06	0.0124383469791037	0.0260509502895118
B4GALT1	rs75810459	19	52160790	51532568	52985291	504	5.15973091836015e-219	0.966444053377807	7.49907529942132e-221	0.0140266231671137	0.0195293234550689
B4GAT1	rs11130630	3	58360800	58157520	60272907	449	1.72793410924517e-05	0.977048344081335	2.66760364463898e-07	0.0150759213938804	0.0078581884233276
B4GAT1	rs1235162	6	29537224	28917609	29737972	768	0.00449529971698276	0.963804768576869	9.09486747777539e-05	0.0194875275034477	0.0121214555279233
B4GAT1	rs407238	6	29806901	29737972	30798169	1232	4.12005747858133e-06	0.948012048933206	1.42032040705936e-07	0.0326617964228537	0.01932189255442
B4GAT1	rs3132510	6	31172151	30798169	31571219	1590	6.63402989354535e-07	0.935061901502163	2.60877115316459e-08	0.0367422528853541	0.0281951561217815
B4GAT1	rs3115671	6	31734345	31571219	32682665	1258	1.29217126136055e-09	0.941073371358477	3.51391905664469e-11	0.0255580971849927	0.0333685301292192
B4GAT1	Affx-33687749	9	33113121	32019369	33578335	295	2.73542287856781e-07	0.87585769174099	3.82230867891716e-09	0.0121266716930571	0.112015359201357
B4GAT1	rs117163080	10	17845995	16551768	18537268	410	4.69234776285756e-28	0.947329430257102	1.91375291582453e-29	0.038622356226739	0.0140482135161562
B4GAT1	rs79499090	11	65392257	63804570	65898632	351	9.43717058104851e-06	0.960062681708891	1.45154659412521e-07	0.0147416946016518	0.0251860413642162
B4GAT1	rs61890331	11	66014589	65898632	68005826	249	4.98481049757898e-111	0.984678699555024	3.80912950694953e-113	0.00751659103474345	0.00780470941024013
B4GAT1	rs74370124	11	94366782	94242261	95726042	327	1.14591095884123e-05	0.951264701004651	1.72887984051474e-07	0.0143176896359247	0.0344059773618519
B4GAT1	rs74421545	19	5833113	5811853	6684886	258	0.00606599907016648	0.949681003392697	7.57125055983889e-05	0.0118210462187778	0.0323562388127601
B4GAT1	rs75810459	19	52160790	51532568	52985291	504	1.43827830088829e-88	0.966444053377807	2.09037204663247e-90	0.0140266231671122	0.0195293234550684
B4GAT1	rs12975366	19	54759361	54602363	55728081	404	1.16615321463552e-05	0.973075255921126	1.93138948868093e-07	0.016105319345293	0.0108075700624866
BACH1	rs6993770	8	106581528	104988753	107410755	359	0.000269803509955691	0.981053635252198	2.7914872727895e-06	0.0101418131489166	0.00853195660165652
BACH1	rs409801	9	4744743	4495329	4884927	142	0.0267204115856153	0.959874031296816	0.000139172434703516	0.00499119892474445	0.00827518575812037
BACH1	rs10876550	12	54712308	53039005	54778824	355	0.0174121308802067	0.942550311065226	0.000235150810696089	0.0127020406727252	0.0271003665711466
BAG3	rs698078	3	186459227	185068256	186890345	507	4.56816095652321e-07	0.975270503979414	7.89183061651882e-09	0.0168406195456898	0.00788841176697044
BAG3	rs4253252	4	187157458	186909091	188472982	472	2.24857503026056e-14	0.973884061947327	4.11115571474223e-16	0.0177975763622546	0.00831836169039554
BAG3	rs42409	5	176522728	175450596	177251508	309	2.12279788085941e-07	0.974018757268795	3.88265611771792e-09	0.0178068987096484	0.00817412785911228
BAG3	rs35434411	10	121429394	120591354	122407324	366	1.93734490990845e-09	0.96338579819369	3.41835625003356e-11	0.01697886528145	0.0196353345533305
BAG3	rs4806073	19	35555190	34262953	36469296	550	0.00158283921017437	0.921097547043978	3.11520274104334e-05	0.0180689996575779	0.0592194620608596
BAG4	rs1354034	3	56849749	56433908	58157520	278	0.000760102966558298	0.971898291491254	7.13931295948716e-06	0.00911038924650542	0.0182240769827227
BAG4	rs34436714	19	54327313	52985291	54602363	586	1.76959875395836e-06	0.971318818771698	3.29812536061886e-08	0.0180925635305265	0.0105868151177689
BAIAP2	rs4835265	4	146821410	146178188	148521874	360	0.00750271972797746	0.96291819986796	0.000103411783995655	0.0132559125506873	0.0162197560693802
BAIAP2	rs174549	11	61571382	58780550	62223772	625	0.000821660241795396	0.96230330429728	2.01219535380696e-05	0.0235529135641566	0.01330199994323
BAIAP2	rs11057602	12	124852609	122007652	124977981	519	5.42791662818989e-13	0.930458233668995	3.0763626698391e-14	0.0527184556550643	0.0168233106753674
BAIAP2	rs944002	14	103572815	103012103	105001724	391	3.68542118223967e-07	0.97261022679102	5.90522680691341e-09	0.0155725185319689	0.0118168802296671
BAIAP2	rs56298083	17	78983469	78837589	80034409	308	0.000187910593290662	0.978057290590242	1.76471115340343e-06	0.00917257818333778	0.0125804559219762
BAIAP2	rs150358287	20	3687141	2469502	3828414	306	6.02001613361443e-16	0.925093196010324	7.1555888306778e-18	0.0109319866448599	0.063974817344819
BAMBI	rs1354034	3	56849749	56433908	58157520	278	7.18438223639348e-05	0.972576939703081	6.74797434858574e-07	0.00911675377985356	0.0182337878972664
BAMBI	rs6923504	6	32428186	31571219	32682665	1258	0.00959965060589096	0.943664010958717	0.000261052046349132	0.0256410811331659	0.0208342052558768
BANK1	rs1354034	3	56849749	56433908	58157520	278	7.42016372737112e-10	0.972636093351677	6.96943353611738e-12	0.0091172965626264	0.0182466093367129
BANK1	rs2216546	4	102793500	100678361	103221357	388	9.15035253149886e-34	0.937256349889325	1.58083972725998e-35	0.0161456970151187	0.0465979530955601
BANK1	rs342293	7	106372219	105682906	107780179	437	0.000143458809225477	0.975582308129596	2.14218253118235e-06	0.0145580590417642	0.00971403183688304
BAP18	rs1354034	3	56849749	56433908	58157520	278	1.68108582206866e-16	0.972636077174402	1.57896999795282e-18	0.00911729639358508	0.0182466264320105
BAP18	rs558702	6	31870326	31571219	32682665	1258	4.49033425469037e-09	0.965242896307174	1.2210975108398e-10	0.0262402127445447	0.0085168863358369
BAP18	rs3184504	12	111884608	110336720	113263519	318	0.00610226479494852	0.784536503045533	0.000182083214972902	0.0232235380013925	0.185955610943153
BAP18	rs62062761	17	6886346	5741335	7317399	528	2.30368812343622e-09	0.957783804947177	4.79738162326051e-11	0.0199233516155797	0.0222928410855829
BAX	rs1354034	3	56849749	56433908	58157520	278	0.00113293070233599	0.971526520787167	1.06411199551184e-05	0.00910689843577165	0.0182230089547694
BAX	rs409801	9	4744743	4495329	4884927	142	0.00116680961466389	0.985216461746052	6.07729167598845e-06	0.00512298170356711	0.00848766964404058
BAX	rs1935	10	64927823	63341696	65794115	397	0.00152309824892659	0.973313407478487	1.85700850154137e-05	0.0118536468773726	0.0132912773101978
BAX	rs2304167	19	55527081	54602363	55728081	404	0.0282796073441062	0.946340364750555	0.000468368441495934	0.0156640945848056	0.00924756487903725
BCAM	rs61804211	1	161671306	159913049	162346722	592	0.00216609895390149	0.824676956507107	0.000207969102550748	0.0790841090808428	0.0938648663555973
BCAM	rs1260326	2	27730940	26894986	28598778	229	0.0147379208643153	0.940950951775913	0.000130113101877556	0.00827123531821179	0.0359097789396823
BCAM	rs11130630	3	58360800	58157520	60272907	449	7.55557365069816e-14	0.977092958701557	1.1664377536216e-15	0.015076637944354	0.00783040335401214
BCAM	rs11735662	4	145026126	143443266	146178188	372	7.50348316248082e-35	0.978604548392974	1.06846288091351e-36	0.0139274287765558	0.00746802283047243
BCAM	rs28698773	5	39436244	38802411	40287730	248	0.0194465073321313	0.945010117413502	0.000220335752228224	0.0106826558689719	0.0246403836331661
BCAM	rs3130558	6	31097183	30798169	31571219	1590	0.000114083932189351	0.949691793346835	4.48624555678798e-06	0.037332898325313	0.0128567381501063
BCAM	rs3130347	6	32134656	31571219	32682665	1258	4.1197035749606e-06	0.958999813223917	1.12030853282861e-07	0.0260640238525672	0.0149319311890872
BCAM	rs7775698	6	135418635	134244244	136224178	410	7.44840618262942e-06	0.979299540632751	8.27661602961911e-08	0.010872086074694	0.00982084212021121
BCAM	rs12718597	7	50428428	49212279	51675323	426	9.2343530474917e-16	0.976414935111094	1.46869557015974e-17	0.0155215169484974	0.0080635479404109
BCAM	rs564258	9	135351856	135298843	137041123	571	1.66880539457762e-308	0.965420137905087	1.66880539389629e-308	0.0219846428495686	0.0125952192453669
BCAM	rs4748388	10	17634752	16551768	18537268	410	1.33380952566163e-76	0.947329430257102	5.43988211848775e-78	0.0386223562267387	0.0140482135161562
BCAM	rs79880068	12	54649978	53039005	54778824	355	0.00462110222147677	0.970645008621413	6.24079810314901e-05	0.0130969854068501	0.0115744957692286
BCAM	rs2229357	12	57843711	57548861	59308667	292	0.000329688189374307	0.978065921175866	4.40216386716299e-06	0.0130510831854947	0.00854890528539789
BCAM	rs11085824	19	13001547	11284029	13471128	397	4.55139963668523e-36	0.970947920583896	9.7833941698461e-38	0.0208626788679719	0.00818940054813482
BCAM	rs846866	19	45134110	44744109	46102698	402	1.88591621386646e-275	3.62205981592648e-130	5.20675060520489e-146	1	3.75222113517931e-129
BCAM	rs503279	19	49209010	47150083	49282228	539	3.6931296570958e-06	0.97305366410966	7.09825232822563e-08	0.018693993362872	0.00824857841528851
BCAM	rs746064	21	42581448	41389528	43321529	690	2.03011730572988e-29	0.960968724150502	6.71669028395746e-31	0.0317866289113595	0.00724464693813497
BCAN	rs7525602	1	117873618	115880594	118839068	522	0.016665561463593	0.945811090198679	0.00030648144990693	0.0173737235177588	0.019843143370062
BCAN	rs11589048	1	156359863	156336134	158027413	394	7.09487555599075e-32	0.977106553423886	1.03841470399635e-33	0.0142924505790348	0.00860099599707755
BCAN	rs2517544	6	31009508	30798169	31571219	1590	1.8489369939305e-05	0.953186147880078	7.2707744330151e-07	0.0374738465478966	0.0093207891246434
BCAN	rs715299	6	32189841	31571219	32682665	1258	0.000159026033603551	0.964219414256253	4.32453983997264e-06	0.0262114914070863	0.00940574376321682
BCAN	rs35475338	7	72919678	71874886	73334603	160	3.4978982121927e-09	0.97249631956787	2.07553466303461e-11	0.00574870974761897	0.021754967165859
BCAN	rs2688786	10	17748172	16551768	18537268	410	9.62487238567274e-47	0.947329430257102	3.92546088299795e-48	0.0386223562267393	0.0140482135161564
BCAT1	rs648514	3	52467263	51832016	54081391	372	0.00949135253466186	0.964034588914515	0.000119917705544264	0.0121658266568871	0.0141883141883912
BCAT1	rs1354034	3	56849749	56433908	58157520	278	5.85738734039353e-05	0.972578852389272	5.50158638866464e-07	0.00911676026946202	0.0182452633092231
BCAT1	rs6993770	8	106581528	104988753	107410755	359	1.84012049896305e-08	0.981321483393956	1.90385697876873e-10	0.0101445824462575	0.00853391556819499
BCAT1	rs1355004	12	24605662	23820635	25371084	369	2.44866827522214e-187	0.980814852081373	2.77112749747514e-189	0.0110916664739465	0.00809348144467153
BCHE	rs1065489	1	196709774	196176202	197311515	136	6.05174888800458e-05	0.985637247051053	2.89603057273943e-07	0.00470711707370238	0.00959482878330785
BCHE	rs10800805	1	201959738	201589976	203334735	381	4.86738126645263e-49	0.979535717681098	6.47753422377307e-51	0.0130282720786634	0.0074360102402349
BCHE	rs1260326	2	27730940	26894986	28598778	229	6.72243583013902e-06	0.955148701961529	5.93487362352485e-08	0.00839604084996943	0.0364484754039357
BCHE	rs6722588	2	203051886	202818638	205799242	434	5.6170811228407e-83	0.905987681055045	1.04069033657285e-84	0.0167081508415116	0.0773041681034296
BCHE	rs72952545	2	217475831	215573796	217715662	483	1.8019965647928e-40	0.976665938040092	2.71258440305212e-42	0.014693322862173	0.00864073909773366
BCHE	rs887829	2	234668570	233550004	235150988	425	3.26733772830203e-19	0.965702882828073	6.42148004923497e-21	0.0189641613947866	0.0153329557771368
BCHE	rs35167912	3	163264615	163253206	165055470	165	1.02540305629657e-31	0.963697195925771	3.81337688243552e-34	0.00355114697285197	0.0327516571013733
BCHE	rs62294261	3	165197853	165055470	167117430	223	0	0.98019266144453	0	0.00715686658421563	0.0126504719712944
BCHE	rs9823383	3	167171093	167117430	168580961	213	0.0264974024708624	0.932268080292942	0.000514962449833198	0.0180954935564068	0.0226240612299554
BCHE	rs1541269	6	30103360	29737972	30798169	1232	0.00132281654625722	0.950667567072169	4.56018719450449e-05	0.0327574562713834	0.0152065582382456
BCHE	rs11753208	6	31005432	30798169	31571219	1590	3.7171927947718e-07	0.955272880038686	1.46175182948558e-08	0.0375580574810387	0.00716867614347663
BCHE	rs521977	6	31836827	31571219	32682665	1258	0.000133655428991636	0.930104126080301	3.6346138704805e-06	0.0252486591080742	0.0445099247687628
BCHE	rs2857103	6	32791299	32682665	33236498	860	0.00162669391460707	0.96118129561524	4.29080844629777e-05	0.0253417320054989	0.0118073703801915
BCHE	rs10502	6	90039670	89973053	91843197	367	3.25051732881684e-05	0.98113281918437	3.35795309051266e-07	0.0101269037577842	0.00870743608924819
BCHE	rs880177	6	105850712	103983396	106056734	319	0.000344878286996788	0.97925202404959	4.10681445313653e-06	0.0116521971313127	0.00874679371764732
BCHE	rs35368205	7	73017657	71874886	73334603	160	1.04230540038643e-08	0.984236836830147	6.18468822342915e-11	0.00583019602237925	0.00993295666257326
BCHE	rs9987289	8	9183358	9154695	9640788	100	1.95625112473327e-18	0.983921981262906	5.92140712484054e-21	0.0029651359506458	0.0131128827864501
BCHE	rs1935	10	64927823	63341696	65794115	397	7.49113774520644e-08	0.975340723674905	9.13342687437909e-10	0.0118788754958874	0.0127803250044884
BCHE	rs1535	11	61597972	58780550	62223772	625	1.11249602739865e-13	0.963811964591083	2.72443428997953e-15	0.0235905642548658	0.0125974711539375
BCHE	rs112635299	14	94838142	94325286	95750868	458	0.024103603393434	0.823350580694866	0.00353651126951458	0.120774807266162	0.0282344973760239
BCL2	rs11580946	1	150551327	148361254	151538882	245	1.53815431482514e-06	0.963580239367225	1.09827425044901e-08	0.00685059619491368	0.0295676153008045
BCL2	rs445925	19	45415640	44744109	46102698	402	4.44839437880896e-135	3.62201481999786e-130	1.22813940268153e-05	0.999987577112591	1.41493400158337e-07
BCL2L1	rs1354034	3	56849749	56433908	58157520	278	1.51051746388361e-06	0.972635446705959	1.41876263873374e-08	0.00911729136107636	0.0182457372278747
BCL2L1	rs17622656	5	131820997	129519026	132139650	259	9.6306949787953e-05	0.952109783037025	6.89661098895917e-07	0.00677711156200243	0.0410161087900858
BCL2L1	rs6993770	8	106581528	104988753	107410755	359	2.76130696291161e-07	0.981320777058625	2.85695069144901e-09	0.010144574684549	0.00853436926917902
BCL2L1	rs1613662	19	55536595	54602363	55728081	404	0.0197285789800957	0.954541572752073	0.000326745830569767	0.0157995674812088	0.00960353495605226
BCL2L11	rs1354034	3	56849749	56433908	58157520	278	4.5841262685382e-05	0.972591058125197	4.30566824717032e-07	0.00911687438021702	0.0182457956650765
BCL2L11	rs4452320	3	186381717	185068256	186890345	507	2.45639925563608e-61	0.975053152163506	4.24360854105651e-63	0.0168366428416087	0.0081102049948961
BCL2L11	rs72708984	4	187017504	186909091	188472982	472	7.10657526272773e-237	0.973895380026535	1.29932233127317e-238	0.0177977948315729	0.00830682514188412
BCL2L11	rs113978759	5	176758618	175450596	177251508	309	1.04646053171301e-44	0.973454491919007	1.91400529557764e-46	0.0177960027626611	0.00874950531832718
BCL2L11	rs2074488	6	31240431	30798169	31571219	1590	0.00424963660608533	0.936438170403748	0.000167113045423178	0.0368022256941731	0.0223428542505712
BCL2L11	rs6993770	8	106581528	104988753	107410755	359	1.43856112082337e-17	0.981321506312026	1.48838873911155e-19	0.0101445826879445	0.00853391100003173
BCL2L11	rs7080386	10	65048306	63341696	65794115	397	1.89118084301972e-16	0.980361016886707	2.30578618675115e-18	0.0119451709766017	0.00769381213668956
BCL2L11	rs8102476	19	38735613	37527034	40170620	495	6.18606095216672e-92	0.970754240748319	1.1506710383167e-93	0.0180458285853705	0.0111999306663063
BCL2L11	rs1613662	19	55536595	54602363	55728081	404	9.92742149428856e-11	0.974056064782179	1.64418511076753e-12	0.0161225497412967	0.00982138537560454
BCL2L15	rs10857997	1	114053877	113273307	114873846	287	9.61383300047904e-85	0.984192591673631	7.98542170065423e-87	0.00816723958919278	0.00764016873716882
BCL2L15	rs2857212	6	32740411	32682665	33236498	860	0.00329569953104859	0.96253064318035	8.69322449497131e-05	0.0253804254632707	0.00870629958038052
BCL2L15	rs11775560	8	61660163	59728101	62329100	406	1.02492249001812e-10	0.97299240687756	1.89485769909521e-12	0.0179794751229748	0.0090281178950769
BCL2L15	rs3859191	17	38128714	36809345	38877405	376	0.00253527772145608	0.973909760494475	2.95295507380333e-05	0.0113313828074205	0.0121940494259101
BCL2L15	rs34436714	19	54327313	52985291	54602363	586	1.15857095756412e-16	0.971348951459671	2.15930998406921e-18	0.0180931540552072	0.0105578944851232
BCL7B	rs9272116	6	32600404	31571219	32682665	1258	0.00244571131283959	0.961118671890903	6.65084563186288e-05	0.0261263330629635	0.0102427752769759
BCR	rs409801	9	4744743	4495329	4884927	142	0.0218798435204442	0.964673686212067	0.000113960486121833	0.00501615661104196	0.00831635317032561
BDNF	rs1172130	1	205244953	204681069	206073266	287	0.00261932855330396	0.978085921799326	2.3929205654402e-05	0.00892508129649301	0.0103457391452225
BDNF	Affx-22382405	3	47022143	46657501	47727213	126	0.00884918494594346	0.974367785726366	3.44446008176125e-05	0.00377966391870216	0.0129689208081709
BDNF	rs1354034	3	56849749	56433908	58157520	278	3.80233758603306e-31	0.972636077162488	3.57136851171976e-33	0.00911729639346119	0.0182466264440584
BDNF	rs3792366	3	122839876	121974098	123517769	293	3.55193455990138e-06	0.982737709086261	3.63352634384113e-08	0.0100459097938176	0.00721279285009828
BDNF	rs2216546	4	102793500	100678361	103221357	388	5.2447169833279e-12	0.934176508664966	9.06091534390512e-14	0.0160893526570215	0.0497341386726783
BDNF	rs17622208	5	131717050	129519026	132139650	259	1.88333454843023e-05	0.984431582695465	1.34866962054021e-07	0.00704107806696761	0.00850837102512065
BDNF	rs3763288	6	31370367	30798169	31571219	1590	2.33360288538467e-06	0.926842918095614	9.17667841119679e-08	0.0364104999324735	0.0367441566022427
BDNF	rs1917342	6	71349754	69523449	71609511	309	0.00642711768198458	0.968289689848277	6.67047505739958e-05	0.0100343494621597	0.0151821382570046
BDNF	rs13236689	7	80236014	79888070	82022687	394	0.000114403719207136	0.96945597200872	2.56658963990894e-06	0.0217405684418896	0.00868648924054421
BDNF	rs6993770	8	106581528	104988753	107410755	359	9.02408943880667e-39	0.981321506312033	9.33665793342715e-41	0.0101445826879448	0.00853391100002646
BDNF	rs10990535	9	99091009	98922041	101592860	419	0.000832539832044245	0.901334223919385	5.53105872975294e-05	0.0598430742697367	0.0379348513915365
BDNF	rs61751937	9	113312231	112778025	114831083	455	0.000137188032285682	0.942467596404012	1.98032503070319e-06	0.0135607957535845	0.0438324394850872
BDNF	rs4746855	10	64822828	63341696	65794115	397	3.68421919223943e-38	0.980315061209177	4.4919140090616e-40	0.0119445641082192	0.00774037468259759
BDNF	rs10786695	10	104368756	102949240	104380411	170	7.0777523268342e-09	0.985620653666319	5.06810624262923e-11	0.00705032142977114	0.00732901777547643
BDNF	rs10501089	11	27788859	27020462	28481594	210	0.0247310787221179	0.954337620149175	0.000159594815040381	0.00614391214196017	0.0146277941717069
BDNF	rs7342306	12	6291093	5321473	6419754	304	0.000411090224263932	0.983786001894907	3.15625618438009e-06	0.00754502791186217	0.00825472371278249
BDNF	rs61978213	14	70653758	67992318	71131958	541	1.72949411476661e-06	0.943789220720242	4.23351934534193e-08	0.0230692801637664	0.0331397272866844
BDNF	rs13339274	16	81875559	81772537	82747729	386	1.159072514046e-11	0.961316566794265	3.00640607089938e-13	0.0249208979579015	0.0137625352359424
BDNF	rs1613662	19	55536595	54602363	55728081	404	4.55116159083219e-42	0.974056239649142	7.53765932941243e-44	0.0161225528152935	0.00982120753556797
BDNF	rs6045989	20	19292926	18972204	20959711	454	2.68443013436988e-10	0.970090059126822	6.13682156045138e-12	0.0221692924368377	0.00774064816175907
BECN1	rs1354034	3	56849749	56433908	58157520	278	1.46387197337007e-08	0.972636065229884	1.37495058042368e-10	0.00911729628411769	0.0182466237097844
BECN1	Affx-24109370	4	187158034	186909091	188472982	472	1.15948164576768e-06	0.973933359489079	2.11992463226105e-08	0.0177985291190417	0.0082669307109877
BECN1	rs41274072	10	64974156	63341696	65794115	397	2.65347474424719e-12	0.969673809772388	3.23519849239211e-14	0.0118040409042341	0.0185221493206916
BGLAP	rs11589479	1	155033308	154770404	156336134	244	7.94475428279115e-25	0.977426729744382	1.09068665949785e-26	0.013409329026867	0.00916394122875345
BGLAP	rs11995824	8	120012700	119685458	121201701	238	3.5057578027764e-10	0.983016084012488	3.10362390692605e-12	0.00869428593561262	0.00828962969822022
BGLAP	rs9594738	13	42952145	41069264	43101028	308	5.51175074373066e-20	0.97794500513656	5.12287477223668e-22	0.00907649239050505	0.0129785024729331
BGLAP	rs10871453	16	30536918	29036614	31382944	299	3.98950437904976e-15	0.975807194359924	6.54095825100551e-17	0.0159905622970767	0.00820224334299765
BGLAP	rs445925	19	45415640	44744109	46102698	402	1.48333515231339e-133	3.6205633826819e-130	0.000409528066265215	0.999586852114028	3.61981970709927e-06
BGN	rs3856650	3	126247198	126214944	128194862	317	1.05734808144311e-06	0.967048863534055	1.28383114713112e-08	0.011720669733855	0.0212293965456975
BGN	rs74499711	4	74842764	74592391	77130708	436	6.54699404891204e-06	0.962740416856834	8.7577853523939e-08	0.0128539905103204	0.0243989580609432
BGN	rs2216546	4	102793500	100678361	103221357	388	0.00142962236452522	0.932760427756384	2.46985438106464e-05	0.0160649018482632	0.0497203494870167
BGN	rs4947236	6	29723674	28917609	29737972	768	0.0202487541401932	0.952165971990012	0.000409671761816854	0.0192562540715477	0.00791934803643026
BGN	rs2532934	6	30894759	30798169	31571219	1590	1.70118714108262e-13	0.947946573234061	6.68976174513302e-15	0.0372623347979886	0.014791091967774
BGN	rs3130617	6	31627523	31571219	32682665	1258	5.73357487009151e-07	0.965745802322969	1.55918326008119e-08	0.0262544064101102	0.00799920231760106
BGN	rs6993770	8	106581528	104988753	107410755	359	1.8263060360775e-18	0.981321506312012	1.88956402263493e-20	0.0101445826879444	0.0085339110000424
BGN	rs10740118	10	65101207	63341696	65794115	397	1.22688809867336e-06	0.980271847254492	1.49585992320721e-08	0.011943994688788	0.0077829162100219
BGN	Affx-5881578	11	72945341	72286018	74412352	339	6.22653078635315e-09	0.554322386841882	3.64635087672884e-10	0.0320483305312033	0.413629276035749
BGN	rs3743193	15	101718927	101552695	102520967	302	6.40706998219772e-11	0.962269453617527	9.04984808805093e-13	0.0135676855179554	0.0241628607995416
BGN	rs61758388	16	17564311	16154061	17644750	245	2.05086443882552e-34	0.958239719587293	2.65774291948009e-36	0.0123885862248456	0.0293716941878553
BGN	rs1613662	19	55536595	54602363	55728081	404	4.23506160916786e-19	0.974056239662354	7.0141327684969e-21	0.0161225528155253	0.0098212075221218
BGN	rs3790181	20	19304077	18972204	20959711	454	0.000524208660028707	0.969581221860527	1.1983828395648e-05	0.022157675749032	0.0077249099020164
BID	rs4253252	4	187157458	186909091	188472982	472	1.43881377939824e-15	0.973924645516755	2.63063825401346e-17	0.0177983597341151	0.00827699474912909
BID	rs2545801	5	176841339	175450596	177251508	309	0.00790589666174705	0.965992892517208	0.000144601039583433	0.0176599809194722	0.00829662886198898
BID	rs12146727	12	7170336	6419754	8377537	493	0.00212404817752668	0.925016725993121	0.000138661265609882	0.0603742264777299	0.0123463380860127
BID	rs34436714	19	54327313	52985291	54602363	586	2.60196863009007e-14	0.971348957896225	4.84947150151344e-16	0.0180931541817331	0.0105578879220153
BIN2	rs1354034	3	56849749	56433908	58157520	278	1.96175720969007e-05	0.972619286820252	1.84259229166336e-07	0.00911714154580042	0.018243769802622
BIN2	rs17622208	5	131717050	129519026	132139650	259	0.00149318187722989	0.982164957852891	1.06927844415092e-05	0.00702404785237351	0.00930711963306425
BIN2	rs6993770	8	106581528	104988753	107410755	359	4.0064645596149e-06	0.981317451330703	4.14523696481335e-08	0.0101445406845347	0.0085339600678332
BIN2	rs7312857	12	51707626	49001867	51776495	426	3.56494865097804e-31	0.957496530606138	4.88771755818686e-33	0.0130983368428145	0.0294051325510463
BIN2	rs1613662	19	55536595	54602363	55728081	404	0.0146812850928506	0.959604158358116	0.000243152266381415	0.0158834298682424	0.00958797441440934
BIRC2	rs1354034	3	56849749	56433908	58157520	278	0.0186413381847538	0.954388840528281	0.000175089893264334	0.00894630632415531	0.0178484250695456
BIRC2	rs342296	7	106372903	105682906	107780179	437	0.00416332270723994	0.971332015724625	6.2168347996718e-05	0.0144943579250811	0.00994813529505726
BIRC2	rs1935	10	64927823	63341696	65794115	397	0.000513305087041059	0.973743636497986	6.25837441013055e-06	0.0118583051450827	0.01387849489548
BLMH	rs78548406	3	49019488	47727213	49316973	174	6.70096949151013e-07	0.958758558158454	4.92478827119e-09	0.00701203958977092	0.0342287272300383
BLMH	rs35986685	3	49935526	49316973	51832016	258	9.7112201740646e-09	0.936853982964887	2.41215305748185e-10	0.023230437268628	0.0399155698140504
BLMH	rs1060330	3	52288945	51832016	54081391	372	1.00176255305763e-21	0.978410260160618	1.26566858015369e-23	0.0123524058618632	0.00923733397752114
BLMH	rs3130544	6	31058340	30798169	31571219	1590	1.54383278507104e-07	0.949521338180943	6.07098023317876e-09	0.0373258994691658	0.0131526018956325
BLMH	rs3117575	6	31726253	31571219	32682665	1258	8.85045703357099e-08	0.959335877861737	2.40678542854565e-09	0.0260735041686241	0.0145905270582823
BLMH	rs12942181	17	26735333	21290358	27334245	379	4.33713796645355e-09	0.964886360773047	5.6668439837258e-11	0.0125845415390401	0.0225290932941084
BLMH	rs35973458	17	27344633	27334245	29786492	252	0	0.982686371633265	0	0.00980778500653913	0.00750584336024021
BLNK	rs7570971	2	135837906	135158579	137042795	174	2.09710153341163e-09	0.982675730478652	1.86751006170407e-11	0.00874233825675078	0.00858192914882147
BLNK	rs13122305	4	84152973	83372594	84799657	295	4.13688241075586e-20	0.951076030462411	5.57061458372933e-22	0.0127707808245775	0.0361531887130134
BLNK	rs1349377	14	88365902	87635342	89497644	318	0.0398170078390115	0.940364359578234	0.000494366115533349	0.0116678637043814	0.00765640276283944
BLOC1S3	rs17622656	5	131820997	129519026	132139650	259	0.00330668679053735	0.954060589958509	2.36794255314674e-05	0.00679628478254471	0.0358127590428775
BLOC1S3	rs6993770	8	106581528	104988753	107410755	359	0.000352006516504838	0.980970030877739	3.64199009465665e-06	0.0101409467297378	0.00853337388592381
BLVRB	rs3811444	1	248039451	247344519	249239467	365	0.0063991433887178	0.975720392724129	6.71741133667762e-05	0.010234910074409	0.00757837969937717
BLVRB	rs11759553	6	135422296	134244244	136224178	410	2.39176771714713e-10	0.979993993071291	2.65771529391502e-12	0.0108804981143983	0.00912550857247717
BLVRB	rs73042673	19	40701270	40170620	40984602	146	2.68824139907326e-15	0.946953928953788	1.31311244873241e-17	0.00457707167161555	0.0484689993745908
BMP10	rs72828881	2	68978247	68010177	69139565	248	0	0.960067849547694	0	0.00689891674912262	0.033033233703142
BMP10	rs10115011	9	94933647	94167204	96671699	401	2.44581550300135e-42	0.972986293417581	4.29047206937411e-44	0.0170582596767178	0.00995544690569816
BMP10	rs7923609	10	65133822	63341696	65794115	397	1.4258036040756e-07	0.973740030566478	1.73838386076716e-09	0.0118577375878188	0.014402087526959
BMP10	rs12766010	10	70861242	70195992	72220851	545	0.028846774531793	0.898496955750921	0.00043729098659674	0.0135617431943785	0.0586572355363115
BMP10	rs2271637	12	104153004	102964987	104848697	371	0.00264665021505127	0.9754117639826	3.72511054529223e-05	0.0137205538791503	0.00818378081774564
BMP10	rs4902647	14	69254191	67992318	71131958	541	0.0155178383895178	0.896345515824213	0.00037985135918649	0.0218751938211186	0.0658816006059648
BMP10	rs1467535	14	94927853	94325286	95750868	458	2.44180915179638e-13	0.860981957893046	3.5826533661287e-14	0.126311658784706	0.0127063833219666
BMP10	rs4702	15	91426560	90475552	92164393	406	1.6796946688107e-05	0.973262539722524	3.32232222104433e-07	0.0192429961151683	0.00747733498339846
BMP4	rs507666	9	136149399	135298843	137041123	571	0.00826929487499561	0.958884516518905	0.000188417084836482	0.0218375027174324	0.010820268803831
BMP4	rs35283305	11	74250100	72286018	74412352	339	1.29737112517073e-08	0.938133473639466	7.59760210304799e-10	0.054931584312469	0.00693492831459377
BMP4	rs11607100	11	74414919	74412352	76797210	436	1.55166555720415e-45	0.947141046369501	1.9473433209074e-47	0.0118456254003387	0.0410133282301553
BMP4	rs35887873	11	126219396	124495529	126311321	448	6.60946457151318e-05	0.896994472053735	1.38694328547196e-06	0.018738512149313	0.0841995342079512
BMP4	rs67143157	17	7074718	5741335	7317399	528	2.72055159262047e-15	0.960457092178077	5.66549095026874e-17	0.0199817539419864	0.0195611538799353
BMP4	rs704	17	26694861	21290358	27334245	379	0.0111312207448131	0.968923494361333	0.000145438977955425	0.0126526720829703	0.00714717383292889
BMP6	rs13070807	3	56847945	56433908	58157520	278	1.27421087905268e-111	0.972636077162474	1.19681025363326e-113	0.0091172963934608	0.0182466264440574
BMP6	rs3792366	3	122839876	121974098	123517769	293	0.00117494624258754	0.981556336954915	1.20193603036355e-05	0.0100338146085466	0.00722288283364741
BMP6	rs5030062	3	186454180	185068256	186890345	507	3.25431596871624e-10	0.97485389511447	5.62206775158984e-12	0.0168329976290965	0.00831310692537907
BMP6	rs4253252	4	187157458	186909091	188472982	472	7.01744857920901e-43	0.973885236429638	1.28302695889946e-44	0.0177975990329171	0.00831716453744204
BMP6	rs2731672	5	176842474	175450596	177251508	309	2.10319436984667e-11	0.973586130788574	3.8468007531311e-13	0.0177985446548277	0.00861532453518045
BMP6	rs76258917	6	7707651	6785208	7808937	294	5.6535116717346e-37	0.98392059352914	5.15267588143544e-39	0.00896044705246855	0.00711895941839363
BMP6	rs6993770	8	106581528	104988753	107410755	359	1.60179085410326e-07	0.981321344313085	1.65727228071799e-09	0.0101445810100029	0.00853391284055499
BMP6	rs10990535	9	99091009	98922041	101592860	419	1.08736812302198e-14	0.902134982009314	7.22403507652973e-16	0.0598962394792016	0.0379687785114712
BMP6	rs507666	9	136149399	135298843	137041123	571	9.05930561582229e-10	0.967080859345614	2.06417594314765e-11	0.0220241828912197	0.0108949568365946
BMP6	rs11596235	10	104391034	104380411	106695049	362	5.18803168988183e-17	0.97986135362728	6.46198093674363e-19	0.0121967742249807	0.00794187214773797
BMP6	rs11822234	11	74385146	72286018	74412352	339	2.42521480214435e-06	0.93804228414888	1.4202425754381e-07	0.0549261500473278	0.00702899856473207
BMP6	rs11607100	11	74414919	74412352	76797210	436	2.58704977988438e-09	0.94601993162398	3.24675255329521e-11	0.0118304190698131	0.0421496466866889
BMP6	rs10876556	12	54758960	53039005	54778824	355	0.00206330402581707	0.964932731819207	2.78649188730214e-05	0.0130114509616561	0.0199646482744472
BMP6	rs67143157	17	7074718	5741335	7317399	528	0.00955592766396851	0.949906545477282	0.000199000165438837	0.0197610246980898	0.0205775019952215
BMP6	rs10512472	17	33884804	32912799	34469037	363	0.000308595825499407	0.976467023214454	3.29578842488593e-06	0.0104158151015273	0.0128052700700936
BMP6	rs1613662	19	55536595	54602363	55728081	404	3.93530889099661e-06	0.974052970121733	6.51768063698138e-08	0.0161224993426828	0.00982053004988782
BMP6	rs11701969	21	36372962	35225466	36524374	377	0.00155862883950102	0.95430090599315	5.05937013802055e-05	0.0309638544166849	0.013126017049283
BMPER	rs79419884	3	184103722	183769684	185068256	312	0.000654690975997864	0.962642047123472	1.65349972803444e-05	0.0243002804677083	0.0123864464355414
BMPER	rs117602704	7	33736563	33555769	36213539	484	5.75277508426622e-76	0.967648920456035	1.17905149240638e-77	0.0198197737483243	0.0125313057956548
BMPER	rs2068888	10	94839642	93335048	95396369	349	5.94876723671043e-05	0.973120739639462	6.11614368997213e-07	0.00998817683418381	0.0168309842396189
BNIP2	rs6993770	8	106581528	104988753	107410755	359	2.83162311737711e-05	0.981290095135301	2.92970239519599e-07	0.0101442545661524	0.00853704109713366
BNIP3L	rs10740118	10	65101207	63341696	65794115	397	0.000131074733712886	0.978546819987353	1.59810370088498e-06	0.0119213463781295	0.00939916079710409
BOC	rs1260326	2	27730940	26894986	28598778	229	5.34559096936902e-09	0.95388699855931	4.71933204687871e-11	0.00838362105604056	0.0377293749918654
BOC	rs17318371	3	112857952	112815700	113947864	188	1.26069735731435e-62	0.973899046956896	7.6656476716758e-65	0.00590157631228617	0.0201993767308138
BOC	rs12056034	7	72878645	71874886	73334603	160	1.52583485448581e-06	0.983205065166762	9.05378869949005e-09	0.00582303643094248	0.0109703635136519
BOC	rs8176749	9	136131188	135298843	137041123	571	3.84189759903082e-06	0.965431043945031	8.7538194827047e-08	0.0219849064443445	0.0125801201748308
BOC	rs35887873	11	126219396	124495529	126311321	448	0.0181579369476563	0.88487668999057	0.000381029786226834	0.0184903357097615	0.0780940075657855
BOC	rs145878042	12	48143315	47714794	49001867	264	7.29463389750387e-06	0.959997310965239	6.40730494551261e-08	0.00840062492982067	0.0315947053979932
BOC	rs7183117	15	102069162	101552695	102520967	302	0.040380798340344	0.927277719583911	0.00057037006255546	0.0130789054800622	0.0186922065331268
BOC	rs55714927	17	7080316	5741335	7317399	528	0.00116338886016109	0.947970954315774	2.42273260935935e-05	0.0197101626581194	0.0311312668398516
BOLA1	rs56139516	1	149861829	148361254	151538882	245	1.67409000883722e-24	0.979290157865083	1.19533517015742e-26	0.00697860466625138	0.0137312374686634
BOLA1	rs1354034	3	56849749	56433908	58157520	278	1.14524575347772e-06	0.972635084507013	1.07567898157572e-08	0.00911728722406241	0.0182464722663819
BOLA1	rs116932476	9	139781193	139500343	141144797	78	0.00704002891712813	0.896529571432665	1.89870737773874e-05	0.00232386745432206	0.0940875451221078
BOLA2_BOLA2B	rs1354034	3	56849749	56433908	58157520	278	0.000531002639648738	0.972124521296555	4.98747432065884e-06	0.00911251122321336	0.0182269773662631
BOLA2_BOLA2B	rs10774625	12	111910219	110336720	113263519	318	0.00653046067857594	0.696943209059354	0.000194859993062503	0.0205200183626418	0.275811451906366
BOLA2_BOLA2B	rs143840454	16	29791575	29036614	31382944	299	1.80190158741963e-05	0.946349133354914	2.95429254762207e-07	0.0154776324664282	0.0381549197335297
BPIFA2	rs10920362	1	202183308	201589976	203334735	381	2.11418268800651e-05	0.978942054681721	2.8135644132212e-07	0.0130197908620965	0.00801673127286157
BPIFA2	rs291096	1	207110936	206073266	208410365	386	7.21392221950105e-10	0.979762270800097	9.0831136874839e-12	0.0123283646097182	0.00790936385971057
BPIFA2	rs2330545	5	44339810	43983500	50163399	295	7.43912342309111e-10	0.983122076603535	6.83774134168804e-12	0.00902861114868572	0.0078493114970307
BPIFA2	rs505922	9	136149229	135298843	137041123	571	0.000192611581410859	0.96876805533713	4.38868285915347e-06	0.0220645504598482	0.00897039393875111
BPIFA2	rs73042395	12	11082411	10481535	11754847	248	6.02318922119152e-62	0.982925675336526	5.54486788182492e-64	0.00904064935164475	0.0080336753118206
BPIFA2	rs173539	16	56988044	55903775	57664331	432	9.50822013632525e-26	0.977422039167286	1.3727255594225e-27	0.014102811677091	0.00847514915562223
BPIFA2	rs73594554	16	67920049	65938567	68841364	429	0.000498975436142983	0.963682052288933	1.01793822447955e-05	0.0196434958047203	0.016165297087959
BPIFA2	rs12448415	16	87871096	87647350	89041166	444	0.0223108089209056	0.954740075661752	0.000313727238370801	0.0134160207644495	0.00921936741452226
BPIFA2	rs11665864	19	48912864	47150083	49282228	539	0	0.973025695314807	0	0.0186934234955332	0.00828088118962485
BPIFA2	rs45580433	19	49318224	49282228	51532568	677	1.20619494934546e-35	0.957667662474884	2.369079909897e-37	0.0187859439027719	0.0235463936223452
BPIFA2	rs117393869	20	31716818	31614824	32813442	178	2.51603573011819e-35	0.977311221827963	1.65410634691794e-37	0.00640881438439098	0.0162799637876423
BPIFA2	rs4810479	20	44545048	42680177	44839057	459	9.56113724566913e-07	0.976145768936403	1.49218614179053e-08	0.0152258698390412	0.00862739018896894
BPIFB1	rs1260326	2	27730940	26894986	28598778	229	0.0225094588718205	0.934434134560452	0.000198723791663805	0.00821496894219795	0.0346427138338655
BPIFB1	rs307585	3	12089633	11019666	13070800	445	4.13205946534869e-22	0.971434581155211	7.68048490515851e-24	0.0180460664723963	0.0105193523723942
BPIFB1	rs6791309	3	72290125	70449029	72529330	497	4.74251359613288e-07	0.969901157136834	1.08799005460214e-08	0.0222428516668664	0.00785550606503871
BPIFB1	rs368510	5	148787469	148662625	150561299	447	0.0480154073200695	0.929952195042641	0.00071367589945793	0.0138148191035172	0.0075039026343141
BPIFB1	rs12518248	5	173081460	172678328	173642872	293	5.72279499746788e-06	0.975387368102264	7.04717398771711e-08	0.0119985234683094	0.0126083151626891
BPIFB1	rs1680829	6	2503120	2458937	3573594	357	1.13713409376522e-25	0.969503036847758	2.60492895788415e-27	0.0222009275668752	0.0082960355853658
BPIFB1	rs4895441	6	135426573	134244244	136224178	410	1.26538933058125e-21	0.980065366217542	1.40609163361987e-23	0.0108813634459644	0.00905327033649342
BPIFB1	rs2083637	8	19865175	19492841	20060857	168	2.53360863664065e-11	0.98053795059141	1.70113190032426e-13	0.00657069998790494	0.0128913493951776
BPIFB1	rs2737229	8	116648565	116096496	119685458	604	1.3859375898043e-09	0.963778278263463	2.78748892787021e-11	0.0193672888325696	0.0168544314901547
BPIFB1	rs2954038	8	126507389	126410918	128659112	594	0.000605970842488055	0.960305468618391	1.89194054077239e-05	0.0299732182400495	0.00909642289366436
BPIFB1	rs7857909	9	89340501	88590418	90136247	303	2.90653279706359e-07	0.979122605496721	4.03955405541438e-09	0.0136007541426792	0.00727634566776552
BPIFB1	rs3890182	9	107647655	107581750	109298755	358	0.0280023558912769	0.929837250792259	0.000689614904718815	0.0228805411643666	0.0185902372473785
BPIFB1	rs10838738	11	47663049	47006138	49866051	286	0.0171568442198747	0.914244385640799	0.000387056054859185	0.0205775939549361	0.0476341201295307
BPIFB1	rs55707100	15	43820717	42776400	44198050	137	0.000518189282249395	0.969529881148883	2.34972656571691e-06	0.00437074929902128	0.0255788305432811
BPIFB1	rs4784733	16	56899006	55903775	57664331	432	3.91062266760831e-38	0.977617788677733	5.64586390735127e-40	0.0141058365361788	0.00827637478609021
BPIFB1	rs13337194	16	78346675	77523679	78456293	323	0.00218667699543991	0.970455342660866	2.77095021386323e-05	0.0122825318527783	0.0150477389887769
BPIFB1	rs116843064	19	8429323	8347514	9238394	319	1.92705162443578e-08	0.96684288611222	1.6364210005164e-10	0.00818530126317959	0.0249717931904413
BPIFB1	rs681343	19	49206462	47150083	49282228	539	6.88131295396867e-22	0.973113068278385	1.32259899413248e-23	0.0186951919588364	0.00819173976277631
BPIFB1	Affx-16591761	20	30064331	25344232	31614824	326	1.10351840629618e-62	0.981058130223378	1.24416887345151e-64	0.0110531137765014	0.0078887560001214
BPIFB1	rs55668794	20	31654699	31614824	32813442	178	0	0.986189667619998	0	0.00647612932231278	0.00733420305770531
BPIFB1	rs60486449	20	33839267	32813442	34960447	276	7.52185936828399e-07	0.955235149458514	6.21780835711461e-09	0.00785937305547521	0.0369047190822661
BPIFB1	rs117475222	20	35852309	34960447	36909531	338	0.00464321236106188	0.952652891014989	6.17934939537707e-05	0.0126482439821027	0.0299938591478923
BPIFB1	rs6012916	20	48986850	47199981	49239659	414	0.0236498852706429	0.950429204157651	0.0004125605997722	0.016570831813536	0.00893751815839769
BPIFB2	rs165316	1	91533297	90066304	91886318	304	0.00254578833417049	0.975429368974675	3.193188726392e-05	0.0122250673256305	0.00976784347826024
BPIFB2	rs526936	1	234852204	234599435	235819437	298	3.48665202343799e-05	0.976763998302615	4.2640797836555e-07	0.0119342893474478	0.0112664194217248
BPIFB2	rs1801282	3	12393125	11019666	13070800	445	7.35145457777906e-06	0.938809140135702	1.36645506651308e-07	0.017406381920269	0.0437769898439451
BPIFB2	rs3912391	4	39698824	38907023	40202610	218	3.97116621889475e-11	0.983295239534027	3.86441633565954e-13	0.00956148714150876	0.00714327328436466
BPIFB2	rs78025076	4	110569620	108815349	111256568	439	1.25738447915631e-05	0.942272113568148	1.72777536847715e-07	0.0129029740938885	0.0448121657156349
BPIFB2	rs3812316	7	73020337	71874886	73334603	160	2.8569339019345e-06	0.982358332740981	1.69520808890168e-08	0.00581716093777702	0.011821632435259
BPIFB2	rs174547	11	61570783	58780550	62223772	625	1.64403152621799e-08	0.96400150682385	4.02613200723878e-10	0.0235954004227147	0.0124030759105076
BPIFB2	rs57830821	12	121122676	119754111	122007652	414	1.22441420142896e-44	0.920533554856817	2.30460767990454e-46	0.0172641951215296	0.0622022500216509
BPIFB2	rs11614702	12	133058157	132807035	133841512	264	0.000687504656998206	0.982477079402846	4.59917954240272e-06	0.00656217918291894	0.0102686375776942
BPIFB2	rs11636917	15	63793873	63215223	65104669	310	7.29804415448706e-09	0.973401124071954	8.2761609805892e-11	0.0110230315363809	0.0155758370108582
BPIFB2	rs7221345	17	45405144	43056906	45876023	277	6.34362639544849e-15	0.983816732080429	4.70476497851192e-17	0.00728760355836586	0.00889566436120057
BPIFB2	rs1801689	17	64210580	63148129	64800431	338	0.0112732656616332	0.951635734585085	0.000138346248722704	0.0116532361536139	0.0252994173509456
BPIFB2	rs6859	19	45382034	44744109	46102698	402	3.85885077061225e-159	5.70834748571442e-133	1.06537466710085e-29	0.000576571385334606	0.999423428614693
BPIFB2	rs11550348	19	46387344	46102698	47150083	262	4.48108389948429e-27	0.9710964275128	7.14516430876109e-29	0.0154708645957776	0.0134327078914218
BPIFB2	rs7354349	20	30658577	25344232	31614824	326	1.09417055557625e-191	0.981058130223406	1.23362957946866e-193	0.0110531137765027	0.00788875600011983
BPIFB2	rs79204271	20	31638671	31614824	32813442	178	1.05531283057991e-78	0.985923031029498	6.93789690722793e-81	0.00647410772687205	0.0076028612436392
BRAP	rs1354034	3	56849749	56433908	58157520	278	3.05950646022484e-12	0.972636195679262	2.87365989637176e-14	0.00911729762638986	0.0182465066912604
BRAP	rs342296	7	106372903	105682906	107780179	437	4.36000341946038e-07	0.975554361807047	6.51052606074795e-09	0.0145574680406419	0.00988772764144416
BRAP	rs7080386	10	65048306	63341696	65794115	397	0.000198969051719221	0.977856709115222	2.42589222886059e-06	0.0119123018996494	0.0100295940411804
BRDT	rs7727906	5	118516913	117346214	118608821	198	0.00103558996163795	0.970456961158267	1.18241689541977e-05	0.0110630601947639	0.0174325645163769
BRDT	rs257972	5	118806463	118608821	119669043	175	5.83986392662487e-86	0.985521266322782	3.44807126536158e-88	0.00581021288210472	0.00866852079510446
BRDT	rs11983803	7	80178906	79888070	82022687	394	0.0031074451737792	0.961587412885624	6.97139624907337e-05	0.021559051406085	0.0136763765720212
BRDT	rs6993770	8	106581528	104988753	107410755	359	7.66949771324382e-14	0.981321506294378	7.9351470478365e-16	0.0101445826877442	0.00853391101779876
BRDT	rs505922	9	136149229	135298843	137041123	571	2.44031743209911e-29	0.968713347761511	5.56029871448993e-31	0.0220630507322241	0.00922360150626555
BRDT	rs1935	10	64927823	63341696	65794115	397	4.20688125638164e-05	0.974667327249611	5.1291597660108e-07	0.0118700254978381	0.0134200655240104
BRDT	rs10876550	12	54712308	53039005	54778824	355	0.0198947116896744	0.939941982163346	0.000268678062126786	0.012666687619534	0.027227940465319
BRDT	rs3742262	13	42442546	41069264	43101028	308	0.00430223715098029	0.971496651209829	3.99869718165422e-05	0.009014390189804	0.0151467344775708
BRDT	rs217181	16	72114002	71054029	72935151	240	0.000176459382113706	0.519232779246149	1.48671331995883e-06	0.00389797146518859	0.476691303193228
BRK1	rs1354034	3	56849749	56433908	58157520	278	6.59126840519785e-33	0.972636077162488	6.19088860523186e-35	0.00911729639346119	0.0182466264440584
BRK1	rs342293	7	106372219	105682906	107780179	437	1.8618713031957e-11	0.975769448218305	2.78021837944215e-13	0.0145608978680297	0.00966965389476731
BRK1	rs10740118	10	65101207	63341696	65794115	397	2.00515769865535e-09	0.979535823304629	2.44475029497168e-11	0.011934273872522	0.00852990079324283
BRK1	rs11605246	11	198062	70856	1213591	322	1.93426938978753e-09	0.966431603507518	2.28658848701739e-11	0.0114024649400106	0.0221659295953347
BRK1	rs28450383	16	83764391	83477209	84445884	423	1.20152792045004e-16	0.976387914767866	1.85297062282773e-18	0.0150490822814904	0.00856300295064397
BRK1	rs16971217	17	33944055	32912799	34469037	363	2.10400024882453e-06	0.977873210651602	2.24706204460511e-08	0.0104319456679045	0.0116927172096248
BRK1	rs6859	19	45382034	44744109	46102698	402	2.89435692722663e-152	9.88211509260652e-133	7.99091421544104e-23	0.00173004365381396	0.998269956346213
BRSK2	rs117185571	11	1109856	70856	1213591	322	4.23686639898024e-28	0.956113062301297	5.00859393220468e-30	0.0112700337614141	0.0326169039372853
BRSK2	rs71469854	11	1215138	1213591	3665482	750	0	0.823034604485233	0	0.0226245624987537	0.154340833016113
BSG	rs61747728	1	179526214	178954471	181144122	363	3.94294539083123e-08	0.96864328148174	5.18274823080249e-10	0.0127135500818258	0.0186431284887043
BSG	rs1260326	2	27730940	26894986	28598778	229	2.07810555219779e-05	0.95516648566821	1.83464656863584e-07	0.00839623000826126	0.0364163198033507
BSG	rs75166367	2	162964301	161769734	163503552	204	0.00086809942946687	0.973854465835926	7.42194789393919e-06	0.00830915577937056	0.0169608570073424
BSG	rs76601653	3	56929961	56433908	58157520	278	0.0023931115493682	0.975187485236857	2.24774445694686e-05	0.00914625660496927	0.0132506691642352
BSG	rs2744962	6	34594440	33236498	35455757	529	0.0172741670665661	0.95559987387464	0.000320955292303392	0.017746056866362	0.00905894690012855
BSG	rs700752	7	46753553	45952923	46986721	188	1.95775946549383e-05	0.973137139498036	1.05363485824596e-07	0.00521564103555437	0.0216275365082692
BSG	rs4728152	7	128738544	126869222	128778387	319	0.00699975070465559	0.962678395872679	6.6481857723446e-05	0.00912214213111226	0.0211332294338296
BSG	rs2126259	8	9185146	9154695	9640788	100	2.88135689452617e-05	0.985247839398694	8.72162424790023e-08	0.00297050934368721	0.01175275047243
BSG	rs8176749	9	136131188	135298843	137041123	571	3.93257738595933e-31	0.96665994933282	8.9604346943393e-33	0.0220141614630739	0.0113258892041106
BSG	rs12917707	16	20367690	20150572	22448905	387	1.11515647196848e-06	0.960647935922577	1.44668099048539e-08	0.0124354711378665	0.0269154633162748
BSG	rs4919857	19	570124	80841	610730	182	3.57267756795099e-45	0.975289111199935	2.3939794235634e-47	0.00651702242401313	0.0181938663760508
BST1	rs1047891	2	211540507	209941530	212379519	337	0.00646057478276693	0.960058717860918	0.00010462041543365	0.0155290269071598	0.0178470600337218
BST1	rs6834109	4	14831800	14272002	15147447	203	3.02906434476869e-13	0.960428797549744	2.13283914489082e-15	0.00672977534871023	0.032841427101239
BST1	rs10516285	4	15200699	15147447	15927010	148	0	0.979257063638051	0	0.00728161447009602	0.0134613218915916
BST1	rs55803480	4	15935881	15927010	17383323	340	8.31849496335179e-14	0.959124791515344	1.11104944182821e-15	0.0127823382107271	0.0280928702738455
BST1	rs515917	11	126066040	124495529	126311321	448	1.69342814692248e-21	0.968486800383829	3.55352354550202e-23	0.0203117195421509	0.0112014800740227
BST1	rs55714927	17	7080316	5741335	7317399	528	1.84218065917742e-08	0.949133844508581	3.8363021240398e-10	0.0197343791088338	0.0311317575771483
BST1	rs11668793	19	43976706	43862456	44744109	225	5.98023517552055e-137	0.967833636551829	4.57825314897507e-139	0.00738460476906995	0.0247817586790993
BST2	rs17849502	1	183532580	182755357	184595514	302	2.80619071161961e-05	0.940446308410489	3.47672710769132e-07	0.0116037283511045	0.0479215536585796
BST2	rs2111485	2	163110536	161769734	163503552	204	6.03718478777412e-08	0.979608137102403	5.16158280952447e-10	0.00836328000056199	0.012028522009029
BST2	rs4835265	4	146821410	146178188	148521874	360	3.45741231490474e-06	0.969693550046493	4.7654342485912e-08	0.0133485642012567	0.0169543806855936
BST2	rs11751662	6	122813070	121905677	123856182	255	5.77756315936426e-07	0.984264965279797	4.85871002079989e-09	0.00826982792635979	0.00746462417881831
BST2	rs4917014	7	50305863	49212279	51675323	426	0.000609593655819706	0.973642453354266	9.69540039562462e-06	0.0154752219876212	0.0102630356018974
BST2	rs7853989	9	136131592	135298843	137041123	571	1.32476632186614e-25	0.968709724106327	3.01849930651674e-27	0.0220629644567838	0.00922731143688672
BST2	rs2297066	14	103566835	103012103	105001724	391	1.86745666628499e-13	0.975513997990247	2.99226455300112e-15	0.0156219991375803	0.00886400287198309
BST2	rs4940691	18	56095378	55213839	56530221	365	0.000214397119506982	0.968268347378929	4.97659747729388e-06	0.0224664511658328	0.0090458277382539
BST2	rs12720356	19	10469975	9238394	11284029	438	3.75497881921087e-12	0.945441274570505	8.2579674366767e-14	0.0207583895394593	0.033800335886198
BST2	rs79607374	19	17483973	16374417	18409863	534	3.4799567529509e-39	0.952388280039657	7.16529978186848e-41	0.0195818331651973	0.0280298867951516
BST2	rs5992137	22	18457986	18296089	19912359	390	0.000188134033294517	0.971059874979438	2.02616030016801e-06	0.0104397814937285	0.0183101833332389
BTC	rs75634151	4	74355311	72140559	74592391	293	0.00676768932434298	0.954081051620518	8.69460358399361e-05	0.0122304612652103	0.026833851754089
BTC	rs79148554	4	74776290	74592391	77130708	436	2.69039980493053e-243	0.979199105982887	3.598894978012e-245	0.0130908440702881	0.00771004994683218
BTC	rs3183928	9	100684719	98922041	101592860	419	0.000596159977936174	0.929833368091076	3.96064635393679e-05	0.0617666130186967	0.00776425244875152
BTC	rs7080386	10	65048306	63341696	65794115	397	0.00440220847073445	0.9733964246201	5.36730874812092e-05	0.0118576602918245	0.0102900335298596
BTC	rs10876550	12	54712308	53039005	54778824	355	0.000117959218984256	0.959040263815222	1.59303913829162e-06	0.0129239215728822	0.0279162623537733
BTD	rs1260326	2	27730940	26894986	28598778	229	1.86842610642099e-13	0.955146826216212	1.64953196976428e-15	0.00839601560725996	0.0364571581763382
BTD	rs56403001	3	14857970	14816901	16282443	283	0	0.943718242336213	0	0.0100596581553812	0.0462220995085046
BTD	rs1126671	4	100048414	99424068	100678361	221	0.00570528980433788	0.974018663589957	5.77404749359286e-05	0.00984720005347742	0.0103711060772921
BTD	rs7080386	10	65048306	63341696	65794115	397	3.35294721161769e-06	0.977165555153489	4.08801696251809e-08	0.0119029766564206	0.0109280743627095
BTD	rs174549	11	61571382	58780550	62223772	625	2.35212698781032e-05	0.963672408842172	5.76021420495412e-07	0.0235870276253933	0.0127164662411359
BTD	rs10860794	12	102217720	101862691	102964987	219	7.02149179917564e-05	0.980887196647846	6.8647427568648e-07	0.00958043548288678	0.00946146647700011
BTD	rs2393791	12	121423956	119754111	122007652	414	0.0272987747180605	0.88713054916286	0.000513820942241632	0.0166292542316621	0.0684276009451765
BTD	rs2000999	16	72108093	71054029	72935151	240	1.19041852983342e-08	0.904136168370581	1.00295663706265e-10	0.00752923308524848	0.0883345865396903
BTD	rs1801689	17	64210580	63148129	64800431	338	9.57318734175991e-52	0.962834080312374	1.17482777112189e-53	0.0117905870647622	0.02537533262287
BTD	rs123698	19	807442	610730	2098397	541	0.00174865343692663	0.971511636574314	3.38420175103752e-05	0.018793934746164	0.00791193322508477
BTD	rs74421545	19	5833113	5811853	6684886	258	3.05421561560928e-05	0.95552163761895	3.81210603926384e-07	0.0118937483909926	0.0325536906232978
BTN1A1	rs9348697	6	25890834	25684588	26791234	507	1.1873920158762e-91	0.980391284471893	1.07733173371494e-93	0.008884456339105	0.0107242591890073
BTN1A1	rs10946896	6	26988576	26791234	28017820	386	1.39173688321444e-71	0.977475487131039	1.62518530196458e-73	0.0114032402627938	0.011121272606154
BTN1A1	rs62620226	6	28121278	28017820	28917609	527	1.71132375896024e-20	0.963404009399697	2.38925961571429e-22	0.0134273680232441	0.0231686225770564
BTN1A1	rs115340779	6	29140538	28917609	29737972	768	2.53978109955088e-08	0.953636422472229	5.13847217699599e-10	0.019266826773959	0.0270967248421551
BTN1A1	rs1150743	6	29992261	29737972	30798169	1232	0.0036211970005086	0.945540796881521	0.000124834666131296	0.0325777906833605	0.0181353807684787
BTN2A1	rs112593694	1	179228130	178954471	181144122	363	1.57620979719267e-11	0.968643451349872	2.07182644648591e-13	0.0127135524469347	0.0186429961872242
BTN2A1	rs1260326	2	27730940	26894986	28598778	229	0.0528452818585843	0.90423493876233	0.000466542303050533	0.00794849460945012	0.034504742466585
BTN2A1	rs724448	3	46935734	46657501	47727213	126	0.00821590495330454	0.978246148845315	3.19796193887603e-05	0.00379802104919115	0.00970794553280009
BTN2A1	rs79579320	6	24645630	23936620	24852276	217	6.18770348645089e-06	0.965123666092711	4.41562014514964e-08	0.00685922849059686	0.0280108735570052
BTN2A1	rs77386029	6	24998665	24852276	25684588	197	2.78927542670414e-108	0.975200791822947	1.89222218533404e-110	0.00659748260511867	0.0182017255719452
BTN2A1	rs9467583	6	25726621	25684588	26791234	507	2.19559468063663e-248	0.975299251469472	1.99208331553431e-250	0.00883311247689614	0.0158676360536794
BTN2A1	rs4713062	6	26948195	26791234	28017820	386	3.81868825970229e-225	0.973967016225456	4.45923084119084e-227	0.0113587174894323	0.0146742662851224
BTN2A1	rs62401435	6	28120944	28017820	28917609	527	1.76955923712261e-207	0.972393114807871	2.47056490668953e-209	0.0135619928833882	0.0140448923087432
BTN2A1	rs3130837	6	28948092	28917609	29737972	768	3.43085376629114e-195	0.967225736105757	6.94128585512589e-197	0.0195556431789612	0.0132186207152643
BTN2A1	rs1736971	6	29776322	29737972	30798169	1232	1.17096348707798e-146	0.949478254537987	4.03669935495889e-148	0.032713855393517	0.0178078900684678
BTN2A1	rs3132575	6	30834234	30798169	31571219	1590	3.93910709356914e-105	0.938709521141972	1.54901758355471e-106	0.0368894863316586	0.0244009925263678
BTN2A1	rs2242656	6	31614102	31571219	32682665	1258	1.89494426658886e-94	0.94557936962577	5.15309461582918e-96	0.0256852660676669	0.0287353643065581
BTN2A1	rs9275653	6	32685865	32682665	33236498	860	1.50366723623285e-57	0.938891429201412	3.96629508459655e-59	0.0247292095328628	0.0363793612657357
BTN2A1	rs6918090	6	33854733	33236498	35455757	529	4.56970271266938e-05	0.953394041031225	8.49054118923696e-07	0.0176852571213211	0.0288741557662093
BTN2A1	rs656933	12	121316252	119754111	122007652	414	0.00360423952014481	0.970542838047529	6.78394457418677e-05	0.0182601534069695	0.00752492957961451
BTN2A1	rs111285796	16	20361087	20150572	22448905	387	2.83658573123281e-07	0.961433798642659	3.67987341544354e-09	0.0124464620652508	0.0261194519536425
BTN2A1	rs10445407	17	79261809	78837589	80034409	308	8.15460247205786e-06	0.983347303904919	7.65817279484205e-08	0.00922742131480341	0.00741704359607802
BTN2A1	rs2899262	22	36768595	35530986	37570270	583	0.0204755745770448	0.950026839616437	0.000452633329951486	0.0209932545335784	0.00805169794298854
BTN3A2	rs1915463	6	24073404	23936620	24852276	217	1.01485680197154e-33	0.963788599663008	7.24214104479978e-36	0.00684834911720631	0.0293630512197885
BTN3A2	rs387628	6	24951809	24852276	25684588	197	0	0.975200791822892	0	0.00659748260511792	0.0182017255719452
BTN3A2	rs1892251	6	25769349	25684588	26791234	507	0	0.979430861722589	0	0.00887477222800986	0.0116943660492682
BTN3A2	rs10946876	6	26896889	26791234	28017820	386	0	0.973967016338619	0	0.0113587174908682	0.0146742661704655
BTN3A2	rs9393882	6	28024422	28017820	28917609	527	0	0.972407841960276	0	0.0135622134438021	0.0140299445958192
BTN3A2	rs2394513	6	28992508	28917609	29737972	768	0	0.967990174691106	0	0.0195718899468136	0.0124379353620785
BTN3A2	rs1633005	6	29764472	29737972	30798169	1232	0	0.949459857675631	0	0.0327132021425656	0.0178269401817776
BTN3A2	rs59846247	6	30861398	30798169	31571219	1590	1.22857818080991e-258	0.932307079700734	4.83127053832374e-260	0.0366310553464965	0.0310618649527602
BTN3A2	rs2857697	6	31585219	31571219	32682665	1258	8.44815372560568e-171	0.947937439502061	2.29738342413001e-172	0.0257518158301801	0.0263107446677637
BTN3A2	rs9275653	6	32685865	32682665	33236498	860	1.35871766430712e-95	0.940030405175851	3.5839546566148e-97	0.0247604230371124	0.0352091717870406
BTN3A2	rs35404844	6	33269881	33236498	35455757	529	3.12719361985564e-08	0.953497253783026	5.81034870441131e-10	0.017687233496726	0.0288154808672782
BTN3A2	rs4378452	12	111504033	110336720	113263519	318	1.27405987947168e-12	0.784129334175848	3.80162000040099e-14	0.023204678263954	0.192665987558885
BTN3A2	rs1566439	16	57024662	55903775	57664331	432	7.66361074948712e-12	0.967594148606753	1.10641468144971e-13	0.0139509442011274	0.0184549071843443
C19orf12	Affx-31127653	7	94946084	93966602	96073509	300	1.09990096039637e-08	0.941973600456949	1.63112090796379e-10	0.0139250912918651	0.0441012970890642
C19orf12	rs4753124	11	93823235	93276158	94242261	158	0.00160219063231891	0.896601574212756	7.93546891875422e-06	0.00434332117074983	0.0974449785152557
C19orf12	rs28929474	14	94844947	94325286	95750868	458	9.38242823509971e-05	0.848661298319156	1.37660177390243e-05	0.124489921174233	0.0267411902065211
C19orf12	rs738322	22	38569006	37570270	39307895	391	2.26530621354069e-05	0.971952009940442	2.62449503264954e-07	0.0112438740116144	0.0167812005363038
C19orf12	rs738409	22	44324727	43714201	44995309	417	6.85303477784292e-14	0.972790637422751	9.13894923102647e-16	0.0129585189379593	0.0142508436392185
C1QA	rs74060233	1	22769375	21736589	23086884	366	0	0.976617845053872	0	0.0141251055558158	0.00925704939035361
C1QA	rs35360906	1	23121397	23086884	23920591	161	6.48492939564427e-15	0.97552534297442	2.73643193790257e-17	0.00409602502003968	0.020378632005532
C1QA	rs547866	1	93725053	93536460	94506192	148	0.0147465067166943	0.972829582172719	7.50159180545579e-05	0.00494140551528354	0.00740748967724899
C1QA	rs10540465	1	157740186	156336134	158027413	394	0.000857689242794546	0.975676603134186	1.25532451436068e-05	0.0142709404329458	0.00918221394493027
C1QA	rs17028293	4	99853948	99424068	100678361	221	5.20411501522589e-24	0.981540909912358	5.26683276232297e-26	0.00992516624758532	0.00853392384005662
C1QA	rs11949146	5	172267210	171074293	172678328	429	2.33497377118047e-08	0.974729202128126	2.82385058320443e-10	0.0117746003772364	0.0134961738625151
C1QA	rs2523405	6	29695305	28917609	29737972	768	7.62681070526767e-12	0.97291191264769	1.5430524549995e-13	0.0196764926389789	0.00741159470555074
C1QA	rs1150735	6	30045199	29737972	30798169	1232	8.9233790649377e-07	0.958366916382671	3.07618460464328e-08	0.0330294822480981	0.0086026782694775
C1QA	rs3130544	6	31058340	30798169	31571219	1590	0.000224596568132315	0.939086059992629	8.83205317801516e-06	0.0369049187750671	0.0237755926109937
C1QA	rs3101018	6	31705864	31571219	32682665	1258	1.3800129816628e-05	0.935151434108543	3.75279505100285e-07	0.0253909816704668	0.0394434088116681
C1QA	rs9276427	6	32711857	32682665	33236498	860	0.000878469562157024	0.959711138141735	2.31718123690735e-05	0.0253006737813912	0.0140865467023468
C1QA	rs7752556	6	53495694	53279103	55468271	361	0.00655083469091102	0.973513197256589	8.09391199539511e-05	0.0120204496268017	0.00783457930574375
C1QA	rs1727	10	91066769	91013382	92006582	182	5.08383328075933e-29	0.942336795207969	7.11385183709011e-31	0.0131416786726931	0.0445215261193401
C1QA	rs3184504	12	111884608	110336720	113263519	318	4.93387357714276e-06	0.741434998245298	1.47220022956015e-07	0.0218867306133546	0.236673190047747
C1QA	rs9316428	13	49628551	49383963	51591092	350	0.00682748349250515	0.972352625061669	8.99604592241911e-05	0.0128040111246463	0.00792591986195449
C1QA	rs9903268	17	57710945	57487513	59312756	224	1.42469704324393e-09	0.966327588133132	2.9432328884208e-11	0.0199493079986114	0.0137231024141256
C1QA	rs61736066	17	70645032	69387818	72672204	1082	3.20512525483096e-07	0.952759917940691	1.15687594687688e-08	0.0343765894998393	0.0128631604781853
C1QA	rs55738926	18	45820350	44299247	45939733	368	0.0132899087074255	0.915608555081308	0.000466944457074046	0.0321316457779135	0.0385029459762788
C1QA	rs8109212	19	35672211	34262953	36469296	550	0.000881395379614583	0.967782853198255	1.73468365255862e-05	0.0190347539615274	0.0122836506240774
C1QL2	rs17021100	1	207294007	206073266	208410365	386	1.2743290009537e-173	0.961948370119458	1.60451898963237e-175	0.0120860119463172	0.0259656179342264
C1QL2	rs62159870	2	119622126	118367467	121303784	559	1.44973765805451e-117	0.953055178699081	5.75240542531252e-119	0.0378070819754056	0.00913773932552087
C1QL2	rs747559	4	103414175	103221357	105305295	259	0.0340305248641612	0.935726624861423	0.000789772679595967	0.0217083859538895	0.00774469164093008
C1QL2	rs2070729	5	131819921	129519026	132139650	259	0.00907689374025939	0.962312583313264	6.50002987868672e-05	0.00686951466049987	0.0216760079871892
C1QL2	rs4917014	7	50305863	49212279	51675323	426	0.0214937598308261	0.952961386382361	0.000341851667217623	0.015146502487391	0.0100564996322045
C1QL2	rs4752983	11	47352138	47006138	49866051	286	2.7578811988887e-05	0.932404584323155	6.22174219764511e-07	0.0209883407952286	0.0465788738954071
C1QL2	rs4931005	12	32145000	30512407	32165593	296	4.0832552262583e-08	0.978348930718046	4.72325880051813e-10	0.0113065949717989	0.0103444330052762
C1QL2	rs12920182	16	54417304	53382573	55903775	682	1.04142742440444e-14	0.970944243329739	2.28469986589528e-16	0.0212929647532199	0.00776279191703338
C1QL2	rs12930876	16	75204325	74971504	75977955	228	1.08413206872983e-51	0.980150462160173	1.2651828377051e-53	0.0114299427489608	0.00841959509087248
C1QL2	rs1000354	17	43413451	43056906	45876023	277	0.00029270498819598	0.98440534356467	2.17085321810292e-06	0.00729285775037563	0.00800692284353988
C1QL2	rs3018362	18	60082093	59020752	60277716	275	2.24657544567178e-06	0.937392157529428	2.48934186755018e-08	0.0103346027445614	0.0522709682571459
C1QL2	rs2277998	19	7831628	6684886	8347514	579	3.57521172551832e-08	0.961115652984109	7.05177793155736e-10	0.0189371795281048	0.0199471310304912
C1QL2	rs12975366	19	54759361	54602363	55728081	404	0.0201252186633618	0.953213158589611	0.000333314999229936	0.0157766180566766	0.0105516896911207
C1QTNF1	rs16844401	4	3449652	2842980	3846041	263	2.97693812617419e-14	0.9797309703007	2.30765937688612e-16	0.00758197990200031	0.0126870497972685
C1QTNF1	rs117163080	10	17845995	16551768	18537268	410	7.51848202449128e-11	0.947329431762541	3.06637905460403e-12	0.0386223562897843	0.0140482118694238
C1QTNF1	rs7220336	17	76933311	76263414	77298637	465	1.69198729931345e-125	0.810103414106602	2.47267849710958e-127	0.0116606549005716	0.178235930992849
C1QTNF1	rs2838952	21	46930163	46177106	47492227	391	3.97956831134493e-18	0.659713008142462	5.8038220706461e-20	0.00929029037640174	0.330996701481135
C1QTNF5	rs12745083	1	159550605	158027413	159913049	436	0.000269435255126413	0.943023329561376	8.50354780745508e-06	0.0297354520461564	0.0269632795895339
C1QTNF5	rs35677470	3	58183636	58157520	60272907	449	7.67997623411469e-06	0.964051063968996	1.18564316100078e-07	0.0148620470548386	0.0210790904356156
C1QTNF5	rs6894998	5	72117381	71240457	73759327	469	1.14259270664973e-05	0.974361598373252	1.72674920077355e-07	0.0147141779646458	0.0109126250601151
C1QTNF5	rs11949055	5	131576737	129519026	132139650	259	0.000213880300061845	0.98503972383924	1.53161244435229e-06	0.00704624275963567	0.00769862148861792
C1QTNF5	rs2844569	6	31336604	30798169	31571219	1590	0.000719050476271266	0.950981088445981	2.82759977007468e-05	0.0373855693900468	0.0108860156900009
C1QTNF5	rs3117583	6	31619576	31571219	32682665	1258	3.89073593055099e-05	0.947481718640694	1.0580432748783e-06	0.025738994420665	0.0267393215360605
C1QTNF5	rs34058374	7	18008582	16902070	19481548	538	0.00171030312073183	0.963032665580673	4.82259590796996e-05	0.0271468753204226	0.00806193001909244
C1QTNF5	rs62503166	8	15773708	13944993	15991661	473	1.47957685560087e-59	0.954886854213044	2.07988312304219e-61	0.0133913934104106	0.0317217523765324
C1QTNF5	Affx-31819434	8	16012594	15991661	17387877	378	9.83435893084443e-112	0.95959938514146	2.28857821489386e-113	0.0223129891969702	0.0180876256615672
C1QTNF5	rs935914	11	47387599	47006138	49866051	286	2.17960534880774e-07	0.906936572008837	4.91715980309613e-09	0.0203876892849786	0.0726755158284892
C1QTNF5	rs1562990	11	60023087	58780550	62223772	625	1.11211314845702e-06	0.927652916094241	2.72349664302009e-08	0.0226679709128535	0.0496779736447901
C1QTNF5	rs2511848	11	119201699	117747111	119215477	278	1.47313115896042e-25	0.968800561809259	1.20061025759736e-27	0.00787245259247495	0.023326985598268
C1QTNF6	rs229526	22	37581422	37570270	39307895	391	2.20085904844933e-09	0.979890552558533	2.54982907197738e-11	0.0113438624741542	0.008765582740957
C1QTNF9	rs115102542	1	11096952	10806985	11777842	258	4.94484214144574e-07	0.967583410375144	5.86865967097584e-09	0.0114625631896073	0.020953526082374
C1QTNF9	rs27290	5	96350088	95963520	97315602	208	1.19740771247195e-07	0.987246116161884	6.70499448978048e-10	0.00552094250313299	0.0072328209237121
C1QTNF9	rs1265093	6	31107187	30798169	31571219	1590	6.80004248257192e-13	0.953099317538616	2.67405407474685e-14	0.0374703224538112	0.00943036000686689
C1QTNF9	rs3129878	6	32408735	31571219	32682665	1258	0.000426975883586819	0.960493831218375	1.16111442726538e-05	0.0261066230177272	0.0129609587360377
C1QTNF9	rs34058374	7	18008582	16902070	19481548	538	0.0315865555925879	0.93238759191372	0.000890656117627259	0.0262819751758211	0.00885322120024331
C1QTNF9	rs4962039	9	136112570	135298843	137041123	571	3.43115969988844e-20	0.969304466412967	7.81794721356753e-22	0.0220771246491253	0.00861840893790638
C1QTNF9	rs10906857	10	15239498	15026069	16551768	293	3.65521280883312e-10	0.970562153060407	7.06962739829052e-12	0.018761179166652	0.0106766674003489
C1QTNF9	rs1012035	13	24630569	24531938	25784363	361	0	0.980536194375461	0	0.00875796524624835	0.0107058403781257
C1QTNF9	rs4380048	16	67538193	65938567	68841364	429	0.000151578611132268	0.962980886702159	3.09228974231193e-06	0.0196281206038821	0.017236321793083
C1R	rs10744716	12	6939850	6419754	8377537	493	6.83116250543692e-280	0.927123595774649	4.45949224981149e-281	0.0605117479919925	0.0123646562333448
C1R	rs139361610	14	106023250	105001724	106340359	221	6.2986932509332e-26	0.963531618278585	6.07677542149557e-28	0.00926864151213569	0.0271997402092793
C1RL	rs17039525	2	53955513	53508453	54685227	230	0.0138079776944096	0.967910628249808	0.000108805601836513	0.0076164911620121	0.0105560972919336
C1RL	rs35368205	7	73017657	71874886	73334603	160	0.0058698794865061	0.97801619591381	3.48298824122789e-05	0.00579293163368555	0.0102861630835861
C1RL	rs6479896	10	65126832	63341696	65794115	397	7.80050695524431e-10	0.97620194434591	9.51061938547308e-12	0.0118902482831467	0.0119078065813811
C1RL	rs28362944	11	57365723	55082658	58457496	593	2.04994428608318e-08	0.950694984645325	7.17426280144514e-10	0.0332557606892172	0.0160492334485873
C1RL	rs1535	11	61597972	58780550	62223772	625	1.80848467506717e-13	0.963341385026833	4.42886764564594e-15	0.0235785574646545	0.0130800575083256
C1RL	rs11575110	12	6933223	6419754	8377537	493	3.83177596255848e-256	0.889801009551088	2.50144469472705e-257	0.0580354709469433	0.0521635195019613
C1RL	rs28929474	14	94844947	94325286	95750868	458	0.00155791438205769	0.847350698851782	0.000228579174621945	0.124297804544815	0.0265650030467229
C1RL	rs78357146	17	64305051	63148129	64800431	338	2.34890606407387e-42	0.96241363392702	2.88259278473839e-44	0.0117850012872383	0.0258013647857379
C1S	rs17455520	11	57540458	55082658	58457496	593	0.000168841002816232	0.958823249459197	5.90898852269605e-06	0.0335488245162706	0.00745317603319317
C1S	rs11575110	12	6933223	6419754	8377537	493	0	0.927123595774649	0	0.0605117479919994	0.0123646562333448
C1S	rs139361610	14	106023250	105001724	106340359	221	3.15502692866411e-36	0.963367994392216	3.04386788345699e-38	0.00926689755398454	0.0273651080538005
C2	rs1260326	2	27730940	26894986	28598778	229	8.35405756302995e-10	0.954590275163673	7.37534386835632e-12	0.00839054009445411	0.0370191838990917
C2	rs913455	6	25420344	24852276	25684588	197	3.39754690105387e-05	0.975170620045366	2.30486869827826e-07	0.00659728175551671	0.0181978922432372
C2	rs1165168	6	25859508	25684588	26791234	507	9.70396670347423e-13	0.977883525295485	8.80449854200136e-15	0.00885917016332062	0.0132573045402144
C2	rs3922717	6	27030924	26791234	28017820	386	2.9523942674427e-15	0.97651128196356	3.44762564456164e-17	0.0113910044229363	0.0120977136134975
C2	rs13197574	6	28060239	28017820	28917609	527	1.3980652148734e-17	0.968533078785225	1.95190462385764e-19	0.0135041832587251	0.0179627379560537
C2	rs114685781	6	29107198	28917609	29737972	768	2.40648936805564e-52	0.954205986727592	4.86879702513622e-54	0.0192789318123288	0.0265150814600746
C2	rs3094657	6	29828310	29737972	30798169	1232	3.73059720555979e-85	0.938752202334285	1.28606053899026e-86	0.0323329858917662	0.028914811773955
C2	rs114133116	6	30824290	30798169	31571219	1590	2.61235593678982e-146	0.935011237662387	1.02728491114069e-147	0.0367402071774811	0.0282485551601167
C2	rs2736171	6	31595487	31571219	32682665	1258	1.38372244090034e-110	0.938781500336974	3.76288252152189e-112	0.0254934156940592	0.035725083968957
C2	rs6936707	6	32684069	32682665	33236498	860	6.88863257296839e-41	0.937103563422072	1.81704760570611e-42	0.0246802132789007	0.038216223299031
C2	rs6984305	8	9178268	9154695	9640788	100	0.00384757172874666	0.981914795021489	1.16462750410135e-05	0.00296090817120259	0.0112650788035201
C2	rs117163080	10	17845995	16551768	18537268	410	8.99890854895215e-28	0.947329430257102	3.67016434952121e-29	0.038622356226739	0.0140482135161562
C2	rs2068888	10	94839642	93335048	95396369	349	0.0129565618914225	0.960437447165992	0.000133211119384422	0.00985799149286203	0.0166147883303397
C2	rs12146727	12	7170336	6419754	8377537	493	2.9555411825613e-08	0.927123568399279	1.92942460190939e-09	0.0605117462072156	0.0123646539086689
C2CD2L	Affx-24109370	4	187158034	186909091	188472982	472	7.29996108474322e-06	0.97392330373993	1.33467980063179e-07	0.0177983412750897	0.00827092155591551
C2CD2L	rs643788	11	118967758	117747111	119215477	278	0.000369316318788017	0.980494446379403	3.00994896440789e-06	0.00797993210594097	0.0111532952469033
C2orf69	rs17629007	2	200721555	199311126	201576285	291	6.77649385918055e-21	0.964128269765985	8.87031330928897e-23	0.0125969976396454	0.0232747325943691
C2orf69	rs1354034	3	56849749	56433908	58157520	278	2.27208930758408e-05	0.97261380816762	2.13407358639786e-07	0.00911708768718298	0.0182461698447622
C3	rs10754196	1	196570706	196176202	197311515	136	3.34536337024705e-21	0.985714667830652	1.60090492458496e-23	0.00470750456769337	0.00957782760165693
C3	rs1260326	2	27730940	26894986	28598778	229	3.84883569002056e-06	0.953335117084134	3.39792807178222e-08	0.00837819536437617	0.0382828047365193
C3	rs1408272	6	25842951	25684588	26791234	507	0.000863077450854509	0.88030676091385	7.83078135971154e-06	0.00787615830732037	0.110946172546615
C3	rs429608	6	31930462	31571219	32682665	1258	9.6330826966932e-05	0.959936043131954	2.6196119565841e-06	0.0260905410714022	0.0138744653577198
C3	rs11569501	19	6691631	6684886	8347514	579	2.01902657839714e-24	0.966913647610943	3.9823451481617e-26	0.0190574579024413	0.0140288944866182
C3	rs12975366	19	54759361	54602363	55728081	404	3.70189429871329e-09	0.973060043258658	6.13109808129064e-11	0.0161050400494586	0.0108349129286788
C4BPB	rs12402559	1	199790140	199239885	200137650	140	0.0346129612672723	0.952717031653535	0.000183288353206438	0.00503753770857916	0.00744918101740761
C4BPB	rs41307650	1	207131666	206073266	208410365	386	3.9553129252732e-76	0.963349670915219	4.98016971581878e-78	0.0121050762144488	0.0245452528703207
C4BPB	rs1260326	2	27730940	26894986	28598778	229	0.0278109093706831	0.925959294201691	0.000245527419883	0.00813694456717895	0.0378473244405641
C4BPB	rs28479320	3	93752529	88298374	94255317	286	2.40717839581013e-05	0.896579249932309	4.63808276280811e-07	0.0171888262022595	0.0862073882731981
C4BPB	rs645040	3	135926622	135456907	137371084	202	1.50911391516232e-06	0.869618237748414	6.04603750422527e-08	0.0347443084497272	0.0956358842275689
C4BPB	rs1126670	4	100052733	99424068	100678361	221	6.36840052588135e-08	0.979675435310672	6.44514973923014e-10	0.00990440050661025	0.0104200998541992
C4BPB	rs2261033	6	31603591	31571219	32682665	1258	6.58334947153786e-06	0.953141508627033	1.79027021079475e-07	0.0258986925321666	0.0209530364643086
C4BPB	rs9987289	8	9183358	9154695	9640788	100	0.00389234876985608	0.980272852698515	1.17818113670517e-05	0.00295433454693572	0.0128686821733261
C4BPB	rs2068888	10	94839642	93335048	95396369	349	7.47022596383668e-05	0.973129184496806	7.68041067558242e-07	0.00998828758545243	0.0168070576170353
C4BPB	rs139130389	11	71850156	70926293	72286018	222	1.82638519324844e-21	0.92872881509895	1.1934847152137e-23	0.006003680324702	0.0652675045763455
C4BPB	rs28929474	14	94844947	94325286	95750868	458	2.83661961763261e-28	0.848901186745257	4.16192429046379e-29	0.124525285570974	0.0265735276837702
C4BPB	rs28704189	16	71825998	71054029	72935151	240	7.293884513039e-24	0.477850845947285	6.14527554720152e-26	0.00350736810433694	0.51864178594838
C4BPB	rs2011807	16	83976564	83477209	84445884	423	0.00444498806950641	0.969811960919413	6.85496539150759e-05	0.0149455033347021	0.0107289980224641
C4BPB	rs112055822	17	63650894	63148129	64800431	338	1.71023676825462e-238	0.962834080344446	2.09881367491325e-240	0.0117905870651878	0.0253753325903261
C5	rs1260326	2	27730940	26894986	28598778	229	2.53051492220926e-06	0.955122125088867	2.23405423945046e-08	0.00839577514568362	0.0364795469099839
C5	rs117268816	9	123562020	122260298	124871323	472	3.04170767905495e-54	0.947003521841877	1.22288688593036e-55	0.0380583519458338	0.014938126212295
C7	rs74368134	5	39115667	38802411	40287730	248	3.23600183751259e-20	0.965644867697922	3.66650363945897e-22	0.0109176577398979	0.0234374745621838
C7	rs62358228	5	40295128	40287730	41888711	262	0	0.977252781971274	0	0.0139378285106486	0.00880938951809095
C7	rs13156220	5	41889987	41888711	43983500	227	2.7695923705002e-18	0.966849367100176	2.45338719258169e-20	0.00854002829194881	0.0246106046078732
C7	rs79970442	5	44357807	43983500	50163399	295	0.0285744207820669	0.937189876243178	0.00026264451761864	0.00858888608143965	0.0253841723756968
C7	rs56278466	10	17875857	16551768	18537268	410	8.97546365511345e-14	0.947329430256964	3.66060245508958e-15	0.0386223562267332	0.01404821351621
C7	rs738409	22	44324727	43714201	44995309	417	1.04306427368506e-05	0.972845569349597	1.39099125437471e-07	0.0129593177899799	0.0141845431185619
C7orf50	rs75039186	6	101447143	100630147	102636773	315	0.0221928583790127	0.947638418112026	0.000349053416677655	0.0148897038564095	0.0149299662358738
C7orf50	rs9719145	7	638323	16162	972753	215	1.10698615435623e-103	0.974299619827108	9.15296221520899e-106	0.00803819973931745	0.0176621804335723
C7orf50	rs1058727	7	1087095	972753	1353068	116	1.46596057179529e-303	0.98351632706258	5.32721462491988e-306	0.00356111801764374	0.0129225549198305
C7orf50	rs117848159	7	1356729	1353068	2062399	174	2.53409085390705e-24	0.962285075384561	3.95515518753546e-26	0.0149964225912288	0.022718502024208
C8B	rs113924375	1	57257458	57021729	58865400	419	0	0.977411146846984	0	0.0127212206961365	0.0098676324568728
C8B	rs12069983	1	196387741	196176202	197311515	136	0.000747118005075132	0.97921191131881	3.57529141440483e-06	0.00467059701945096	0.0153667983652489
C8B	rs1260326	2	27730940	26894986	28598778	229	6.10689255996862e-05	0.954157070834935	5.3914438890387e-07	0.00838633977120388	0.0373949813238722
C8B	rs2811748	9	139726239	139500343	141144797	78	6.62381582793079e-39	0.886438930256007	1.78645402303337e-41	0.00227945876324845	0.111281610980745
C9	rs6734238	2	113841030	110572433	113921857	448	1.05552576623379e-06	0.978216787389732	1.42169891232498e-08	0.0131670911900779	0.00861505167743547
C9	rs2897020	5	39257884	38802411	40287730	248	1.36643330355779e-22	0.777586247944386	1.54821688371587e-24	0.00859650781500858	0.213817244240609
C9	rs17321515	8	126486409	126410918	128659112	594	1.30544610653911e-07	0.962251044131859	4.07581724990919e-09	0.0300353452513633	0.0077134759963492
C9	rs964184	11	116648917	116383349	117747111	368	0.000834863911345803	0.957682402115228	1.19150641999503e-05	0.0136400822600586	0.0278307366491683
C9	rs157581	19	45395714	44744109	46102698	402	1.70809952106579e-133	6.17352814733348e-132	0.000471582361383168	0.0160607791743231	0.983467638464317
C9orf40	rs11759553	6	135422296	134244244	136224178	410	4.16108952160888e-06	0.980035342632386	4.62377311209822e-08	0.0108810036499654	0.00907944639039558
C9orf40	rs12904669	15	78536529	78516054	80860979	594	0.000216072088390297	0.95839849954973	7.67954119074828e-06	0.0340556649927296	0.00732208382795962
C9orf40	rs12462871	19	33090353	32746521	34262953	376	0.00337831225578768	0.975403364927721	4.61940829852553e-05	0.0133295461998016	0.00784258253370399
CA1	rs3811444	1	248039451	247344519	249239467	365	8.91616518561541e-13	0.982072509510196	9.35961978960189e-15	0.0103015429647622	0.00762594752413924
CA1	rs11759553	6	135422296	134244244	136224178	410	3.14063605452256e-08	0.979435682189953	3.489852469738e-10	0.0108737291552255	0.00969055689947618
CA1	rs1496532	8	86253982	85955620	87411710	142	5.68470659145025e-18	0.985447238366966	1.97360920605938e-20	0.00341012055067484	0.0111426410823566
CA1	rs117806721	15	74797269	73628715	76398625	454	2.02836904403952e-21	0.974482406657248	2.76804899020952e-23	0.0132862117673724	0.0122313815753791
CA11	rs1337247	1	109703023	108409666	110303932	347	1.08768034533068e-60	0.957526655241689	3.65117743876083e-62	0.0321323720554312	0.0103409727028693
CA11	rs4747194	10	73558886	73508513	75422551	234	0.00183970170656046	0.976831335710274	2.03783909022613e-05	0.0108098700084713	0.0104987141837925
CA11	rs425879	19	49115440	47150083	49282228	539	0.000429456127242718	0.968510910562069	8.25421319615565e-06	0.0186024806169247	0.0124488984805679
CA12	rs61747728	1	179526214	178954471	181144122	363	2.23830161158644e-06	0.968641227880651	2.9421035717176e-08	0.0127135232358876	0.0186429811608146
CA12	rs1260326	2	27730940	26894986	28598778	229	7.21065772071787e-12	0.95506471669767	6.3658982244341e-14	0.0083952077895701	0.0365400755054861
CA12	rs34592089	4	102926923	100678361	103221357	388	8.84495607684268e-06	0.965580459742875	1.52807860724598e-07	0.0166638833148907	0.0177466591782966
CA12	rs12341245	9	128340941	126971888	129059666	275	0.0038990268609935	0.939140578821568	5.65814232289163e-05	0.0135851872698731	0.0433186256243363
CA12	rs551225	15	54003091	53069097	54508529	307	1.22431105358019e-07	0.98043754634319	1.48144982810369e-09	0.0118558557330697	0.00770647401118551
CA12	rs16953475	15	63348087	63215223	65104669	310	9.07305209063243e-158	0.966590936461147	1.02890634939744e-159	0.0109389080208702	0.0224701555179607
CA12	rs55714927	17	7080316	5741335	7317399	528	2.19877484629394e-07	0.950848228855411	4.5789019503056e-09	0.0197718328427249	0.0293797138454768
CA12	rs16946907	17	47245887	45876023	47517401	306	9.08298112068505e-11	0.962533475295661	2.52358544888357e-12	0.0267319773448429	0.010734547266141
CA12	rs10445407	17	79261809	78837589	80034409	308	0.0139217589922806	0.969492189514433	0.000130742407537772	0.00909736388028122	0.00735794520546751
CA12	rs778805	19	5832209	5811853	6684886	258	1.07227833342562e-13	0.624746192488765	1.33835957413509e-15	0.00742991875004208	0.367823888761082
CA13	rs118078845	8	83540494	82693740	84225590	195	0.00921999654471673	0.953056695946457	8.12488838760871e-05	0.00836929793732993	0.0292727606876204
CA13	rs1489050	8	84549045	84225590	85955620	203	1.23424902515483e-93	0.985743543192389	7.9524059883332e-96	0.00634334396419609	0.00791311284342536
CA13	rs7830390	8	86039142	85955620	87411710	142	3.97267221957602e-173	0.988973619473623	1.37922728976084e-175	0.00342590556187939	0.00760047496449301
CA13	rs7923609	10	65133822	63341696	65794115	397	0.00112695341386284	0.972825927181862	1.37401646404573e-05	0.0118468080729395	0.0141865711666956
CA14	rs149735232	1	149878407	148361254	151538882	245	3.05525398000641e-87	0.98497852083238	2.18151504207453e-89	0.00702495547760838	0.00799652369001465
CA14	rs33985460	2	219691801	218395481	220454552	476	0.0299279158898948	0.939425420279323	0.000441178373112242	0.0138320408620972	0.0163734445955729
CA14	rs3800461	6	34616322	33236498	35455757	529	0.0102762191267911	0.960763813829528	0.000190932905818455	0.0178401332958997	0.0109289008419637
CA14	rs2001945	8	126477978	126410918	128659112	594	4.6444375533015e-16	0.961581620850101	1.45006971954266e-17	0.0300137536069926	0.00840462554290689
CA14	rs11043242	12	122356293	122007652	124977981	519	3.49733025771096e-06	0.93993147671107	1.9821705059071e-07	0.053265391447097	0.00679943629452575
CA14	rs875908	14	23907608	23018666	24905124	549	0.0484686492889031	0.924014183379873	0.000902938547898095	0.0172043569076596	0.00940987187566654
CA14	rs62204326	20	60648876	59561725	61301856	620	0.0365931327757367	0.930155988313949	0.00083292305062279	0.0211607032923142	0.0112572525673769
CA2	rs7817848	8	86505353	85955620	87411710	142	7.68856545222176e-23	0.985967261365538	2.6693063773453e-25	0.00341244831066752	0.0106202903237942
CA2	rs6993770	8	106581528	104988753	107410755	359	0.00072341917597244	0.980602115058752	7.48476334852194e-06	0.0101371436726503	0.00852983732927691
CA3	rs3811444	1	248039451	247344519	249239467	365	8.69480969830627e-35	0.982072509511089	9.12725496050494e-37	0.0103015429647717	0.00762594752413268
CA3	rs1047891	2	211540507	209941530	212379519	337	6.7715497641926e-17	0.966403524488593	1.09656241631809e-18	0.0156316548506774	0.0179648206607306
CA3	rs4648010	4	103462486	103221357	105305295	259	0.343224845556244	0.627527817447372	0.00796548413698846	0.014556797778749	0.00672505508064633
CA3	rs4896115	6	135168723	134244244	136224178	410	4.54494883450021e-34	0.980163359502312	5.05031485328362e-36	0.010882551521743	0.00895408897595117
CA3	rs4739694	8	85839808	84225590	85955620	203	1.24230361641803e-11	0.98297442272893	8.00430263033128e-14	0.0063227124560702	0.0107028648024975
CA3	rs7841142	8	86034634	85955620	87411710	142	3.08278295449334e-50	0.98767752118788	1.07027666624371e-52	0.0034201038843681	0.00890237492774904
CA3	rs16966775	15	75430976	73628715	76398625	454	3.91978494190071e-08	0.906471260472997	5.3492024945611e-10	0.0122890776264588	0.0812396221677741
CA3	rs7256794	19	12975608	11284029	13471128	397	1.37897905108931e-11	0.970952058254146	2.96416414415161e-13	0.0208627720395101	0.00818516969225858
CA4	rs73243877	4	26047616	25609323	27343723	403	0.000972449874112122	0.961520445837581	1.18351979966002e-05	0.011676362519137	0.0258189065711731
CA4	rs906150	4	83537686	83372594	84799657	295	0.0455838972003405	0.932085540433204	0.000613820498903275	0.0125420384790808	0.00917470338847161
CA4	rs9267873	6	32199352	31571219	32682665	1258	0.0048695775668445	0.958445570239616	0.000132422860046645	0.0260533847046163	0.0104990446288767
CA4	rs4711750	6	43757082	43756170	45406564	376	0.00937239774122946	0.968188480876679	0.00012287389305086	0.012683499910352	0.00963274757868904
CA4	rs4962039	9	136112570	135298843	137041123	571	1.11571034522721e-66	0.968720199541415	2.54216222722045e-68	0.0220632138659375	0.00921658659265296
CA4	rs1111875	10	94462882	93335048	95396369	349	0.00292683369394806	0.914367091328847	3.00918404041257e-05	0.00932759182608061	0.0733483913107205
CA4	rs72830726	17	57181441	55357542	57487513	459	0.00210091149036596	0.949877170695754	4.04077101471243e-05	0.0182396433809912	0.0297418667227409
CA4	rs11649943	17	57491365	57487513	59312756	224	3.37790585935795e-211	0.961778829912535	6.97830017012899e-213	0.0198506893801887	0.0183704807072549
CA4	rs4129767	17	76403984	76263414	77298637	465	0.000337683657806743	0.978031158083968	4.93492545613594e-06	0.0142856545090871	0.00734056882368118
CA4	rs4802188	19	44135193	43862456	44744109	225	4.36413598059183e-45	0.967833636551829	3.34102568030867e-47	0.00738460476907005	0.0247817586790989
CA4	rs12975366	19	54759361	54602363	55728081	404	3.48680254650388e-11	0.973086032537621	5.77486191600334e-13	0.0161054969277825	0.0108084704991494
CA5A	rs34975147	16	87678576	87647350	89041166	444	0	0.963517692100226	0	0.0135257114835096	0.0229565964162269
CA5A	rs738409	22	44324727	43714201	44995309	417	0.000657356377385341	0.973320182663999	8.76625721941404e-06	0.0129667846876007	0.0130469100137951
CA6	rs72634253	1	8140693	7247336	9365200	442	0	0.963657983889184	0	0.0174800207288262	0.018861995381995
CA6	rs1084086	1	46041100	44969184	46899502	246	0.000111385125698613	0.984298220903308	6.77841823593623e-07	0.00598040503626591	0.00960931109290407
CA6	rs351376	1	212426172	210787751	212842331	348	0.00394959861367041	0.965015214639769	7.56571422784294e-05	0.0184730104987803	0.0124865191055016
CA6	rs6739827	2	10113504	8422148	10298470	498	3.45102479655972e-09	0.965699159415994	5.16544982825518e-11	0.0144345954072955	0.0198662416740328
CA6	rs1553933	2	60509080	60292001	62429045	321	1.0184738184812e-15	0.943279860089891	1.09318397288704e-17	0.010078099570939	0.0466420403391699
CA6	rs13029512	2	226741815	225840005	228119843	448	0.000402442070973991	0.976427684570345	5.23407651276694e-06	0.0126887361794117	0.0104759031027565
CA6	rs10935473	3	98416900	98215951	99373763	174	0.0154354660802575	0.970605393624212	0.0001077693094304	0.00676961500564775	0.00708175598045217
CA6	rs6465657	7	97816327	97099571	98715475	264	0.0432114924681811	0.928427569969486	0.000565092726824049	0.0121257218356094	0.0156701229998993
CA6	rs1562990	11	60023087	58780550	62223772	625	0.0318235401113562	0.886934468843738	0.000779338907938859	0.021661678204163	0.0588009739328045
CA6	rs12786215	11	94383474	94242261	95726042	327	0.00961395747956214	0.955604913876605	0.000145049466066619	0.014397339330693	0.0202387398470734
CA6	rs1872044	15	95776044	94924331	96141597	326	1.53205760119465e-10	0.982484202225904	1.56422104159616e-12	0.0100236088674958	0.0074921887518288
CA6	rs173539	16	56988044	55903775	57664331	432	7.44720285775902e-11	0.977257690623595	1.07517133201347e-12	0.0141002720478986	0.00864203725295849
CA6	rs1523133	17	47192776	45876023	47517401	306	1.04565155666076e-06	0.924347293184369	2.90520371883425e-08	0.0256317397391946	0.0500198923728421
CA6	rs2594713	19	13954336	13471128	14486348	220	0.021979234160173	0.963033549062273	0.000157183686928704	0.00687914821851412	0.00795088487211128
CA6	rs676388	19	49211969	47150083	49282228	539	3.60918777268033e-14	0.97181987262455	6.93691472792152e-16	0.0186690171678865	0.00951111020752585
CA7	rs66878551	8	141948506	140725644	143044915	563	0.0346699498581977	0.93979212042222	0.000551776058885562	0.0149468554910989	0.0100392981695981
CA9	rs9275595	6	32681355	31571219	32682665	1258	0.0144944854544187	0.95020123007885	0.000394161750671608	0.0258306083804849	0.00907951433557529
CA9	rs928976	6	33049211	32682665	33236498	860	0.000103015404883831	0.85754585096093	2.71728667209712e-06	0.0225000492507017	0.119848367096812
CA9	rs10247219	7	184006	16162	972753	215	0.00308956267402278	0.973549948621477	2.55456225044623e-05	0.00803436278657225	0.0153005802954237
CA9	rs10441685	9	35661057	34642244	36743284	325	1.7027771589715e-35	0.968070065308576	1.55840758437429e-37	0.00883683154426734	0.0230931031471607
CA9	rs143235698	10	17806504	16551768	18537268	410	2.44403443897855e-53	0.947329430257102	9.96788445859438e-55	0.0386223562267398	0.0140482135161566
CA9	rs11230633	11	60965461	58780550	62223772	625	0.000291953452370332	0.964091579268588	7.1497603328575e-06	0.0235979979978307	0.0120113195208776
CA9	rs616114	18	29797921	27866479	30264067	401	2.68013691301668e-19	0.978726083037579	3.78734387659726e-21	0.0138230822976376	0.00745083466478482
CA9	rs812936	19	5844649	5811853	6684886	258	0.0036183403972061	0.94221190159904	4.51621595076877e-05	0.01171777036042	0.0424068254838269
CA9	rs601338	19	49206674	47150083	49282228	539	0.00266163659461638	0.970162279345231	5.11570670645865e-05	0.0186381823342014	0.00848674465888662
CABP2	rs2857605	6	31524851	30798169	31571219	1590	0.00152294495015257	0.94905094152365	5.9888407462277e-05	0.0373084964270788	0.012057728691657
CABP2	rs9272116	6	32600404	31571219	32682665	1258	0.0076474021504943	0.952668690517115	0.000207962775167691	0.0258932050554232	0.0135827395017992
CABP2	rs11604857	11	266921	70856	1213591	322	0.00952141375174102	0.969837788932627	0.000112556995317243	0.0114558245326738	0.00907241578764089
CABP2	rs7150535	14	107091296	106340359	107289455	86	8.57188984275685e-05	0.97203968252456	3.58521980767866e-07	0.004041753968669	0.0238324860863629
CABP2	rs2910397	19	48398117	47150083	49282228	539	6.40556401799745e-49	0.962196853421609	1.23115931272513e-50	0.018474243457353	0.0193289031210401
CABP2	rs10421632	19	57764770	57521336	59118840	438	0.00624021019260179	0.974623640595197	6.83289898793292e-05	0.0106635196922446	0.00840430053007733
CACNB1	rs73365418	14	106481081	106340359	107289455	86	7.31056569743329e-20	0.983973230253174	3.05766702845827e-22	0.00410357569831085	0.0119231940485146
CACNB3	rs1354034	3	56849749	56433908	58157520	278	1.18238885429391e-23	0.972636077162481	1.11056586304827e-25	0.00911729639346106	0.0182466264440562
CACNB3	rs2393967	10	65133156	63341696	65794115	397	0.000195760069921974	0.977511604792215	2.38676733010256e-06	0.0119077413680252	0.010382507002508
CACNB3	rs11603942	11	266804	70856	1213591	322	3.69154289082573e-06	0.979363343219932	4.36394202279147e-08	0.0115684384077571	0.00906448319000044
CACNB3	rs11168749	12	49205634	49001867	51776495	426	6.76193963726338e-18	0.972640265664314	9.27094730617921e-20	0.0133213315273666	0.0140384028083212
CACYBP	rs72637251	1	173389102	173097908	175089769	188	9.6988107887475e-33	0.961587136110693	9.69744204746692e-35	0.0095856871478828	0.0288271767414288
CACYBP	rs1354034	3	56849749	56433908	58157520	278	1.01823136839076e-21	0.972636077162488	9.56379954287547e-24	0.00911729639346112	0.0182466264440493
CACYBP	rs342296	7	106372903	105682906	107780179	437	0.00056777760888081	0.974914508318591	8.47827527572253e-06	0.0145478398320784	0.00996139596517381
CACYBP	rs7923609	10	65133822	63341696	65794115	397	0.00477161906943457	0.970275466868651	5.81770557762884e-05	0.0118168207267132	0.0130779162794244
CACYBP	rs11603942	11	266804	70856	1213591	322	0.0173660292224601	0.958382838775703	0.000205291789731763	0.0113167536466555	0.0127290865654497
CALB1	rs78988591	8	91452525	90638163	93554387	337	2.05739915133988e-22	0.43165255093984	2.68931212042092e-24	0.00507904186739407	0.563268407192766
CALB1	rs932768	13	72347501	71526792	73934090	464	1.21883116425826e-18	0.976085726877772	2.01500626845212e-20	0.0161291410959988	0.00778513202623222
CALB1	rs904800	16	88516940	87647350	89041166	444	0.000791701514581447	0.974635180096213	1.11326456456217e-05	0.0136941306752226	0.0108678550683369
CALB1	rs17217119	20	52742590	52472550	54055267	361	0.00201164531566864	0.889368413590224	2.24450153007001e-05	0.00982439152865305	0.0987731045501539
CALB2	rs4325560	16	71107224	71054029	72935151	240	3.93938671222423e-06	0.983653422341768	3.3190293581322e-08	0.00827945677668449	0.00806314830454205
CALCA	rs4849176	2	113977936	113921857	116772471	423	2.65661347462085e-08	0.973922739134595	4.47683214990983e-10	0.0164025308049763	0.00967470304661154
CALCA	rs3924438	2	233207862	231843390	233550004	316	0.00251666138791165	0.968708723625687	3.25268531748411e-05	0.0125039390085608	0.0162381491246653
CALCA	rs6557876	8	25900675	25483455	26682526	283	0.00248642747455001	0.974847843330818	2.04836768255959e-05	0.00801635869729611	0.0146288868205103
CALCA	rs4756786	11	14285900	13373125	15742553	340	6.51500112613579e-30	0.965187333586932	8.84059631180877e-32	0.0130754694132688	0.0217371969997947
CALCA	rs4762753	12	20579969	18087874	20863944	550	0.000772118737869525	0.968279887978294	1.44637767787359e-05	0.0181255734510587	0.0128079560559995
CALCB	rs12364277	11	14296811	13373125	15742553	340	3.86882823812094e-29	0.975879116413949	5.24984539384724e-31	0.0132314003495782	0.0108894832364774
CALCOCO1	rs1354034	3	56849749	56433908	58157520	278	6.60744424896547e-06	0.972629599885216	6.20608186405625e-08	0.0091172356867648	0.0182464949229513
CALCOCO1	rs342293	7	106372219	105682906	107780179	437	1.43740454182808e-06	0.975817233169135	2.14638816282565e-08	0.0145616614187838	0.00961964654365672
CALCOCO1	rs6993770	8	106581528	104988753	107410755	359	1.22405592957116e-10	0.981321478385735	1.26645370519515e-12	0.0101445823708891	0.00853393911970263
CALCOCO1	rs3741659	12	54109659	53039005	54778824	355	1.07804641131583e-24	0.977039147240517	1.45590157421284e-26	0.0131851370227492	0.00977571573673207
CALCOCO2	rs1566487	3	56847831	56433908	58157520	278	7.91184295646286e-93	0.972636077162474	7.43124621763595e-95	0.0091172963934608	0.0182466264440579
CALCOCO2	rs3792366	3	122839876	121974098	123517769	293	4.29818943421859e-05	0.982695063349242	4.39692350088974e-07	0.0100454702883341	0.00721604477573222
CALCOCO2	rs3091338	5	131402738	129519026	132139650	259	4.16948243235028e-05	0.983626991224662	2.98579681160416e-07	0.00703452821256753	0.0092964871587657
CALCOCO2	rs342296	7	106372903	105682906	107780179	437	4.15843689499708e-12	0.975756232494731	6.2095391155003e-14	0.014560687099217	0.00968308040183005
CALCOCO2	rs6993770	8	106581528	104988753	107410755	359	0.026781669789142	0.954611082234286	0.000277093097761103	0.00986829877966298	0.0084618560991479
CALCOCO2	rs409801	9	4744743	4495329	4884927	142	0.00189019195925155	0.98450013391882	9.84500617376963e-06	0.00511925783066305	0.00848057128509134
CALCOCO2	rs2393967	10	65133156	63341696	65794115	397	0.00908711681130676	0.968914162631363	0.000110792939227583	0.0118032164894889	0.0100847111286134
CALCOCO2	rs11602954	11	202856	70856	1213591	322	1.1534949762197e-08	0.967258143027968	1.36359927235683e-10	0.0114130729997527	0.0213287723009698
CALCOCO2	rs559972	17	27814496	27334245	29786492	252	2.70710002911452e-05	0.983008878879412	2.70391194103684e-07	0.00981135970424521	0.00715242002485877
CAMKK1	rs342296	7	106372903	105682906	107780179	437	8.03941074673567e-08	0.975731170279226	1.20047596628165e-09	0.0145602874802592	0.00970846064593148
CAMKK1	rs10876550	12	54712308	53039005	54778824	355	9.58153726370181e-09	0.959137861335483	1.29398651478981e-10	0.0129252189796787	0.0279369099739008
CAMKK1	rs2532946	17	3769407	3702313	4696262	323	8.23884773133369e-215	0.980025622066247	9.32353041748213e-217	0.0110816128434744	0.00889276509029103
CAMSAP1	rs1354034	3	56849749	56433908	58157520	278	9.32737168372166e-13	0.972636077205543	8.76079011256436e-15	0.00911729639390997	0.0182466263996054
CAMSAP1	rs342293	7	106372219	105682906	107780179	437	0.0132952535126552	0.962612567866539	0.000198529877504328	0.0143645748121485	0.00952907393115275
CAMSAP1	rs6993770	8	106581528	104988753	107410755	359	0.00986119233230591	0.971527326210834	0.000102027556626977	0.0100433162380754	0.00846613766215714
CANT1	rs61747728	1	179526214	178954471	181144122	363	0.000203273768413298	0.968443801647419	2.67190300444532e-06	0.0127109318553088	0.0186393208258547
CANT1	rs1354034	3	56849749	56433908	58157520	278	0.000628673495410128	0.972018899877924	5.90485372447678e-06	0.00911151113439597	0.0182350106385451
CANT1	rs1042445	3	186395436	185068256	186890345	507	2.46282902597678e-10	0.974951035971977	4.25471643741019e-12	0.0168347747260028	0.00821418905148371
CANT1	rs6993770	8	106581528	104988753	107410755	359	5.66420302872788e-07	0.981316444023302	5.86039472495605e-09	0.0101445257646949	0.00853845793130599
CANT1	rs2688786	10	17748172	16551768	18537268	410	8.21545353121961e-19	0.947329430257102	3.35063574670301e-20	0.038622356226739	0.0140482135161556
CANT1	rs17782856	10	104325984	102949240	104380411	170	0.0130693884749767	0.943750445032968	9.35848645992432e-05	0.00672146887335701	0.0363651127540984
CANT1	rs164749	16	89708224	89041166	90292813	283	0.0288733271087093	0.948557766357431	0.000460209944854261	0.0151119993125307	0.00699669727647466
CANT1	rs8079368	17	76989062	76263414	77298637	465	1.09595525805497e-49	0.974236622028751	1.60163436302765e-51	0.0142260041690019	0.011537373802243
CANT1	rs1613662	19	55536595	54602363	55728081	404	5.11878122847882e-09	0.974053560830222	8.47775415396963e-11	0.0161225057278414	0.00982392823837769
CAPG	rs1863772	2	85097590	81620842	85140681	397	0.00612810720396169	0.952782195645687	0.000114062053654671	0.0177108070972921	0.0232648279994051
CAPG	rs2886506	2	85173984	85140681	88038508	329	0	0.973573648394172	0	0.0113341472091844	0.0150922043966277
CAPG	rs3132469	6	31456567	30798169	31571219	1590	0.00227577003145056	0.810356228378499	8.94925603977325e-05	0.0317109447412704	0.155567564288383
CAPG	rs9267576	6	31812038	31571219	32682665	1258	3.19043555587093e-12	0.948563548811687	8.67604212692946e-14	0.0257694859706152	0.0256669652144207
CAPG	rs2857135	6	32775821	32682665	33236498	860	1.26059973829557e-08	0.951747192413838	3.32514430398295e-10	0.0250815202430276	0.0231712744046215
CAPG	rs34436714	19	54327313	52985291	54602363	586	3.79523550924684e-105	0.971348957994956	7.07344670907405e-107	0.0180931541836735	0.0105578878213561
CAPN3	rs35833641	2	179462494	178553184	181312740	528	0.00267783536930822	0.947710718262327	9.0112100891196e-05	0.0318738589400893	0.0176474753273839
CAPN3	rs2304456	3	186445052	185068256	186890345	507	2.20353688996623e-10	0.97557209386546	3.80677039587052e-12	0.0168461363727594	0.00758176953762167
CAPS	rs9461222	6	25905111	25684588	26791234	507	0.000461969986941394	0.976618439831621	4.19149632388749e-06	0.00884688071272792	0.0140685179723853
CAPS	rs6904596	6	27491299	26791234	28017820	386	0.00010798779039472	0.974051362628096	1.2610154394686e-06	0.011359897210119	0.0144794913559511
CAPS	rs33932084	6	28268824	28017820	28917609	527	1.26517466565136e-05	0.973173396378331	1.76636987574006e-07	0.0135736915701472	0.0132400836678783
CAPS	rs3116830	6	29167575	28917609	29737972	768	2.64066663063279e-08	0.968530278751252	5.34258326933286e-10	0.0195833689146018	0.0118863253932208
CAPS	rs2734970	6	29834472	29737972	30798169	1232	2.54601610552461e-11	0.946432064989555	8.77696160836949e-13	0.0326056887844763	0.0209622461996306
CAPS	rs62400982	6	30805446	30798169	31571219	1590	4.87279777589924e-21	0.954871238809313	1.91618284465959e-22	0.0375418450696463	0.0075869161210407
CAPS	rs2261033	6	31603591	31571219	32682665	1258	4.43270728875828e-182	0.965152264916305	1.20542648488365e-183	0.0262376549287298	0.00861008015495416
CAPS	rs56536369	6	32726788	32682665	33236498	860	4.52888583963147e-40	0.965883024107673	1.19460590824815e-41	0.0254689110553001	0.00864806483703079
CAPS	rs35404844	6	33269881	33236498	35455757	529	0.00168746444827995	0.953315844044377	3.13532133365512e-05	0.0176853984314681	0.0272799398625378
CAPS	rs1678857	19	5874977	5811853	6684886	258	1.74029110036807e-28	0.972508527491759	2.17213682619025e-30	0.012122954696633	0.0153685178116067
CARHSP1	rs8046212	16	8901283	8338520	9799420	473	5.14105588354044e-10	0.967494606978013	8.96984766456522e-12	0.0168647034220725	0.0156406890768411
CASC3	rs1354034	3	56849749	56433908	58157520	278	1.81643961433825e-33	0.972636077162488	1.70610186373694e-35	0.00911729639346119	0.0182466264440584
CASC3	rs31887	5	11423592	11173272	13464833	299	0.00364083070412721	0.969726298757165	4.20863791649179e-05	0.011194206948001	0.0153965772115415
CASC3	rs6993770	8	106581528	104988753	107410755	359	0.0482459539331799	0.933437257991582	0.00049917054967216	0.00964952029258431	0.00816809723298126
CASC3	rs11603942	11	266804	70856	1213591	322	0.00149083515980227	0.974674256539656	1.76238456258621e-05	0.0115097635275144	0.0123075209274012
CASP1	rs3735080	7	150217309	149840659	150711506	190	5.41606879763818e-06	0.986026898400277	2.97645105901738e-08	0.00541024525913931	0.00855741050727541
CASP1	rs692897	11	104912993	104873285	106520895	214	0.00152891080637665	0.978853753787817	1.25550055056744e-05	0.00802650623462324	0.0115782741656778
CASP1	rs2042296	19	54299014	52985291	54602363	586	7.82944344644603e-212	0.971348957994984	1.45922830994838e-213	0.018093154183675	0.0105578878213567
CASP10	Affx-18834648	2	201676441	201576285	202818638	183	2.16137509709451e-89	0.985845111681848	1.45439278686631e-91	0.00662623899853048	0.00752864931962274
CASP10	rs6993770	8	106581528	104988753	107410755	359	2.44380511060067e-16	0.981321506303164	2.52845148847027e-18	0.0101445826878439	0.00853391100899377
CASP2	rs1354034	3	56849749	56433908	58157520	278	4.93395452960462e-22	0.972636077162646	4.63424655138811e-24	0.00911729639346281	0.01824662644389
CASP2	rs342293	7	106372219	105682906	107780179	437	0.01029443062373	0.965541303363087	0.000153720427275836	0.0144082345884331	0.00960231099747419
CASP2	rs11603942	11	266804	70856	1213591	322	0.00136958111746033	0.972800373708821	1.61904460245075e-05	0.0114855907567873	0.0143282639709075
CASP3	rs2720376	4	185554300	184929456	186909091	626	6.24213767701722e-32	0.961044747746125	1.41142235403068e-33	0.0217131347241554	0.0172421175297197
CASP3	rs6993770	8	106581528	104988753	107410755	359	8.90000140248767e-13	0.981321506245133	9.20827184454835e-15	0.0101445826871857	0.00853391106678355
CASP3	rs409801	9	4744743	4495329	4884927	142	0.0509054848135706	0.935760553932064	0.00026513963823377	0.00486567666685518	0.00820314494927688
CASP4	rs116723175	14	106831722	106340359	107289455	86	2.38562465694965e-15	0.982426267827134	9.97794993948697e-18	0.00409555049181959	0.0134781816810472
CASP7	rs1354034	3	56849749	56433908	58157520	278	7.57071892138719e-11	0.972636091391725	7.11084341018009e-13	0.00911729654156386	0.0182466119902934
CASP7	rs17622208	5	131717050	129519026	132139650	259	0.016569873199432	0.957243285402008	0.000118658071763745	0.00683565652923261	0.0192325267975645
CASP7	rs6993770	8	106581528	104988753	107410755	359	0.000966922673134662	0.980292879139197	1.00041409256324e-05	0.0101338777240359	0.00859631632270699
CASP7	rs10749138	10	115370274	115328433	116421407	264	2.70761760117358e-35	0.979786534981462	2.57241609412582e-37	0.00929770540720938	0.0109157596113227
CASP7	rs11603942	11	266804	70856	1213591	322	0.0042004656903947	0.974199160766286	4.96556298645822e-05	0.0115064104160863	0.0100443074973687
CASP7	rs35979828	12	54685880	53039005	54778824	355	0.0128141221186166	0.939055460300815	0.000173054706818033	0.0126466323525821	0.0353107305211679
CASP8	rs72922832	2	201581384	201576285	202818638	183	1.68607228543563e-138	0.98158707571673	1.13456075873607e-140	0.00659329562654744	0.011819628656703
CASP8	rs1354034	3	56849749	56433908	58157520	278	1.88824726527576e-08	0.972636123650616	1.77354763299236e-10	0.00911729689615439	0.0182465603934003
CASP8	rs2393967	10	65133156	63341696	65794115	397	0.00447162451318167	0.973739704909323	5.45194293443076e-05	0.0118622638175024	0.00987188733064925
CASP8	rs11605246	11	198062	70856	1213591	322	0.00299893052898964	0.964998114970228	3.54517320966648e-05	0.0113871045464627	0.0205803982222233
CASP8	rs35979828	12	54685880	53039005	54778824	355	1.06917183663343e-07	0.959133384642114	1.4439164619626e-09	0.0129251540789953	0.0279413529177902
CASP8	rs3184504	12	111884608	110336720	113263519	318	0.000907440748947805	0.793222662331158	2.70767878022292e-05	0.0234863201963269	0.182356499935766
CASP9	rs72645851	1	15912777	14891512	16897731	522	2.61288685009565e-16	0.946204158165034	5.67881744090955e-18	0.0205314250792782	0.0332644167556856
CAT	rs7121182	11	34371918	33958740	35502606	390	3.91018146783464e-66	0.979982231396758	4.34776697565994e-68	0.0108873827746199	0.00913038582860819
CBLIF	rs333947	1	110470764	110303932	111741738	316	8.61174023191462e-09	0.981548154009039	7.39126323431138e-11	0.00841436989749046	0.0100374674078189
CBLIF	rs2488249	1	208000018	206073266	208410365	386	0.00220318640203044	0.977888218065345	2.77405161234816e-05	0.0123051018555989	0.00757575316090246
CBLIF	rs796291	3	12521571	11019666	13070800	445	0.00361337720980123	0.967001932761502	6.71638183071991e-05	0.0179628390777848	0.0113546871326051
CBLIF	rs36016775	3	66838437	66270448	68286915	382	0.0150509630637917	0.96275851089928	0.000192145204673716	0.0122811528209051	0.00971722801134918
CBLIF	rs1388627	3	151045295	150252005	151348731	233	0.045944747479751	0.936817325965113	0.000330499338428548	0.00672873104745982	0.0101786961692475
CBLIF	rs419076	3	169100886	168580961	170964910	601	2.87881172872961e-09	0.969912274253011	6.81058241305274e-11	0.0229386636569476	0.00714905914312417
CBLIF	rs4957070	5	547858	11941	982253	188	6.12114395319408e-09	0.984598527017275	3.85738986827472e-11	0.00619548453222133	0.00920598229078423
CBLIF	rs62389006	5	157227331	156628701	158825699	483	0.0394705127866974	0.934621674130228	0.000618141671989314	0.0146263039160671	0.0106633674950181
CBLIF	rs35418092	5	180224518	179401245	180559934	311	1.40590602623269e-08	0.969792435990209	2.18439734897676e-10	0.015052794216232	0.0151547555160577
CBLIF	rs10484439	6	26309908	25684588	26791234	507	0.00120779682175424	0.976975467871814	1.0958452023915e-05	0.0088512340362387	0.0129545428181695
CBLIF	rs13195040	6	27413924	26791234	28017820	386	0.0016855809935035	0.971692869361838	1.96831850111331e-05	0.0113315653569657	0.0152703011026818
CBLIF	rs67340775	6	28304384	28017820	28917609	527	1.87536177827464e-05	0.973489381866383	2.61828081228073e-07	0.0135784301032969	0.0129131725844558
CBLIF	rs3117143	6	29031142	28917609	29737972	768	6.95721091999079e-07	0.967413305998628	1.40757936769382e-08	0.0195596303503347	0.013026353854151
CBLIF	rs9261290	6	30038647	29737972	30798169	1232	1.22678463720752e-10	0.947067660921572	4.22913336610227e-12	0.0326282580487707	0.0203040809027511
CBLIF	rs3130544	6	31058340	30798169	31571219	1590	1.40560995856067e-11	0.944589388284897	5.52743169888594e-13	0.0371268238961483	0.0182837878043461
CBLIF	rs3131383	6	31704294	31571219	32682665	1258	4.12860449441934e-10	0.945305503656716	1.12272904096426e-11	0.0256775369861915	0.029016958933003
CBLIF	rs953412	6	118440018	117672973	118963116	168	1.53287740950719e-06	0.97143939428643	9.21008124271199e-09	0.00581401377264455	0.0227450498534349
CBLIF	rs1688615	6	119049344	118963116	119963279	106	6.80322003791338e-100	0.973123685907632	4.97286182466284e-102	0.00709333345740017	0.0197829806349714
CBLIF	rs807309	6	119965256	119963279	120512129	60	0	0.986768821238482	0	0.00330322620639642	0.00992795255521078
CBLIF	rs11360492	6	120635424	120512129	121905677	176	2.09234727074639e-16	0.985936108319802	1.3240347519388e-18	0.00623115870433483	0.00783273297586152
CBLIF	rs73203495	8	11580334	11278999	13491776	499	0.0183784449900991	0.947775312750255	0.000387904182558038	0.0199907279646021	0.0134676101124854
CBLIF	rs1045531	8	143763547	143044915	144236882	297	3.78315753757539e-05	0.960076908969821	6.28552683311157e-07	0.0159272397589712	0.0239573911431482
CBLIF	rs7868232	9	136042264	135298843	137041123	571	1.19332777450338e-82	0.968539685806348	2.71901466721432e-84	0.0220589160226862	0.00940139817096441
CBLIF	rs56278466	10	17875857	16551768	18537268	410	1.26204287794464e-11	0.947329430460215	5.14718507583782e-13	0.0386223562352475	0.0140482132914027
CBLIF	rs117739035	11	408174	70856	1213591	322	0.0136299270243636	0.956304033677327	0.000161125613512503	0.0112862896014201	0.0186186240833771
CBLIF	rs1979400	11	27397067	27020462	28481594	210	0.0353558189559556	0.950697264863976	0.000228158482299866	0.00612745666230579	0.00759130103546308
CBLIF	rs112474179	11	59260671	58780550	62223772	625	6.46791154395865e-135	0.964380216205791	1.58395172305644e-136	0.0236050631376136	0.0120147206565779
CBLIF	Affx-13612776	17	17579861	16412343	18856321	324	6.42671934433782e-09	0.971412651654472	8.2985251610272e-11	0.0125273418502867	0.0160599999855353
CBLIF	rs676388	19	49211969	47150083	49282228	539	0.00561096677132856	0.965530672272699	0.000107843649279023	0.0185474458029809	0.0102030715037126
CBLIF	rs707314	19	52997558	52985291	54602363	586	0.000210379865360816	0.960476563019793	3.92099716253766e-06	0.0178796461278005	0.0214294899898835
CBLN4	rs1679067	4	57705095	56547645	58935009	515	3.69542764290096e-20	0.960226076397099	7.99776711419523e-22	0.0207625199320983	0.0190114036708048
CBLN4	rs2298475	11	126278203	124495529	126311321	448	3.7250786643963e-10	0.966810794728567	7.81677968848914e-12	0.0202748370159501	0.0129143678751563
CBLN4	rs215222	12	589655	61108	1080332	278	1.34057960542454e-05	0.861130916582771	4.52618199955418e-07	0.0289643635739293	0.109890861429046
CBLN4	rs4811599	20	53874301	52472550	54055267	361	4.61438191008521e-23	0.953464934619911	5.1485155841556e-25	0.0106023915275048	0.0359326738525877
CBLN4	rs13043568	20	54064657	54055267	56447960	756	3.50410019774374e-63	0.961254113769296	9.36175231366666e-65	0.02566833112549	0.0130775551052036
CBS	rs4835265	4	146821410	146178188	148521874	360	3.87536720642717e-05	0.968153346445677	5.34151149163246e-07	0.0133258080289089	0.0184815577022016
CBS	rs2862954	10	101912064	100668401	102949240	413	0.0157658571853497	0.958687353329701	0.000223126492455694	0.0135560672511239	0.0117675957413696
CBS	rs58542926	19	19379549	18409863	19877472	270	0.0176264429796817	0.960639514764198	0.00013947414437901	0.00758732074222258	0.0140072473695192
CBS	rs2401098	21	44203738	43321529	44506269	448	5.05769225137258e-17	0.970133223485118	7.99193950994714e-19	0.0153150603941832	0.0145517161207017
CBS	rs738409	22	44324727	43714201	44995309	417	1.78077071733989e-19	0.972795511731246	2.37476880031103e-21	0.0129585888841571	0.0142458993845951
CC2D1A	rs1354034	3	56849749	56433908	58157520	278	0.0350719914016698	0.938213498906777	0.000329415794629396	0.00879463641994201	0.0175904574769818
CC2D1A	rs61732721	19	14000196	13471128	14486348	220	7.39540048564121e-05	0.943652767978587	5.28879353200479e-07	0.00669892433352268	0.0495738248036811
CCDC134	rs1354034	3	56849749	56433908	58157520	278	0.045414992915919	0.928053448598549	0.000426563060196621	0.00869939238905284	0.0174056030362821
CCDC134	rs7080386	10	65048306	63341696	65794115	397	1.11995939438598e-06	0.978867148282557	1.36548913914229e-08	0.0119254448072982	0.0092062732958585
CCDC134	rs55906525	22	42121789	40545798	42690819	264	1.24502909597176e-06	0.985405582935523	9.34737339408614e-09	0.00739098149026592	0.00720218119774232
CCDC50	rs75156294	3	191139926	190226608	192343815	447	1.10844669235074e-66	0.894080163731456	1.68539290953473e-68	0.0135020688136992	0.0924177674548377
CCDC50	rs28475641	4	84146727	83372594	84799657	295	3.25050157341909e-22	0.914704036130292	4.37703798934302e-24	0.0122441066634597	0.0730518572062463
CCDC50	rs4917014	7	50305863	49212279	51675323	426	1.08943052520134e-08	0.974247940928617	1.73270588435496e-10	0.0154848479175643	0.0102672000862428
CCDC50	rs12050163	14	106969351	106340359	107289455	86	1.79690754815262e-38	0.980017604033911	7.51562217011892e-41	0.00408305502070587	0.0158993409453794
CCDC80	Affx-35294572	3	112352406	110513771	112815700	388	5.70057617155443e-07	0.965908735472103	1.06880629842587e-08	0.0180939154424402	0.0159967683397771
CCDC80	rs34592089	4	102926923	100678361	103221357	388	2.30050075866215e-13	0.965593572020826	3.97440752076593e-15	0.0166641141915528	0.0177423137873861
CCDC80	rs41265930	6	160964135	160580498	162169565	347	1.42119462327395e-13	0.968267155853305	2.45715537057169e-15	0.0167257179172716	0.0150071262292805
CCDC80	rs10952045	7	7230388	6573858	7808753	246	7.5331478557588e-08	0.981284305938604	7.10486180950439e-10	0.00924547815402671	0.00947013986540535
CCDC80	rs741900	8	134465059	133351145	134570002	356	2.95734474476723e-14	0.980863041326525	3.38178794797298e-16	0.0112084534117923	0.00792850526165478
CCDC80	rs55714927	17	7080316	5741335	7317399	528	2.68344995984856e-19	0.948876298530981	5.58822758747144e-21	0.0197287525771975	0.0313949488918194
CCER2	rs905938	1	154991389	154770404	156336134	244	2.46900081887194e-14	0.978117077174804	3.38954001543622e-16	0.0134195069092632	0.0084634159159094
CCER2	rs4848367	2	111774638	110572433	113921857	448	0.012913283232395	0.96271359492817	0.000173930389132481	0.0129556485460823	0.0112435429042206
CCER2	rs9865771	3	189209242	188856215	190226608	355	0.000243050186116293	0.979535353378144	2.92430779642262e-06	0.0117770373913305	0.00844163473661256
CCER2	rs11731687	4	94745528	94233300	96182189	303	1.05753730490692e-198	0.961487848031829	1.05668395618251e-200	0.00957818607011012	0.0289339658980396
CCER2	rs993862	5	67423766	65911287	67850861	397	0.0616304027692753	0.912380186158772	0.000791495003166914	0.0117038455197283	0.0134940705490571
CCER2	rs76111508	7	129532441	128778387	130422415	270	0.00163019959849637	0.910783024859235	1.36154438822535e-05	0.00752682289237662	0.0800463372060101
CCER2	rs2900199	9	124713775	122260298	124871323	472	4.09153390314686e-18	0.953997517974761	1.64495858295374e-19	0.0383468207394155	0.00765566128582561
CCER2	rs4886240	13	61155411	60854779	61591950	122	1.52554104242919e-17	0.98991096849946	4.07449358269117e-20	0.00263645261698329	0.00745257888355793
CCER2	rs11633181	15	84952974	84260469	86652906	439	1.44984358771758e-05	0.966320196488196	3.81508518637409e-07	0.0254192825292236	0.00824564103818504
CCER2	rs904800	16	88516940	87647350	89041166	444	0.000619319282508232	0.974805453591611	8.70866353882104e-06	0.0136965228644401	0.0108699955979021
CCER2	rs4799053	18	77158019	77149992	78017159	268	0.00010917268924419	0.975543591942102	1.11012831596687e-06	0.0099054263701971	0.0144406988701409
CCER2	rs742134	22	43518275	42690819	43714201	251	0.0245537810605695	0.928756890415755	0.000271792118381531	0.0102444758580388	0.0361730605472552
CCL11	rs12075	1	159175354	158027413	159913049	436	4.18201962300405e-19	0.962526541250055	1.31987195882162e-20	0.0303708464635464	0.00710261228639998
CCL11	rs342515	3	42574808	42540003	45165154	424	4.19586863537884e-117	0.958514464831642	4.55105926438788e-119	0.0103654306798719	0.0311201044884895
CCL11	rs9810934	3	45954352	45165154	46657501	267	2.12602480049723e-13	0.953595490337136	3.99582483196348e-15	0.0178941429299095	0.0285103667327388
CCL11	rs1354034	3	56849749	56433908	58157520	278	0.00569448003341004	0.967229380177139	5.34857471799474e-05	0.00906680444276247	0.0179558495995086
CCL11	rs1265103	6	31100978	30798169	31571219	1590	6.82695226285014e-06	0.928038294348563	2.68463609798979e-07	0.0364587553042951	0.0354958549312686
CCL11	rs11465314	7	75441111	73334603	76458565	333	1.06894777799378e-46	0.975890991616713	1.31540797909025e-48	0.0119968449017944	0.0121121634814959
[truncated: 15,635 more rows]
