# Supplementary material for: Dissecting the genetic and proteomic risk factors for delirium
Source: Nat Aging. 2025 Nov 24;6(1):235–51. doi: 10.1038/s43587-025-01018-6 (PMC12823428; doi:10.1038/s43587-025-01018-6)
Supplement: Supplementary file 6 — cis-pQTLs summary statistics. [file 43587_2025_1018_MOESM6_ESM.csv]

SNP	effect_allele	other_allele	beta.exposure	eaf.exposure	se.exposure	pval.exposure	samplesize.exposure	exposure	F.exposure	beta.outcome	eaf.outcome	se.outcome	pval.outcome	samplesize.outcome	outcome
rs10405462	C	T	-0.0747122	0.297979	0.00878313	1.79514692710316e-17	28544	AZU1	72.357645782579	-0.0217441	0.297165	0.019339	0.260857303119079	360901	delirium_ukb
rs112763660	T	C	-0.113476	0.0903468	0.0140531	6.75927319455146e-16	28457	AZU1	65.2024273550627	-0.0286992	0.0895855	0.0309542	0.353848207558968	360901	delirium_ukb
rs2978916	A	G	-0.0495649	0.306154	0.0086251	9.10625903478433e-09	28533	AZU1	33.0232787602457	-0.00598867	0.308891	0.0191047	0.753926484837862	360901	delirium_ukb
rs4807931	T	C	-0.0746681	0.221708	0.00968106	1.23083546099401e-14	28524	AZU1	59.487316395929	-0.000449674	0.222765	0.0212609	0.983125792379342	360901	delirium_ukb
rs62131329	T	C	0.0523191	0.259044	0.00917167	1.16737395596142e-08	28584	AZU1	32.5404600530569	0.0550951	0.258896	0.0199913	0.00585221132186636	360901	delirium_ukb
rs62132293	G	C	0.077277	0.315495	0.00864007	3.75232113902751e-19	28552	AZU1	79.9955788906544	-0.0108253	0.311246	0.0190616	0.570096008076413	360901	delirium_ukb
rs968557	C	T	-0.0569353	0.475335	0.00798535	1.00392206590702e-12	28543	AZU1	50.8364615943631	-0.0186061	0.476261	0.0176793	0.292604499388223	360901	delirium_ukb
rs13043330	T	C	-0.0556513	0.376187	0.00815046	8.60993752184602e-12	30231	ATRN	46.6215155060653	0.0306094	0.376621	0.0182276	0.0930957810703965	360901	delirium_ukb
rs16988735	G	A	-1.14699	0.054341	0.0173875	1e-200	30143	ATRN	4351.56001048126	-0.00484866	0.0560763	0.0384927	0.899760865726063	360901	delirium_ukb
rs17548962	T	C	0.0990742	0.05555	0.0172475	9.23145166270663e-09	30234	ATRN	32.9965733379099	0.00669624	0.056352	0.0383445	0.86136753669187	360901	delirium_ukb
rs1765885	A	G	0.0510765	0.437811	0.00795908	1.38637270700867e-10	30150	ATRN	41.1828615132145	0.0114795	0.441495	0.01784	0.519919372737582	360901	delirium_ukb
rs1884506	C	T	0.0606802	0.168012	0.0105593	9.10583968571416e-09	30236	ATRN	33.0235493788424	-0.0107452	0.169317	0.0235496	0.648188019980433	360901	delirium_ukb
rs2280091	G	A	0.0746727	0.126003	0.0119059	3.56672807274072e-10	30162	ATRN	39.3368199965495	0.00418689	0.125899	0.026706	0.875420676561761	360901	delirium_ukb
rs2280093	T	C	-0.205674	0.0353694	0.0213146	4.94310686986834e-22	30238	ATRN	93.1117341227441	-0.0160872	0.0359489	0.0474344	0.734500338036265	360901	delirium_ukb
rs2295342	G	A	0.0604511	0.359168	0.00816728	1.34524070514863e-13	30192	ATRN	54.7839731984836	0.00896234	0.359475	0.01841	0.626387381028598	360901	delirium_ukb
rs2295550	A	G	0.100034	0.439407	0.00795364	2.81968114347071e-36	30177	ATRN	158.184312090101	0.0223465	0.438098	0.0177967	0.209243029846286	360901	delirium_ukb
rs235598	C	T	-0.236239	0.278732	0.00882314	6.32411851376202e-158	30158	ATRN	716.897144279109	0.0304717	0.281842	0.0197471	0.122807248190698	360901	delirium_ukb
rs2670305	G	A	0.112064	0.0444157	0.0191419	4.7872929038723e-09	30192	ATRN	34.273791779125	0.0215491	0.0448641	0.0427278	0.614026337807915	360901	delirium_ukb
rs2753978	T	C	0.136413	0.228215	0.00939348	8.77404787956748e-48	30055	ATRN	210.891215545119	0.00671035	0.227023	0.0211106	0.750586933878532	360901	delirium_ukb
rs347464	A	G	0.107493	0.403167	0.00803371	7.88496917745375e-41	30150	ATRN	179.030929415461	-0.0126772	0.400753	0.0180766	0.483113307030357	360901	delirium_ukb
rs35698307	C	A	0.101801	0.0979595	0.0132922	1.87758669891935e-14	30237	ATRN	58.6557177947548	0.0051199	0.0968326	0.0299574	0.864297386970599	360901	delirium_ukb
rs487377	T	C	-0.181964	0.20051	0.00982468	1.39411949403475e-76	30218	ATRN	343.0315948285	-0.0308635	0.200727	0.0220774	0.162123510852384	360901	delirium_ukb
rs6051845	C	T	-0.180183	0.295591	0.00866899	5.9511377099381e-96	30072	ATRN	432.00684002163	0.0245768	0.29746	0.0193796	0.204733541988072	360901	delirium_ukb
rs6076519	G	A	0.101697	0.0800821	0.014518	2.47172414501613e-12	30219	ATRN	49.068490647757	0.016051	0.0791103	0.0328237	0.624835937388995	360901	delirium_ukb
rs6084383	C	T	0.0975227	0.303335	0.0085727	5.5093453916724e-30	30191	ATRN	129.41248637861	0.0033129	0.303111	0.0192888	0.863632346421593	360901	delirium_ukb
rs6107333	G	A	0.0541719	0.204161	0.00970703	2.39574174292751e-08	30187	ATRN	31.1440718422357	-0.0179812	0.203193	0.0219862	0.413446195557362	360901	delirium_ukb
rs625372	T	C	0.0858875	0.365565	0.00821043	1.30767553892022e-25	30074	ATRN	109.427913276675	0.0375157	0.364093	0.0183838	0.0412819306563708	360901	delirium_ukb
rs656635	T	G	-0.0961536	0.469468	0.00793744	8.91045743646113e-34	30132	ATRN	146.747322817888	0.00827399	0.474557	0.0177429	0.640982245192854	360901	delirium_ukb
rs73075037	A	G	-0.112817	0.239908	0.00925432	3.48176936705536e-34	30147	ATRN	148.614118044584	0.00798834	0.242205	0.0206445	0.698795339716741	360901	delirium_ukb
rs7354032	T	C	-0.149828	0.0330059	0.0221201	1.25805607722034e-11	30237	ATRN	45.8787728121358	-0.0119515	0.0333083	0.0492242	0.808162882159759	360901	delirium_ukb
rs77477947	C	T	-0.165589	0.0318393	0.0224866	1.78648757485205e-13	30120	ATRN	54.2269749133375	-0.0186926	0.0317137	0.0506338	0.712000010431996	360901	delirium_ukb
rs79057061	C	T	-0.503096	0.0838083	0.0141677	1e-200	30176	ATRN	1260.96497746965	-0.0221539	0.0858172	0.0315696	0.482836396455158	360901	delirium_ukb
rs8362	A	G	0.0813466	0.296131	0.00866832	6.32994592537893e-21	30213	ATRN	88.0661357984128	-0.00493119	0.294721	0.0194687	0.800045892773069	360901	delirium_ukb
rs857252	G	T	0.0570329	0.369068	0.00817572	3.03948496877011e-12	30195	ATRN	48.6630013759546	-0.0269615	0.371761	0.0183158	0.141012625905486	360901	delirium_ukb
rs9427104	T	C	0.0426163	0.479173	0.00732649	6.00039720377531e-09	30201	ATRN	33.834484167064	-0.0055321	0.480001	0.017711	0.754770643304424	360901	delirium_ukb
rs11087565	C	T	-0.0772386	0.201778	0.00990917	6.45802913532235e-15	30204	ITPA	60.7567071595062	0.0272406	0.204575	0.0219401	0.214388260243995	360901	delirium_ukb
rs112757035	A	G	0.137336	0.0257792	0.0249947	3.91561514839612e-08	30257	ITPA	30.190682526101	0.0239222	0.0258215	0.0557042	0.667596421383388	360901	delirium_ukb
rs116870161	T	G	-1.0266	0.0153581	0.0323659	1e-200	30212	ITPA	1006.06755590947	0.0134979	0.0148296	0.0735173	0.854325953577127	360901	delirium_ukb
rs11697186	T	A	-1.14131	0.0742207	0.0152361	1e-200	30187	ITPA	5611.24997097808	0.0201907	0.0747698	0.033662	0.548634355937495	360901	delirium_ukb
rs118065662	G	A	-0.841334	0.0121927	0.0362518	3.77572190925414e-119	30182	ITPA	538.614113612605	0.0234373	0.0133693	0.0768536	0.760396308803263	360901	delirium_ukb
rs118115935	T	C	0.251378	0.0108056	0.038363	5.65457540687621e-11	30262	ITPA	42.9367738444777	0.127377	0.0105057	0.0867572	0.142048940892461	360901	delirium_ukb
rs147477986	TG	T	-0.443996	0.236374	0.0093606	1e-200	30107	ITPA	2249.83537255226	0.0128656	0.23663	0.0208173	0.536559637595018	360901	delirium_ukb
rs151529	T	C	-0.111159	0.289162	0.00878571	1.08717635911574e-36	30125	ITPA	160.079431941823	0.0389902	0.29176	0.0195257	0.0458405690305732	360901	delirium_ukb
rs16988305	T	C	-0.222144	0.11082	0.0126377	3.6441815078886e-69	30193	ITPA	308.98193741021	0.0423564	0.108848	0.028364	0.135354282172759	360901	delirium_ukb
rs17548962	T	C	0.139209	0.05555	0.0173754	1.13005608974854e-15	30234	ITPA	64.1896495944526	0.00669624	0.056352	0.0383445	0.86136753669187	360901	delirium_ukb
rs1765885	A	G	-0.138105	0.437811	0.00801813	1.75024965210578e-66	30150	ITPA	296.669307468871	0.0114795	0.441495	0.01784	0.519919372737582	360901	delirium_ukb
rs17784288	C	G	0.0765912	0.0994275	0.0133052	8.58934407079635e-09	30218	ITPA	33.1371332079066	-0.0353819	0.099476	0.0295863	0.231741065801889	360901	delirium_ukb
rs1884506	C	T	0.0767181	0.168012	0.0106376	5.51569191260803e-13	30236	ITPA	52.0125762683795	-0.0107452	0.169317	0.0235496	0.648188019980433	360901	delirium_ukb
rs2295342	G	A	-0.0527314	0.359168	0.00822785	1.4657840783967e-10	30192	ITPA	41.0738934862159	0.00896234	0.359475	0.01841	0.626387381028598	360901	delirium_ukb
rs2295550	A	G	0.0822484	0.439407	0.00801264	1.01507936657269e-24	30177	ITPA	105.366767080927	0.0223465	0.438098	0.0177967	0.209243029846286	360901	delirium_ukb
rs2422897	C	A	0.143034	0.122371	0.0121647	6.41652661487407e-32	30244	ITPA	138.253381364424	-0.00196844	0.120547	0.027205	0.942318679099302	360901	delirium_ukb
rs2740210	A	C	-0.0578108	0.33272	0.00846015	8.29850767514423e-12	30186	ITPA	46.6940809764189	0.0261671	0.332823	0.0187946	0.163842286450224	360901	delirium_ukb
rs2753978	T	C	0.129092	0.228215	0.00946314	2.2651658212546e-42	30055	ITPA	186.092182014655	0.00671035	0.227023	0.0211106	0.750586933878532	360901	delirium_ukb
rs2853215	A	G	0.100001	0.282326	0.0088259	9.27470275918873e-30	30185	ITPA	128.378022288981	-0.0069089	0.279212	0.019748	0.726448782095014	360901	delirium_ukb
rs34460295	T	C	0.2719	0.0268527	0.0245483	1.63832477962864e-28	30239	ITPA	122.680509517685	-0.0182796	0.0264962	0.0550158	0.739692133366237	360901	delirium_ukb
rs34924243	T	C	-0.250079	0.0746552	0.0150419	4.55197638148421e-62	30239	ITPA	276.407010514982	0.0524506	0.0738069	0.0338229	0.120963682612894	360901	delirium_ukb
rs35698307	C	A	-0.261179	0.0979595	0.0133908	1.0069316688518e-84	30237	ITPA	380.420105945445	0.0051199	0.0968326	0.0299574	0.864297386970599	360901	delirium_ukb
rs41281886	A	G	0.158886	0.0231982	0.0264317	1.84145029187422e-09	30261	ITPA	36.1344185326575	-0.0213056	0.023034	0.0591034	0.718488795662545	360901	delirium_ukb
rs44707	G	T	0.0528509	0.404754	0.00808209	6.18301072751713e-11	30185	ITPA	42.7619410033536	0.00675318	0.407869	0.0180276	0.707955565084159	360901	delirium_ukb
rs509764	A	G	0.0506374	0.361802	0.00826824	9.10688809460025e-10	30174	ITPA	37.5073730929796	0.0438718	0.36002	0.0184221	0.0172432847477406	360901	delirium_ukb
rs6037501	T	G	0.378323	0.2154	0.00964564	1e-200	30202	ITPA	1538.3791738382	-0.0137804	0.213444	0.0216852	0.525119323643812	360901	delirium_ukb
rs6037506	T	C	0.223695	0.396369	0.0081129	2.36047823318053e-167	30237	ITPA	760.256790832484	-0.0183091	0.398208	0.0180385	0.310105879222775	360901	delirium_ukb
rs6076479	C	T	0.244816	0.01893	0.0292312	5.51569191260801e-17	30243	ITPA	70.1433182098477	-0.0408996	0.0185799	0.0655502	0.532664802057414	360901	delirium_ukb
rs6076519	G	A	0.255942	0.0800821	0.0146257	1.44510698425394e-68	30219	ITPA	306.231454159913	0.016051	0.0791103	0.0328237	0.624835937388995	360901	delirium_ukb
rs6076542	C	T	0.131104	0.0439174	0.0193861	1.35394181140508e-11	30250	ITPA	45.7352426148922	-0.0160458	0.0436962	0.0433453	0.71124462929702	360901	delirium_ukb
rs6084306	A	G	0.0605841	0.158314	0.0108636	2.44968362982508e-08	30250	ITPA	31.1006731065201	-0.0187312	0.159565	0.0241235	0.437471736463903	360901	delirium_ukb
rs6139180	G	A	0.0927902	0.105148	0.0129042	6.44614395604406e-13	30205	ITPA	51.7061320081692	-0.0525227	0.105169	0.0288608	0.0687796560987083	360901	delirium_ukb
rs621624	A	G	0.050495	0.359506	0.00832011	1.28682651221605e-09	30108	ITPA	36.8331292355447	0.0267269	0.362115	0.0184319	0.147048297268039	360901	delirium_ukb
rs633924	C	T	0.0699288	0.306165	0.00868175	7.96709507808651e-16	30139	ITPA	64.878021890012	-0.00286014	0.305325	0.0192133	0.881662156475584	360901	delirium_ukb
rs74338704	C	T	-0.35189	0.0474822	0.018794	3.18419752172613e-78	30106	ITPA	350.570530192033	0.004689	0.0458658	0.0421608	0.911444020277199	360901	delirium_ukb
rs74559361	T	C	0.260224	0.0672669	0.0159092	3.88597497954394e-60	30208	ITPA	267.545723484306	0.00311808	0.0671985	0.0354796	0.929969060321507	360901	delirium_ukb
rs75203092	C	A	0.179832	0.0636092	0.0162895	2.45640515432472e-28	30145	ITPA	121.876069727242	-0.0245528	0.0649666	0.0359925	0.495135425556432	360901	delirium_ukb
rs77675036	T	C	0.186433	0.0217967	0.0271384	6.43279927260852e-12	30234	ITPA	47.1929469418404	-0.0497942	0.0208187	0.0617307	0.419876917309935	360901	delirium_ukb
rs78056728	C	T	0.142683	0.0369892	0.0210392	1.18686138464492e-11	30171	ITPA	45.9923944151518	-0.0599619	0.0365322	0.0472624	0.204547417164413	360901	delirium_ukb
rs78729228	C	A	-0.854767	0.0179751	0.0300525	6.03948629376388e-178	29986	ITPA	808.97347567498	-0.0711063	0.0176032	0.0669795	0.2884117833882	360901	delirium_ukb
rs8114802	G	A	0.131172	0.0344239	0.0217776	1.70910994002445e-09	30197	ITPA	36.2795797262476	-0.0381948	0.0348808	0.0479874	0.426070042986975	360901	delirium_ukb
rs857242	A	C	-0.0938524	0.107923	0.0128029	2.29245067477344e-13	30202	ITPA	53.7370794253822	0.0427153	0.107352	0.0285687	0.134868025693668	360901	delirium_ukb
rs857252	G	T	0.0486841	0.369068	0.0082364	3.40345489970185e-09	30195	ITPA	34.9381119261421	-0.0269615	0.371761	0.0183158	0.141012625905486	360901	delirium_ukb
rs979332	T	C	-0.157745	0.477765	0.00792269	3.30065399528512e-88	30222	ITPA	396.429421381169	0.0101407	0.47705	0.0177564	0.567932863617217	360901	delirium_ukb
rs1000110	T	C	-0.149059	0.294071	0.00821744	1.55883446770441e-73	29952	MATN2	329.035928960146	-0.00464618	0.294212	0.0194082	0.81080085875186	360901	delirium_ukb
rs111481414	C	T	0.143031	0.0530761	0.0174509	2.48084710808892e-16	29957	MATN2	67.1776318984842	-0.0313159	0.052096	0.0396277	0.429380186208067	360901	delirium_ukb
rs113301777	T	G	-0.150924	0.0186509	0.0275011	4.06677364107142e-08	29945	MATN2	30.1173310955726	-0.106726	0.0202411	0.0630692	0.0906045483885827	360901	delirium_ukb
rs117194712	T	C	-0.30691	0.0154155	0.031867	5.91561634175472e-22	29905	MATN2	92.7555100087677	0.147179	0.0161263	0.0704251	0.0366302598921304	360901	delirium_ukb
rs117526033	G	A	-0.213828	0.01159	0.0365795	5.04882130726633e-09	29767	MATN2	34.1706797349743	-0.0463941	0.011294	0.0825716	0.574207684142251	360901	delirium_ukb
rs1454714	G	A	0.121614	0.32259	0.00834791	4.47404141575597e-48	29942	MATN2	212.232372841724	-0.0061296	0.323744	0.0188745	0.745366723491423	360901	delirium_ukb
rs1499767	T	C	0.0435578	0.388195	0.00770438	1.57086911109391e-08	29878	MATN2	31.9636585417512	0.00985352	0.388214	0.0181437	0.587074206801792	360901	delirium_ukb
rs16896340	A	G	0.143638	0.1585	0.0106686	2.55858588690565e-41	29918	MATN2	181.269123241757	-0.00668304	0.159842	0.024149	0.781978837473601	360901	delirium_ukb
rs17755558	C	A	0.189886	0.0423519	0.0194424	1.56602972068605e-22	29916	MATN2	95.3863310482924	0.00771404	0.0422138	0.0437721	0.860111788400831	360901	delirium_ukb
rs2255317	T	C	0.0855303	0.111159	0.0123998	5.28323586766999e-12	29948	MATN2	47.5784872885264	0.0275328	0.111535	0.028114	0.327419092164971	360901	delirium_ukb
rs2282791	G	T	-0.0745786	0.476038	0.00753876	4.47816405843938e-23	29714	MATN2	97.8652743250852	-0.0153295	0.474075	0.0177353	0.387394990098121	360901	delirium_ukb
rs2290473	T	C	-0.264347	0.111146	0.0124155	1.35706296962397e-100	29938	MATN2	453.336141273975	0.0414655	0.11085	0.0281358	0.140544870602793	360901	delirium_ukb
rs2447516	C	T	0.0825978	0.401073	0.00795441	2.9349452222698e-25	29926	MATN2	107.825384434318	0.000870689	0.405503	0.0179873	0.961392876781767	360901	delirium_ukb
rs2514335	A	G	0.0664969	0.410075	0.00793	5.05242644940154e-17	29847	MATN2	70.3163670389871	-0.0158727	0.411787	0.0179578	0.37675844867841	360901	delirium_ukb
rs2685325	C	T	-0.0909507	0.220267	0.00946364	7.21771949668698e-22	29748	MATN2	92.3624978470841	-0.034418	0.218552	0.0213831	0.107487756915025	360901	delirium_ukb
rs34494102	G	A	0.0432485	0.49316	0.00783113	3.33941197349183e-08	29753	MATN2	30.4995359501944	-0.0212126	0.491395	0.0177162	0.231167086801893	360901	delirium_ukb
rs57328787	G	T	-0.279622	0.0170979	0.030142	1.74622418961135e-20	29916	MATN2	86.0594456713528	-0.0988352	0.0176004	0.0681959	0.147258373739924	360901	delirium_ukb
rs62524061	A	G	-0.0476834	0.306922	0.00849458	1.98399238087285e-08	29848	MATN2	31.510159945222	0.013512	0.303738	0.0192142	0.481911178064544	360901	delirium_ukb
rs62578002	A	G	-0.092779	0.100272	0.0125131	1.22011284703193e-13	29834	MATN2	54.975545060093	-0.0535901	0.102337	0.0292493	0.0669237086719395	360901	delirium_ukb
rs6996243	G	A	-0.0980792	0.419256	0.00792627	3.61659601975248e-35	29903	MATN2	153.114424207699	-0.00771549	0.419822	0.0179054	0.66653966672163	360901	delirium_ukb
rs7000118	A	G	-0.130675	0.050654	0.0177983	2.10426290842829e-13	29968	MATN2	53.9048661523623	-0.0869532	0.0490855	0.0408377	0.0332345650947958	360901	delirium_ukb
rs71519661	C	T	0.168387	0.0360424	0.0208377	6.42983754108246e-16	29937	MATN2	65.3006578911891	0.0487318	0.0359337	0.047463	0.304546070321515	360901	delirium_ukb
rs72671588	C	T	0.178955	0.0326236	0.0220349	4.60786768690273e-16	29917	MATN2	65.9577005020048	-0.0625026	0.0326294	0.0500304	0.21155729235253	360901	delirium_ukb
rs72677102	C	G	0.329836	0.0175436	0.0297359	1.36930438839121e-28	29954	MATN2	123.036490529024	0.0808913	0.0163909	0.0698941	0.247133147270377	360901	delirium_ukb
rs73239317	A	G	-0.114217	0.0678664	0.0154665	1.52721436364653e-13	29978	MATN2	54.5352622545402	0.0718988	0.0685465	0.0349665	0.0397612473325878	360901	delirium_ukb
rs74971161	A	G	-0.251101	0.0281161	0.0235795	1.76075933676303e-26	29965	MATN2	113.40382448221	-0.102778	0.0276253	0.0535785	0.0550769649271794	360901	delirium_ukb
rs77553532	A	C	-0.32568	0.0560988	0.0169365	2.09845664049237e-82	29965	MATN2	369.77270119692	0.00408423	0.0561858	0.0385597	0.915646205499858	360901	delirium_ukb
rs7813174	T	G	0.0467831	0.418254	0.00790194	3.21040630759624e-09	29922	MATN2	35.0518171028865	-0.0106115	0.42376	0.0178978	0.553252009462613	360901	delirium_ukb
rs79623125	T	C	0.132086	0.0307151	0.0225974	5.05941145845938e-09	29969	MATN2	34.1661962103829	-0.00389714	0.0313133	0.0506725	0.938696503091996	360901	delirium_ukb
rs939705	C	A	-0.0653541	0.463776	0.0078228	6.58112288238901e-17	29911	MATN2	69.794503547232	0.027926	0.464663	0.0177589	0.115832918802176	360901	delirium_ukb
rs944223	A	G	0.0699985	0.269946	0.00842339	9.56973694587654e-17	29919	MATN2	69.0563547245205	0.0170246	0.270019	0.0199277	0.39292892494089	360901	delirium_ukb
rs1000110	T	C	-0.225877	0.294024	0.00840596	4.78630092322646e-159	29955	TNC	722.053510581017	-0.00464618	0.294212	0.0194082	0.81080085875186	360901	delirium_ukb
rs1000658	C	T	-0.0693629	0.172229	0.0103367	1.94177989440975e-11	29905	TNC	45.028829782611	-0.00158277	0.168972	0.0236032	0.946535920846087	360901	delirium_ukb
rs10817701	T	G	-0.0521506	0.286855	0.00849642	8.35930170256261e-10	29935	TNC	37.6744285568363	-0.0135222	0.286139	0.0196008	0.490269639608833	360901	delirium_ukb
rs10817752	C	T	0.0851524	0.294341	0.00842337	5.03616557436087e-24	29882	TNC	102.193207537754	0.0181778	0.294105	0.0194427	0.349817071692876	360901	delirium_ukb
rs10982476	C	T	-0.0694696	0.192888	0.00973653	9.68277856261251e-13	29950	TNC	50.907431299536	0.00630853	0.194356	0.0223218	0.777470644411285	360901	delirium_ukb
rs10982533	C	T	-0.110257	0.122875	0.0117435	6.06736329588507e-21	29770	TNC	88.1489693419504	-0.0136655	0.123623	0.0268787	0.611162923953196	360901	delirium_ukb
rs11242306	C	G	0.0779257	0.0882009	0.0133943	5.9622474979081e-09	29943	TNC	33.8470934662276	0.0258701	0.0862577	0.0314037	0.410057726981853	360901	delirium_ukb
rs113301777	T	G	-0.20495	0.0186162	0.0281719	3.46497415828929e-13	29947	TNC	52.9253293201429	-0.106726	0.0202411	0.0630692	0.0906045483885827	360901	delirium_ukb
rs114260844	T	C	-0.130825	0.0362432	0.0202049	9.48636869866469e-11	29978	TNC	41.9245177944558	-0.0198946	0.0361789	0.0477328	0.676830622999978	360901	delirium_ukb
rs115976492	C	T	0.191618	0.0146867	0.031865	1.81647740465658e-09	29959	TNC	36.1613603876526	-0.059603	0.0147271	0.0730284	0.414406921057806	360901	delirium_ukb
rs117684074	G	A	0.0793584	0.0925566	0.0132164	1.91893383286423e-09	29825	TNC	36.054498379956	0.0344734	0.0929219	0.0304586	0.257714586459125	360901	delirium_ukb
rs12520112	A	G	-0.0709273	0.305549	0.00820727	5.52331738887285e-18	29933	TNC	74.6843170175178	-0.0137191	0.305228	0.0191883	0.474627611791637	360901	delirium_ukb
rs12684747	G	A	-0.0679643	0.107176	0.0123625	3.84946167342452e-08	29932	TNC	30.2238014281832	-0.0244119	0.106266	0.0287517	0.395846673778302	360901	delirium_ukb
rs13253910	C	T	-0.106196	0.0891534	0.0136839	8.45084234919652e-15	29954	TNC	60.2277354552049	-0.0228596	0.0880643	0.031297	0.465140333583326	360901	delirium_ukb
rs13277790	A	G	-0.125757	0.296446	0.0085191	2.5852348395622e-49	29965	TNC	217.909871529607	-0.0302216	0.294394	0.0193969	0.119218869694957	360901	delirium_ukb
rs1499767	T	C	0.0881881	0.388166	0.00779204	1.07225974025909e-29	29879	TNC	128.090707713657	0.00985352	0.388214	0.0181437	0.587074206801792	360901	delirium_ukb
rs1537734	T	G	0.113944	0.337319	0.00813781	1.5205475297325e-44	29896	TNC	196.050444334472	0.0105179	0.341378	0.0186254	0.572271344623709	360901	delirium_ukb
rs17241442	A	G	-0.0679958	0.120031	0.0118054	8.42519574986144e-09	29888	TNC	33.1743759537751	-0.0221737	0.122559	0.027011	0.411696334202152	360901	delirium_ukb
rs2282791	G	T	-0.162276	0.47577	0.00762587	1.75065270838338e-100	29715	TNC	452.824371700609	-0.0153295	0.474075	0.0177353	0.387394990098121	360901	delirium_ukb
rs2685325	C	T	-0.109565	0.220274	0.00946784	5.69508224127932e-31	29747	TNC	133.918897734767	-0.034418	0.218552	0.0213831	0.107487756915025	360901	delirium_ukb
rs2726961	C	T	0.173609	0.280586	0.00869607	1.13057661965706e-88	29948	TNC	398.564319599905	-0.0184569	0.279539	0.0197301	0.349546533878625	360901	delirium_ukb
rs2726975	C	T	-0.0738523	0.272695	0.00876462	3.57108345808347e-17	29951	TNC	71.0005752442567	-0.00497454	0.275111	0.0198337	0.801959063467555	360901	delirium_ukb
rs34494102	G	A	0.0516715	0.493261	0.0078342	4.23447916169207e-11	29753	TNC	43.5023611184163	-0.0212126	0.491395	0.0177162	0.231167086801893	360901	delirium_ukb
rs34673934	G	T	0.105477	0.218292	0.00926754	5.17964505605035e-30	29914	TNC	129.534841975468	0.0223833	0.21775	0.0214208	0.296052682139241	360901	delirium_ukb
rs3757893	T	C	-0.0730044	0.145877	0.0111195	5.18680594557442e-11	29878	TNC	43.1049904902535	-0.0156862	0.146895	0.0250002	0.530368839187606	360901	delirium_ukb
rs4979485	T	C	0.0619054	0.20222	0.0095072	7.44389091115451e-11	29955	TNC	42.3986284636153	0.0160362	0.201775	0.0220588	0.467242135307573	360901	delirium_ukb
rs555300	T	A	-0.0617872	0.254973	0.00902248	7.48169500511155e-12	29909	TNC	46.8970120673243	-0.0325807	0.25616	0.0202572	0.107757870421429	360901	delirium_ukb
rs61739209	A	G	0.276443	0.0464306	0.0181405	1.94804955329077e-52	29991	TNC	232.22698743143	-0.0325127	0.0458673	0.0420956	0.43990510307942	360901	delirium_ukb
rs62577530	T	C	-0.184622	0.0391182	0.0197772	1.00902052376436e-20	29871	TNC	87.1439601106737	0.0153944	0.0398933	0.0453808	0.734437764469222	360901	delirium_ukb
rs62578002	A	G	-0.175349	0.100184	0.0128165	1.31008658625703e-42	29835	TNC	187.183560207788	-0.0535901	0.102337	0.0292493	0.0669237086719395	360901	delirium_ukb
rs6478166	T	C	-0.0988268	0.134044	0.0112153	1.23168598573635e-18	29882	TNC	77.6475355416738	0.0165552	0.132858	0.026141	0.526534702915249	360901	delirium_ukb
rs7027443	C	G	-0.159792	0.204469	0.00949336	1.42363940381648e-63	29831	TNC	283.315388833164	-0.0108418	0.201754	0.0221224	0.624075308374751	360901	delirium_ukb
rs7047400	A	G	0.0658575	0.112834	0.0120627	4.77221498383021e-08	29951	TNC	29.8072168439563	0.0322081	0.112603	0.0279681	0.249484747647802	360901	delirium_ukb
rs71519661	C	T	0.237191	0.0360399	0.0208408	5.19636920059402e-30	29939	TNC	129.529187228722	0.0487318	0.0359337	0.047463	0.304546070321515	360901	delirium_ukb
rs72755374	T	C	-0.0653956	0.139711	0.0109843	2.62397685505482e-09	29919	TNC	35.4447800794678	-0.0617486	0.138483	0.0256713	0.0161566010049787	360901	delirium_ukb
rs72755402	T	C	0.108092	0.0717576	0.0148356	3.19374325297718e-13	29955	TNC	53.0856176268316	-0.0139879	0.0726226	0.0342053	0.682583836460254	360901	delirium_ukb
rs73239317	A	G	-0.152849	0.0680787	0.0154523	4.52689060877357e-23	29980	TNC	97.8450683775411	0.0718988	0.0685465	0.0349665	0.0397612473325878	360901	delirium_ukb
rs75547184	T	G	0.09993	0.0538567	0.0172694	7.18455708792598e-09	29922	TNC	33.4839956636529	0.0103765	0.0539428	0.0390069	0.790225427331388	360901	delirium_ukb
rs77255027	A	G	-0.137063	0.0390672	0.0195146	2.16222059671188e-12	29974	TNC	49.3311408336183	0.0199059	0.0386325	0.0459446	0.66482600690883	360901	delirium_ukb
rs7850105	T	C	-0.0597836	0.377626	0.00788451	3.39234489541443e-14	29941	TNC	57.4929655096438	0.00126026	0.381251	0.0181734	0.944713888312145	360901	delirium_ukb
rs939705	C	A	-0.115103	0.464129	0.00782637	5.80096172522705e-49	29913	TNC	216.298015338442	0.027926	0.464663	0.0177589	0.115832918802176	360901	delirium_ukb
rs944223	A	G	0.15269	0.270304	0.00861346	2.59836405678771e-70	29920	TNC	314.243213806644	0.0170246	0.270019	0.0199277	0.39292892494089	360901	delirium_ukb
rs1000158	A	G	0.076096	0.223755	0.00967842	3.76703798983909e-15	30015	VSTM2L	61.8179683673889	-0.0102745	0.223078	0.0212321	0.628448942823306	360901	delirium_ukb
rs198495	A	G	-0.103004	0.327291	0.00858819	3.83707245492282e-33	29929	VSTM2L	143.848352570947	-0.00318238	0.331278	0.0187779	0.865423133339501	360901	delirium_ukb
rs4809930	G	T	0.0814514	0.101087	0.0134054	1.23216821061542e-09	29890	VSTM2L	36.9179478726693	0.00353503	0.102868	0.0290784	0.903240494819102	360901	delirium_ukb
rs4811359	C	T	-0.0531527	0.477362	0.00806843	4.46580751293352e-11	29994	VSTM2L	43.3982872025234	0.00306897	0.475139	0.0177032	0.86237111211423	360901	delirium_ukb
rs6067017	C	T	-0.0512945	0.483698	0.00803079	1.68907914602032e-10	29996	VSTM2L	40.7967026003701	0.0199451	0.484101	0.0177103	0.260086613561122	360901	delirium_ukb
rs6067961	A	G	0.0551346	0.362678	0.00840905	5.50554098484795e-11	29926	VSTM2L	42.9887271852965	0.0140693	0.360338	0.0184109	0.444759261054027	360901	delirium_ukb
rs6123167	A	G	-0.0452468	0.4155	0.00818748	3.26986633490617e-08	29923	VSTM2L	30.5404361941893	-0.0403405	0.416394	0.0179581	0.0246802753117006	360901	delirium_ukb
rs73905537	G	T	-0.126802	0.161391	0.0109764	7.1961465632658e-31	29983	VSTM2L	133.454233996868	-0.0205574	0.160455	0.0240713	0.393092719234238	360901	delirium_ukb
rs77832599	T	C	0.0861584	0.0764156	0.0152645	1.65775367746917e-08	29935	VSTM2L	31.8588491961514	-0.0164121	0.0769879	0.033287	0.621979398472953	360901	delirium_ukb
rs10001975	A	G	0.154004	0.134168	0.0102405	4.09166434829044e-51	29929	LRPAP1	226.163063523185	-0.0254738	0.136626	0.0257558	0.322636873123894	360901	delirium_ukb
rs10484567	C	T	0.246273	0.0238325	0.0257474	1.12227683834508e-21	30022	LRPAP1	91.4885704290587	0.0339939	0.0245552	0.056868	0.549994061154317	360901	delirium_ukb
rs116262719	A	G	0.138213	0.0457284	0.0165683	7.30465989520414e-17	30047	LRPAP1	69.5892070859604	-0.00933873	0.0463465	0.0420223	0.824132801615344	360901	delirium_ukb
rs1264420	A	G	-0.0767049	0.32409	0.00838924	6.06038200527065e-20	29984	LRPAP1	83.5989799536423	0.017437	0.328134	0.0188181	0.354127782550252	360901	delirium_ukb
rs2006277	C	A	0.0710099	0.463448	0.0070089	4.00866717627304e-24	29944	LRPAP1	102.645065150544	-0.01506	0.464177	0.0177209	0.395411230483699	360901	delirium_ukb
rs210163	C	T	0.0487353	0.290099	0.00860046	1.45659897497342e-08	30026	LRPAP1	32.1102677509062	0.0217268	0.288949	0.0195142	0.265543698605611	360901	delirium_ukb
rs2228158	C	T	-0.238894	0.0240958	0.0226652	5.64416888175142e-26	30026	LRPAP1	111.094196743198	-0.00383365	0.0233069	0.0585829	0.947823778828327	360901	delirium_ukb
rs2242656	C	T	0.152446	0.195295	0.00987084	8.27179951864135e-54	30011	LRPAP1	238.51947365597	0.0333259	0.197614	0.0221218	0.131945322814919	360901	delirium_ukb
rs4084090	G	A	0.185964	0.0566466	0.01701	8.04822297588501e-28	29993	LRPAP1	119.522352055591	-0.0188631	0.0575892	0.0379733	0.619368337242675	360901	delirium_ukb
rs4690055	A	G	0.0421147	0.473538	0.00693912	1.28573065890062e-09	29967	LRPAP1	36.8348263599108	0.00364845	0.474486	0.0177315	0.836977724995288	360901	delirium_ukb
rs4959079	T	C	0.165253	0.0696213	0.0152883	3.11530089597376e-27	29998	LRPAP1	116.83697718723	-0.0395958	0.0697975	0.0346211	0.25275223232585	360901	delirium_ukb
rs73077112	A	G	-0.074268	0.0932975	0.0120565	7.27360981363163e-10	29974	LRPAP1	37.9455591257938	-0.0313797	0.0950302	0.0302668	0.299843059066141	360901	delirium_ukb
rs73080946	C	T	-0.464128	0.0328978	0.0195715	2.55270130266123e-124	30002	LRPAP1	562.376694180207	0.029713	0.0325311	0.0501914	0.553854897061746	360901	delirium_ukb
rs73195119	T	C	-0.0736062	0.160201	0.00946365	7.38074158420103e-15	30006	LRPAP1	60.4938819510488	-0.00944095	0.15915	0.024188	0.696302573003698	360901	delirium_ukb
rs7699037	T	C	-0.0938252	0.0727118	0.0133615	2.1862508936067e-12	30002	LRPAP1	49.3092691595826	-0.038811	0.0728455	0.0342057	0.256526951416634	360901	delirium_ukb
rs77239670	G	A	-0.139433	0.021763	0.023867	5.15501579140902e-09	30028	LRPAP1	34.1299362457476	-0.0227847	0.0216694	0.0608757	0.708193603771411	360901	delirium_ukb
rs77298395	T	G	-0.119604	0.0283994	0.020908	1.0622335152035e-08	29983	LRPAP1	32.7240031478473	0.0901533	0.0279924	0.0533705	0.0911821860507179	360901	delirium_ukb
rs79295655	A	G	0.137543	0.0200206	0.0247685	2.80549823619217e-08	30044	LRPAP1	30.8373871362257	-0.0684113	0.0213452	0.0611251	0.263054660178011	360901	delirium_ukb
rs9266381	T	C	-0.079915	0.181959	0.0101105	2.69773943244492e-15	30026	LRPAP1	62.4757301703912	-0.0272097	0.181697	0.0229927	0.236647543134957	360901	delirium_ukb
rs10001975	A	G	0.084181	0.134218	0.0114915	2.3795783009564e-13	29981	HGF	53.6629716052865	-0.0254738	0.136626	0.0257558	0.322636873123894	360901	delirium_ukb
rs362285	A	G	0.229493	0.0141912	0.0330977	4.09637776369679e-12	30089	HGF	48.0776527213813	-0.050708	0.015277	0.0720045	0.481286854662937	360901	delirium_ukb
rs5745687	T	C	-0.161321	0.0642427	0.0158936	3.31054884501619e-24	30089	HGF	103.023726157572	-0.00849301	0.0651176	0.0359044	0.813009836316238	360901	delirium_ukb
rs79295655	A	G	0.232294	0.0200027	0.0278061	6.59629393745279e-17	30096	HGF	69.7904219755463	-0.0684113	0.0213452	0.0611251	0.263054660178011	360901	delirium_ukb
rs10001975	A	G	0.0602828	0.134218	0.0104494	7.97443642412681e-09	29981	LRP1	33.2815944236872	-0.0254738	0.136626	0.0257558	0.322636873123894	360901	delirium_ukb
rs117604010	A	G	-0.158218	0.017077	0.0272633	6.50054845704903e-09	30099	LRP1	33.6786702566377	0.00408564	0.0173219	0.0680626	0.952133619036049	360901	delirium_ukb
rs2395031	A	G	0.167928	0.0521986	0.0173226	3.19300795107467e-22	30087	LRP1	93.9766754097026	0.0244958	0.0536103	0.0393338	0.533436833293544	360901	delirium_ukb
rs3093553	G	T	0.109751	0.0637675	0.0158649	4.58564045367465e-12	30078	LRP1	47.8566499611658	-0.0389887	0.0640993	0.0360808	0.279878153509224	360901	delirium_ukb
rs4744122	C	T	-0.0615404	0.4983	0.00709072	3.99208702438807e-18	30001	LRP1	75.3251416613149	-0.00899932	0.495991	0.0177149	0.611447255509421	360901	delirium_ukb
rs73080946	C	T	-0.154548	0.0328908	0.0199728	1.01064818408279e-14	30054	LRP1	59.8754612689985	0.029713	0.0325311	0.0501914	0.553854897061746	360901	delirium_ukb
rs75218485	T	C	-0.138215	0.022555	0.0239634	8.03378120835803e-09	30082	LRP1	33.2669880320281	-0.12374	0.0231019	0.0584998	0.0344104221012372	360901	delirium_ukb
rs9267817	A	G	-0.0557569	0.206969	0.00955613	5.38964300899857e-09	30060	LRP1	34.0434167156012	0.0146208	0.207141	0.0218823	0.504031872542006	360901	delirium_ukb
rs10002171	T	C	0.0559574	0.32361	0.00852965	5.36908154464722e-11	29996	BST1	43.0380546380279	-0.00186603	0.327058	0.0188401	0.921101946353851	360901	delirium_ukb
rs10516285	G	A	-0.113001	0.13872	0.0115461	1.28144508594579e-22	29920	BST1	95.7842150188575	-0.00240744	0.138329	0.0256738	0.925291771372162	360901	delirium_ukb
rs10805347	A	G	0.26647	0.312202	0.00864588	1e-200	29979	BST1	949.900763845746	0.0359969	0.312709	0.0190571	0.0589047069875449	360901	delirium_ukb
rs10939640	A	G	-0.0912934	0.454248	0.00802267	5.29419581017429e-30	29933	BST1	129.49139399625	-0.00597798	0.455642	0.0177753	0.736639495194909	360901	delirium_ukb
rs112500385	A	C	0.175892	0.0443215	0.0193733	1.09496440146674e-19	30008	BST1	82.4299368101291	0.103077	0.044479	0.0427153	0.0158172143468027	360901	delirium_ukb
rs113113885	A	G	0.378453	0.0291174	0.0237427	3.35428530832688e-57	29879	BST1	254.076029753095	-0.00594622	0.0297353	0.0520946	0.909124789453188	360901	delirium_ukb
rs114363199	T	C	-0.526844	0.0117	0.0370861	8.41201425557395e-46	30000	BST1	201.809565241296	-0.0666728	0.0115475	0.0827961	0.420666569622059	360901	delirium_ukb
rs114393448	A	G	0.178817	0.0159491	0.0317115	1.71163043422199e-08	29939	BST1	31.7968456285955	0.0597732	0.0162385	0.0700323	0.393377032645556	360901	delirium_ukb
rs115005971	C	A	0.212028	0.0414829	0.0200304	3.48658293352873e-26	29928	BST1	112.048794746435	0.00800296	0.0432972	0.0433106	0.853401299819995	360901	delirium_ukb
rs115832613	A	G	-0.17322	0.0261852	0.0250512	4.69029328405938e-12	30017	BST1	47.8122300068643	-0.0555323	0.0255112	0.0559944	0.32132091870011	360901	delirium_ukb
rs116626750	T	C	0.241232	0.0292344	0.0238099	4.00128973540699e-24	30016	BST1	102.64899274774	-0.0731856	0.0297796	0.0519848	0.159182748830809	360901	delirium_ukb
rs11724635	C	A	-0.519745	0.454309	0.00805603	1e-200	29973	BST1	4162.34898887169	-0.000649369	0.453094	0.0177546	0.970823990828676	360901	delirium_ukb
rs11728800	T	C	0.220049	0.393704	0.00820206	1.50660706618673e-158	29874	BST1	719.768630029639	-0.0264623	0.391164	0.0181195	0.144172357474047	360901	delirium_ukb
rs11729414	A	G	-0.0672632	0.190019	0.0102046	4.35511873685568e-11	29847	BST1	43.447328504303	0.0209179	0.191737	0.0225	0.352533992934469	360901	delirium_ukb
rs11737782	G	A	-0.158483	0.472802	0.00800169	2.6308737032147e-87	29855	BST1	392.285199637438	-0.0309217	0.47422	0.0176879	0.080432209669882	360901	delirium_ukb
rs12502586	A	G	0.265332	0.104035	0.0130983	3.08602897943609e-91	30009	BST1	410.345235212859	0.0244922	0.10324	0.0290368	0.398955999152501	360901	delirium_ukb
rs13107333	C	A	-0.066984	0.338567	0.00842033	1.79101820374168e-15	29997	BST1	63.2825443231704	-0.0217591	0.33617	0.0187397	0.245592443440873	360901	delirium_ukb
rs13144804	T	C	0.108969	0.0425163	0.019785	3.6361350079898e-08	30012	BST1	30.3342891121252	0.0978176	0.0430797	0.0435397	0.0246638005669486	360901	delirium_ukb
rs13148924	C	G	0.132994	0.0664831	0.0160216	1.03323711949363e-16	29970	BST1	68.905252254715	-0.0157048	0.067301	0.0352297	0.655754077910882	360901	delirium_ukb
rs144439937	G	A	0.243972	0.0114177	0.0376072	8.73574603972152e-11	29866	BST1	42.0860312510607	-0.044424	0.0114283	0.0840983	0.597333676352029	360901	delirium_ukb
rs16891815	C	T	-0.176816	0.149123	0.0112053	4.29140991228366e-56	30002	BST1	248.998164855787	-0.0319899	0.151061	0.0246882	0.195059002960757	360901	delirium_ukb
rs16891867	G	A	-0.91866	0.0365618	0.0211336	1e-200	30045	BST1	1889.56853022693	0.00656494	0.0365807	0.0472928	0.889596570531517	360901	delirium_ukb
rs16891928	T	C	0.190404	0.0207896	0.028032	1.10306219406665e-11	30039	BST1	46.136427925326	-0.0678558	0.0207578	0.0617984	0.272196163689819	360901	delirium_ukb
rs16892135	G	A	0.175377	0.223556	0.00959675	1.31916767264015e-74	29997	BST1	333.96189044587	0.0265177	0.222622	0.0212729	0.21256413999516	360901	delirium_ukb
rs16892441	A	G	-0.578852	0.0353167	0.0215763	1.52054752973245e-158	30000	BST1	719.749103116128	0.0217692	0.0362509	0.0470027	0.64325919070029	360901	delirium_ukb
rs16892537	G	A	-0.182461	0.0480548	0.0186891	1.62330452776546e-22	29997	BST1	95.3154551030859	-0.0197031	0.0499015	0.0405505	0.627045419903753	360901	delirium_ukb
rs17386254	G	A	-0.453016	0.0322134	0.0224921	3.22032719816759e-90	30003	BST1	405.664562351389	0.0768406	0.0319021	0.0502864	0.126497516738741	360901	delirium_ukb
rs17476066	C	T	-0.202678	0.308441	0.00863464	7.76247116628693e-122	29983	BST1	550.965936331404	-0.0133734	0.311502	0.0191027	0.483875908793812	360901	delirium_ukb
rs17497691	A	G	-0.184416	0.0369648	0.0212592	4.14858506934453e-18	29988	BST1	75.2494552799926	-0.00376149	0.0369146	0.0466473	0.935730746759385	360901	delirium_ukb
rs1966374	A	G	0.171791	0.141361	0.0114524	7.29289565791729e-51	30033	BST1	225.013097881924	0.0364391	0.137196	0.0257098	0.156388566930691	360901	delirium_ukb
rs2192354	T	C	-0.174858	0.269359	0.00894509	4.29734281153683e-85	29999	BST1	382.121597163977	-0.0273194	0.269897	0.0199208	0.170249560714382	360901	delirium_ukb
rs2286455	T	C	0.0813415	0.100686	0.0132937	9.42757508527414e-10	30019	BST1	37.439721209496	-0.0188825	0.100974	0.0293765	0.520368501087932	360901	delirium_ukb
rs2286976	T	C	-0.481146	0.0212964	0.0276072	5.03037081084624e-68	30052	BST1	303.744929092161	0.0398091	0.0228969	0.0586749	0.497474701385207	360901	delirium_ukb
rs2531170	G	T	0.16966	0.200774	0.00996856	5.88301559988878e-65	29959	BST1	289.66369808437	0.0216952	0.19865	0.022151	0.327370091661116	360901	delirium_ukb
rs2599459	G	C	0.0461999	0.188068	0.00722473	1.60868125028664e-10	30021	BST1	40.8920448240198	-0.0342627	0.18906	0.0225924	0.12937787092401	360901	delirium_ukb
rs34338125	G	A	-0.211257	0.0155641	0.0322518	5.74380913496318e-11	30005	BST1	42.9056316963123	0.0206079	0.0149307	0.0734642	0.779081694183992	360901	delirium_ukb
rs35258636	A	G	0.346871	0.15397	0.0110221	1e-200	29928	BST1	990.392381385351	0.034068	0.150342	0.0247977	0.169492310506431	360901	delirium_ukb
rs35524577	A	G	0.294672	0.0237937	0.0260894	1.39347762608869e-29	30008	BST1	127.570294689831	0.15166	0.0230243	0.055985	0.00675009678615245	360901	delirium_ukb
rs3796856	A	G	-0.0628557	0.343175	0.00839895	7.22270704312173e-14	29957	BST1	56.0066173111121	0.00889899	0.338532	0.0186969	0.634101820435938	360901	delirium_ukb
rs3796878	T	C	-0.351959	0.16847	0.0106591	1e-200	30035	BST1	1090.29263129576	-0.0275627	0.169596	0.0235733	0.242309253700863	360901	delirium_ukb
rs4498132	G	A	0.198091	0.0824976	0.014515	2.0945946985814e-42	30013	BST1	186.249625625148	0.0125252	0.082839	0.0321283	0.696648971058305	360901	delirium_ukb
rs55803480	A	C	-0.0887557	0.0793461	0.0148062	2.04107987219425e-09	30033	BST1	35.9339768889211	0.0304479	0.0787127	0.0329429	0.355349738349821	360901	delirium_ukb
rs56356114	G	A	-0.357652	0.0218968	0.0273618	4.80728643843969e-39	30050	BST1	170.856689678445	0.0789453	0.0215627	0.0607546	0.19380233264299	360901	delirium_ukb
rs6414767	A	G	0.299655	0.332615	0.00849066	1e-200	29931	BST1	1245.5471050282	-0.00525179	0.337943	0.0186634	0.778407478971816	360901	delirium_ukb
rs67469662	A	G	0.179777	0.193738	0.0100889	5.01302649539812e-71	29989	BST1	317.526972888567	0.0114841	0.194692	0.0223096	0.606719565075782	360901	delirium_ukb
rs6813890	T	C	-0.382012	0.0883657	0.0140512	9.2257142715477e-163	30006	BST1	739.140807495389	-0.0328659	0.0894885	0.0310223	0.289404313577616	360901	delirium_ukb
rs6825026	C	T	0.0557054	0.192662	0.0101531	4.09883088510846e-08	29832	BST1	30.1021327638494	0.0064683	0.193146	0.0224447	0.773202055682414	360901	delirium_ukb
rs6827189	T	C	0.238619	0.0251126	0.0254318	6.42983754108246e-21	29985	BST1	88.0350962868801	-0.0398401	0.0253588	0.0562327	0.478643317543538	360901	delirium_ukb
rs6834109	C	T	-0.173065	0.0280056	0.0242436	9.42974611459901e-13	29994	BST1	50.9593962109249	-0.0917008	0.0278678	0.0536452	0.087377577511802	360901	delirium_ukb
rs71601500	T	C	0.286298	0.0567059	0.0173023	1.68849585948675e-61	29944	BST1	273.797168555379	-0.0193606	0.05692	0.0382192	0.612458970493988	360901	delirium_ukb
rs73226776	A	G	-0.213309	0.0294354	0.0236011	1.5944099649102e-19	29913	BST1	81.6871735566422	0.0390024	0.0302534	0.0514196	0.448144426972433	360901	delirium_ukb
rs73237196	G	C	-1.19057	0.03337	0.0222408	1e-200	30027	BST1	2865.55705879383	0.0599287	0.0325893	0.0496495	0.227418609600263	360901	delirium_ukb
rs74782779	C	T	0.241594	0.0255313	0.0253187	1.39926509278159e-21	30022	BST1	91.0519985844585	-0.123478	0.0252258	0.0561032	0.0277421426153951	360901	delirium_ukb
rs75645553	A	G	0.28767	0.0508311	0.0181554	1.52651121735888e-56	30021	BST1	251.05998770667	-0.0373565	0.0513659	0.0401368	0.351994599226088	360901	delirium_ukb
rs75699360	G	T	0.150242	0.0239656	0.026032	7.85886810334565e-09	30043	BST1	33.3094637683411	-0.0442785	0.0236076	0.0585124	0.449206467047514	360901	delirium_ukb
rs75756771	A	C	-0.156526	0.0241119	0.0261193	2.06333621101422e-09	29923	BST1	35.9128529176334	0.00973013	0.0239345	0.057468	0.86554987900169	360901	delirium_ukb
rs75829321	G	A	0.246933	0.0231403	0.0265528	1.40863994636126e-20	29991	BST1	86.4843681432638	0.0469863	0.0231296	0.0586343	0.422931468186643	360901	delirium_ukb
rs75836515	G	A	-0.187768	0.0408341	0.0201534	1.19701612272542e-20	29877	BST1	86.8053537696965	-0.076475	0.0412592	0.0445036	0.0857235208208406	360901	delirium_ukb
rs76192623	A	G	0.261029	0.0247637	0.0257694	4.09072231621667e-24	30044	BST1	102.605089986454	-0.0801389	0.0252895	0.0564707	0.155863347711858	360901	delirium_ukb
rs76256808	A	T	0.151369	0.0992553	0.0133616	9.46891024650826e-30	29943	BST1	128.338497621168	0.0105797	0.0995758	0.0295235	0.720083732778939	360901	delirium_ukb
rs7663443	C	T	0.279821	0.0119079	0.036729	2.56625613132123e-14	29980	BST1	58.0420041856165	0.101307	0.0117137	0.0817326	0.215161716349615	360901	delirium_ukb
rs767092	A	G	-1.07667	0.144935	0.0113576	1e-200	30017	BST1	8986.53118421129	-0.00663393	0.145108	0.0251068	0.791604036375188	360901	delirium_ukb
rs77148217	C	A	-0.219216	0.0212238	0.0275668	1.83273637693612e-15	30037	BST1	63.2370769668884	-0.113519	0.0221501	0.0599416	0.0582492046812286	360901	delirium_ukb
rs77439179	A	G	0.165513	0.0182127	0.0299089	3.13169890172666e-08	30034	BST1	30.6241003842893	-0.0048928	0.0182128	0.0660781	0.940973948809144	360901	delirium_ukb
rs77989247	C	T	0.225508	0.0203578	0.0283549	1.8201199084601e-15	30013	BST1	63.2510393936562	-0.0303276	0.020169	0.0631248	0.630915213730553	360901	delirium_ukb
rs78022616	A	G	0.157995	0.0331646	0.0221649	1.01718512368322e-12	30032	BST1	50.8106948400747	-0.0972193	0.0333554	0.0492932	0.0485791598893151	360901	delirium_ukb
rs78333351	T	C	0.202554	0.0325018	0.0226071	3.25461783498045e-19	29983	BST1	80.2771484195281	0.0631296	0.0332196	0.0492644	0.200037767957933	360901	delirium_ukb
rs78880775	T	C	-0.0781942	0.0860253	0.0142589	4.16102188517455e-08	29997	BST1	30.0730194406895	-0.0443986	0.0842821	0.0318121	0.162819718667595	360901	delirium_ukb
rs80002244	C	G	0.2281	0.0159651	0.0318644	8.15830617449008e-13	30003	BST1	51.2435348235254	-0.0933573	0.0165932	0.0691175	0.17679012382593	360901	delirium_ukb
rs80092860	C	T	-0.28348	0.0170356	0.0307138	2.71393848764158e-20	29996	BST1	85.1878670259994	0.0157132	0.016578	0.0696001	0.821384304803435	360901	delirium_ukb
rs10002171	T	C	0.0547269	0.323546	0.00794485	5.64416888175142e-12	30209	FGFBP2	47.4493527215244	-0.00186603	0.327058	0.0188401	0.921101946353851	360901	delirium_ukb
rs10034192	T	C	0.160995	0.239372	0.00867456	6.83911647281419e-77	30181	FGFBP2	344.452916468081	-0.0146793	0.245301	0.0204927	0.473794483692071	360901	delirium_ukb
rs114234419	T	C	0.210794	0.0132114	0.0324895	8.69560893254594e-11	30239	FGFBP2	42.0949923098496	0.0573594	0.0125602	0.0798979	0.472813643449983	360901	delirium_ukb
rs114626791	A	C	0.146712	0.0252268	0.0237208	6.2118362673694e-10	30206	FGFBP2	38.2536263395652	0.0593188	0.0262662	0.0552794	0.283238965823836	360901	delirium_ukb
rs12508107	C	A	-0.302396	0.104904	0.0121827	5.21194711105096e-136	30137	FGFBP2	616.119543127701	0.00584041	0.104915	0.0289119	0.839911059779599	360901	delirium_ukb
rs13148924	C	G	0.105706	0.0663453	0.0149341	1.46083107950542e-12	30183	FGFBP2	50.100397086823	-0.0157048	0.067301	0.0352297	0.655754077910882	360901	delirium_ukb
rs1517599	A	G	-0.0965275	0.210025	0.00915418	5.37774245963441e-26	30194	FGFBP2	111.189357637218	-0.0267968	0.213033	0.0216556	0.215935476816811	360901	delirium_ukb
rs16892886	C	T	0.093495	0.0588481	0.0158646	3.78529734375595e-09	29967	FGFBP2	34.7310984276678	-0.0531534	0.0597629	0.0372238	0.153309123253654	360901	delirium_ukb
rs17674853	G	A	-0.0819345	0.311583	0.00811976	6.07015806341045e-24	30207	FGFBP2	101.823314551065	-0.00280186	0.311245	0.0191284	0.883545053827753	360901	delirium_ukb
rs1996417	C	A	-0.0692803	0.214785	0.00902705	1.65729568647721e-14	30193	FGFBP2	58.90169916354	-0.000495328	0.211878	0.0216701	0.981763789660708	360901	delirium_ukb
rs2078622	C	T	-0.0530724	0.441597	0.00747003	1.20559100772954e-12	30110	FGFBP2	50.4769101925493	-0.0231773	0.443843	0.0178066	0.193050086253496	360901	delirium_ukb
rs2531144	T	C	-0.0854366	0.208898	0.00914608	9.51261675037115e-21	30199	FGFBP2	87.2605452674594	0.00987968	0.206746	0.0218402	0.651007512093904	360901	delirium_ukb
rs2531170	G	T	-0.069639	0.200878	0.00928037	6.19441075076781e-14	30170	FGFBP2	56.308566242583	0.0216952	0.19865	0.022151	0.327370091661116	360901	delirium_ukb
rs2532070	A	G	-0.0533842	0.418026	0.00752422	1.29359997945243e-12	30229	FGFBP2	50.3387592756643	0.0143386	0.416502	0.0179357	0.424030406276624	360901	delirium_ukb
rs2532088	C	A	-0.162899	0.0333963	0.0207542	4.19565722338725e-15	30168	FGFBP2	61.6062595865168	-0.126713	0.032925	0.0494421	0.0103812583711914	360901	delirium_ukb
rs2952310	G	A	-0.0584305	0.168866	0.0100229	5.55315761236004e-09	30154	FGFBP2	33.9854019387741	0.0197512	0.169479	0.023577	0.402183269188919	360901	delirium_ukb
rs3130	T	C	-0.20362	0.477043	0.00743089	2.61216135439922e-165	30209	FGFBP2	750.860401451504	-0.0160368	0.476643	0.0176836	0.364472696617748	360901	delirium_ukb
rs3857149	G	C	0.0913673	0.444273	0.00748346	2.77523650813728e-34	30147	FGFBP2	149.065348305043	-0.00286916	0.442069	0.0178298	0.872156456129643	360901	delirium_ukb
rs4698128	C	T	0.665814	0.14381	0.0105978	1e-200	30196	FGFBP2	3947.06616819406	-0.00651609	0.146348	0.0250011	0.794376339100482	360901	delirium_ukb
rs4698432	T	C	-0.252929	0.380064	0.00765985	1e-200	30237	FGFBP2	1090.32689205846	0.03121	0.378475	0.0182102	0.0865505834772647	360901	delirium_ukb
rs56214703	G	A	-0.141353	0.0951763	0.0126945	8.47812860287505e-29	30060	FGFBP2	123.987773267378	0.0317414	0.0956495	0.0300493	0.290826515577498	360901	delirium_ukb
rs56219219	T	C	-0.0795527	0.13112	0.010991	4.55407312683254e-13	30125	FGFBP2	52.3884359019444	0.0108581	0.128859	0.0264512	0.681443730122284	360901	delirium_ukb
rs56413603	T	C	0.149693	0.125083	0.0112527	2.22792209218492e-40	30068	FGFBP2	176.965864949121	0.0111682	0.124214	0.0268753	0.677735133712017	360901	delirium_ukb
rs60040560	T	C	-0.0468523	0.269872	0.00842628	2.69364277485398e-08	30042	FGFBP2	30.9164811942701	-0.00449546	0.270357	0.0198956	0.821238876151277	360901	delirium_ukb
rs6414767	A	G	0.0641158	0.332537	0.00791087	5.28445251775181e-16	30144	FGFBP2	65.6873339428442	-0.00525179	0.337943	0.0186634	0.778407478971816	360901	delirium_ukb
rs67469662	A	G	0.0650458	0.193779	0.00939467	4.40047947835983e-12	30202	FGFBP2	47.9375086680249	0.0114841	0.194692	0.0223096	0.606719565075782	360901	delirium_ukb
rs6849167	C	T	0.497005	0.0241754	0.0242884	4.63660394080559e-93	30258	FGFBP2	418.719997405162	0.0831811	0.0238126	0.0580274	0.151720756679367	360901	delirium_ukb
rs728379	G	A	-0.0472503	0.361095	0.0078225	1.538225476573e-09	30161	FGFBP2	36.4853063261537	-0.00315019	0.364946	0.0183825	0.863933669901081	360901	delirium_ukb
rs73230204	A	G	-0.231653	0.0158218	0.02967	5.82639601623575e-15	30243	FGFBP2	60.9594114168334	0.0904132	0.0153394	0.0726381	0.213239178134365	360901	delirium_ukb
rs73230290	T	C	-0.0659192	0.177087	0.00976483	1.47163463356571e-11	30197	FGFBP2	45.5716215830207	0.00661801	0.175608	0.0232411	0.775832556358444	360901	delirium_ukb
rs75309856	G	T	0.187303	0.0355487	0.0200925	1.141300480214e-20	30198	FGFBP2	86.9003474557892	-0.00950451	0.0365377	0.0470894	0.840041999529728	360901	delirium_ukb
rs76192623	A	G	0.184416	0.0247216	0.0240218	1.62817094344945e-14	30257	FGFBP2	58.9367389639796	-0.0801389	0.0252895	0.0564707	0.155863347711858	360901	delirium_ukb
rs80108231	T	G	0.198983	0.0117151	0.0345678	8.59745675482615e-09	30260	FGFBP2	33.1351138689196	-0.0631286	0.0118329	0.0806202	0.433605717350144	360901	delirium_ukb
rs9968276	A	G	-0.0570523	0.202425	0.00927032	7.54153932504601e-10	30226	FGFBP2	37.8753681584975	-0.029511	0.200854	0.0220531	0.180838126893959	360901	delirium_ukb
rs10002171	T	C	0.0723608	0.323549	0.00731677	4.61317574560381e-23	30048	CD38	97.8065438247122	-0.00186603	0.327058	0.0188401	0.921101946353851	360901	delirium_ukb
rs10034192	T	C	0.0459556	0.239391	0.00798784	8.75729540963363e-09	30022	CD38	33.0992510531921	-0.0146793	0.245301	0.0204927	0.473794483692071	360901	delirium_ukb
rs10516294	C	T	-0.18081	0.448405	0.00692786	3.7411058827206e-150	29993	CD38	681.156157423939	-0.00553135	0.445315	0.0178251	0.756322464285685	360901	delirium_ukb
rs111791674	T	C	0.261265	0.0165991	0.0267294	1.44943919128779e-22	30092	CD38	95.5397383560469	-0.0344075	0.0166888	0.0690644	0.618346632536836	360901	delirium_ukb
rs115005971	C	A	0.111265	0.0414777	0.0171786	9.36052052721456e-11	29980	CD38	41.9509316217348	0.00800296	0.0432972	0.0433106	0.853401299819995	360901	delirium_ukb
rs13148924	C	G	0.0955184	0.0665012	0.0137387	3.58839299329486e-12	30022	CD38	48.3373455682628	-0.0157048	0.067301	0.0352297	0.655754077910882	360901	delirium_ukb
rs16892441	A	G	0.134985	0.0353055	0.0185061	3.00676855697218e-13	30052	CD38	53.2036236302113	0.0217692	0.0362509	0.0470027	0.64325919070029	360901	delirium_ukb
rs17386254	G	A	-0.215081	0.0322575	0.0192769	6.58263841640902e-29	30055	CD38	124.488635047776	0.0768406	0.0319021	0.0502864	0.126497516738741	360901	delirium_ukb
rs17476066	C	T	0.119986	0.308457	0.00740482	4.74241985260247e-59	30035	CD38	262.56216146276	-0.0133734	0.311502	0.0191027	0.483875908793812	360901	delirium_ukb
rs1861050	T	C	0.169128	0.035662	0.0183843	3.59335396755389e-20	30032	CD38	84.6324337129413	0.0141524	0.0354322	0.047928	0.76777682677747	360901	delirium_ukb
rs1966374	A	G	-0.0573695	0.141283	0.00982414	5.2311840477969e-09	30085	CD38	34.101465578363	0.0364391	0.137196	0.0257098	0.156388566930691	360901	delirium_ukb
rs2531170	G	T	0.077264	0.200843	0.00854715	1.57036280433356e-19	30011	CD38	81.7168702017579	0.0216952	0.19865	0.022151	0.327370091661116	360901	delirium_ukb
rs2532070	A	G	0.0803845	0.418036	0.00693036	4.1744570782629e-31	30068	CD38	134.534305130161	0.0143386	0.416502	0.0179357	0.424030406276624	360901	delirium_ukb
rs35258636	A	G	-0.151555	0.153924	0.00945314	7.60326276940182e-58	29979	CD38	257.032688097787	0.034068	0.150342	0.0247977	0.169492310506431	360901	delirium_ukb
rs35524577	A	G	-0.208541	0.023819	0.022363	1.10687862285881e-20	30060	CD38	86.9606497226778	0.15166	0.0230243	0.055985	0.00675009678615245	360901	delirium_ukb
rs35971217	T	C	-0.0654933	0.316363	0.00736028	5.67544605408549e-19	30013	CD38	79.1780998609192	-0.0209116	0.318848	0.018931	0.269322725001313	360901	delirium_ukb
rs3775952	C	T	-0.270735	0.345783	0.0072117	1e-200	30000	CD38	1409.33261847795	0.00261532	0.343324	0.0186326	0.888373714468367	360901	delirium_ukb
rs3796878	T	C	0.243042	0.168412	0.00914296	1.08143395129792e-155	30087	CD38	706.625036988837	-0.0275627	0.169596	0.0235733	0.242309253700863	360901	delirium_ukb
rs4273468	A	G	0.06033	0.166556	0.00918405	5.06523967550881e-11	30086	CD38	43.1517260237058	0.00485115	0.168607	0.023629	0.837333756834188	360901	delirium_ukb
rs56219219	T	C	-0.190234	0.13112	0.010119	7.58577575029176e-79	29965	CD38	353.428109596992	0.0108581	0.128859	0.0264512	0.681443730122284	360901	delirium_ukb
rs67469662	A	G	0.0526711	0.193635	0.0086542	1.15629860048743e-09	30041	CD38	37.041700983006	0.0114841	0.194692	0.0223096	0.606719565075782	360901	delirium_ukb
rs71601500	T	C	-0.313578	0.0567409	0.014835	3.57684400576475e-99	29996	CD38	446.802989650565	-0.0193606	0.05692	0.0382192	0.612458970493988	360901	delirium_ukb
rs73228882	G	A	-0.192732	0.0165784	0.0268433	6.97750248769366e-13	30009	CD38	51.5508518472768	0.117442	0.0162385	0.0692528	0.0899145551580927	360901	delirium_ukb
rs73237196	G	C	-0.264585	0.0333954	0.0190667	8.75386812942666e-44	30079	CD38	192.565894747065	0.0599287	0.0325893	0.0496495	0.227418609600263	360901	delirium_ukb
rs74782779	C	T	-0.164002	0.0255038	0.0217235	4.36817470864913e-14	30074	CD38	56.9952538151268	-0.123478	0.0252258	0.0561032	0.0277421426153951	360901	delirium_ukb
rs75645553	A	G	-0.144391	0.0508596	0.0155665	1.76319359682384e-20	30073	CD38	86.0395829023984	-0.0373565	0.0513659	0.0401368	0.351994599226088	360901	delirium_ukb
rs75836515	G	A	0.157035	0.0408634	0.017278	1.0023052380779e-19	29929	CD38	82.604932067569	-0.076475	0.0412592	0.0445036	0.0857235208208406	360901	delirium_ukb
rs78880775	T	C	0.0784646	0.0859929	0.0122305	1.40375074577969e-10	30049	CD38	41.1584590184224	-0.0443986	0.0842821	0.0318121	0.162819718667595	360901	delirium_ukb
rs10002688	A	G	0.104995	0.280247	0.00882278	1.17760597352081e-32	30036	AREG	141.62056924687	0.0377609	0.279951	0.01973	0.055635244374353	360901	delirium_ukb
rs11732051	C	T	-0.135393	0.086882	0.0141527	1.10509598233153e-21	30035	AREG	91.5195383830225	-0.00456078	0.0868978	0.0313743	0.884421313474739	360901	delirium_ukb
rs1460012	G	A	0.0616254	0.217104	0.00963643	1.60494443044446e-10	30064	AREG	40.8965959207353	0.0356265	0.216063	0.0214817	0.0972232198517248	360901	delirium_ukb
rs1494891	C	T	-0.113876	0.0470296	0.0187247	1.18987132916004e-09	30013	AREG	36.9857705289029	0.077866	0.0476045	0.0415494	0.0609228203108059	360901	delirium_ukb
rs41419245	C	T	0.13366	0.032921	0.0222237	1.80679965931486e-09	30072	AREG	36.1718050799636	-0.00343767	0.0330894	0.0494994	0.944632536189131	360901	delirium_ukb
rs62314942	G	T	0.0910546	0.351692	0.00827955	3.92735355646726e-28	30059	AREG	120.945667398626	0.00427434	0.35144	0.0185812	0.818063846721715	360901	delirium_ukb
rs7435774	G	C	-0.0615277	0.203628	0.00986717	4.50069932182032e-10	30018	AREG	38.8826754437892	0.00332374	0.20406	0.0219032	0.87938651171453	360901	delirium_ukb
rs76079479	C	T	-0.0623553	0.466088	0.00792521	3.60412628649144e-15	30034	AREG	61.9049230832988	0.00800033	0.46574	0.0177613	0.652395564948274	360901	delirium_ukb
rs7778465	C	T	0.0726743	0.132562	0.0115427	3.05203844565065e-10	30069	AREG	39.6412096114144	0.0107114	0.134687	0.0259343	0.679591596569898	360901	delirium_ukb
rs79049384	C	A	0.163044	0.0187892	0.0290786	2.05854326916011e-08	30097	AREG	31.4385607598539	0.0736025	0.0186796	0.0652865	0.259582852206387	360901	delirium_ukb
rs1000278	T	C	0.0493915	0.454751	0.00787059	3.48626182216116e-10	29791	IDI2	39.3812822457319	0.0243781	0.455955	0.017678	0.167890839227285	360901	delirium_ukb
rs1044261	T	C	-0.578601	0.0774512	0.0148484	1e-200	30006	IDI2	1518.44491975362	0.00686155	0.0769186	0.0333313	0.836900832751442	360901	delirium_ukb
rs10794717	G	A	-0.162023	0.217589	0.00956854	2.57454211192645e-64	29974	IDI2	286.722638884052	0.0332528	0.215206	0.0214892	0.121761222548564	360901	delirium_ukb
rs10903380	T	C	-0.186794	0.180358	0.0102486	3.19300795107464e-74	29971	IDI2	332.197804753254	-0.0263045	0.181848	0.0229021	0.250734445070972	360901	delirium_ukb
rs11250243	G	A	0.150622	0.044073	0.0191971	4.29239815970471e-15	29973	IDI2	61.5609857792114	-8.16228e-05	0.0449348	0.0428066	0.998478610936117	360901	delirium_ukb
rs11250254	A	G	0.241642	0.140351	0.0113081	2.60015956316531e-101	29957	IDI2	456.631179424566	-0.0241621	0.137601	0.0256801	0.346761601460081	360901	delirium_ukb
rs11253424	T	C	-0.155745	0.184999	0.0102463	3.53020560376662e-52	29965	IDI2	231.043679001207	-0.0111549	0.18651	0.0227326	0.623638617334762	360901	delirium_ukb
rs11598359	T	C	-0.274444	0.0183506	0.0294759	1.26881995421561e-20	29890	IDI2	86.6908641480164	0.145454	0.0185106	0.0662526	0.0281313128131268	360901	delirium_ukb
rs117174884	T	C	-0.174701	0.0463154	0.0188243	1.68500036778184e-20	29990	IDI2	86.1297349649446	-0.00233594	0.0459752	0.0422678	0.955927157695997	360901	delirium_ukb
rs117828762	A	G	-0.39839	0.0226116	0.0265197	5.23479887009066e-51	30051	IDI2	225.673021455117	-0.0584664	0.0232889	0.0584211	0.316935582234476	360901	delirium_ukb
rs117863612	A	G	-0.0949613	0.0690723	0.0155537	1.02555746456816e-09	30041	IDI2	37.2757050568324	0.0220454	0.0684661	0.0350144	0.528950461034923	360901	delirium_ukb
rs17221435	A	G	-0.0691352	0.110795	0.0125858	3.94893513411885e-08	29920	IDI2	30.174271580008	-0.0298977	0.115022	0.0276639	0.279807918007719	360901	delirium_ukb
rs34407608	T	C	0.157336	0.0999167	0.0131755	7.18455708792598e-33	30020	IDI2	142.600812127794	0.0511523	0.0988761	0.0296108	0.084079476693259	360901	delirium_ukb
rs35657988	G	A	0.11139	0.236382	0.00935289	1.05365880322972e-32	29814	IDI2	141.840663677491	-0.0140608	0.234647	0.0208762	0.500607094445578	360901	delirium_ukb
rs4880486	G	T	0.0587435	0.236681	0.00930916	2.78515904263209e-10	29994	IDI2	39.8197608922106	-0.0075475	0.235876	0.0208155	0.716910597084368	360901	delirium_ukb
rs4880769	A	G	0.134747	0.380063	0.00811198	5.8103193101191e-62	29999	IDI2	275.920816952646	-0.00887367	0.378179	0.0182447	0.626704769665508	360901	delirium_ukb
rs4880807	A	G	-0.115084	0.328725	0.00842208	1.65386478477132e-42	29981	IDI2	186.720143256528	0.00101555	0.325664	0.0189222	0.957198258943524	360901	delirium_ukb
rs4881530	A	G	-0.146976	0.390236	0.00809887	1.3387515911087e-73	29978	IDI2	329.339628817427	-0.00993321	0.391696	0.0180982	0.583106657611403	360901	delirium_ukb
rs497338	T	C	0.0582742	0.281633	0.00877222	3.07255736526745e-11	30000	IDI2	44.1299677968172	0.00386542	0.279593	0.0197105	0.844523813269004	360901	delirium_ukb
rs61840585	C	G	-0.177739	0.0384641	0.0206042	6.33286164452198e-18	29989	IDI2	74.4138802679272	0.0096325	0.0391506	0.0457736	0.833326130202149	360901	delirium_ukb
rs7068703	T	G	0.292575	0.474318	0.00789643	1e-200	30001	IDI2	1372.81762986391	0.00938997	0.469681	0.0177277	0.596334588564699	360901	delirium_ukb
rs7077055	C	G	0.0614043	0.252202	0.00906928	1.28262588418095e-11	29976	IDI2	45.8407747644158	-0.00218863	0.251273	0.0203696	0.914435125645728	360901	delirium_ukb
rs7077992	C	A	0.0553488	0.418636	0.0079759	3.9345946763408e-12	29995	IDI2	48.1567332479401	-0.0127785	0.416075	0.0179619	0.476820589142908	360901	delirium_ukb
rs75406602	G	A	0.176865	0.0153685	0.0317487	2.53600438413551e-08	30029	IDI2	31.0335817419317	-0.135275	0.0148476	0.0724795	0.0619869117636061	360901	delirium_ukb
rs78460526	C	T	0.233587	0.0236253	0.0259281	2.0796966871037e-19	29989	IDI2	81.1626001768516	0.0359972	0.0225976	0.059329	0.544023925684335	360901	delirium_ukb
rs78735077	T	C	0.0929501	0.0755186	0.0149624	5.2239618899912e-10	29986	IDI2	38.5919924340461	-0.00538304	0.0757659	0.0333846	0.871901851706749	360901	delirium_ukb
rs80201061	T	C	0.130914	0.0304599	0.0229849	1.2289380756813e-08	29941	IDI2	32.4404558409807	0.00814537	0.0309295	0.0509212	0.872912273717102	360901	delirium_ukb
rs10030941	G	C	0.109311	0.442313	0.00785075	4.54883307338143e-44	30189	PYDC1	193.867691506867	-0.0275314	0.440672	0.0178012	0.121958759976825	360901	delirium_ukb
rs1043903	G	A	0.0557731	0.372672	0.00801447	3.42609972488138e-12	30170	PYDC1	48.4283813248065	0.00920234	0.372004	0.0182709	0.61450015957329	360901	delirium_ukb
rs111978854	T	C	0.207934	0.038532	0.0202765	1.12486395364678e-24	30001	PYDC1	105.163500145468	-0.0162953	0.0383457	0.0464489	0.725721517469489	360901	delirium_ukb
rs112766425	G	A	-0.211147	0.0568607	0.015515	3.53020560376662e-42	30223	PYDC1	185.210784274239	0.0185648	0.0577568	0.0378937	0.624193152392744	360901	delirium_ukb
rs113209890	T	C	-0.20212	0.104471	0.0126821	3.48257116638653e-57	30214	PYDC1	254.001471414109	0.00069507	0.103549	0.0289168	0.980823177587467	360901	delirium_ukb
rs114204813	G	A	-0.369788	0.0228588	0.0258973	2.9573314374199e-46	30229	PYDC1	203.890340872548	-0.0105323	0.0223953	0.0597914	0.860174968051727	360901	delirium_ukb
rs114360759	A	G	-0.467692	0.0322725	0.0219703	1.48320096718187e-100	30227	PYDC1	453.156181067942	-0.092003	0.0316112	0.0505321	0.0686546567241871	360901	delirium_ukb
rs115157626	G	A	0.144494	0.025991	0.0243675	3.0335419146695e-09	30222	PYDC1	35.1623326312472	-0.059829	0.0255375	0.056104	0.286245059746499	360901	delirium_ukb
rs11574640	T	C	0.110742	0.0563056	0.0156037	1.27320987985297e-12	30219	PYDC1	50.3697205534921	0.0223961	0.0555942	0.0385874	0.561643840014361	360901	delirium_ukb
rs115790635	C	T	-0.18957	0.033094	0.0217146	2.54565766392948e-18	30217	PYDC1	76.214139876834	0.00848815	0.0320725	0.0500024	0.865202966849932	360901	delirium_ukb
rs11640148	T	C	-0.0701763	0.39286	0.00735922	1.48696244486895e-21	30152	PYDC1	90.9321293253588	0.0126698	0.392525	0.0181336	0.484742390235498	360901	delirium_ukb
rs11643752	A	G	0.0438147	0.396412	0.00736621	2.71318870231643e-09	30216	PYDC1	35.3794838919634	-0.0312075	0.393414	0.0181416	0.0853925534033475	360901	delirium_ukb
rs11645653	C	T	0.116989	0.231761	0.00847705	2.52638771013192e-43	30210	PYDC1	190.45859135503	0.022181	0.231831	0.0209398	0.289476291357228	360901	delirium_ukb
rs117451918	T	C	-0.164198	0.024805	0.0230651	1.08817814681639e-12	30256	PYDC1	50.6786505490322	0.0135163	0.0255721	0.056191	0.809910072254689	360901	delirium_ukb
rs12149682	T	C	-0.121488	0.103744	0.0118289	9.57414498751489e-25	30209	PYDC1	105.48192439477	-0.0198278	0.104875	0.0289873	0.493964797564387	360901	delirium_ukb
rs12445568	C	T	-0.101164	0.370536	0.00748136	1.15744403209223e-41	30213	PYDC1	182.848279902203	0.0103208	0.373408	0.0182853	0.57245980724534	360901	delirium_ukb
rs12504112	C	T	-0.262505	0.188429	0.00988854	2.83139199579937e-155	30221	PYDC1	704.710610646552	0.0149041	0.190771	0.0225175	0.508042447994844	360901	delirium_ukb
rs13108630	C	T	0.175054	0.0675631	0.0156058	3.3542853083269e-29	30009	PYDC1	125.826467478808	-0.00574967	0.0667108	0.0354627	0.871201270312686	360901	delirium_ukb
rs13117483	T	C	0.227718	0.259268	0.00889124	1.13501081567233e-144	30185	PYDC1	655.94897107957	-0.0123134	0.259235	0.0201931	0.542004634424067	360901	delirium_ukb
rs13117570	A	C	0.112791	0.133529	0.0113601	3.1232014671492e-23	30222	PYDC1	98.5790402173648	-0.0217443	0.132437	0.0260698	0.404234149768955	360901	delirium_ukb
rs13148464	C	T	0.149626	0.189155	0.0099641	5.72136954652327e-51	30245	PYDC1	225.495550604132	-0.0194945	0.192116	0.022409	0.384332401847443	360901	delirium_ukb
rs139921635	T	G	0.145413	0.0237717	0.0253909	1.02232739827394e-08	30225	PYDC1	32.7982203085492	-0.0927911	0.0237143	0.0581879	0.110783989322134	360901	delirium_ukb
rs1453459	C	T	0.141419	0.147792	0.0109055	1.86594999050224e-38	30225	PYDC1	168.160643153156	0.0204103	0.149222	0.024847	0.411396885951102	360901	delirium_ukb
rs150270324	C	T	-0.185954	0.0133791	0.0337938	3.74222589824548e-08	30159	PYDC1	30.2786836542668	-0.0506893	0.0132419	0.0776054	0.513648471391958	360901	delirium_ukb
rs16847200	A	G	0.154093	0.398828	0.00797668	3.79751938971329e-83	30201	PYDC1	373.182681657476	-0.0219911	0.401057	0.0180011	0.221837519251415	360901	delirium_ukb
rs1715947	C	A	0.17284	0.0216801	0.0266463	8.78820137717167e-11	30212	PYDC1	42.0740858737662	-0.0481789	0.02161	0.0609292	0.429098503584864	360901	delirium_ukb
rs17775066	G	A	0.175202	0.0215427	0.0267626	5.88979257229024e-11	30219	PYDC1	42.8569749158681	0.037402	0.0219271	0.0605763	0.536947716777041	360901	delirium_ukb
rs1988241	A	G	0.174276	0.0304585	0.0225672	1.14051237000724e-14	30205	PYDC1	59.6375524027446	-0.0364979	0.0307231	0.0512517	0.476383817156429	360901	delirium_ukb
rs222017	A	T	0.187127	0.10789	0.0125237	1.76157038313926e-50	30202	PYDC1	223.258292408306	0.0134122	0.109515	0.0284399	0.637213546678863	360901	delirium_ukb
rs222043	A	G	0.181957	0.0717466	0.0151022	1.97742490660662e-33	30099	PYDC1	145.16338972324	0.0300735	0.0715459	0.0343408	0.381173763365902	360901	delirium_ukb
rs2282679	G	T	-0.640618	0.29157	0.00851432	1e-200	30226	PYDC1	5661.06755386282	0.016021	0.290563	0.0194943	0.411172442705589	360901	delirium_ukb
rs28434362	C	T	-0.0395734	0.483681	0.00706948	2.17115085514392e-08	30179	PYDC1	31.3351508192258	0.0301416	0.481379	0.0176614	0.0878901083770756	360901	delirium_ukb
rs28583469	G	T	-0.0762533	0.141443	0.0111471	7.88315380521556e-12	30164	PYDC1	46.7943578875428	-0.00768071	0.138636	0.0256542	0.764639976800428	360901	delirium_ukb
rs3087443	A	G	-0.0545489	0.232954	0.0084737	1.21509434589258e-10	30227	PYDC1	41.4405800765034	-0.00155935	0.234186	0.0208816	0.94047293086957	360901	delirium_ukb
rs34499019	T	C	-0.0631215	0.228396	0.00853392	1.39797691532278e-13	30226	PYDC1	54.7088375366452	-0.015197	0.228971	0.0210651	0.470644513173718	360901	delirium_ukb
rs34956656	C	T	-0.0805243	0.380302	0.00798893	6.80769358693739e-24	30201	PYDC1	101.596017610239	-0.0127789	0.38271	0.0181721	0.481923384275567	360901	delirium_ukb
rs35245074	C	T	-0.136391	0.134395	0.0114419	9.26829823379347e-33	30161	PYDC1	142.093800937141	0.0283342	0.133796	0.0259434	0.274764107435272	360901	delirium_ukb
rs35887244	C	T	-0.194391	0.134952	0.011438	8.90840596400813e-65	30144	PYDC1	288.836533001339	0.0630804	0.134348	0.0260334	0.0153904032818641	360901	delirium_ukb
rs395371	A	G	0.201169	0.325003	0.00831256	2.19280493535049e-129	30212	PYDC1	585.66939242129	-0.0219172	0.326166	0.018835	0.244568770350194	360901	delirium_ukb
rs4547769	A	G	-0.107242	0.346573	0.00818569	3.24115648843844e-39	30073	PYDC1	171.640283230247	0.00788024	0.344179	0.0186343	0.672375685404412	360901	delirium_ukb
rs62318874	A	G	0.186536	0.018725	0.0285672	6.58870404334073e-11	30227	PYDC1	42.6373268524203	0.0290966	0.019177	0.0644455	0.65163589625316	360901	delirium_ukb
rs6985109	G	A	0.0422638	0.459109	0.00707242	2.28870595705345e-09	30227	PYDC1	35.710916628595	-0.0238015	0.458933	0.0177885	0.180889350753929	360901	delirium_ukb
rs7193943	G	A	-0.276232	0.313032	0.00776798	1e-200	30187	PYDC1	1264.5376901541	0.0134794	0.31462	0.0190629	0.479502637117769	360901	delirium_ukb
rs72550862	T	C	-0.216689	0.0128921	0.031835	9.9907938998446e-12	30251	PYDC1	46.3301837126504	0.100114	0.01289	0.0783057	0.201073575204321	360901	delirium_ukb
rs72648080	A	G	-0.233823	0.0145859	0.032601	7.37734340961031e-13	30029	PYDC1	51.441380273594	0.119246	0.0152008	0.0721857	0.0985462267107929	360901	delirium_ukb
rs72653969	A	G	0.15906	0.0406925	0.0196274	5.31985750917065e-16	30239	PYDC1	65.6744447278753	0.0469685	0.0383512	0.0459156	0.30634091132942	360901	delirium_ukb
rs72653976	T	C	0.0898305	0.0819905	0.0141604	2.2418678039296e-10	30223	PYDC1	40.2435784564335	-0.0396659	0.0825683	0.0321472	0.217246105632504	360901	delirium_ukb
rs72789314	A	G	0.0707509	0.154084	0.00994422	1.12098551287531e-12	30214	PYDC1	50.6200406857927	-0.0144711	0.154519	0.0244292	0.553602445604052	360901	delirium_ukb
rs72790535	A	G	0.0907419	0.0518313	0.0161648	1.98234847024983e-08	30252	PYDC1	31.5119345456992	-0.056388	0.052247	0.0398751	0.157328716620015	360901	delirium_ukb
rs72793369	A	G	0.0975506	0.0426809	0.0176602	3.31856248990594e-08	30236	PYDC1	30.5118580080473	0.00256672	0.0423551	0.0438663	0.953340624688159	360901	delirium_ukb
rs74652320	T	G	-0.218288	0.0279844	0.0235441	1.83569278089882e-20	30249	PYDC1	85.9598276752288	0.031846	0.027387	0.0537984	0.553884229693142	360901	delirium_ukb
rs75585721	C	T	-0.13322	0.0359841	0.0192822	4.88202501086705e-12	30180	PYDC1	47.7337651786969	0.070626	0.0363188	0.0473306	0.135651312452356	360901	delirium_ukb
rs75774690	T	C	-0.455816	0.0511642	0.0175848	3.86366977054059e-148	30236	PYDC1	671.899417887736	0.0334505	0.0507812	0.0401662	0.404956151017902	360901	delirium_ukb
rs76070700	T	C	-0.173442	0.0157703	0.0312762	2.93143318546678e-08	30215	PYDC1	30.7525109939137	-0.0570254	0.0158312	0.0705857	0.419154371577608	360901	delirium_ukb
rs76517698	C	A	-0.468146	0.0157402	0.0311524	4.84060895610672e-51	30241	PYDC1	225.828948695734	0.0233133	0.0157758	0.0710534	0.742829256171609	360901	delirium_ukb
rs7665177	C	T	-0.263315	0.0724098	0.014963	2.56448403651775e-69	30210	PYDC1	309.680491636102	0.0277469	0.073394	0.0338467	0.412341455895078	360901	delirium_ukb
rs76750340	G	T	0.1091	0.034215	0.0197428	3.27491475555579e-08	30133	PYDC1	30.5373965775434	-0.0790273	0.0363798	0.0470559	0.0930679183162654	360901	delirium_ukb
rs76803094	T	C	0.203975	0.0222916	0.0261701	6.48037294192291e-15	30258	PYDC1	60.7495575594223	-0.0534721	0.0214283	0.0610471	0.381076352777054	360901	delirium_ukb
rs7680649	T	G	0.0671056	0.244597	0.00906296	1.31764979865722e-13	30123	PYDC1	54.8248435687138	0.0346967	0.245933	0.0205213	0.0908824445189481	360901	delirium_ukb
rs77431995	A	G	-0.3395	0.0421314	0.019215	7.32655813479649e-70	30215	PYDC1	312.175473870359	-0.0355587	0.0438777	0.0429732	0.407974482305073	360901	delirium_ukb
rs77503088	A	T	-0.134554	0.0563854	0.0155912	6.12632454443863e-18	30194	PYDC1	74.4790520910764	0.00208981	0.0574645	0.037842	0.955959294349075	360901	delirium_ukb
rs77942844	C	T	0.0928955	0.0566986	0.0167198	2.76006938582006e-08	30230	PYDC1	30.8693295321877	-0.00550807	0.0563908	0.0384352	0.886046878667605	360901	delirium_ukb
rs78382251	A	G	-0.105343	0.12476	0.0108692	3.26512641201957e-22	30210	PYDC1	93.9325698637847	0.00860609	0.125721	0.0267261	0.747444585151884	360901	delirium_ukb
rs79484159	C	T	-0.116556	0.062266	0.0160992	4.48952092413567e-13	30185	PYDC1	52.415614091559	0.0224062	0.0598114	0.0371605	0.546537542924326	360901	delirium_ukb
rs79777036	T	C	0.15507	0.0216033	0.0267246	6.53250874823158e-09	30250	PYDC1	33.6692270634893	-0.0487339	0.0214269	0.0611844	0.425735631968253	360901	delirium_ukb
rs80157007	C	T	-0.129208	0.037714	0.0188458	7.07945784384137e-12	30201	PYDC1	47.0056056185994	0.0671035	0.0376848	0.0464198	0.148295509342021	360901	delirium_ukb
rs8112211	T	C	-0.0597044	0.244753	0.00816996	2.71581385758833e-13	30255	PYDC1	53.4038805740753	-0.0245299	0.243874	0.0205958	0.233647425495077	360901	delirium_ukb
rs980363	G	A	0.0640648	0.260209	0.00889342	5.86408153276477e-13	30168	PYDC1	51.8921116523614	0.0228528	0.25933	0.0201661	0.257117123042211	360901	delirium_ukb
rs9989432	T	C	0.140286	0.156312	0.00990352	1.50314196609002e-45	30228	PYDC1	200.654774764056	-0.0465142	0.155655	0.0243251	0.0558521634111476	360901	delirium_ukb
rs10030941	G	C	-0.197894	0.442313	0.00813042	7.41310241300925e-131	30189	GC	592.433068533973	-0.0275314	0.440672	0.0178012	0.121958759976825	360901	delirium_ukb
rs1043218	A	G	0.0944629	0.220765	0.00972822	2.72834948479012e-22	30161	GC	94.2878605811531	0.0185595	0.218286	0.0214192	0.386221103172485	360901	delirium_ukb
rs1043903	G	A	-0.0641657	0.372672	0.00829997	1.06856267459996e-14	30170	GC	59.7658124518916	0.00920234	0.372004	0.0182709	0.61450015957329	360901	delirium_ukb
rs1062677	C	A	-0.0890225	0.21425	0.00980136	1.05949765544345e-19	30224	GC	82.4948601694589	0.0322017	0.214512	0.0215187	0.13453584164837	360901	delirium_ukb
rs10938135	A	G	-0.080563	0.166099	0.0108385	1.06145112090524e-13	30220	GC	55.2500781003386	0.000552909	0.167072	0.0236787	0.981370705749783	360901	delirium_ukb
rs111633684	A	G	0.0704483	0.140602	0.0114912	8.75406969700989e-10	30181	GC	37.5846290454073	-0.0181319	0.140027	0.0255065	0.477163263251777	360901	delirium_ukb
rs111978854	T	C	-0.357495	0.038532	0.0209989	5.41003406863463e-65	30001	GC	289.832346777152	-0.0162953	0.0383457	0.0464489	0.725721517469489	360901	delirium_ukb
rs112255470	G	C	0.162115	0.0836039	0.0145002	5.09800198225605e-29	30178	GC	124.996662256167	-0.0119376	0.0829951	0.0321281	0.710218531471542	360901	delirium_ukb
rs113209890	T	C	0.339069	0.104471	0.0131338	5.78096047405719e-147	30214	GC	666.492664119128	0.00069507	0.103549	0.0289168	0.980823177587467	360901	delirium_ukb
rs114079292	A	G	0.132852	0.0294596	0.0238894	2.68034069372966e-08	30143	GC	30.9261393978556	-0.0484819	0.029006	0.0536805	0.366442637204985	360901	delirium_ukb
rs114204813	G	A	0.638178	0.0228588	0.0268199	3.76703798983903e-125	30229	GC	566.199326984392	-0.0105323	0.0223953	0.0597914	0.860174968051727	360901	delirium_ukb
rs114323563	T	C	-0.303106	0.0127908	0.0357953	2.50149707846009e-17	30178	GC	71.7029549097	-0.0411231	0.0133181	0.0762431	0.589631938705439	360901	delirium_ukb
rs114334772	T	G	0.36939	0.0108595	0.0387494	1.53108746168203e-21	30250	GC	90.8741379161363	0.0526045	0.0115821	0.0825241	0.523835588112992	360901	delirium_ukb
rs114360759	A	G	0.841911	0.0322725	0.022753	1e-200	30227	GC	1369.16262074784	-0.092003	0.0316112	0.0505321	0.0686546567241871	360901	delirium_ukb
rs114795365	T	C	-0.34317	0.0260028	0.0254302	1.68306155570167e-41	30189	GC	182.103829133116	-0.0227704	0.027944	0.0535316	0.670571358705869	360901	delirium_ukb
rs115157626	G	A	-0.309686	0.025991	0.0252355	1.28321669125703e-34	30222	GC	150.598039167835	-0.059829	0.0255375	0.056104	0.286245059746499	360901	delirium_ukb
rs115680528	A	C	0.146415	0.0301406	0.0236348	5.83176479731643e-10	30225	GC	38.3766693609824	0.09101	0.0299694	0.051949	0.079788444784295	360901	delirium_ukb
rs115790635	C	T	0.366132	0.033094	0.0224882	1.34462134153448e-59	30217	GC	265.073300617919	0.00848815	0.0320725	0.0500024	0.865202966849932	360901	delirium_ukb
rs11737056	T	C	-0.0514125	0.42072	0.00815424	2.88190725288244e-10	30102	GC	39.7530509801078	-0.0071864	0.420487	0.0178814	0.687763303878876	360901	delirium_ukb
rs11941079	G	A	-0.082632	0.0873349	0.0142308	6.37646529048603e-09	29988	GC	33.7161438907614	-0.00414921	0.0852339	0.0316192	0.895597762712792	360901	delirium_ukb
rs12504112	C	T	0.455946	0.188429	0.0102408	1e-200	30221	GC	1982.25284973782	0.0149041	0.190771	0.0225175	0.508042447994844	360901	delirium_ukb
rs12508636	G	A	-0.0490433	0.328328	0.00858449	1.10996682841131e-08	30168	GC	32.6385135872445	0.00715574	0.326116	0.018836	0.704021626128351	360901	delirium_ukb
rs13101277	C	T	0.0610614	0.420721	0.00816416	7.47652861790717e-14	30115	GC	55.9384592582511	0.0195514	0.421204	0.0179049	0.274852695196467	360901	delirium_ukb
rs13108630	C	T	-0.305497	0.0675631	0.0161617	1.08842873794359e-79	30009	GC	357.305595720301	-0.00574967	0.0667108	0.0354627	0.871201270312686	360901	delirium_ukb
rs13117483	T	C	-0.382933	0.259268	0.00920798	1e-200	30185	GC	1729.4852148113	-0.0123134	0.259235	0.0201931	0.542004634424067	360901	delirium_ukb
rs13117570	A	C	-0.217217	0.133529	0.0117647	4.06817849752188e-76	30222	GC	340.899142167082	-0.0217443	0.132437	0.0260698	0.404234149768955	360901	delirium_ukb
rs13148464	C	T	-0.3035	0.189155	0.0103191	3.89941986676551e-190	30245	GC	865.035137161505	-0.0194945	0.192116	0.022409	0.384332401847443	360901	delirium_ukb
rs139921635	T	G	-0.211287	0.0237717	0.0262954	9.34759741921967e-16	30225	GC	64.5633401503889	-0.0927911	0.0237143	0.0581879	0.110783989322134	360901	delirium_ukb
rs1453459	C	T	-0.248227	0.147792	0.011294	4.61317574560381e-107	30225	GC	483.061549729247	0.0204103	0.149222	0.024847	0.411396885951102	360901	delirium_ukb
rs1481667	T	C	-0.0548591	0.294807	0.00886612	6.11251587426128e-10	30196	GC	38.2851318241558	0.0216884	0.301004	0.0192812	0.260653763527876	360901	delirium_ukb
rs150270324	C	T	0.411617	0.0133791	0.0349977	6.18158720057992e-32	30159	GC	138.327203785354	-0.0506893	0.0132419	0.0776054	0.513648471391958	360901	delirium_ukb
rs16845785	T	C	-0.0938934	0.0595466	0.0169548	3.06175192805518e-08	30262	GC	30.6679530030463	-0.0138762	0.0595219	0.0372713	0.709667636129315	360901	delirium_ukb
rs16845938	C	A	-0.118671	0.0488248	0.0185106	1.44580592440205e-10	30251	GC	41.1006047210065	0.0167041	0.0498516	0.0404717	0.679801314464349	360901	delirium_ukb
rs16846393	G	A	0.149964	0.031949	0.0227947	4.74023639035034e-11	30220	GC	43.2818952921394	-0.0376915	0.0320448	0.0501627	0.452420213130545	360901	delirium_ukb
rs16847200	A	G	-0.308266	0.398828	0.00826084	1e-200	30201	GC	1392.52446209421	-0.0219911	0.401057	0.0180011	0.221837519251415	360901	delirium_ukb
rs1715947	C	A	-0.346473	0.0216801	0.0275955	3.71278670275638e-36	30212	GC	157.638487104885	-0.0481789	0.02161	0.0609292	0.429098503584864	360901	delirium_ukb
rs17775066	G	A	-0.271761	0.0215427	0.027716	1.06905487922266e-22	30219	GC	96.142001379693	0.037402	0.0219271	0.0605763	0.536947716777041	360901	delirium_ukb
rs185542850	A	C	-0.239432	0.0139592	0.0341256	2.2798170642803e-12	30231	GC	49.2270481631846	-0.00537841	0.0143017	0.0742585	0.942261181976516	360901	delirium_ukb
rs1988241	A	G	-0.315082	0.0304585	0.0233711	2.00539533342982e-41	30205	GC	181.756051600626	-0.0364979	0.0307231	0.0512517	0.476383817156429	360901	delirium_ukb
rs2101639	A	G	0.23636	0.0806575	0.0148472	4.64408328941046e-57	30115	GC	253.430479392222	-0.00665417	0.0791353	0.0327568	0.839026735890518	360901	delirium_ukb
rs222017	A	T	-0.373521	0.10789	0.0129699	2.2029264630534e-182	30202	GC	829.38617532331	0.0134122	0.109515	0.0284399	0.637213546678863	360901	delirium_ukb
rs222043	A	G	-0.239792	0.0717466	0.0156402	4.68705446301806e-53	30099	GC	235.06327101951	0.0300735	0.0715459	0.0343408	0.381173763365902	360901	delirium_ukb
rs2282679	G	T	1.13446	0.29157	0.00881763	1e-200	30226	GC	16552.9206357734	0.016021	0.290563	0.0194943	0.411172442705589	360901	delirium_ukb
rs28583469	G	T	0.138576	0.141443	0.0115442	3.38610171713031e-33	30164	GC	144.094816455157	-0.00768071	0.138636	0.0256542	0.764639976800428	360901	delirium_ukb
rs34956656	C	T	0.120147	0.380302	0.00827354	8.81860722821752e-48	30201	GC	210.883752336513	-0.0127789	0.38271	0.0181721	0.481923384275567	360901	delirium_ukb
rs35245074	C	T	0.222028	0.134395	0.0118495	2.45470891568503e-78	30161	GC	351.087561351138	0.0283342	0.133796	0.0259434	0.274764107435272	360901	delirium_ukb
rs35798996	G	A	-0.0575558	0.224048	0.0096568	2.52034503659227e-09	30210	GC	35.5231701275318	-0.00150736	0.225728	0.0211816	0.94326777972633	360901	delirium_ukb
rs35887244	C	T	0.373788	0.134952	0.0118454	1e-200	30144	GC	995.752139237689	0.0630804	0.134348	0.0260334	0.0153904032818641	360901	delirium_ukb
rs395371	A	G	-0.376448	0.325003	0.00860869	1e-200	30212	GC	1912.21116715168	-0.0219172	0.326166	0.018835	0.244568770350194	360901	delirium_ukb
rs4547769	A	G	0.21148	0.346573	0.00847729	2.31739464996853e-137	30073	GC	622.335425215073	0.00788024	0.344179	0.0186343	0.672375685404412	360901	delirium_ukb
rs4597791	A	G	-0.0753192	0.131559	0.0118357	1.96888341188076e-10	30169	GC	40.4970604151144	0.0100831	0.131997	0.0262159	0.700519130587027	360901	delirium_ukb
rs4694629	G	A	-0.0497302	0.409736	0.00819903	1.31646706948112e-09	30073	GC	36.7887863390618	0.0144673	0.409157	0.0180066	0.421716894755316	360901	delirium_ukb
rs60724712	T	C	0.134181	0.100767	0.013279	5.26017266390706e-24	30233	GC	102.106010229882	-0.0174839	0.100471	0.0294918	0.553290228077512	360901	delirium_ukb
rs62318874	A	G	-0.249189	0.018725	0.0295848	3.67366880110304e-17	30227	GC	70.944782097608	0.0290966	0.019177	0.0644455	0.65163589625316	360901	delirium_ukb
rs700514	C	A	0.295927	0.0522813	0.0180976	4.22571302424426e-60	30202	GC	267.378949580406	0.0468075	0.052139	0.0398068	0.239648657258152	360901	delirium_ukb
rs71599993	C	G	0.126546	0.0724333	0.0154878	3.06478490537003e-16	30214	GC	66.7601618006682	-0.0228976	0.0713797	0.0343321	0.504807734028172	360901	delirium_ukb
rs72648080	A	G	0.402806	0.0145859	0.0337624	8.19596320481851e-33	30029	GC	142.339435844904	0.119246	0.0152008	0.0721857	0.0985462267107929	360901	delirium_ukb
rs72650350	T	G	-0.146893	0.0339104	0.0219806	2.34314950659407e-11	30212	GC	44.6604520712402	-0.0549556	0.0357383	0.0474138	0.246430240000391	360901	delirium_ukb
rs72653969	A	G	-0.247752	0.0406925	0.0203266	3.57766769936113e-34	30239	GC	148.56101442653	0.0469685	0.0383512	0.0459156	0.30634091132942	360901	delirium_ukb
rs72653976	T	C	-0.190218	0.0819905	0.0146648	1.78566505632675e-38	30223	GC	168.248396306524	-0.0396659	0.0825683	0.0321472	0.217246105632504	360901	delirium_ukb
rs74652320	T	G	0.367066	0.0279844	0.0243828	3.23444670851446e-51	30249	GC	226.63196572822	0.031846	0.027387	0.0537984	0.553884229693142	360901	delirium_ukb
rs75774690	T	C	0.839352	0.0511642	0.0182114	1e-200	30236	GC	2124.2302658131	0.0334505	0.0507812	0.0401662	0.404956151017902	360901	delirium_ukb
rs76070700	T	C	0.268563	0.0157703	0.0323905	1.11892248195524e-16	30215	GC	68.747522995439	-0.0570254	0.0158312	0.0705857	0.419154371577608	360901	delirium_ukb
rs76304910	C	A	-0.137593	0.0261299	0.0251764	4.62551400245822e-08	30157	GC	29.8679502842853	0.0383761	0.0251911	0.056277	0.495292783175916	360901	delirium_ukb
rs76517698	C	A	0.817976	0.0157402	0.0322621	8.10961057853825e-142	30241	GC	642.829585826873	0.0233133	0.0157758	0.0710534	0.742829256171609	360901	delirium_ukb
rs7665177	C	T	0.503898	0.0724098	0.0154961	1e-200	30210	GC	1057.40278175741	0.0277469	0.073394	0.0338467	0.412341455895078	360901	delirium_ukb
rs76803094	T	C	-0.414655	0.0222916	0.0271023	7.68599327261757e-53	30258	GC	234.078495066148	-0.0534721	0.0214283	0.0610471	0.381076352777054	360901	delirium_ukb
rs7680649	T	G	-0.10121	0.244597	0.00938582	4.12667246322937e-27	30123	GC	116.279299686167	0.0346967	0.245933	0.0205213	0.0908824445189481	360901	delirium_ukb
rs77431995	A	G	0.552288	0.0421314	0.0198994	1.5559656316051e-169	30215	GC	770.284662166183	-0.0355587	0.0438777	0.0429732	0.407974482305073	360901	delirium_ukb
rs77671828	T	C	-0.314995	0.0184401	0.0299714	7.78215721203165e-26	30233	GC	110.457004327795	0.0536438	0.0194222	0.063606	0.39901847089243	360901	delirium_ukb
rs77942844	C	T	-0.098883	0.0566986	0.0173154	1.1252266253954e-08	30230	GC	32.612058356609	-0.00550807	0.0563908	0.0384352	0.886046878667605	360901	delirium_ukb
rs788911	T	G	0.0543005	0.322239	0.00858019	2.47411567040632e-10	30195	GC	40.0510445549971	-0.0350608	0.31832	0.019	0.0649935112205316	360901	delirium_ukb
rs79190329	C	A	-0.108169	0.117053	0.0125497	6.7359677622294e-18	30200	GC	74.2914681930081	0.0131377	0.116851	0.0275997	0.63406677964258	360901	delirium_ukb
rs79484159	C	T	0.230951	0.062266	0.0166727	1.23566287879274e-43	30185	GC	191.87916618267	0.0224062	0.0598114	0.0371605	0.546537542924326	360901	delirium_ukb
rs79614727	T	G	0.208551	0.0772111	0.0151085	2.42437613352507e-43	30177	GC	190.5381110544	0.0156047	0.0776196	0.0330679	0.636999365873865	360901	delirium_ukb
rs79777036	T	C	-0.288296	0.0216033	0.0276766	2.08257187991301e-25	30250	GC	108.505501694149	-0.0487339	0.0214269	0.0611844	0.425735631968253	360901	delirium_ukb
rs80067728	G	A	-0.336643	0.0115205	0.03779	5.18441788307824e-19	30207	GC	79.3570276771515	-0.00456724	0.0123635	0.0798364	0.954379934784245	360901	delirium_ukb
rs80101718	A	G	-0.125407	0.0313978	0.0230034	4.98976393843359e-08	30225	GC	29.7207315368922	0.0246936	0.0310916	0.0508862	0.62748305165744	360901	delirium_ukb
rs980363	G	A	-0.0864301	0.260209	0.00921025	6.34453795775712e-21	30168	GC	88.0617260455189	0.0228528	0.25933	0.0201661	0.257117123042211	360901	delirium_ukb
rs9998874	G	T	-0.102882	0.065903	0.0161618	1.94365867037631e-10	30249	GC	40.5227901173456	0.00687912	0.0652159	0.0356259	0.846885700595934	360901	delirium_ukb
rs10002991	G	A	0.0446364	0.433153	0.00796406	2.08578720977853e-08	29777	NAAA	31.4129899225177	-0.0252517	0.431584	0.0178877	0.158044359221361	360901	delirium_ukb
rs10518142	T	G	-0.529575	0.283308	0.00874163	1e-200	29805	NAAA	3670.0341782209	0.021299	0.286559	0.0195787	0.276654666425367	360901	delirium_ukb
rs113327606	C	T	0.247785	0.0126654	0.03518	1.8762901558379e-12	29845	NAAA	49.6087580003562	-0.161721	0.0124258	0.0797435	0.0425588613480949	360901	delirium_ukb
rs114094350	C	T	0.435212	0.0548991	0.0171877	1.86637969083461e-141	29791	NAAA	641.159665429254	-0.0195926	0.0550428	0.0387762	0.61336642571	360901	delirium_ukb
rs114494889	T	C	0.426102	0.0437849	0.0192376	1.05681750921366e-108	29702	NAAA	490.597538160068	0.0681225	0.0445565	0.0426702	0.110379646787894	360901	delirium_ukb
rs114557779	G	C	0.331367	0.0298913	0.0229181	2.20851320343481e-47	29808	NAAA	209.055352670847	0.123525	0.0300858	0.0514416	0.0163387941049566	360901	delirium_ukb
rs115542969	G	A	-0.275911	0.0153354	0.0320927	8.16018491019736e-18	29833	NAAA	73.9137978305966	-0.0112199	0.0153422	0.0717924	0.875810404012134	360901	delirium_ukb
rs115671087	A	G	-0.194197	0.0376852	0.0206848	6.09256259749657e-21	29826	NAAA	88.1418945041197	0.0218704	0.03761	0.0464542	0.637787495225857	360901	delirium_ukb
rs115758210	C	G	-0.229158	0.0214392	0.0273013	4.71194269420277e-17	29642	NAAA	70.4536328758897	0.15509	0.0210099	0.0590823	0.00866562716976714	360901	delirium_ukb
rs115777572	C	G	0.187754	0.0361141	0.0209712	3.46178426837559e-19	29836	NAAA	80.1552240159199	0.0813631	0.0372387	0.0465247	0.0803230146746332	360901	delirium_ukb
rs12508223	G	A	-0.136336	0.49222	0.00793225	3.29154653947064e-66	29754	NAAA	295.412119904418	-0.00571542	0.490518	0.0176993	0.746758199653052	360901	delirium_ukb
rs12513013	C	T	-0.0878797	0.301691	0.00858456	1.3542536039233e-24	29744	NAAA	104.795117894451	0.0178716	0.301971	0.0192862	0.35410576718207	360901	delirium_ukb
rs13119659	T	C	0.0976565	0.35084	0.00827503	3.84149259178758e-32	29827	NAAA	139.27178968693	0.0230992	0.352437	0.018525	0.212426160737318	360901	delirium_ukb
rs13120456	C	T	0.0589531	0.280397	0.00879236	2.01326062609718e-11	29797	NAAA	44.9575225176292	-0.0183882	0.281243	0.0196916	0.350401534992671	360901	delirium_ukb
rs13149410	C	T	0.232453	0.0416976	0.0197363	5.07224239892653e-32	29630	NAAA	138.719921700461	-0.060509	0.0422346	0.0436719	0.16588877495176	360901	delirium_ukb
rs1348206	A	G	-0.252485	0.125445	0.0118599	1.43582000506771e-100	29802	NAAA	453.22004511896	0.0225414	0.125619	0.0266295	0.397284846293798	360901	delirium_ukb
rs140718662	G	C	-0.447574	0.0139941	0.0334139	6.48335795122054e-41	29834	NAAA	179.421863477738	-0.0309036	0.0143571	0.0734784	0.674060689055125	360901	delirium_ukb
rs1497209	A	G	0.0525344	0.423428	0.00799227	4.92606343349578e-11	29789	NAAA	43.2063181106425	-0.0200439	0.426291	0.0178964	0.262715683557348	360901	delirium_ukb
rs17001357	T	C	-0.318646	0.355501	0.00819387	1e-200	29841	NAAA	1512.30296445517	-0.00408525	0.355947	0.0184315	0.824590068914235	360901	delirium_ukb
rs2047988	T	C	0.0788017	0.298835	0.00859305	4.71302778402423e-20	29712	NAAA	84.0962239513695	0.00445112	0.300789	0.0192087	0.816751799493646	360901	delirium_ukb
rs2135230	T	G	-0.188614	0.412236	0.00801965	2.61216135439922e-122	29790	NAAA	553.142490876671	0.0125932	0.413968	0.0179913	0.483949449301663	360901	delirium_ukb
rs2273	T	C	0.316024	0.403211	0.00802098	1e-200	29807	NAAA	1552.33433920177	-0.00164435	0.403047	0.0180393	0.927370336195732	360901	delirium_ukb
rs28459239	G	A	-0.281917	0.0276977	0.0239329	4.97851706373914e-32	29822	NAAA	138.756034004805	0.0210689	0.0285231	0.0531742	0.69193930337811	360901	delirium_ukb
rs2903698	G	A	0.0738368	0.264241	0.00889676	1.04736968607039e-16	29844	NAAA	68.8782307348419	-0.0337005	0.266505	0.019985	0.0917402670497829	360901	delirium_ukb
rs344140	G	C	0.0527137	0.242179	0.00916057	8.69420747892763e-09	29825	NAAA	33.1132650856697	0.00558045	0.240752	0.0206698	0.787174469246409	360901	delirium_ukb
rs3733250	A	G	0.114754	0.405905	0.00800877	1.45177729502313e-46	29821	NAAA	205.307125459206	-0.00653537	0.40626	0.0180324	0.717036064883952	360901	delirium_ukb
rs4412014	G	A	0.210106	0.0520879	0.0177292	2.13059056754272e-32	29671	NAAA	140.442525644536	0.0269963	0.051599	0.0399075	0.49874091762437	360901	delirium_ukb
rs4412019	C	T	0.0800702	0.0945524	0.0135154	3.13465680904262e-09	29793	NAAA	35.0981333351218	-0.0208824	0.093691	0.0304179	0.492387478256463	360901	delirium_ukb
rs55987976	T	C	0.697107	0.0528251	0.017559	1e-200	29787	NAAA	1576.15647259562	0.00475008	0.0530769	0.039451	0.904162727396242	360901	delirium_ukb
rs71607334	T	C	0.137099	0.0511668	0.0178861	1.78648757485205e-14	29824	NAAA	58.7539764767597	-0.0922127	0.0512786	0.0399453	0.020972973108616	360901	delirium_ukb
rs717239	A	G	-0.106158	0.457818	0.00789193	3.02064717004684e-41	29811	NAAA	180.94184186299	-0.0129584	0.459273	0.0177206	0.464621176301551	360901	delirium_ukb
rs72647456	T	C	-0.209233	0.0220849	0.0267815	5.60144401928534e-15	29862	NAAA	61.0366330537821	-0.0299324	0.0221266	0.0599769	0.617733280973327	360901	delirium_ukb
rs72651355	C	T	-0.207524	0.0443386	0.0192032	3.19742230320492e-27	29816	NAAA	116.785641168968	-0.057952	0.0452617	0.0426591	0.174308272985595	360901	delirium_ukb
rs72653604	C	T	-0.500428	0.0359563	0.0211447	7.90678627999818e-124	29814	NAAA	560.118796803913	0.0112302	0.0379592	0.0464111	0.808801410562358	360901	delirium_ukb
rs72662458	A	G	-0.0697376	0.214814	0.00960359	3.82472311023929e-13	29742	NAAA	52.7310929403452	0.0302105	0.210119	0.0217625	0.165077924530301	360901	delirium_ukb
rs72860938	G	A	-0.160364	0.0208361	0.0275147	5.5989939729766e-09	29804	NAAA	33.9691122358636	0.0606789	0.0218024	0.0608816	0.31892458567961	360901	delirium_ukb
rs74475117	A	G	-0.116771	0.0598391	0.0165547	1.7430104866195e-12	29830	NAAA	49.7539274867394	0.00323375	0.0595039	0.0374262	0.931145609842434	360901	delirium_ukb
rs74617719	C	T	-0.324262	0.0484491	0.018285	2.30144181740848e-70	29660	NAAA	314.486628575343	0.0101631	0.0480575	0.0412806	0.805530149691617	360901	delirium_ukb
rs75084328	T	C	0.183916	0.014401	0.0329165	2.30579132011674e-08	29859	NAAA	31.2184778922237	-0.0427439	0.0138958	0.0757552	0.572592954606456	360901	delirium_ukb
rs76000133	C	G	-0.10976	0.0424199	0.0195295	1.90721652059391e-08	29762	NAAA	31.5868230680537	0.0081129	0.041528	0.0442686	0.854589987000249	360901	delirium_ukb
rs76419094	T	G	-0.0833172	0.165201	0.0106036	3.92102850919461e-15	29794	NAAA	61.7394362933339	0.0300839	0.165842	0.0237058	0.204423114160985	360901	delirium_ukb
rs76606523	A	G	-0.29284	0.0199056	0.0280558	1.66647959359984e-25	29866	NAAA	108.947051824694	-0.0502302	0.018814	0.0646732	0.43734986821794	360901	delirium_ukb
rs7664613	T	C	-0.448973	0.0153166	0.0319993	1.01134655629712e-44	29837	NAAA	196.860912110743	0.00520361	0.0154447	0.0712075	0.941744949941734	360901	delirium_ukb
rs7666000	A	G	-0.11965	0.121947	0.0119855	1.80967255478879e-23	29849	NAAA	99.6582125334894	0.048511	0.122166	0.0269565	0.0719233653208596	360901	delirium_ukb
rs7668530	A	C	0.134128	0.40279	0.00802193	9.35405674147544e-63	29781	NAAA	279.56394589689	-0.0112808	0.400758	0.0180485	0.531952678498716	360901	delirium_ukb
rs77655370	T	C	-0.2906	0.0253879	0.0249664	2.59000140694793e-31	29837	NAAA	135.481305023144	0.0186839	0.0245788	0.0569483	0.742848071113176	360901	delirium_ukb
rs78884349	G	A	0.17858	0.0535296	0.0174962	1.84841719536966e-24	29862	NAAA	104.178516370088	-0.0112762	0.0531115	0.0394527	0.775020160678656	360901	delirium_ukb
rs80036361	G	A	0.137767	0.0403869	0.0200196	5.91834121113182e-12	29824	NAAA	47.3565014983792	0.023994	0.040101	0.0449478	0.593466214502048	360901	delirium_ukb
rs80154572	G	T	0.205411	0.0469647	0.0186355	2.97577437737282e-28	29799	NAAA	121.496927281563	0.00460707	0.0452091	0.0425842	0.913847020068546	360901	delirium_ukb
rs80276888	T	C	-0.132968	0.0546539	0.0173218	1.63719345575453e-14	29760	NAAA	58.9261725633488	0.0500875	0.0546452	0.0388681	0.197518600599648	360901	delirium_ukb
rs9530	A	G	-0.0464387	0.448916	0.00711727	6.80926129679685e-11	29794	NAAA	42.5728989861031	0.0106076	0.45036	0.0177537	0.550180254658517	360901	delirium_ukb
rs9996493	G	A	0.0529253	0.213059	0.0096179	3.73826427163056e-08	29818	NAAA	30.280716160111	-0.0124048	0.212596	0.0215801	0.565408066316164	360901	delirium_ukb
rs10174958	G	A	-0.108411	0.351977	0.00806702	3.5817890134811e-41	30073	C1QL2	180.601117625739	0.00504505	0.348808	0.0185895	0.786089508450779	360901	delirium_ukb
rs114958511	A	G	-0.135736	0.0262757	0.0237941	1.16611128972442e-08	30199	C1QL2	32.5425460981572	-0.0250765	0.0268758	0.0543251	0.64436656857996	360901	delirium_ukb
rs114962376	A	T	-0.325428	0.0472799	0.0180619	1.42396724664622e-72	29981	C1QL2	324.625750991411	-0.0166008	0.0489137	0.0410534	0.685939796086418	360901	delirium_ukb
rs115732950	G	A	0.141257	0.0276084	0.0233626	1.48221089081353e-09	30172	C1QL2	36.5575944232049	-0.0812877	0.0281906	0.0532317	0.126747966385407	360901	delirium_ukb
rs11674178	C	T	-0.0565978	0.343683	0.00806963	2.32113286066398e-12	30211	C1QL2	49.1917027299239	-0.0120107	0.344934	0.0186134	0.518749868943027	360901	delirium_ukb
rs12052430	A	G	0.0625863	0.131816	0.0113649	3.65005997070861e-08	30167	C1QL2	30.3268510082423	-0.0114399	0.131481	0.0261171	0.661369251882713	360901	delirium_ukb
rs13024710	G	A	0.0873103	0.426699	0.00777924	3.12607936712396e-29	30170	C1QL2	125.96695184603	-0.0174106	0.423399	0.0179046	0.330845323295287	360901	delirium_ukb
rs13027072	T	C	-0.157441	0.0320233	0.0216532	3.56697446209734e-13	30228	C1QL2	52.8678324014227	-0.0629388	0.031377	0.0506582	0.214081924393079	360901	delirium_ukb
rs1595578	G	T	0.0962242	0.090428	0.0133809	6.42539750037302e-13	30234	C1QL2	51.7127898371518	0.0164291	0.0899665	0.0307628	0.59330089025234	360901	delirium_ukb
rs17258906	T	C	-0.115918	0.109137	0.0122184	2.3730123584905e-21	30196	C1QL2	90.0063357093182	-0.0392034	0.108553	0.028443	0.168106691148009	360901	delirium_ukb
rs17798163	A	G	0.122387	0.0518768	0.0171914	1.08642562361706e-12	30264	C1QL2	50.6813398735678	0.0330504	0.0509558	0.0404287	0.413643305503046	360901	delirium_ukb
rs17805141	T	C	-0.112978	0.0559251	0.0165918	9.80844136030906e-12	30219	C1QL2	46.366120187625	0.0472921	0.0561276	0.0383445	0.217445788175867	360901	delirium_ukb
rs2564978	T	C	0.0958322	0.312382	0.0082106	1.77664230820362e-31	30173	C1QL2	136.230116101147	0.00848441	0.311423	0.0191189	0.6572082401051	360901	delirium_ukb
rs3731607	T	C	0.0530624	0.213473	0.00935465	1.40889945132916e-08	30231	C1QL2	32.1750100952616	0.0482543	0.210835	0.0217306	0.0263803163952129	360901	delirium_ukb
rs4844573	C	T	-0.229102	0.348568	0.00798722	6.12350391724782e-181	30205	C1QL2	822.747303039452	0.0411619	0.349445	0.0185909	0.0268225460760849	360901	delirium_ukb
rs4844614	T	G	-0.0575628	0.255895	0.00874402	4.60680680830092e-11	30194	C1QL2	43.337268757648	-0.00560289	0.255749	0.0202764	0.782297603815119	360901	delirium_ukb
rs4848532	T	C	0.0709144	0.495748	0.00762776	1.44610557365473e-20	30222	C1QL2	86.4320523536105	-0.00130907	0.493821	0.0177128	0.941085539063627	360901	delirium_ukb
rs4848543	A	C	-0.106086	0.341128	0.00807481	1.99618137882751e-39	30172	C1QL2	172.604265750975	0.0204314	0.339538	0.0186996	0.274566153775393	360901	delirium_ukb
rs4849767	G	A	0.0544391	0.210844	0.00942459	7.63712677716904e-09	30155	C1QL2	33.3654465231413	-9.43049e-05	0.213615	0.0215547	0.996509148233569	360901	delirium_ukb
rs4849773	T	C	0.0968785	0.396128	0.00782739	3.48738584135216e-35	30215	C1QL2	153.186631217171	0.0330583	0.392653	0.0181019	0.067814099632134	360901	delirium_ukb
rs560634	T	G	-0.0839175	0.123741	0.0114802	2.67608559319933e-13	30192	C1QL2	53.4325826592311	0.0541636	0.122838	0.0269313	0.044306760740614	360901	delirium_ukb
rs608773	G	A	-0.0446863	0.477796	0.00753175	2.97344561799478e-09	30175	C1QL2	35.2011621201562	-0.00953133	0.476729	0.01773	0.59086599967358	360901	delirium_ukb
rs62159870	T	C	0.0606468	0.298648	0.00834769	3.72734849690334e-13	30171	C1QL2	52.7816734513026	-0.0321806	0.298576	0.0193007	0.0954486961032105	360901	delirium_ukb
rs6721852	C	T	0.0607749	0.469959	0.00768201	2.54683025258504e-15	30209	C1QL2	62.5891090567079	0.00698217	0.467638	0.0177402	0.693892190988915	360901	delirium_ukb
rs6749531	C	A	-0.0851458	0.201713	0.00953055	4.10865807010626e-19	30179	C1QL2	79.8161053376852	-0.0191957	0.202993	0.0219672	0.382208199742682	360901	delirium_ukb
rs747834	A	G	-0.063684	0.368527	0.00791578	8.61192026148753e-16	30204	C1QL2	64.7251754405717	0.00896874	0.369995	0.0183075	0.624207525136694	360901	delirium_ukb
rs7556873	T	C	-0.215956	0.231855	0.00909289	1.09900583943251e-124	30228	C1QL2	564.061781719242	0.0161157	0.229779	0.0210239	0.443353355753666	360901	delirium_ukb
rs79425886	A	G	0.150961	0.0540903	0.0169563	5.43750914029845e-19	30181	C1QL2	79.2624230536903	-0.105979	0.0553767	0.0397987	0.00774729333630267	360901	delirium_ukb
rs79721034	A	G	0.224396	0.0167631	0.0299196	6.38263486190548e-14	30245	C1QL2	56.2494986575163	-0.11104	0.0169991	0.0684944	0.104985905896223	360901	delirium_ukb
rs80298521	T	G	-0.109238	0.0564967	0.0165718	4.34510224171571e-11	30223	C1QL2	43.4518342089678	-0.014503	0.0583567	0.0377693	0.700987058222063	360901	delirium_ukb
rs10003746	T	C	-0.14147	0.354421	0.00837755	5.62859499282728e-64	29764	QDPR	285.163968523459	0.0258297	0.353544	0.0185159	0.163015162035587	360901	delirium_ukb
rs1045396	G	C	0.107317	0.0885684	0.0141046	2.77012903916374e-14	29847	QDPR	57.8915928101934	0.0286487	0.0900926	0.030832	0.352792220629314	360901	delirium_ukb
rs116083615	G	A	-0.256853	0.0470425	0.0188799	3.76357001693674e-42	29856	QDPR	185.084438531237	0.00308914	0.0471902	0.0416027	0.940808862841149	360901	delirium_ukb
rs13138275	G	A	0.0592144	0.205614	0.00988923	2.12735515499074e-09	29852	QDPR	35.8533475316189	-0.0229411	0.206622	0.0218285	0.293273620072494	360901	delirium_ukb
rs13147559	G	C	0.119016	0.131277	0.0118931	1.41840417200086e-23	29712	QDPR	100.142991103674	-0.00126053	0.133221	0.0259968	0.961327353823065	360901	delirium_ukb
rs1503872	T	G	-0.0467592	0.345657	0.00842129	2.81604765534045e-08	29820	QDPR	30.8302394697792	0.00901497	0.345668	0.0186062	0.628022205908529	360901	delirium_ukb
rs16895705	G	T	0.0596723	0.211942	0.00981012	1.1815442744023e-09	29810	QDPR	36.9995903296344	0.0141926	0.214423	0.0215634	0.510422722922133	360901	delirium_ukb
rs17513523	T	C	-0.177565	0.0362882	0.0213457	8.90635496386988e-17	29872	QDPR	69.1980615296641	0.0105639	0.0357633	0.0473906	0.823604858716819	360901	delirium_ukb
rs2247952	A	G	0.165371	0.327841	0.00851058	4.20242527677319e-84	29801	QDPR	377.57252846948	0.0127188	0.328621	0.0188172	0.499094748245081	360901	delirium_ukb
rs2597782	T	G	0.176595	0.0890976	0.0140302	2.49631852724334e-36	29810	QDPR	158.426957642322	0.0105608	0.0892128	0.0309572	0.732998355007547	360901	delirium_ukb
rs28719835	T	C	-0.409007	0.247436	0.00933198	1e-200	29638	QDPR	1920.94036706485	-0.00922487	0.246461	0.0205142	0.652939586709119	360901	delirium_ukb
rs35399457	G	C	-0.121195	0.354829	0.00834641	8.97428794500755e-48	29765	QDPR	210.848238258742	0.00405551	0.353044	0.0185043	0.826521204638775	360901	delirium_ukb
rs4279206	G	A	0.0572321	0.206773	0.00980826	5.37600915967737e-09	29837	QDPR	34.0482992910686	-0.0342413	0.206687	0.0218419	0.116954247776338	360901	delirium_ukb
rs62409920	C	T	-0.0913185	0.113253	0.0126074	4.38126982022493e-13	29827	QDPR	52.4646130526941	0.00129125	0.112561	0.0279175	0.963109130293626	360901	delirium_ukb
rs6848031	T	C	-0.202034	0.0180945	0.0300877	1.88321541318916e-11	29871	QDPR	45.0890353987607	-0.234473	0.0186422	0.0697216	0.000771027734037255	360901	delirium_ukb
rs699459	T	C	0.118925	0.317934	0.0085794	1.08143395129794e-43	29838	QDPR	192.146503988681	0.00758008	0.317742	0.0190373	0.690505273970259	360901	delirium_ukb
rs73232826	T	C	-0.0886891	0.204628	0.00989943	3.27642325685378e-19	29842	QDPR	80.2638740007575	0.00973741	0.203272	0.0219311	0.657043313512014	360901	delirium_ukb
rs73242124	C	T	-0.247434	0.0109857	0.0381877	9.20661537501971e-11	29766	QDPR	41.982833607093	0.026576	0.0113951	0.082906	0.748546872193659	360901	delirium_ukb
rs74546454	C	T	0.120636	0.0342748	0.0219079	3.6601594055805e-08	29847	QDPR	30.3216169757135	0.00453283	0.0330769	0.0495948	0.927176893744326	360901	delirium_ukb
rs77485526	T	C	-0.220484	0.0415898	0.0200075	3.05914455948642e-28	29827	QDPR	121.441887146874	0.0238143	0.0417234	0.0440934	0.589135237988399	360901	delirium_ukb
rs10004996	T	C	0.054859	0.460345	0.00803576	8.67960577292376e-12	30223	TLR1	46.6060029939737	0.0222508	0.459465	0.0177436	0.209834067869705	360901	delirium_ukb
rs112245831	G	A	0.463369	0.0201151	0.0285933	4.60786768690271e-59	30226	TLR1	262.618544064356	-0.0888867	0.0194388	0.064901	0.170819717775655	360901	delirium_ukb
rs114062872	A	G	0.152837	0.0264535	0.0249114	8.50256576958654e-10	30185	TLR1	37.6409640958111	-0.0329282	0.0266694	0.0555389	0.553258379048428	360901	delirium_ukb
rs11466657	G	A	0.442022	0.0255166	0.0255115	2.97440429812513e-67	30196	TLR1	300.203520826021	0.0816039	0.0272693	0.0545725	0.134828592231283	360901	delirium_ukb
rs11736617	G	A	0.272311	0.118887	0.0123711	2.21819641980024e-107	30058	TLR1	484.522260913138	-0.0194927	0.120501	0.0272133	0.473809757267865	360901	delirium_ukb
rs11942117	T	C	-0.0533977	0.308272	0.0087221	9.23442801082942e-10	30186	TLR1	37.48029313802	0.00457811	0.306962	0.0191756	0.811301539346757	360901	delirium_ukb
rs13112758	T	C	0.117776	0.285038	0.00888267	3.99944749761095e-40	30224	TLR1	175.8031064855	-0.0379465	0.282192	0.0196559	0.0535389685411592	360901	delirium_ukb
rs13131593	A	G	0.209327	0.197081	0.0100954	1.68112497447696e-95	30221	TLR1	429.935628371242	-0.0277755	0.198579	0.022222	0.211332358570911	360901	delirium_ukb
rs1473578	G	A	0.0652195	0.200849	0.0100408	8.27751544930571e-11	30045	TLR1	42.1908521233725	0.0392062	0.200041	0.0221673	0.0769520156410277	360901	delirium_ukb
rs17583426	C	A	0.123861	0.125219	0.0121179	1.59147565664385e-24	30207	TLR1	104.475494510585	0.00373273	0.125376	0.0266981	0.888808296839784	360901	delirium_ukb
rs2171778	A	G	0.0454755	0.422723	0.00817151	2.6195699509533e-08	30132	TLR1	30.970650877789	-0.0211085	0.425614	0.0178841	0.237883324893241	360901	delirium_ukb
rs337638	C	T	-0.108473	0.376584	0.00831621	6.91194064398045e-39	30142	TLR1	170.134507326475	0.0277184	0.377731	0.0182409	0.128616888819565	360901	delirium_ukb
rs34293100	T	C	0.196343	0.0447909	0.0192938	2.52522453344769e-24	30207	TLR1	103.560777022956	-0.0320571	0.0446106	0.0432486	0.458555598383384	360901	delirium_ukb
rs5743818	C	A	-0.18117	0.276946	0.00898715	2.25164541674465e-90	30172	TLR1	406.376502260108	0.0278065	0.275075	0.0197805	0.159797139198377	360901	delirium_ukb
rs6838865	T	G	0.226509	0.0802165	0.0148153	9.08029587647887e-53	30212	TLR1	233.749141943298	0.00956741	0.0804459	0.0326435	0.769454599434187	360901	delirium_ukb
rs73235001	A	G	-0.125694	0.0863505	0.0143665	2.15079986229811e-18	30133	TLR1	76.5468176165624	0.00765418	0.0856925	0.0315216	0.80814241291713	360901	delirium_ukb
rs75881086	T	C	0.217092	0.0201434	0.0285862	3.09528041659398e-14	30258	TLR1	57.6732975632815	-0.0208122	0.0200443	0.0633693	0.74258812502945	360901	delirium_ukb
rs7696349	C	G	0.148701	0.364905	0.00833823	3.87614486700235e-71	30212	TLR1	318.038749625405	-0.0138616	0.365503	0.0184177	0.451677024684341	360901	delirium_ukb
rs77937173	T	C	-0.220798	0.0144716	0.0335401	4.60680680830092e-11	30197	TLR1	43.3372714369032	0.0103888	0.0145483	0.0730231	0.886869460191276	360901	delirium_ukb
rs78010988	T	C	0.109127	0.0538775	0.0177335	7.56867749266357e-10	30226	TLR1	37.8682742662608	-0.0584299	0.0525199	0.0397501	0.14158002999434	360901	delirium_ukb
rs79030744	C	T	0.206094	0.0219787	0.0272192	3.68553041852479e-14	30211	TLR1	57.3297414759776	-0.0330632	0.0214463	0.0609574	0.587543464790717	360901	delirium_ukb
rs79399950	G	A	0.267324	0.019136	0.0293744	8.98462592570682e-20	30231	TLR1	82.8205085309744	-0.064417	0.0196065	0.0647214	0.319591338029041	360901	delirium_ukb
rs79948128	G	A	0.418607	0.0129376	0.035392	2.80607968729545e-32	30222	TLR1	139.895183478271	-0.0224937	0.0131102	0.0781189	0.773390797248826	360901	delirium_ukb
rs8180297	C	T	0.183429	0.0191475	0.0292227	3.4535838121402e-10	30239	TLR1	39.39991796698	-0.0594941	0.0187475	0.065641	0.364747227971485	360901	delirium_ukb
rs9995232	C	T	-0.066074	0.422388	0.00817971	6.59477525949485e-16	30105	TLR1	65.2507314949534	0.0182096	0.423749	0.0179518	0.31041092644962	360901	delirium_ukb
rs10006495	G	T	0.117086	0.375904	0.00821781	4.62274566491092e-46	30138	PDE5A	203.000798923046	-0.019741	0.374381	0.018295	0.280571788133601	360901	delirium_ukb
rs115858428	T	C	-0.145972	0.0314173	0.0227254	1.33367496832995e-10	30254	PDE5A	41.2587479433481	-0.0141105	0.0319021	0.0503132	0.779130131040803	360901	delirium_ukb
rs115956126	A	G	-0.131221	0.0407866	0.019993	5.26017266390706e-11	30255	PDE5A	43.0775260937687	-0.063032	0.0410334	0.0444705	0.156368762795676	360901	delirium_ukb
rs1397607	G	A	-0.0758152	0.321276	0.00843619	2.54331410598794e-19	30203	PDE5A	80.7643803218558	-0.000331758	0.32037	0.0189817	0.986055500374328	360901	delirium_ukb
rs17051356	T	C	0.113122	0.29504	0.00871195	1.49520245001706e-38	30179	PDE5A	168.602263687234	-0.00127827	0.295308	0.0194328	0.947553848837587	360901	delirium_ukb
rs2389883	C	T	0.0888727	0.0748916	0.0150333	3.38540007897365e-09	30217	PDE5A	34.9484646006712	-0.0200747	0.074694	0.033719	0.551607293626723	360901	delirium_ukb
rs2714970	T	C	-0.0702033	0.40178	0.00806419	3.16009399044795e-18	30167	PDE5A	75.7867967279427	0.0166343	0.402253	0.0180287	0.356186126807421	360901	delirium_ukb
rs56905341	C	T	-0.160558	0.172106	0.0105428	2.2651658212546e-52	29999	PDE5A	231.927348835123	0.00397373	0.172644	0.0234227	0.865283256374266	360901	delirium_ukb
rs72673744	A	G	0.103912	0.05651	0.0172435	1.67884267445867e-09	30092	PDE5A	36.3145414682121	-0.0616628	0.0574673	0.0384903	0.10914780341135	360901	delirium_ukb
rs72678519	G	A	0.106313	0.0565776	0.0172512	7.15335865102701e-10	30224	PDE5A	37.9781780894384	-0.0666934	0.055863	0.0390631	0.087762704901357	360901	delirium_ukb
rs76352192	G	C	0.0659448	0.125615	0.012055	4.49200261073696e-08	30096	PDE5A	29.9244847610349	-0.0296306	0.125038	0.0267255	0.267558652464291	360901	delirium_ukb
rs79133427	C	G	0.0951185	0.0868364	0.0141001	1.5205475297325e-11	30235	PDE5A	45.5077748094661	0.0173017	0.0864822	0.0314392	0.582097856426794	360901	delirium_ukb
rs1000658	C	T	0.0556313	0.172223	0.00998688	2.54103121428164e-08	29967	SCARA5	31.0297841375442	-0.00158277	0.168972	0.0236032	0.946535920846087	360901	delirium_ukb
rs117255293	A	G	0.102874	0.0456349	0.0180749	1.25898338878685e-08	29999	SCARA5	32.393617277335	-0.0423178	0.0453878	0.0424324	0.318619975577694	360901	delirium_ukb
rs13253910	C	T	0.10981	0.0890995	0.0132205	9.89919775080583e-17	30017	SCARA5	68.9902981946982	-0.0228596	0.0880643	0.031297	0.465140333583326	360901	delirium_ukb
rs13277790	A	G	0.117068	0.29634	0.00822945	6.36942165377707e-46	30028	SCARA5	202.364708590531	-0.0302216	0.294394	0.0193969	0.119218869694957	360901	delirium_ukb
rs1542315	T	C	-0.124798	0.0468734	0.0178367	2.62059555473335e-12	30017	SCARA5	48.9537803796903	0.0588796	0.0452977	0.0425357	0.166285737144218	360901	delirium_ukb
rs17385833	C	T	0.085021	0.101923	0.0124928	1.0062363452806e-11	30008	SCARA5	46.3161917086475	-0.0172658	0.104336	0.0289559	0.550989090535048	360901	delirium_ukb
rs2685325	C	T	0.134044	0.220245	0.00914675	1.25574078540196e-48	29810	SCARA5	214.763829870568	-0.034418	0.218552	0.0213831	0.107487756915025	360901	delirium_ukb
rs2726961	C	T	-0.204992	0.280597	0.00839892	1.44211535152484e-131	30011	SCARA5	595.699089192898	-0.0184569	0.279539	0.0197301	0.349546533878625	360901	delirium_ukb
rs2726975	C	T	0.0950316	0.272806	0.00846665	3.10098738853233e-29	30014	SCARA5	125.983267692084	-0.00497454	0.275111	0.0198337	0.801959063467555	360901	delirium_ukb
rs34494102	G	A	-0.0672114	0.493175	0.00756732	6.57960769729342e-19	29817	SCARA5	78.8863177754069	-0.0212126	0.491395	0.0177162	0.231167086801893	360901	delirium_ukb
rs3757893	T	C	0.0770455	0.145854	0.0107452	7.48686496236267e-13	29941	SCARA5	51.4121243218576	-0.0156862	0.146895	0.0250002	0.530368839187606	360901	delirium_ukb
rs6992370	A	C	-0.053551	0.461031	0.00754077	1.23367282976633e-12	30011	SCARA5	50.4317200947376	0.0100147	0.458854	0.017734	0.57226343845752	360901	delirium_ukb
rs6993868	C	T	0.0476671	0.440622	0.00759546	3.479845801747e-10	29969	SCARA5	39.3848594356816	-0.0119118	0.440326	0.0178286	0.504050442104485	360901	delirium_ukb
rs71519661	C	T	-0.240645	0.0360476	0.0201313	6.20011864208725e-33	30002	SCARA5	142.892700342362	0.0487318	0.0359337	0.047463	0.304546070321515	360901	delirium_ukb
rs73239317	A	G	0.117291	0.0679692	0.0149414	4.1581485456158e-15	30043	SCARA5	61.6235612839676	0.0718988	0.0685465	0.0349665	0.0397612473325878	360901	delirium_ukb
rs735880	A	G	-0.0639318	0.215752	0.00916552	3.05351459394029e-12	29951	SCARA5	48.6541226385584	-0.0150708	0.214206	0.0215054	0.483432674070511	360901	delirium_ukb
rs75547184	T	G	-0.102644	0.0539121	0.0166766	7.51069281786712e-10	29984	SCARA5	37.8836758510977	0.0103765	0.0539428	0.0390069	0.790225427331388	360901	delirium_ukb
rs77769035	C	T	0.18697	0.0608259	0.015793	2.46036760414762e-32	29979	SCARA5	140.156932967003	0.00589876	0.0599638	0.0373217	0.874416008651633	360901	delirium_ukb
rs7843582	T	G	0.0482612	0.399232	0.00769076	3.49132276318283e-10	29965	SCARA5	39.378368151187	-0.0224974	0.401469	0.0180652	0.21300607998799	360901	delirium_ukb
rs78996261	T	C	0.104558	0.0462562	0.0178747	4.93026201343028e-09	30050	SCARA5	34.2166125180569	-0.0440107	0.0480963	0.0413886	0.287621270271496	360901	delirium_ukb
rs79030205	A	C	0.187009	0.035121	0.0204468	5.90065196995668e-20	30039	SCARA5	83.6516126696366	-0.0677364	0.034152	0.048708	0.164328541242478	360901	delirium_ukb
rs939705	C	A	0.0814386	0.463838	0.00755979	4.63660394080555e-27	29976	SCARA5	116.048928560934	0.027926	0.464663	0.0177589	0.115832918802176	360901	delirium_ukb
rs10006717	G	A	0.0618007	0.199814	0.00998703	6.08975751467729e-10	30073	FGF2	38.2925316158703	0.0123563	0.199519	0.0221909	0.577650295707414	360901	delirium_ukb
rs10022380	A	C	0.10826	0.471644	0.00802908	1.95614029812566e-41	29958	FGF2	181.804435778971	-0.0151578	0.471018	0.0177409	0.39288549923104	360901	delirium_ukb
rs1027373	A	G	-0.279777	0.0144775	0.0333387	4.7807936614912e-17	30012	FGF2	70.4249740889576	-0.0412226	0.0140856	0.074757	0.581345078225278	360901	delirium_ukb
rs114411181	C	T	-0.444777	0.0167201	0.0311175	2.40325580493325e-46	29964	FGF2	204.303236203644	-0.0380603	0.0165863	0.0687504	0.579851787108755	360901	delirium_ukb
rs114454681	G	C	-0.269525	0.0127148	0.035804	5.1605976466302e-14	30083	FGF2	56.6676251603197	0.0422237	0.0124466	0.0798521	0.596962430628292	360901	delirium_ukb
rs115050922	T	C	-0.423476	0.0316022	0.0228412	9.8152191322576e-77	30077	FGF2	343.731846754155	0.0631847	0.0311346	0.0509311	0.214756837531484	360901	delirium_ukb
rs115201097	A	G	-0.476207	0.0150895	0.032773	7.76783514384358e-48	30054	FGF2	211.13447567974	-0.0431822	0.0155389	0.0711961	0.544166747826035	360901	delirium_ukb
rs116789709	C	T	0.177683	0.0344541	0.0218109	3.74455315585953e-16	30069	FGF2	66.365838109527	-0.00192762	0.0343737	0.0484811	0.968284321955094	360901	delirium_ukb
rs11938826	G	C	-0.307886	0.167077	0.0107234	2.74789415310235e-181	30046	FGF2	824.356127497191	0.020275	0.16632	0.0237164	0.392609677146105	360901	delirium_ukb
rs12502829	C	G	0.0819475	0.17164	0.0105887	1.00069101416826e-14	30025	FGF2	59.8943877524529	0.00582989	0.173402	0.0234101	0.803335205543625	360901	delirium_ukb
rs12648093	A	G	-0.204042	0.255474	0.00920784	8.43334757764279e-109	29825	FGF2	491.04762541601	-0.00527877	0.252587	0.0203518	0.795345448330795	360901	delirium_ukb
rs12650992	T	C	0.0984101	0.223462	0.00961011	1.3088805074245e-24	30014	FGF2	104.863084642446	0.0336276	0.226734	0.0210964	0.110935616191265	360901	delirium_ukb
rs13124994	C	T	-0.499152	0.0637039	0.0164147	1e-200	29904	FGF2	924.697602209302	-0.0410372	0.0634856	0.0361762	0.256639204245168	360901	delirium_ukb
rs13140345	A	G	0.0606014	0.304731	0.00870416	3.34657066619679e-12	30033	FGF2	48.4743041227832	0.0104624	0.304762	0.0192303	0.586401402041979	360901	delirium_ukb
rs13151961	G	A	-0.104286	0.173239	0.0105772	6.23447661105004e-23	30074	FGF2	97.209920340788	-0.00135929	0.175322	0.0233075	0.953493858325903	360901	delirium_ukb
rs1358235	T	C	-0.0596154	0.23576	0.00941646	2.43607132654497e-10	30003	FGF2	40.0812809602065	0.0280167	0.238157	0.0207788	0.177552176331545	360901	delirium_ukb
rs1533236	T	C	-0.095392	0.500067	0.00804221	1.87801907901142e-32	29915	FGF2	140.693194335102	0.00682319	0.499	0.0176863	0.699653482243997	360901	delirium_ukb
rs1609045	T	C	0.101389	0.0852622	0.0143517	1.61064563517827e-12	29896	FGF2	49.9085536472791	-0.00610466	0.0861178	0.0316504	0.847054589719292	360901	delirium_ukb
rs2197329	T	G	-0.0859608	0.326173	0.00852087	6.22586931038743e-24	29840	FGF2	101.773103519238	-0.00093041	0.328644	0.0188203	0.960571506530266	360901	delirium_ukb
rs28544074	G	A	-0.376869	0.090381	0.0139308	3.53183169791958e-161	29951	FGF2	731.861187645017	-0.0427443	0.0882084	0.03122	0.170957437690279	360901	delirium_ukb
rs28619895	A	G	0.213853	0.148746	0.0112014	2.96961398639919e-81	30031	FGF2	364.490389636319	0.0197598	0.151029	0.024676	0.423263676563169	360901	delirium_ukb
rs28653412	T	C	-0.0774573	0.174797	0.0105649	2.27509743077207e-13	30072	FGF2	53.751913261763	-0.0115065	0.172323	0.023356	0.622253001286743	360901	delirium_ukb
rs308381	G	A	-0.127598	0.0389131	0.0205654	5.48693733182991e-10	30067	FGF2	38.4958055875732	-0.0044713	0.04065	0.0448552	0.920596034874913	360901	delirium_ukb
rs308428	G	A	-0.499552	0.134514	0.0117432	1e-200	30086	FGF2	1809.62459057697	0.00348787	0.134033	0.0259004	0.892876926127128	360901	delirium_ukb
rs309417	G	A	0.164872	0.0395913	0.0205081	9.03025470328006e-16	29994	FGF2	64.6313101378773	-0.0169901	0.038533	0.045777	0.710526041682599	360901	delirium_ukb
rs35343500	C	G	-0.281665	0.0160121	0.0316874	6.17305291888686e-19	30071	FGF2	79.0119093181433	0.0373764	0.0157495	0.0707993	0.597555158673648	360901	delirium_ukb
rs35477330	CT	C	0.134754	0.307564	0.00864591	9.08657048958141e-55	30075	FGF2	242.919238049375	-0.000447175	0.308247	0.0191468	0.981367022462716	360901	delirium_ukb
rs370617	C	T	-0.453118	0.31584	0.00859761	1e-200	29974	FGF2	2777.58365287949	0.00815696	0.315127	0.0190533	0.66856863747565	360901	delirium_ukb
rs41436350	T	C	0.259152	0.117082	0.0124795	8.7639521962988e-96	29851	FGF2	431.235751679431	-0.0175066	0.117841	0.0274735	0.523983968774049	360901	delirium_ukb
rs4479721	C	T	0.20412	0.0144621	0.033613	1.25820092461675e-09	29975	FGF2	36.8770836411423	0.0396872	0.015093	0.0725177	0.584188495360047	360901	delirium_ukb
rs45503897	A	G	0.166983	0.0526833	0.0178794	9.6917008394729e-21	30000	FGF2	87.2245298857671	-0.00939243	0.0528857	0.0396089	0.812556371330717	360901	delirium_ukb
rs45513195	A	G	-0.33554	0.021167	0.0277849	1.40799139303927e-33	30094	FGF2	145.83807536102	-0.0513686	0.0209074	0.061637	0.404615951208519	360901	delirium_ukb
rs45546935	T	C	-0.132885	0.0572108	0.0172241	1.20948364478394e-14	30073	FGF2	59.5221822065469	0.0366806	0.0572054	0.0380885	0.33552972430212	360901	delirium_ukb
rs45555936	T	C	0.202718	0.0255516	0.0252945	1.10764349166974e-15	30096	FGF2	64.2291874016482	0.0267655	0.0251343	0.0566542	0.63661519451249	360901	delirium_ukb
rs59023211	C	A	0.227517	0.0248885	0.0256775	7.96342693989909e-19	30054	FGF2	78.5095032234279	-0.0236212	0.0245067	0.0571137	0.679180174159907	360901	delirium_ukb
rs6534370	T	C	-0.31219	0.0166944	0.0309293	5.89250554664328e-24	30100	FGF2	101.88207777646	-0.0941194	0.0164297	0.0692964	0.174395389788134	360901	delirium_ukb
rs6827756	T	C	0.102189	0.367059	0.00833687	1.53249829496117e-34	30002	FGF2	150.2457651154	-0.00926818	0.365025	0.0184224	0.614897886062074	360901	delirium_ukb
rs71606277	G	T	-0.364285	0.0205206	0.0282226	4.07943483416094e-38	30043	FGF2	166.605194010911	-0.0194438	0.020018	0.0628278	0.756958377816562	360901	delirium_ukb
rs72677133	T	C	-0.298273	0.0417207	0.0199256	1.165198723025e-50	30069	FGF2	224.08101817496	0.0193609	0.0405527	0.0445818	0.66408703259685	360901	delirium_ukb
rs72677198	G	A	0.209743	0.0185576	0.0297721	1.85523957554928e-12	29880	FGF2	49.6313413755693	-0.00838662	0.0195635	0.0640618	0.895842784402611	360901	delirium_ukb
rs72682649	G	A	-0.117032	0.0409621	0.0203284	8.55933451974762e-09	30040	FGF2	33.1438426440341	0.0586234	0.0408007	0.0443755	0.186475594330916	360901	delirium_ukb
rs74604599	G	A	0.238743	0.0274123	0.0244539	1.62293079111443e-22	30096	FGF2	95.3158290864979	-0.0554272	0.0268702	0.0548242	0.312017533909656	360901	delirium_ukb
rs74852202	C	T	-0.373376	0.0177829	0.0302472	5.23841619027792e-35	30057	FGF2	152.378060542107	0.0528155	0.0175796	0.0675437	0.434246173289711	360901	delirium_ukb
rs75129464	C	T	0.162233	0.0257591	0.0253639	1.5926487313668e-10	30067	FGF2	40.9115876914959	-0.035457	0.0259365	0.0555067	0.522960635847555	360901	delirium_ukb
rs75385500	G	A	0.169932	0.0243667	0.0258694	5.07107460640517e-11	30082	FGF2	43.1496845938752	0.057903	0.0241756	0.0578033	0.316476159718095	360901	delirium_ukb
rs75415186	T	C	0.189183	0.0219643	0.0271275	3.08389796225069e-12	30026	FGF2	48.6345242449775	0.0241384	0.0227195	0.0589747	0.68231826958959	360901	delirium_ukb
rs75545880	G	A	0.274225	0.0176915	0.0301581	9.64495043135076e-20	30071	FGF2	82.6810791600871	0.0210123	0.0173843	0.0669943	0.753792826235824	360901	delirium_ukb
rs76092860	A	G	0.265322	0.0137942	0.0342859	1.00577306300174e-14	30085	FGF2	59.8846363264189	-0.0797907	0.0132765	0.0774187	0.302710161654597	360901	delirium_ukb
rs76164326	C	T	0.128185	0.0374539	0.0210493	1.13070678959366e-09	30077	FGF2	37.0850697159976	0.0357989	0.0378871	0.046316	0.439565906076308	360901	delirium_ukb
rs76229865	C	T	0.204334	0.0132157	0.034848	4.53012306305984e-09	30040	FGF2	34.3815583554101	0.118336	0.013476	0.0766956	0.122849105895053	360901	delirium_ukb
rs76508402	A	G	0.173599	0.0596066	0.0169316	1.1476249989434e-24	30047	FGF2	105.12316752369	-0.00648575	0.0600594	0.037305	0.861977441084081	360901	delirium_ukb
rs7673183	C	T	0.129376	0.0453606	0.0191988	1.59771752905864e-11	30004	FGF2	45.4108122852608	-0.0184096	0.0459877	0.0423079	0.663466501231682	360901	delirium_ukb
rs76911856	T	G	0.14433	0.0249759	0.0255503	1.61525093088329e-08	30089	FGF2	31.9095893828882	0.083654	0.0249113	0.0564351	0.138259505739325	360901	delirium_ukb
rs77351040	T	C	0.25423	0.0133666	0.0345475	1.85523957554928e-13	30075	FGF2	54.1527285445088	-0.135685	0.0141244	0.0759167	0.0738907372867574	360901	delirium_ukb
rs77943850	T	C	-0.238149	0.0583283	0.0170404	2.19937862509678e-44	30054	FGF2	195.316059772444	0.0217504	0.0583941	0.0376774	0.563749279712717	360901	delirium_ukb
rs77957994	A	C	0.220208	0.0188798	0.0292726	5.36784541025511e-14	30085	FGF2	56.5905074730394	0.0379282	0.0182197	0.0661014	0.566110226148683	360901	delirium_ukb
rs78159066	C	T	-0.174348	0.0762438	0.0150161	3.63663739330848e-31	30068	FGF2	134.809232448117	0.0108414	0.0774021	0.0329971	0.742492378351171	360901	delirium_ukb
rs78189550	C	A	0.175094	0.0291302	0.0237597	1.71474679579013e-13	30089	FGF2	54.3076015490908	0.0833785	0.0298655	0.0520059	0.108878969055052	360901	delirium_ukb
rs78261793	A	G	0.12394	0.0520455	0.0178957	4.33910340592924e-12	30041	FGF2	47.9651273831471	0.00489063	0.0519145	0.0398878	0.902416235159424	360901	delirium_ukb
rs78347962	G	C	0.207324	0.0249083	0.0256516	6.35477239048617e-16	29990	FGF2	65.3236194933043	-0.0546769	0.025054	0.0565103	0.333265993144806	360901	delirium_ukb
rs78607114	A	G	0.175148	0.0231155	0.0266947	5.33949273574176e-11	29915	FGF2	43.0487232875005	0.0311452	0.023458	0.0585055	0.594485135505659	360901	delirium_ukb
rs80277427	T	C	-0.16366	0.0415239	0.0199283	2.16670607001179e-16	30055	FGF2	67.4441970851043	0.000813775	0.0432487	0.0437639	0.985164445954963	360901	delirium_ukb
rs10006746	G	A	-0.0988372	0.328426	0.00860118	1.46184053447879e-30	29987	CLGN	132.045861508574	-0.0155113	0.327733	0.0188427	0.410395887365582	360901	delirium_ukb
rs10025988	T	C	0.200596	0.0171039	0.0309881	9.58738129884533e-11	30227	CLGN	41.9039188275724	-0.034638	0.0181296	0.0659568	0.599470753583337	360901	delirium_ukb
rs11100612	A	T	0.418214	0.217924	0.00976472	1e-200	30178	CLGN	1834.33032121855	-0.00819179	0.217632	0.0214344	0.702328027558784	360901	delirium_ukb
rs116840507	C	A	0.225652	0.0138434	0.0344109	5.46890022313794e-11	30231	CLGN	43.0017679397196	-0.0223957	0.0144541	0.0742478	0.762930540019141	360901	delirium_ukb
rs11727409	C	A	0.0551997	0.343565	0.00846439	6.96626514110769e-11	30233	CLGN	42.5286996475874	0.0030598	0.3411	0.0186539	0.869707469424857	360901	delirium_ukb
rs1241046	C	T	0.350469	0.271244	0.0090438	1e-200	30185	CLGN	1501.74889037882	-0.0179585	0.26709	0.0199616	0.368306174769257	360901	delirium_ukb
rs12642653	G	A	0.144143	0.148275	0.0113356	4.81947797625127e-37	30204	CLGN	161.695557559154	-0.0127306	0.147714	0.0249758	0.610250297767037	360901	delirium_ukb
rs13118702	T	C	-0.18337	0.0213773	0.027895	4.91247100450334e-11	30219	CLGN	43.2119473709457	0.0178099	0.0208035	0.0615561	0.772331947864585	360901	delirium_ukb
rs1512169	C	T	0.584867	0.134425	0.0117467	1e-200	30251	CLGN	2479.03398662187	-0.0383507	0.131724	0.0260682	0.141245623476572	360901	delirium_ukb
rs17005603	C	T	0.0855548	0.0841346	0.0144448	3.16380712673394e-09	30160	CLGN	35.0804935335146	-0.0156263	0.0837279	0.0320914	0.626306616861993	360901	delirium_ukb
rs17324160	G	A	0.347547	0.0839591	0.0145239	1.51705036745933e-126	30229	CLGN	572.612188439403	0.0351498	0.0836587	0.0318447	0.269685129490325	360901	delirium_ukb
rs17387354	C	T	0.227052	0.0339014	0.0222759	2.13697774824524e-24	30220	CLGN	103.891530521943	-0.0387658	0.0331448	0.0495723	0.434212178402402	360901	delirium_ukb
rs2046627	A	G	0.083979	0.167334	0.0107769	6.56901116476267e-15	30203	CLGN	60.7230660115042	-0.00124131	0.168494	0.0235563	0.957974392148492	360901	delirium_ukb
rs2163318	G	A	-0.112818	0.460707	0.00807571	2.37410542273497e-44	30171	CLGN	195.162046219415	0.0117336	0.458033	0.0177604	0.508830341093448	360901	delirium_ukb
rs2668582	T	C	-0.381531	0.040148	0.0204408	9.50385934011688e-78	30263	CLGN	348.388558461919	-0.0684959	0.0393986	0.0453608	0.131037017601577	360901	delirium_ukb
rs56155169	G	T	1.04887	0.0322976	0.0225788	1e-200	30219	CLGN	2157.95117504189	0.0134898	0.0319395	0.0498435	0.786665311311717	360901	delirium_ukb
rs59135863	C	T	-0.0758621	0.14934	0.0112605	1.6169626935123e-11	30243	CLGN	45.3873024178859	0.00983715	0.148775	0.0248361	0.692044465810971	360901	delirium_ukb
rs6536953	A	G	0.0609036	0.154377	0.0111447	4.63350888349862e-08	30228	CLGN	29.8640816415948	-0.0259604	0.154348	0.0244642	0.288618390176667	360901	delirium_ukb
rs6537001	A	G	-0.104585	0.0860996	0.0142763	2.37519899047003e-13	30215	CLGN	53.6670187266151	-0.0125619	0.085052	0.0315363	0.690386038229911	360901	delirium_ukb
rs6815941	T	C	0.119474	0.0768963	0.0151504	3.12392069366411e-15	30190	CLGN	62.1868573291911	-0.0439931	0.0752492	0.0334804	0.188848265347347	360901	delirium_ukb
rs72718339	G	A	0.150975	0.148691	0.0113426	2.01465181771422e-40	30180	CLGN	177.167820635374	0.0207284	0.145938	0.0250246	0.407489103556701	360901	delirium_ukb
rs74837402	T	C	-0.248539	0.0306048	0.0233632	1.9819833417975e-26	30224	CLGN	113.168208194475	0.026961	0.0311276	0.0509046	0.596363424595682	360901	delirium_ukb
rs7675351	C	A	0.249905	0.142181	0.0114856	5.79428696426888e-105	30222	CLGN	473.41554696944	0.00946198	0.138567	0.0255772	0.71142807549389	360901	delirium_ukb
rs77710248	T	C	0.898817	0.0241183	0.0261671	1e-200	30226	CLGN	1179.86241770256	-0.00262754	0.0235951	0.0582657	0.964031000933035	360901	delirium_ukb
rs79933617	T	C	0.509838	0.0162286	0.0318602	1.23111890396378e-57	30132	CLGN	256.075133728357	-0.0397009	0.015259	0.0723018	0.582937507910052	360901	delirium_ukb
rs10006766	G	A	0.0742476	0.234891	0.00940087	2.83530641176069e-15	29801	SPARCL1	62.3776121584645	-0.00365453	0.2343	0.0208775	0.861043316395633	360901	delirium_ukb
rs10013990	T	C	-0.28435	0.414746	0.00806214	1e-200	29723	SPARCL1	1243.95822006851	0.00552244	0.416382	0.0179757	0.758677142859768	360901	delirium_ukb
rs10023050	G	A	-0.183771	0.393737	0.00813552	5.59757601495116e-113	29841	SPARCL1	510.250363784319	0.00575611	0.394224	0.0180902	0.750341556775374	360901	delirium_ukb
rs10028441	A	G	0.226554	0.299413	0.00864826	2.91742701400119e-151	29825	SPARCL1	686.255745380595	-0.0176572	0.299397	0.0193044	0.360363669010847	360901	delirium_ukb
rs10428496	T	C	-0.272939	0.0105198	0.0388393	2.10426290842829e-12	29801	SPARCL1	49.384243349633	-0.126377	0.01041	0.0863843	0.143476244345889	360901	delirium_ukb
rs10516784	C	A	-0.0683129	0.118373	0.0123217	2.95474495638004e-08	29804	SPARCL1	30.7371915195777	0.0142632	0.118768	0.0272924	0.601248491829701	360901	delirium_ukb
rs1075989	G	A	-0.170255	0.0892785	0.0139146	2.00354914640076e-34	29856	SPARCL1	149.712580973556	-0.0115318	0.0902367	0.0308215	0.708294712902592	360901	delirium_ukb
rs1130643	C	T	0.282167	0.133784	0.0116361	6.74528027697934e-130	29727	SPARCL1	588.02738459192	-0.0118539	0.133977	0.0259078	0.647282700396573	360901	delirium_ukb
rs113099043	A	C	-0.125037	0.111522	0.0127051	7.46105085193066e-23	29855	SPARCL1	96.8547478812541	-0.0236783	0.110956	0.0282159	0.401366387864933	360901	delirium_ukb
rs114471216	T	C	0.421788	0.0173891	0.0303303	5.78761988349124e-44	29760	SPARCL1	193.390451605758	0.0414441	0.0173399	0.0675927	0.539780262272119	360901	delirium_ukb
rs114497149	T	C	0.506321	0.0219679	0.0272086	2.72207445510533e-77	29839	SPARCL1	346.28963193125	-0.0701814	0.0222416	0.0601879	0.243598718907515	360901	delirium_ukb
rs114531011	G	T	0.59362	0.0152511	0.0322294	9.31751284201965e-76	29834	SPARCL1	339.244338095355	-0.0469147	0.0151648	0.0718741	0.513927669002417	360901	delirium_ukb
rs114833501	G	A	0.337553	0.0182665	0.0298316	1.10280823384955e-29	29836	SPARCL1	128.035632144479	-0.0757032	0.0180479	0.0661826	0.252684149424994	360901	delirium_ukb
rs115150068	G	A	-0.373292	0.0480695	0.0185747	7.8686458656739e-90	29811	SPARCL1	403.881303245981	0.0113805	0.0487405	0.041218	0.78246694498009	360901	delirium_ukb
rs115235226	A	G	-0.156345	0.0223066	0.0271588	8.57689315556856e-09	29767	SPARCL1	33.1395677755136	-0.0572169	0.0225976	0.059365	0.335138251880208	360901	delirium_ukb
rs115272416	T	G	-0.354384	0.0227029	0.0267023	3.37831389929058e-40	29864	SPARCL1	176.137111425619	-0.0573423	0.0224314	0.0598942	0.338368557548099	360901	delirium_ukb
rs115440341	A	G	0.206199	0.0325807	0.0224009	3.41900707902069e-20	29849	SPARCL1	84.7309693472653	-0.0293261	0.0337322	0.048983	0.549372606129405	360901	delirium_ukb
rs116590685	A	T	0.27551	0.0120352	0.0366001	5.16892225431757e-14	29746	SPARCL1	56.6643863030589	0.0112786	0.0119894	0.0807114	0.888865192938005	360901	delirium_ukb
rs11938939	G	T	-0.270447	0.0137386	0.0342657	2.958693652514e-15	29843	SPARCL1	62.2938424349462	0.0766064	0.0138514	0.0756142	0.311001869733852	360901	delirium_ukb
rs11945232	G	A	-0.274189	0.380156	0.00817662	1e-200	29822	SPARCL1	1124.4817869176	-0.0020408	0.380399	0.0182323	0.910876295056267	360901	delirium_ukb
rs1201356	A	G	-0.223545	0.0104125	0.0389179	9.24570430988746e-09	29868	SPARCL1	32.9937079162626	-0.135549	0.0101136	0.0875191	0.121431679022365	360901	delirium_ukb
rs13137502	C	T	0.0852921	0.157043	0.0109537	6.88493746547514e-15	29804	SPARCL1	60.6311673974696	-0.0221217	0.154691	0.0244727	0.366030268146892	360901	delirium_ukb
rs13143702	C	T	0.200627	0.502444	0.00795068	1.6982436524617e-140	29659	SPARCL1	636.751841677999	-0.0138891	0.497307	0.0177358	0.433561789356752	360901	delirium_ukb
rs17013181	G	A	0.0689958	0.229847	0.00944444	2.76375791917036e-13	29846	SPARCL1	53.3694694451414	-0.0180083	0.231127	0.0209691	0.390450515004484	360901	delirium_ukb
rs17013285	A	G	0.0612786	0.166337	0.0106972	1.01349124170662e-08	29825	SPARCL1	32.8153800179762	-0.0459899	0.165036	0.0237876	0.0531924507319611	360901	delirium_ukb
rs17419675	A	G	-0.119472	0.135802	0.0115819	6.00482008907548e-25	29797	SPARCL1	106.407599606369	-0.00251567	0.135879	0.0258093	0.922351800762057	360901	delirium_ukb
rs17751003	A	G	-0.100794	0.0816111	0.0145394	4.13428108047135e-12	29806	SPARCL1	48.0591838637934	0.00204163	0.0810402	0.0324498	0.949832881505812	360901	delirium_ukb
rs17788087	C	A	0.201707	0.0266568	0.0246358	2.66563081346513e-16	29861	SPARCL1	67.036078500978	-0.0165151	0.0254613	0.0561545	0.768680740779555	360901	delirium_ukb
rs2100889	T	C	0.0856564	0.292835	0.00874836	1.22885318657851e-22	29812	SPARCL1	95.8663832596549	-0.0222243	0.293334	0.0194739	0.253771589561853	360901	delirium_ukb
rs2627729	G	A	-0.126025	0.32904	0.00847986	5.84386264955661e-50	29817	SPARCL1	220.869652422649	-0.0120301	0.328524	0.0188279	0.522855884301381	360901	delirium_ukb
rs2725231	A	G	0.0533368	0.225864	0.00946335	1.73896163221134e-08	29821	SPARCL1	31.7661152312528	0.013525	0.226796	0.0211581	0.522671716958709	360901	delirium_ukb
rs2869441	A	G	0.123936	0.122153	0.0121978	2.97440429812515e-24	29811	SPARCL1	103.236181903934	0.0268398	0.121882	0.0269771	0.31977978044359	360901	delirium_ukb
rs2926512	A	G	0.104034	0.201892	0.00992351	1.02706989602629e-25	29808	SPARCL1	109.905637734829	-0.0229661	0.201498	0.0220491	0.297602791120034	360901	delirium_ukb
rs3113494	G	A	-0.115587	0.46433	0.00793886	5.07224239892649e-48	29801	SPARCL1	211.983323763447	-0.0109166	0.464889	0.0177378	0.538262346095794	360901	delirium_ukb
rs34422965	A	C	-0.20621	0.113005	0.01262	5.13333964380289e-60	29773	SPARCL1	266.993528371689	-0.00503847	0.115262	0.027695	0.855640041280788	360901	delirium_ukb
rs34970125	T	C	-0.170197	0.0295862	0.0235041	4.4483607488981e-13	29845	SPARCL1	52.4344297201814	0.0241883	0.0294333	0.0523543	0.644072861184051	360901	delirium_ukb
rs35092607	C	T	-0.33904	0.0613128	0.0165968	9.43408967323037e-93	29798	SPARCL1	417.304586173741	0.0394989	0.0629342	0.0364147	0.278055826564361	360901	delirium_ukb
rs4422389	T	C	0.0824246	0.159991	0.0108531	3.08816146918451e-14	29811	SPARCL1	57.6774547643625	-0.0149156	0.159003	0.0242261	0.53810496596163	360901	delirium_ukb
rs4610302	A	G	-0.553972	0.40733	0.00811592	1e-200	29794	SPARCL1	4659.07941988094	0.0175077	0.406303	0.0179826	0.330257736474572	360901	delirium_ukb
rs61978948	A	G	0.0455133	0.313537	0.00737914	6.92340918665321e-10	29829	SPARCL1	38.042158560416	0.016557	0.314158	0.0190609	0.385044567131792	360901	delirium_ukb
rs62305723	A	G	0.386906	0.0633533	0.0163557	1.03038612044163e-123	29809	SPARCL1	559.593494836031	-0.0212117	0.0642794	0.0360878	0.556680488922994	360901	delirium_ukb
rs62319123	G	C	0.692686	0.20857	0.00981902	1e-200	29707	SPARCL1	4976.64349605661	-0.00930028	0.207558	0.0218456	0.670305835099273	360901	delirium_ukb
rs67753429	G	A	0.321523	0.358153	0.00830156	1e-200	29761	SPARCL1	1500.04631556248	-0.020522	0.358373	0.0184588	0.266236748080006	360901	delirium_ukb
rs6847713	A	G	0.230018	0.0458625	0.0190646	1.61212977799824e-33	29861	SPARCL1	145.568782809247	0.0182198	0.0451537	0.0426573	0.669291023029627	360901	delirium_ukb
rs72652009	C	T	0.274218	0.0300849	0.0232706	4.72498027680193e-32	29799	SPARCL1	138.859870463653	0.00987776	0.0294554	0.0522974	0.850189623241255	360901	delirium_ukb
rs72654103	A	G	-0.363692	0.0347895	0.0216345	2.03563542478579e-63	29851	SPARCL1	282.601050011068	0.0159074	0.0344568	0.0484561	0.742695854800912	360901	delirium_ukb
rs72654152	G	A	-0.125288	0.218199	0.00962146	9.20873552063303e-39	29810	SPARCL1	169.565305143337	0.0211163	0.219775	0.0213487	0.322607158538142	360901	delirium_ukb
rs72665754	T	C	0.175792	0.0322067	0.0225012	5.60402417364184e-15	29854	SPARCL1	61.0361110639221	-0.0838264	0.0316389	0.0504719	0.0967431000787141	360901	delirium_ukb
rs75259667	G	C	0.165067	0.0502364	0.0181001	7.53355563733715e-20	29819	SPARCL1	83.1684424114245	-0.0264564	0.0488444	0.041255	0.521335141155495	360901	delirium_ukb
rs75586835	A	G	0.237659	0.0609605	0.0166765	4.41062363121438e-46	29839	SPARCL1	203.094758499285	-0.0245984	0.0610278	0.0368484	0.50441616971793	360901	delirium_ukb
rs7664479	C	T	0.238111	0.0371575	0.021025	9.8537150685862e-30	29819	SPARCL1	128.258722224406	-0.0405554	0.0359655	0.0477472	0.395671710091725	360901	delirium_ukb
rs7681895	T	C	-0.0533888	0.224423	0.00956636	2.39287493195338e-08	29812	SPARCL1	31.1463298546598	0.0018697	0.225163	0.0212179	0.929782140747264	360901	delirium_ukb
rs7698623	T	C	-0.266437	0.0685289	0.0157592	4.01513359428833e-64	29856	SPARCL1	285.838507537996	-0.0321353	0.067664	0.03547	0.364944648839136	360901	delirium_ukb
rs77063449	C	T	0.261669	0.0334026	0.0221368	3.05773609569007e-32	29848	SPARCL1	139.725240785075	-0.0102796	0.0333596	0.0490143	0.833880657191538	360901	delirium_ukb
rs79676715	G	T	0.126911	0.0307394	0.0231181	4.02707761529817e-08	29864	SPARCL1	30.1366001764376	-0.0301571	0.0293585	0.0523428	0.564515667779315	360901	delirium_ukb
rs989902	G	T	0.0473117	0.411458	0.00807389	4.63308214121179e-09	29788	SPARCL1	34.3377196325238	0.00324752	0.413766	0.0179494	0.856425322721846	360901	delirium_ukb
rs13240039	G	A	-0.103658	0.128759	0.011714	8.82063802136671e-19	30192	CELA2A	78.3060308299953	0.0506697	0.129908	0.026266	0.0537180204241668	360901	delirium_ukb
rs28645199	T	C	0.0526059	0.492972	0.00782029	1.73380399775414e-11	30166	CELA2A	45.2504803233541	0.018997	0.491923	0.0177004	0.283158106822102	360901	delirium_ukb
rs3765369	T	C	-0.0576828	0.220041	0.00945424	1.0523252713355e-09	30183	CELA2A	37.2254041223015	-0.039986	0.22217	0.0213099	0.0605982384916457	360901	delirium_ukb
rs4592582	A	G	-0.0907759	0.0924566	0.0135302	1.95794279987707e-11	30225	CELA2A	45.0124543887108	0.0266109	0.0927152	0.0306087	0.384632519746756	360901	delirium_ukb
rs4782498	A	G	0.0665544	0.222503	0.00949607	2.4065783201116e-12	30058	CELA2A	49.1208338321982	0.0087402	0.21923	0.0214204	0.683250565793331	360901	delirium_ukb
rs74526023	A	G	-0.163121	0.0393822	0.02007	4.37824439131842e-16	30204	CELA2A	66.0579368349293	0.0255598	0.0398447	0.0452493	0.572164620595686	360901	delirium_ukb
rs7547591	G	A	-0.0790991	0.238558	0.00920502	8.47032355277024e-18	30108	CELA2A	73.8403269929176	-0.0230309	0.24158	0.0206729	0.265253424817896	360901	delirium_ukb
rs7555510	C	T	0.10918	0.0786178	0.0145165	5.43125257881111e-14	30184	CELA2A	56.5668953163087	0.0136995	0.0752062	0.0334054	0.681734072159908	360901	delirium_ukb
rs7202152	G	A	-0.0497368	0.466031	0.00760848	6.27624661280026e-11	29924	AHSP	42.7326546582908	0.0120652	0.467727	0.0177316	0.496229981299686	360901	delirium_ukb
rs1048047	G	A	-0.0475246	0.423942	0.00795332	2.29461590739482e-09	30089	NAP1L4	35.7059035379817	0.00911832	0.421192	0.0179195	0.610859032529107	360901	delirium_ukb
rs11024555	A	G	-0.0561447	0.419212	0.00796066	1.75388050184176e-12	30085	NAP1L4	49.7415575353091	0.0100716	0.421956	0.0178988	0.573642077533479	360901	delirium_ukb
rs11024771	A	C	0.151802	0.101004	0.0129473	9.54113410281983e-32	30172	NAP1L4	137.466401677609	0.00226882	0.0983677	0.0297188	0.939146404158905	360901	delirium_ukb
rs138663050	TA	T	-0.213729	0.0102322	0.0388522	3.77476569904763e-08	30101	NAP1L4	30.2618640691361	0.225695	0.0100526	0.0881441	0.0104515330926156	360901	delirium_ukb
rs2237903	T	C	0.101408	0.375212	0.00807791	3.79402335532893e-36	30115	NAP1L4	157.596444296993	-0.0234085	0.379966	0.0181906	0.198149052506456	360901	delirium_ukb
rs4469872	T	C	0.0635509	0.4283	0.00791058	9.46019307289912e-16	30035	NAP1L4	64.5396724350022	-0.0233147	0.429691	0.0178855	0.192384908008229	360901	delirium_ukb
rs4758468	T	C	-0.0649554	0.140068	0.0112859	8.64131824989054e-09	30096	NAP1L4	33.1251708865179	0.0528082	0.140418	0.0254879	0.0382754230887682	360901	delirium_ukb
rs4758622	A	G	-0.242883	0.23131	0.00929832	2.09893988362354e-150	30150	NAP1L4	682.315536583649	0.0205875	0.231728	0.0208999	0.324599614712987	360901	delirium_ukb
rs72844059	G	A	0.0850452	0.158018	0.01071	2.0100182471137e-15	30101	NAP1L4	63.0551657965147	-0.0328495	0.154523	0.024396	0.178137765348042	360901	delirium_ukb
rs72850051	T	C	-0.16936	0.0282043	0.023734	9.62498364017517e-13	30155	NAP1L4	50.9189939060053	0.0355277	0.0289068	0.0529281	0.502065061439323	360901	delirium_ukb
rs1001149	T	C	-0.142124	0.059402	0.0165855	1.04255745948424e-17	28930	CRNN	73.4307064860515	-0.0259241	0.0599015	0.037221	0.486121691055794	360901	delirium_ukb
rs10788819	T	C	-0.0934595	0.232394	0.00928874	8.16582371358591e-24	28953	CRNN	101.235607417104	0.00568825	0.231224	0.0209552	0.78604606873946	360901	delirium_ukb
rs11204838	C	T	-0.0691528	0.171049	0.0103773	2.66747280212458e-11	28939	CRNN	44.406934574885	0.00640256	0.171616	0.0234204	0.784565126382154	360901	delirium_ukb
rs11205114	A	C	-0.048909	0.281012	0.00871234	1.97979398296203e-08	28876	CRNN	31.5143196390863	-0.0193898	0.279747	0.0196808	0.324517409118379	360901	delirium_ukb
rs113247985	A	C	0.235733	0.0176148	0.0298534	2.87210292979783e-15	28953	CRNN	62.3523988207858	-0.042931	0.0172097	0.067498	0.524754292734393	360901	delirium_ukb
rs113998411	A	G	-0.420882	0.0198459	0.028021	5.41252605515158e-51	28948	CRNN	225.60745416456	0.05445	0.0208922	0.0620012	0.379830644130025	360901	delirium_ukb
rs114502917	T	C	-0.195231	0.0236959	0.0257575	3.46657020533339e-14	28908	CRNN	57.4500142315992	-0.00129179	0.023192	0.0588233	0.982479460777729	360901	delirium_ukb
rs114638578	C	T	0.192364	0.0134962	0.0339695	1.48894960888618e-08	28860	CRNN	32.0678090838759	0.00136397	0.0129772	0.077892	0.986028913450655	360901	delirium_ukb
rs114688649	G	A	0.235514	0.0157884	0.031443	6.87543214040847e-14	28977	CRNN	56.1029251922008	-0.0155252	0.015816	0.0705019	0.825708014552781	360901	delirium_ukb
rs115113700	G	C	-0.592282	0.0152081	0.0318446	3.26587832172333e-77	28932	CRNN	345.927805902787	0.0669816	0.016323	0.0695993	0.335854367267011	360901	delirium_ukb
rs11576882	T	G	-0.0567026	0.48892	0.00782801	4.37018679070613e-13	28835	CRNN	52.4690502190859	0.0023393	0.494237	0.0177442	0.895114721893198	360901	delirium_ukb
rs12093512	T	C	0.228563	0.0167231	0.0305703	7.62430041200756e-14	28942	CRNN	55.9000831809225	-0.129187	0.0180174	0.066333	0.0514683208906133	360901	delirium_ukb
rs12096209	A	G	-0.122984	0.0565868	0.0169202	3.63580012300144e-13	28982	CRNN	52.8306852711441	-0.00517123	0.056298	0.0385053	0.893166035992375	360901	delirium_ukb
rs12123167	T	C	-0.203858	0.0110493	0.0373364	4.76036222204555e-08	28961	CRNN	29.8119673509565	-0.014967	0.011693	0.0823731	0.855820332108914	360901	delirium_ukb
rs12132987	A	G	0.158033	0.0671892	0.0156151	4.48125853325154e-24	28963	CRNN	102.425013407118	-0.0190264	0.0664753	0.0356979	0.594044528325314	360901	delirium_ukb
rs143662204	C	T	-0.350103	0.00954337	0.0398517	1.56170859326537e-18	28973	CRNN	77.1787889855677	0.050915	0.0100831	0.0878058	0.56200865007329	360901	delirium_ukb
rs1496042	T	C	-0.17457	0.416528	0.00799893	1.36772882559584e-105	28938	CRNN	476.294351781142	0.0162043	0.420162	0.0179192	0.365834787089853	360901	delirium_ukb
rs1607933	A	G	-0.0951813	0.185432	0.0100478	2.72395544712085e-21	28838	CRNN	89.7348829177078	-0.0119798	0.186705	0.0227457	0.598412972955524	360901	delirium_ukb
rs2298614	C	T	-0.0491875	0.199086	0.00897	4.16850186367806e-08	28882	CRNN	30.0693896818206	-0.0409619	0.198035	0.0222093	0.0651298383092723	360901	delirium_ukb
rs3007684	G	T	0.181478	0.347542	0.00824341	2.07014134879105e-107	28903	CRNN	484.656640235945	-0.00818533	0.348397	0.0186127	0.660103446082434	360901	delirium_ukb
rs3120665	G	A	-0.501711	0.140751	0.0112305	1e-200	28959	CRNN	1995.76343576807	-0.00834773	0.14458	0.0251091	0.73954396945226	360901	delirium_ukb
rs3132453	T	G	-0.0780249	0.0860711	0.0127996	1.08842873794359e-09	28947	CRNN	37.1598237955328	0.0372079	0.085023	0.0315132	0.237719057656335	360901	delirium_ukb
rs3753450	G	T	-0.29245	0.268511	0.00876975	1e-200	28956	CRNN	1112.06155040825	0.00473528	0.273321	0.0198452	0.811407467011468	360901	delirium_ukb
rs4112788	A	G	-0.0985977	0.335889	0.00827553	9.9609325659808e-33	28959	CRNN	141.952136577792	0.0172598	0.3397	0.018714	0.35637316984236	360901	delirium_ukb
rs4240879	G	T	0.375638	0.191364	0.00993604	1e-200	28903	CRNN	1429.26374274979	0.00574112	0.190645	0.0225155	0.798734603984061	360901	delirium_ukb
rs4845587	G	T	-0.0541047	0.362267	0.00810736	2.49746838915415e-11	28922	CRNN	44.5359859003595	-0.00521194	0.365088	0.0183694	0.776617191450133	360901	delirium_ukb
rs56060550	A	C	-0.312996	0.0531198	0.0174342	4.5509283708496e-72	28944	CRNN	322.309812337493	-0.00795246	0.0538001	0.0391568	0.839062477365179	360901	delirium_ukb
rs6587625	T	C	-0.160029	0.16353	0.0105548	6.33140361710812e-52	28955	CRNN	229.87797671328	0.00718259	0.165192	0.0238078	0.762888380084351	360901	delirium_ukb
rs6587667	T	C	0.357182	0.0205695	0.0276031	2.67855149453234e-38	28975	CRNN	167.441617970514	-0.156796	0.0199999	0.0631008	0.0129607460132466	360901	delirium_ukb
rs71517760	G	A	0.318552	0.0156331	0.0314299	3.85034814678615e-24	28945	CRNN	102.724650833474	-0.040008	0.014939	0.0729261	0.583273170316155	360901	delirium_ukb
rs72710142	T	C	-0.173051	0.0209262	0.0274241	2.78734033870173e-10	28935	CRNN	39.8183682555089	-0.0520962	0.0201399	0.0624511	0.40417365336698	360901	delirium_ukb
rs74532357	T	C	-0.0758102	0.100489	0.0130493	6.26440748781018e-09	28859	CRNN	33.7505499334978	-0.00523359	0.100521	0.0294318	0.858863803608208	360901	delirium_ukb
rs74621946	A	G	0.209996	0.019576	0.0281197	8.14516713022619e-14	28964	CRNN	55.77000439401	0.0293036	0.0196813	0.0638431	0.646238756273356	360901	delirium_ukb
rs74960752	T	C	-0.0972925	0.0507231	0.0178087	4.67638221333293e-08	28971	CRNN	29.8465604735954	0.0140553	0.0524119	0.039834	0.7242041346894	360901	delirium_ukb
rs75957773	C	T	-0.343042	0.10729	0.0126353	2.57039578276884e-162	28945	CRNN	737.095017845769	-0.00259277	0.109218	0.028333	0.927087018655067	360901	delirium_ukb
rs76431435	A	C	-0.14771	0.0230416	0.0260668	1.45673313887525e-08	28926	CRNN	32.1102995261877	0.0313784	0.0230243	0.0587815	0.593468947521259	360901	delirium_ukb
rs76459982	G	A	-0.195072	0.0204247	0.0277295	1.9948029417319e-12	28960	CRNN	49.4886715330542	0.0622116	0.020338	0.0627338	0.321355694413417	360901	delirium_ukb
rs76924512	T	G	-0.281225	0.0123884	0.0354242	2.04173794466953e-15	28898	CRNN	63.0242590499116	-0.0939088	0.0129218	0.0785819	0.232069998795282	360901	delirium_ukb
rs78932044	T	C	-0.904158	0.0248982	0.0250566	1e-200	28978	CRNN	1302.10011883494	0.052559	0.0247118	0.0567317	0.354213410883154	360901	delirium_ukb
rs79415024	A	G	0.264454	0.0242256	0.0255261	3.76443671073647e-25	28957	CRNN	107.332525452335	0.0221321	0.0237129	0.0581971	0.703726653254214	360901	delirium_ukb
rs80239600	A	G	-0.648883	0.0128263	0.0346431	2.7919009082785e-78	28964	CRNN	350.83207949321	0.00706844	0.0130507	0.0779107	0.9277112005427	360901	delirium_ukb
rs878550	G	A	0.202834	0.0175833	0.0298498	1.08193208472766e-11	28948	CRNN	46.1741234067451	-0.0556564	0.0171889	0.0677049	0.411051275341584	360901	delirium_ukb
rs943139	G	A	0.048919	0.285105	0.00867464	1.70733994020564e-08	28949	CRNN	31.8018379510943	0.00274423	0.282533	0.0196331	0.888836949095889	360901	delirium_ukb
rs1001149	T	C	0.117208	0.0594775	0.0163398	7.32824533138904e-13	30045	FABP9	51.4542245892957	-0.0259241	0.0599015	0.037221	0.486121691055794	360901	delirium_ukb
rs10808846	T	G	0.0628885	0.265988	0.0085666	2.11787342072371e-13	29928	FABP9	53.892148101223	-0.0144164	0.267819	0.0199804	0.470583829939947	360901	delirium_ukb
rs11204893	G	A	0.0862466	0.0754538	0.0146442	3.87453867227138e-09	29972	FABP9	34.6858757234101	0.0186096	0.0770585	0.0332171	0.575315400869533	360901	delirium_ukb
rs11578418	A	G	0.0823545	0.0973881	0.0129717	2.17005129655781e-10	30055	FABP9	40.3070373183772	0.0427729	0.0976611	0.029788	0.151028531629481	360901	delirium_ukb
rs118034841	T	C	0.176022	0.031514	0.0219339	1.01437841671476e-15	30066	FABP9	64.4024196146933	-0.014403	0.0325962	0.0498748	0.772748196239869	360901	delirium_ukb
rs12030667	A	G	-0.0845215	0.311963	0.00833684	3.73508078943061e-24	29893	FABP9	102.785406657674	0.00819044	0.315023	0.0190263	0.666846690271086	360901	delirium_ukb
rs1485999	G	A	0.0653548	0.283356	0.00840363	7.42848071113177e-15	29890	FABP9	60.4813023574399	0.0120995	0.286259	0.019578	0.536565815001693	360901	delirium_ukb
rs1496042	T	C	-0.0471375	0.417013	0.00787625	2.16705532991489e-09	30053	FABP9	35.8174040033297	0.0162043	0.420162	0.0179192	0.365834787089853	360901	delirium_ukb
rs1568485	C	T	0.0529359	0.317793	0.00827351	1.57180982820392e-10	30040	FABP9	40.9374710415841	0.0128145	0.323283	0.0189401	0.498670870546277	360901	delirium_ukb
rs3007684	G	T	-0.125468	0.347731	0.00812453	8.38687171248165e-54	30016	FABP9	238.489606599772	-0.00818533	0.348397	0.0186127	0.660103446082434	360901	delirium_ukb
rs4795403	T	C	0.12013	0.218333	0.00932318	5.46134987505721e-38	29952	FABP9	166.025507307338	0.0312098	0.219943	0.0213802	0.144358380089324	360901	delirium_ukb
rs62513549	C	G	0.0941029	0.0808126	0.0139475	1.50973248538731e-11	29853	FABP9	45.5211551983035	0.0583151	0.0822968	0.0322037	0.0701697614341071	360901	delirium_ukb
rs72823354	T	C	0.10764	0.0499484	0.017654	1.07939400090915e-09	30031	FABP9	37.1758693912255	0.0545096	0.0509918	0.040284	0.17601310326696	360901	delirium_ukb
rs72827174	G	A	0.146143	0.12822	0.0115315	8.30615440407929e-37	30046	FABP9	160.614381549695	-0.0364647	0.129272	0.0263359	0.166174354330217	360901	delirium_ukb
rs7519371	C	T	-0.0593523	0.15053	0.0107922	3.80706244194026e-08	30004	FABP9	30.2451077755115	0.00100417	0.148934	0.024841	0.967755392585767	360901	delirium_ukb
rs75957773	C	T	-0.0680748	0.107448	0.0124331	4.36787297625169e-08	30061	FABP9	29.9787758356234	-0.00259277	0.109218	0.028333	0.927087018655067	360901	delirium_ukb
rs76123831	T	A	-0.152606	0.0534215	0.0168136	1.12305234754108e-19	30016	FABP9	82.3800015359023	-0.0050566	0.0533651	0.0394496	0.898007574783407	360901	delirium_ukb
rs7828550	C	T	0.0481376	0.445353	0.0075855	2.20973401022432e-10	30038	FABP9	40.2717444442737	-0.0145806	0.444833	0.0178117	0.413016117640865	360901	delirium_ukb
rs10011821	A	G	0.0774397	0.166938	0.010666	3.85833559905351e-13	30056	TACC3	52.7137806424581	-0.0179555	0.16527	0.0238084	0.450748198854663	360901	delirium_ukb
rs116753949	T	C	0.111623	0.0711081	0.0154487	4.99689242630595e-13	30088	TACC3	52.2063705687078	0.0458266	0.0707729	0.0344276	0.183156358359348	360901	delirium_ukb
rs13148597	T	C	-0.0910779	0.150152	0.0112246	4.89215265134419e-16	29973	TACC3	65.8391582860573	-0.0173262	0.152919	0.024573	0.480752996670184	360901	delirium_ukb
rs28420470	G	A	0.191204	0.46737	0.00801165	6.96626514110774e-126	30003	TACC3	569.573808657578	0.0144824	0.466282	0.0177137	0.413594733460692	360901	delirium_ukb
rs4865447	G	A	0.0745619	0.374424	0.00825742	1.72186857498601e-19	29970	TACC3	81.5352078908783	0.00483927	0.376659	0.0182101	0.790434704586434	360901	delirium_ukb
rs4865491	G	A	-0.0920605	0.43676	0.00808903	5.20595008801548e-30	29894	TACC3	129.525049347794	-0.00669544	0.439512	0.0177771	0.706446048094831	360901	delirium_ukb
rs62286247	A	G	0.0920681	0.263403	0.00902893	2.04456065929586e-24	30030	TACC3	103.97903665847	0.0189151	0.262808	0.0200807	0.3462150956226	360901	delirium_ukb
rs6831006	C	G	-0.0933417	0.492255	0.00800219	1.9350847929379e-31	30018	TACC3	136.06101138264	-0.0247091	0.493778	0.0176921	0.162530173887464	360901	delirium_ukb
rs76736092	A	G	-0.139138	0.0702169	0.0155976	4.64515275222751e-19	30007	TACC3	79.5748732419341	0.0332217	0.0696756	0.0347147	0.338571190020356	360901	delirium_ukb
rs798752	T	G	0.181796	0.0147818	0.0330022	3.61709570547368e-08	30037	TACC3	30.3447010271281	-0.0630958	0.0148864	0.0729154	0.386858372124777	360901	delirium_ukb
rs811316	T	C	-0.0571189	0.188392	0.0102039	2.17125084263807e-08	30057	TACC3	31.3348256620303	-0.00266951	0.188068	0.0226406	0.906140621735586	360901	delirium_ukb
rs1001193	G	A	0.360066	0.223393	0.0097003	1e-200	29983	ACP6	1377.8244796846	-0.0198373	0.224235	0.0211615	0.348538694377429	360901	delirium_ukb
rs10494244	T	C	0.101154	0.0564309	0.0173993	6.11251587426128e-09	30019	ACP6	33.7989002531666	-0.00103204	0.0571334	0.0379774	0.978320063099107	360901	delirium_ukb
rs10494252	A	C	-0.380965	0.057161	0.0173833	1.8450154191795e-106	30003	ACP6	480.2923900173	0.00335494	0.0578095	0.0379897	0.929629078818735	360901	delirium_ukb
rs10907371	G	T	0.0986952	0.227056	0.0095937	8.02232034287861e-25	29964	ACP6	105.832680377163	0.0117189	0.224395	0.021205	0.580506383778884	360901	delirium_ukb
rs111631962	G	A	0.191513	0.0241957	0.0261554	2.44118110605489e-13	29964	ACP6	53.6134539211203	-0.00526144	0.0235023	0.0582926	0.928081252733138	360901	delirium_ukb
rs112391344	G	A	0.328	0.0138145	0.0342788	1.08367735935794e-21	30041	ACP6	91.5580357952675	-0.0721517	0.0140773	0.0744955	0.332776002164082	360901	delirium_ukb
rs11240007	T	C	-0.11521	0.330811	0.00856046	2.74852695196469e-41	29931	ACP6	181.128232277634	0.0149336	0.328544	0.018805	0.427119107148629	360901	delirium_ukb
rs11240075	T	C	0.192727	0.126139	0.0120873	3.10527452169776e-57	29959	ACP6	254.229837596862	0.00238147	0.12742	0.0265218	0.928451880100479	360901	delirium_ukb
rs11240081	G	A	-0.0679776	0.205978	0.00997491	9.43626220276727e-12	29945	ACP6	46.4422961014212	-0.00190599	0.206598	0.0218621	0.930526616346645	360901	delirium_ukb
rs113085271	T	C	0.271387	0.0158617	0.0321859	3.40251462027024e-17	30041	ACP6	71.0962616061698	0.169302	0.0154142	0.071741	0.0182797393981504	360901	delirium_ukb
rs113410786	C	A	-0.492502	0.0316662	0.023037	2.10862814993328e-101	30032	ACP6	457.050462033151	0.0436712	0.0320088	0.0500931	0.38331604631411	360901	delirium_ukb
rs114457077	G	A	0.212672	0.0142476	0.0339204	3.61667929591204e-10	30005	ACP6	39.3096068790278	0.0150833	0.0146467	0.074165	0.838841677364523	360901	delirium_ukb
rs114877749	T	C	0.320117	0.0156938	0.0324326	5.60402417364184e-23	29980	ACP6	97.4213054357439	-0.0416996	0.0166832	0.0689182	0.545139937445171	360901	delirium_ukb
rs114995754	T	C	0.154885	0.0246806	0.0260168	2.62820961633458e-09	29902	ACP6	35.4414077045066	0.0174237	0.0247381	0.0566278	0.758319109038451	360901	delirium_ukb
rs115274755	A	G	0.139634	0.0358427	0.0215838	9.84011105761134e-11	30034	ACP6	41.8529950534941	0.0405887	0.037096	0.0469486	0.387294206088281	360901	delirium_ukb
rs115582704	G	A	-0.114843	0.0443179	0.0195392	4.16293854786146e-09	30033	ACP6	34.5458196330224	-0.0240108	0.0440536	0.0432233	0.57854880382529	360901	delirium_ukb
rs115707791	A	G	0.218394	0.0191776	0.0293348	9.7050996724549e-14	30009	ACP6	55.4262048034541	0.0265343	0.018972	0.0642171	0.679461729129267	360901	delirium_ukb
rs11579824	C	T	0.0885667	0.191684	0.0102338	4.95792553906302e-18	29992	ACP6	74.8974575939864	-0.00983719	0.192406	0.022428	0.660942988793965	360901	delirium_ukb
rs116116308	G	C	0.19518	0.0178899	0.0304421	1.44065503034606e-10	29989	ACP6	41.1075326905737	-0.052991	0.017883	0.0665109	0.425610173014951	360901	delirium_ukb
rs116161634	T	C	-0.611689	0.0231438	0.0268006	2.66685866452149e-115	30008	ACP6	520.921529985888	-0.0204525	0.0227458	0.0591435	0.729484384957441	360901	delirium_ukb
rs116459505	A	G	0.146728	0.0583003	0.0171531	1.18904967898509e-17	30017	ACP6	73.1712975945417	-9.45387e-05	0.0564545	0.0383119	0.998031135155261	360901	delirium_ukb
rs117202134	A	C	0.166828	0.0178209	0.0302438	3.46609131404207e-08	30021	ACP6	30.4274229801021	0.0017496	0.017509	0.0672861	0.979255478699165	360901	delirium_ukb
rs117244562	A	G	0.205119	0.0148762	0.0333824	8.02047334800664e-10	30048	ACP6	37.7551906562649	0.0253219	0.0153034	0.0721522	0.725624603879263	360901	delirium_ukb
rs12025871	C	G	0.0810589	0.104183	0.0131771	7.67573548472681e-10	30029	ACP6	37.8409236331664	-0.0364227	0.104742	0.0289319	0.208062110746199	360901	delirium_ukb
rs12040157	G	A	0.170171	0.0383933	0.0209155	4.08131391596972e-16	29888	ACP6	66.196434759337	0.0283884	0.0394554	0.0452694	0.530593591161668	360901	delirium_ukb
rs12130062	G	A	-0.400301	0.0361093	0.0215118	2.7459966305247e-77	30020	ACP6	346.273970736745	0.130068	0.0352728	0.0461167	0.00479634042499274	360901	delirium_ukb
rs12409268	C	A	0.220279	0.134669	0.0118383	2.8041419854537e-77	29888	ACP6	346.232243294425	0.0192524	0.13531	0.0259005	0.457287152466266	360901	delirium_ukb
rs12561867	A	G	0.168033	0.0719665	0.0155181	2.53162863912696e-27	30007	ACP6	117.24978905373	0.0236651	0.0736158	0.0338745	0.484794852622506	360901	delirium_ukb
rs12755379	C	G	-0.0545817	0.277176	0.00897049	1.16796546089889e-09	29934	ACP6	37.0221625532257	0.00451838	0.280138	0.0196544	0.818176309049946	360901	delirium_ukb
rs140619594	G	T	0.305676	0.0150668	0.0328218	1.24050923004222e-20	30033	ACP6	86.7357011862108	-0.0595797	0.0151177	0.0717901	0.406586542554134	360901	delirium_ukb
rs17160245	A	G	0.202678	0.0317519	0.023036	1.38899281749686e-18	29825	ACP6	77.4103588015117	0.0384324	0.0329356	0.0491694	0.434430191801857	360901	delirium_ukb
rs17355419	C	T	0.0504145	0.264264	0.00910736	3.10213004497802e-08	29953	ACP6	30.6426217833391	-0.0143672	0.26561	0.0199766	0.472017390927501	360901	delirium_ukb
rs17355830	C	T	-0.269112	0.0216898	0.0277031	2.62421854338444e-22	29945	ACP6	94.3646619271934	0.0413431	0.0208949	0.0613514	0.500391587734722	360901	delirium_ukb
rs1967017	T	C	-0.0713447	0.46486	0.00807126	9.62720012973318e-19	29952	ACP6	78.1341257677018	0.00737839	0.462325	0.017732	0.677332633233473	360901	delirium_ukb
rs34074129	C	T	-0.0668914	0.501801	0.00807733	1.21758699284526e-16	29987	ACP6	68.5811744973522	0.0022526	0.498594	0.0176353	0.898360607181343	360901	delirium_ukb
rs34263051	G	A	-0.22777	0.0430509	0.0198286	1.53426366485928e-30	30011	ACP6	131.949861837487	-0.0619063	0.0429273	0.0435225	0.154910194775611	360901	delirium_ukb
rs35011601	C	G	-0.297544	0.0543065	0.0177323	3.43083632774952e-63	29978	ACP6	281.560841040339	0.124797	0.0547338	0.0377887	0.000958274650963076	360901	delirium_ukb
rs35298140	T	C	-0.163746	0.145057	0.0114514	2.21309470960563e-46	29964	ACP6	204.467473069218	-0.0143193	0.143688	0.0252558	0.570734334732459	360901	delirium_ukb
rs35618507	G	A	0.213308	0.0294295	0.0237592	2.75867157507639e-19	29919	ACP6	80.602898747954	0.027363	0.029019	0.0529402	0.605248887718044	360901	delirium_ukb
rs35878762	T	C	-0.178408	0.0230813	0.0268392	2.98538261891796e-11	30046	ACP6	44.1864912074854	-0.0706329	0.0225948	0.0593124	0.233707688490185	360901	delirium_ukb
rs3820129	T	C	0.551102	0.428117	0.00816007	1e-200	30000	ACP6	4561.16943756135	0.0171797	0.425719	0.017861	0.336122047190188	360901	delirium_ukb
rs41295835	T	C	0.323348	0.058021	0.0170871	7.2996157572929e-80	30015	ACP6	358.099435113219	-0.0132183	0.0576848	0.0378369	0.726826912963995	360901	delirium_ukb
rs4612679	G	A	-0.49587	0.0338218	0.0223139	2.0844908830973e-109	30025	ACP6	493.838226016368	0.0625813	0.0337586	0.048896	0.200585714593595	360901	delirium_ukb
rs515565	T	C	0.130424	0.0457381	0.0192638	1.28439912195265e-11	29975	ACP6	45.8385751702177	-0.0286721	0.045992	0.0423723	0.498615758450524	360901	delirium_ukb
rs59438946	C	T	0.298201	0.0264858	0.0250819	1.34865230816678e-32	30035	ACP6	141.350492814314	-0.0653601	0.0273787	0.0543794	0.229391330304956	360901	delirium_ukb
rs61751618	A	G	-1.26605	0.0184408	0.0299394	1e-200	30015	ACP6	1788.19769155647	-0.0271956	0.0188126	0.0645002	0.673289745466408	360901	delirium_ukb
rs61809941	C	T	0.163143	0.0882657	0.0141329	7.96159350417318e-31	30006	ACP6	133.252178008137	-0.0444034	0.0879867	0.0312766	0.155695119800669	360901	delirium_ukb
rs61810429	C	A	0.190127	0.0306198	0.0233692	4.09260659730011e-16	29899	ACP6	66.1911459984646	0.0429306	0.0307522	0.0512655	0.402358332845863	360901	delirium_ukb
rs61838383	T	G	-0.338623	0.153471	0.0112124	2.31739464996853e-200	29960	ACP6	912.085896906471	0.0092016	0.155158	0.0245012	0.707246814444582	360901	delirium_ukb
rs649001	C	T	-0.429133	0.0649667	0.0164039	7.48169500511146e-151	29923	ACP6	684.367850031191	-0.0238947	0.0633027	0.0363034	0.510413320674707	360901	delirium_ukb
rs6664767	G	T	0.115033	0.425518	0.00811727	1.37752661960517e-45	29987	ACP6	200.828298354425	-0.0328799	0.425867	0.0178622	0.0656583553409275	360901	delirium_ukb
rs6679147	C	T	-0.123128	0.0342673	0.0221178	2.59262676404456e-08	30014	ACP6	30.9905866198757	0.0324846	0.0352908	0.0476592	0.495490120981593	360901	delirium_ukb
rs71620823	C	T	0.232655	0.014791	0.0335525	4.08978050102884e-12	29883	ACP6	48.0811681819561	0.0302663	0.0148296	0.0735958	0.680888501350869	360901	delirium_ukb
rs72691021	T	C	-0.247247	0.0266982	0.0249701	4.09260659730009e-23	30002	ACP6	98.0441076761009	-0.032072	0.0274881	0.0539785	0.552402963765611	360901	delirium_ukb
rs72698227	A	G	-0.1863	0.11185	0.0128496	1.23851137591238e-47	29866	ACP6	210.206670144505	-0.0423267	0.113882	0.0277997	0.127868920860844	360901	delirium_ukb
rs72698273	G	C	-0.241346	0.29555	0.00884581	6.63743070401913e-164	29978	ACP6	744.397655981881	0.00544567	0.296857	0.0193286	0.778142256446304	360901	delirium_ukb
rs72700325	T	C	0.33557	0.0397904	0.0206461	2.11154334065883e-59	29957	ACP6	264.174079465534	0.00525753	0.0405014	0.0446978	0.906365570675396	360901	delirium_ukb
rs74636473	T	C	0.262349	0.0143596	0.0336069	5.88437037025876e-15	29980	ACP6	60.939925484518	-0.10698	0.0144306	0.0736754	0.146487645961225	360901	delirium_ukb
rs75030846	G	A	-0.376441	0.0147069	0.0334286	2.04314881451718e-29	30020	ACP6	126.81115545401	0.0758436	0.014141	0.0746332	0.309525190813908	360901	delirium_ukb
rs75381133	C	T	-0.312218	0.0332044	0.0224067	3.92825796716279e-44	29996	ACP6	194.160139709455	-0.0392194	0.0326973	0.0498887	0.431786440548036	360901	delirium_ukb
rs75709197	T	G	0.317277	0.0118108	0.0374056	2.21207577646412e-17	30015	ACP6	71.9455488584759	-0.0268336	0.0120684	0.0808109	0.739848844739681	360901	delirium_ukb
rs76093248	T	C	0.326227	0.0295459	0.0236402	2.56094351715677e-43	30038	ACP6	190.430940285922	-0.0408882	0.0290966	0.0525071	0.436146106641896	360901	delirium_ukb
rs76274235	A	C	-0.525904	0.0323032	0.0227222	1.63305194789431e-118	29997	ACP6	535.688337917172	-0.0159702	0.0319617	0.0503885	0.751288947821802	360901	delirium_ukb
rs76327000	C	T	0.1492	0.0282032	0.0242054	7.09610445979639e-10	30032	ACP6	37.9938337949921	0.0323397	0.02821	0.0532851	0.543904935867814	360901	delirium_ukb
rs76852737	G	A	-0.277703	0.0168729	0.0313515	8.16582371358591e-19	29989	ACP6	78.4593117619869	0.113823	0.0162219	0.0698147	0.103027224425216	360901	delirium_ukb
rs77879755	T	C	-0.199298	0.0692043	0.0159172	5.73984282224938e-36	29897	ACP6	156.773456802373	-0.034146	0.0709377	0.0344563	0.321688103241367	360901	delirium_ukb
rs78168126	C	T	0.16698	0.0219649	0.0274513	1.18116345091448e-09	29843	ACP6	37.0001156455568	-0.0289203	0.0228511	0.0591063	0.624634546543008	360901	delirium_ukb
rs78221496	A	C	-0.566485	0.0377996	0.0210237	6.51628394060832e-160	30040	ACP6	726.036622592655	0.0102932	0.0379037	0.0463126	0.824114964030891	360901	delirium_ukb
rs78300852	G	T	-0.504391	0.0332945	0.0224394	6.83911647281419e-112	30005	ACP6	505.256811299775	-0.0241504	0.0331268	0.0493744	0.624751057617706	360901	delirium_ukb
rs78318689	T	C	0.23757	0.0158251	0.0322324	1.69941716288675e-13	29984	ACP6	54.3247713986906	-0.0957911	0.0171183	0.0678761	0.158166680490075	360901	delirium_ukb
rs78546908	A	G	-0.766115	0.125867	0.0121846	1e-200	30004	ACP6	3953.35102680801	-0.00679323	0.126923	0.0266059	0.798469441944357	360901	delirium_ukb
rs78712378	T	C	0.369806	0.0474832	0.0189566	9.39074396851371e-85	29979	ACP6	380.563396052019	0.015864	0.0449195	0.0427096	0.710310116337897	360901	delirium_ukb
rs78813183	A	G	0.298214	0.0424344	0.0200085	3.08673964568386e-50	29905	ACP6	222.140115267964	0.034473	0.0419824	0.0441794	0.435217149329564	360901	delirium_ukb
rs78935396	A	G	0.264433	0.0216964	0.0274031	4.9283324919715e-22	30028	ACP6	93.1176298300176	-0.0730602	0.0214574	0.0614086	0.234149373444517	360901	delirium_ukb
rs78978386	T	C	-1.07856	0.0141321	0.0340285	1e-200	30038	ACP6	1004.62274974582	0.0215869	0.0151607	0.0726445	0.766346185436795	360901	delirium_ukb
rs79191594	A	G	-0.129627	0.0349294	0.0218589	3.02628621777642e-09	30032	ACP6	35.1669200199507	0.0968324	0.0362717	0.0473139	0.0406977125485353	360901	delirium_ukb
rs80030090	T	C	0.21105	0.0395417	0.0207035	2.11008524186049e-24	29981	ACP6	103.916179543539	-0.045429	0.0387461	0.0457601	0.320824850084119	360901	delirium_ukb
rs80242952	T	C	0.200236	0.0219608	0.027519	3.43162639796469e-13	30008	ACP6	52.9442774389318	-0.0355502	0.0220878	0.0602499	0.555159786406058	360901	delirium_ukb
rs9437981	G	A	0.0952478	0.264713	0.00912882	1.73900167374366e-25	29804	ACP6	108.863080372221	-0.0175582	0.264574	0.0200053	0.380120244553769	360901	delirium_ukb
rs967966	C	T	0.308523	0.0140493	0.0340896	1.42495122818881e-19	29966	ACP6	81.9089352855143	0.0609271	0.0149556	0.0729959	0.403905716679154	360901	delirium_ukb
rs28564546	C	T	-0.445763	0.0531271	0.0175814	8.05378441199078e-142	29900	DKK4	642.837384637941	-0.011448	0.0542697	0.0388879	0.768464836862912	360901	delirium_ukb
rs4737038	G	A	-0.0842969	0.408198	0.00798926	5.01071844287175e-26	29945	DKK4	111.329458784714	-0.0135604	0.408672	0.0180041	0.451339143070536	360901	delirium_ukb
rs74857652	T	C	-0.165194	0.0330346	0.0219108	4.72171750310878e-14	29908	DKK4	56.8423558680757	0.0156189	0.0350775	0.0481052	0.745421646164627	360901	delirium_ukb
rs79208978	C	A	-0.207658	0.020841	0.0274863	4.18986471096768e-14	29941	DKK4	57.0774771969537	0.0250356	0.0211485	0.0611361	0.682169031804496	360901	delirium_ukb
rs10012414	T	C	0.0698527	0.217126	0.00957795	3.02970260266142e-13	30199	GNPDA2	53.188931235095	-0.0411418	0.217583	0.0214733	0.05537069822452	360901	delirium_ukb
rs10938337	T	G	-0.0760898	0.300123	0.00864135	1.30496841413022e-18	30191	GNPDA2	77.5335543657147	-0.0368155	0.300405	0.0192943	0.0563780434510052	360901	delirium_ukb
rs10938345	T	C	-0.183513	0.0154762	0.0318415	8.24726595940104e-09	30240	GNPDA2	33.2159465542313	-0.0243676	0.016485	0.0692846	0.725061758505946	360901	delirium_ukb
rs113277648	A	G	0.128549	0.0837275	0.0142808	2.22587104479301e-19	30229	GNPDA2	81.0274797825225	-0.0556252	0.0812273	0.0324048	0.0860577525434871	360901	delirium_ukb
rs1133648	G	A	-0.197871	0.357145	0.00829495	9.14113241470247e-126	30139	GNPDA2	569.032081414492	-0.0210935	0.359945	0.0184294	0.252393403446097	360901	delirium_ukb
rs115525230	A	G	-0.113547	0.0427515	0.0195106	5.89372679276886e-09	30151	GNPDA2	33.8696008163949	-0.063526	0.0436006	0.0433313	0.142633651326882	360901	delirium_ukb
rs116475904	A	G	-0.164573	0.0216218	0.0270278	1.13595205096224e-09	30201	GNPDA2	37.076248026687	-0.0420319	0.0215294	0.0613265	0.49310453876586	360901	delirium_ukb
rs116495919	T	C	0.186884	0.0269498	0.0244382	2.05447092746499e-14	30260	GNPDA2	58.4797911054865	0.0681198	0.0271529	0.0543437	0.210024036002433	360901	delirium_ukb
rs116549987	T	C	-0.168827	0.043355	0.0194155	3.45382238549823e-18	30158	GNPDA2	75.6112900774126	-0.0144698	0.0435313	0.0432724	0.73808605486586	360901	delirium_ukb
rs12189346	G	A	-0.201982	0.1484	0.0110473	1.12305234754107e-74	30219	GNPDA2	334.28203760175	0.030912	0.147268	0.0249516	0.215390229992889	360901	delirium_ukb
rs13142647	G	A	-0.0795491	0.191075	0.0101106	3.60744733864192e-15	30208	GNPDA2	61.9037107417414	-0.0280048	0.190049	0.0225121	0.213503992159005	360901	delirium_ukb
rs1380874	T	G	0.0638721	0.173773	0.0104197	8.79265433286726e-10	30160	GNPDA2	37.5761222599434	0.00923613	0.173473	0.0233599	0.692559354938191	360901	delirium_ukb
rs1388311	A	G	0.149684	0.0834522	0.0143398	1.65653264931802e-25	30155	GNPDA2	108.959367164886	0.0201638	0.0815584	0.032269	0.532058027431553	360901	delirium_ukb
rs1390913	A	G	-0.0653457	0.201865	0.00985501	3.34041172954572e-11	30238	GNPDA2	43.9662971300853	-0.00840226	0.203172	0.0220016	0.702539908789072	360901	delirium_ukb
rs164081	C	T	0.0568579	0.302854	0.00857564	3.3535130445056e-11	30031	GNPDA2	43.9590752777379	-0.0216035	0.302562	0.0192658	0.262142236290002	360901	delirium_ukb
rs17461100	G	T	0.0771974	0.101496	0.0131317	4.13504271333706e-09	30208	GNPDA2	34.5591810289192	0.00284064	0.0998141	0.029466	0.923199796328724	360901	delirium_ukb
rs2130643	G	C	0.0477092	0.462059	0.00793402	1.81848615955206e-09	30192	GNPDA2	36.1591061912975	0.0200839	0.463951	0.0177318	0.257360564212306	360901	delirium_ukb
rs252144	G	A	0.0650553	0.216586	0.00952887	8.65964323360065e-12	30189	GNPDA2	46.6103714390762	-0.00921125	0.216975	0.0214561	0.667699421565325	360901	delirium_ukb
rs4460038	G	A	-0.266636	0.0618282	0.0163582	9.90147738776602e-60	30237	GNPDA2	265.684698954197	-0.0758193	0.0624825	0.0363768	0.037134706863369	360901	delirium_ukb
rs62409706	C	A	0.121892	0.0559104	0.0172758	1.7183039957263e-12	30218	GNPDA2	49.7821983356067	-0.045407	0.0554986	0.0386236	0.239742483562992	360901	delirium_ukb
rs62411630	C	G	0.0542985	0.247535	0.00914834	2.93237832020587e-09	30228	GNPDA2	35.228250099514	0.011219	0.247706	0.0205033	0.58425441112083	360901	delirium_ukb
rs75047391	C	T	0.110028	0.0502465	0.0181125	1.24210983348168e-09	30221	GNPDA2	36.9019775745963	0.0228679	0.0493792	0.0407717	0.57488105915363	360901	delirium_ukb
rs76432664	A	G	-0.150956	0.0245633	0.025402	2.80427112393788e-09	30167	GNPDA2	35.315465533263	-0.0377831	0.0249639	0.0565761	0.504243141689498	360901	delirium_ukb
rs76506113	A	C	0.167964	0.0196526	0.0284078	3.36713089787847e-09	30225	GNPDA2	34.9588561266178	0.10949	0.0196217	0.0638574	0.0864191519162553	360901	delirium_ukb
rs963694	C	A	-0.1163	0.105955	0.0127949	9.94947121750996e-20	30178	GNPDA2	82.6200850180148	-0.0376041	0.10572	0.0286989	0.190095571682809	360901	delirium_ukb
rs1024626	G	A	-0.0954189	0.052331	0.0173143	3.56828882615304e-08	29944	CCL4	30.3709890363562	-0.0218046	0.051175	0.039964	0.585337030506621	360901	delirium_ukb
rs111887239	T	C	-0.230689	0.0318086	0.021994	9.73419405890727e-26	29929	CCL4	110.013335291399	0.0803793	0.0318231	0.0505823	0.112042554008192	360901	delirium_ukb
rs112579976	G	C	0.314588	0.0783805	0.0143097	4.07380277804112e-107	29899	CCL4	483.307179773166	-0.0104637	0.0799887	0.0324863	0.747380908838289	360901	delirium_ukb
rs1129183	T	C	-0.0972737	0.0777018	0.0143637	1.26852783125758e-11	29980	CCL4	45.8625522069969	-0.0422878	0.0768895	0.0331369	0.201900781511049	360901	delirium_ukb
rs11539148	C	T	0.186231	0.0682819	0.0152495	2.67300640866331e-34	29964	CCL4	149.139520350015	-0.0493094	0.0686241	0.0350359	0.15930961937391	360901	delirium_ukb
rs12494077	C	T	0.153071	0.0847851	0.0138156	1.5772480530986e-28	29964	CCL4	122.757020081314	-0.0492271	0.0854029	0.0316382	0.119722285793688	360901	delirium_ukb
rs1568691	C	T	0.0753132	0.355264	0.00805615	8.88587091587927e-21	29882	CCL4	87.3951060886421	-0.0147366	0.353875	0.018506	0.425849361088382	360901	delirium_ukb
rs1634517	A	C	-0.168866	0.238749	0.00901506	2.74031192103025e-78	29954	CCL4	350.870769494466	-0.0296539	0.239908	0.0207248	0.152476178943128	360901	delirium_ukb
rs17221925	C	G	-0.067227	0.167179	0.0103061	6.88969505481138e-11	29923	CCL4	42.5499210353486	0.00416084	0.169075	0.0236266	0.8602084412834	360901	delirium_ukb
rs17283264	G	A	-0.094294	0.0779223	0.0144042	5.89793524490074e-11	29985	CCL4	42.8538487582577	-0.00688942	0.0769075	0.0332149	0.835682292730038	360901	delirium_ukb
rs17765088	G	C	0.413417	0.123863	0.0116693	1e-200	29892	CCL4	1255.12520851292	0.0036435	0.122908	0.0269066	0.892285221437248	360901	delirium_ukb
rs211988	T	G	0.0547049	0.478877	0.00776082	1.80384825243175e-12	29872	CCL4	49.6863661459568	0.012077	0.477533	0.0176998	0.495035107672764	360901	delirium_ukb
rs2531748	G	A	0.0972451	0.344389	0.00810707	3.76964106646247e-33	29908	CCL4	143.882378566027	0.0193798	0.344175	0.0186087	0.297673380832751	360901	delirium_ukb
rs267235	C	A	0.120289	0.244657	0.00893783	2.74662899241596e-41	29948	CCL4	181.128858000906	-0.0344044	0.242639	0.020604	0.0949598456424586	360901	delirium_ukb
rs28594918	T	C	-0.238739	0.0535756	0.017161	5.38145855586726e-44	29883	CCL4	193.535909712519	0.120725	0.0525116	0.0383748	0.00165546498746089	360901	delirium_ukb
rs3895736	A	C	0.0872794	0.178089	0.0100587	4.06256198186842e-18	29971	CCL4	75.2904326889219	-0.0370452	0.176293	0.0231999	0.11031383935354	360901	delirium_ukb
rs4796221	A	G	0.120382	0.481943	0.00770793	5.49287859196051e-55	29933	CCL4	243.920097402161	-0.0152246	0.479235	0.0177126	0.390047052157219	360901	delirium_ukb
rs57815892	A	T	0.0481573	0.458768	0.00773266	4.7309678854533e-10	29843	CCL4	38.7852351996796	-0.00442326	0.457483	0.0177551	0.803262883665426	360901	delirium_ukb
rs60775791	T	C	-0.106293	0.107598	0.01249	1.7354016258719e-17	29954	CCL4	72.4243244010741	-0.000483754	0.109288	0.0283864	0.986403307911074	360901	delirium_ukb
rs6441976	T	C	-0.111905	0.0828438	0.0139911	1.26095619599368e-15	29960	CCL4	63.97278559125	-0.0016391	0.08242	0.0320299	0.959186814311564	360901	delirium_ukb
rs6791703	G	T	-0.118227	0.43727	0.00778305	4.0963777636968e-52	29922	CCL4	230.745743337019	0.00215355	0.439664	0.0177758	0.903572073888397	360901	delirium_ukb
rs6808026	G	A	0.0484372	0.489202	0.00773831	3.86455951581426e-10	29912	CCL4	39.1801245753909	-0.000798045	0.491118	0.0176848	0.964007027786269	360901	delirium_ukb
rs7214888	G	A	0.0771885	0.228134	0.0092065	5.10975409054677e-17	29886	CCL4	70.2936488886608	0.000725373	0.228453	0.0210539	0.972515876516424	360901	delirium_ukb
rs7217473	T	C	0.0975564	0.0537968	0.017176	1.34834180524608e-08	29788	CCL4	32.2602306838823	-0.0597935	0.0542725	0.0390608	0.12582414848762	360901	delirium_ukb
rs73062374	A	G	0.205696	0.143965	0.0110137	7.71436174283907e-78	29844	CCL4	348.807012519326	0.0134065	0.145458	0.0250685	0.592792909049782	360901	delirium_ukb
rs76020764	G	A	-0.35074	0.0264739	0.0240153	2.61697756797007e-48	29954	CCL4	213.301820852331	0.00872623	0.0282515	0.0531257	0.869529458686968	360901	delirium_ukb
rs76842834	T	C	-0.161643	0.0562227	0.016784	5.92788814195578e-22	29979	CCL4	92.7519101878826	-0.024948	0.0574133	0.0380568	0.512115593562878	360901	delirium_ukb
rs78943308	C	G	-0.250302	0.0437686	0.0188123	2.15774440915268e-40	29953	CCL4	177.029176007063	-0.0216116	0.043577	0.0432465	0.617264072723978	360901	delirium_ukb
rs79909998	A	G	-0.109926	0.0459722	0.0184268	2.43842835592524e-09	29942	CCL4	35.5877889133053	0.0218273	0.0473689	0.0415515	0.599369997784805	360901	delirium_ukb
rs80130551	A	G	-0.402524	0.0262798	0.0240557	7.53355563733722e-63	29947	CCL4	279.99324990762	-0.0122657	0.0262094	0.055589	0.825364717845594	360901	delirium_ukb
rs8072769	T	C	-0.348404	0.0955379	0.0131408	6.82338694141675e-155	29941	CCL4	702.947116788933	0.0225108	0.0951757	0.0301341	0.455051971210556	360901	delirium_ukb
rs854633	C	T	0.0663462	0.425343	0.00778963	1.63380416930068e-17	29937	CCL4	72.5434904483025	0.0100879	0.423491	0.0178779	0.572574496687942	360901	delirium_ukb
rs854658	G	A	0.0536263	0.462437	0.00775596	4.70435405725975e-12	29936	CCL4	47.80623539663	-0.00345955	0.461521	0.0177626	0.845576490869574	360901	delirium_ukb
rs854660	A	G	0.0563005	0.498045	0.0077455	3.62743801476458e-13	29928	CCL4	52.8354714583296	0.0157511	0.497225	0.0176605	0.372456021577208	360901	delirium_ukb
rs9330240	T	C	-0.351197	0.0465854	0.0182981	4.22474012987544e-82	29945	CCL4	368.374535651638	-0.0104888	0.046644	0.0417014	0.801411924185229	360901	delirium_ukb
rs10490798	T	C	-0.133952	0.161774	0.0109478	2.00816780418398e-34	30215	SPINK8	149.707891875852	0.0143487	0.162017	0.0239617	0.549292918347491	360901	delirium_ukb
rs112109373	A	G	-0.284516	0.0195949	0.0291846	1.86594999050225e-22	30212	SPINK8	95.0398841087835	-0.0567526	0.0183845	0.0662424	0.391587662220102	360901	delirium_ukb
rs113044297	T	C	-0.108086	0.0437614	0.0198031	4.81404338617066e-08	30175	SPINK8	29.7901389456683	0.0794735	0.0462468	0.0424337	0.0610843560621123	360901	delirium_ukb
rs114113231	A	G	-0.288275	0.0344651	0.0221831	1.30196707006415e-38	30219	SPINK8	168.876604254772	0.0252535	0.0339498	0.0487	0.60407380022566	360901	delirium_ukb
rs114183302	T	C	-0.314284	0.0145813	0.0336744	1.02896357229675e-20	30210	SPINK8	87.1053461941	-0.0899318	0.0148254	0.073776	0.222849672405965	360901	delirium_ukb
rs114302200	T	G	-0.18402	0.0323615	0.0228396	7.81447848854181e-16	30252	SPINK8	64.916196387789	0.0719697	0.0320891	0.0503619	0.1529892797349	360901	delirium_ukb
rs114719593	G	A	-0.156985	0.0308354	0.0232655	1.50383434796135e-11	30225	SPINK8	45.5293587720876	-0.0011269	0.0308464	0.0510538	0.982389857436121	360901	delirium_ukb
rs114730095	C	G	-0.256056	0.0275805	0.0246604	2.95460888847935e-25	30130	SPINK8	107.812639884572	-0.0678852	0.0270781	0.0544738	0.212691924061045	360901	delirium_ukb
rs115137156	G	T	-0.213342	0.0182454	0.0303641	2.12324446200022e-12	30035	SPINK8	49.3664500496428	0.0306278	0.0179648	0.0664266	0.644743540855809	360901	delirium_ukb
rs115355405	C	T	-0.240465	0.0285284	0.0241997	2.88203997267201e-23	30198	SPINK8	98.7378763234714	0.0523809	0.0285535	0.0528556	0.321676252031978	360901	delirium_ukb
rs115534265	C	T	-0.12931	0.0350744	0.0218624	3.32468114167787e-09	30193	SPINK8	34.9839264609456	-0.0162527	0.0355901	0.0477582	0.733621414573082	360901	delirium_ukb
rs115791305	T	G	-0.233248	0.0116826	0.0375532	5.25993042958152e-10	30216	SPINK8	38.5781996812146	0.0594826	0.0118454	0.0811088	0.463333818186734	360901	delirium_ukb
rs115974143	A	G	-0.240946	0.0800007	0.0148561	3.71963221161958e-59	30106	SPINK8	263.044856155319	-0.0590545	0.0800344	0.0326172	0.0702133993961153	360901	delirium_ukb
rs116119655	A	G	-0.165687	0.0245257	0.0261376	2.31222450746957e-10	30254	SPINK8	40.183286533275	-0.0375212	0.0247048	0.0571149	0.511217838804402	360901	delirium_ukb
rs116570617	T	C	-0.219293	0.0130725	0.0356503	7.68847134350876e-10	30216	SPINK8	37.8375632661444	-0.00177684	0.0132363	0.0777233	0.981761076950855	360901	delirium_ukb
rs116628938	A	C	-0.232403	0.0136796	0.0345571	1.75347670242283e-11	30264	SPINK8	45.2281558792854	-0.108402	0.0131795	0.0778374	0.163717460697681	360901	delirium_ukb
rs116645331	G	A	0.149508	0.0692458	0.0158295	3.55713215134589e-21	30204	SPINK8	89.2060828472049	-0.0251854	0.068746	0.0349474	0.471116158422466	360901	delirium_ukb
rs116781404	T	C	-0.141687	0.0459477	0.0193185	2.22946161791639e-13	30230	SPINK8	53.7914443032062	-0.00509465	0.0448045	0.0425712	0.904741475782254	360901	delirium_ukb
rs11715496	A	C	-0.238241	0.0241962	0.0263657	1.62442625419354e-19	30232	SPINK8	81.6496625715854	-0.03737	0.0232751	0.0587832	0.524954907446725	360901	delirium_ukb
rs11916261	A	G	0.112068	0.0843595	0.0145224	1.19179072158161e-14	30210	SPINK8	59.5506427886515	-0.0475906	0.0850704	0.0317104	0.133410803554116	360901	delirium_ukb
rs12496784	C	T	-0.332712	0.338977	0.00854494	1e-200	30182	SPINK8	1516.06874582242	0.0107763	0.336846	0.0186889	0.564199893706981	360901	delirium_ukb
rs1568691	C	T	0.0686583	0.355323	0.00844437	4.26972594048033e-16	30150	SPINK8	66.1076293700466	-0.0147366	0.353875	0.018506	0.425849361088382	360901	delirium_ukb
rs17080138	T	C	0.159926	0.0247189	0.0260902	8.80197235077339e-10	30240	SPINK8	37.573645485991	-0.0152364	0.0242019	0.0576483	0.791549356194185	360901	delirium_ukb
rs17290714	T	C	-0.28649	0.0475339	0.0188295	2.81190083039893e-52	30210	SPINK8	231.494863453634	0.0613267	0.0472581	0.0417124	0.141500182502474	360901	delirium_ukb
rs17647531	A	G	-0.310251	0.0513033	0.0181971	3.52695566113084e-65	30193	SPINK8	290.684594922662	0.0481668	0.0507341	0.0403356	0.23241866377231	360901	delirium_ukb
rs17729010	A	G	0.128733	0.0751076	0.0152954	3.88150365990647e-17	30210	SPINK8	70.8366643554652	-0.0475833	0.0749956	0.0337581	0.158676276222124	360901	delirium_ukb
rs17785248	G	A	-0.231996	0.255502	0.00927161	3.50751873952558e-138	30217	SPINK8	626.110062425017	0.0410116	0.2549	0.0202601	0.0429437533733489	360901	delirium_ukb
rs1872166	A	G	-0.0787166	0.316226	0.00867173	1.11224381656598e-19	30211	SPINK8	82.3988518085558	0.0158125	0.315379	0.0190689	0.40697618838697	360901	delirium_ukb
rs192428314	A	G	-0.292816	0.015879	0.0321318	8.01678063387679e-20	30260	SPINK8	83.0461487959905	-0.0466411	0.0160917	0.0710112	0.511301421339219	360901	delirium_ukb
rs2109181	G	A	-0.0786535	0.185459	0.0104836	6.26036997672643e-14	30047	SPINK8	56.2879227541663	-0.0103365	0.188873	0.0225962	0.647349772928778	360901	delirium_ukb
rs2362451	C	T	-0.144631	0.493238	0.00807037	8.05563907790161e-72	30170	SPINK8	321.170675885713	-0.0304928	0.494756	0.0176834	0.0846408468649722	360901	delirium_ukb
rs2889854	G	T	0.179002	0.239124	0.00940818	1.03466557584242e-80	30227	SPINK8	361.996632998274	0.00174652	0.238777	0.0207235	0.932836004236196	360901	delirium_ukb
rs3206653	T	C	-0.197114	0.0594848	0.0170735	7.82528205066611e-31	30201	SPINK8	133.287623432452	0.0763039	0.0580062	0.0379484	0.0443537148427899	360901	delirium_ukb
rs34146962	G	C	0.128963	0.0332352	0.022468	9.47414440580608e-09	30224	SPINK8	32.9459036714697	-0.0387885	0.0331407	0.0494671	0.432965209058392	360901	delirium_ukb
rs34170328	T	C	0.154383	0.309071	0.00876317	1.81802562377429e-69	30095	SPINK8	310.367671731285	-0.00524572	0.311583	0.0190971	0.783557731088689	360901	delirium_ukb
rs35713889	T	C	-0.139509	0.0453117	0.0194194	6.77017664051825e-13	30224	SPINK8	51.6098784923143	0.0170313	0.044745	0.0426414	0.689591659298907	360901	delirium_ukb
rs3774800	G	A	0.0761144	0.362937	0.00837754	1.03181063526759e-19	30176	SPINK8	82.5468749103323	0.000792918	0.361732	0.0184011	0.965629222076582	360901	delirium_ukb
rs3895736	A	C	0.148612	0.177997	0.010536	3.53264502585566e-45	30242	SPINK8	198.955630303796	-0.0370452	0.176293	0.0231999	0.11031383935354	360901	delirium_ukb
rs41290662	A	G	-0.283465	0.0135667	0.0347095	3.16664952749209e-16	30221	SPINK8	66.6963659623234	-0.0129849	0.0137212	0.0768621	0.865845691072538	360901	delirium_ukb
rs41291734	T	C	0.153805	0.0355986	0.0217467	1.52089768905205e-12	30254	SPINK8	50.0212086664513	0.0585519	0.0356303	0.0476934	0.219569493472577	360901	delirium_ukb
rs56049603	G	C	0.108826	0.221658	0.00967263	2.29086765276777e-29	30229	SPINK8	126.583232671683	0.0272759	0.22237	0.0212313	0.198896435484117	360901	delirium_ukb
rs62259533	A	G	0.167672	0.0365495	0.0214836	5.96760404972349e-15	30233	SPINK8	60.9125770693403	0.0986192	0.0362412	0.0473456	0.0372546081690474	360901	delirium_ukb
rs62262466	A	G	0.140101	0.0823884	0.0146907	1.47366917703668e-21	30162	SPINK8	90.9489082573217	-0.0485217	0.0821001	0.032265	0.132619992800628	360901	delirium_ukb
rs62262721	C	T	0.164014	0.0364842	0.0214849	2.27719383822686e-14	30246	SPINK8	58.2767290177918	0.0931436	0.0361789	0.0473523	0.0491790346964379	360901	delirium_ukb
rs62263033	C	T	0.186194	0.0358468	0.0217446	1.10179297754426e-17	30184	SPINK8	73.3210233454201	0.0568191	0.0354128	0.047969	0.23621637472877	360901	delirium_ukb
rs6414613	C	T	0.116147	0.345555	0.00847445	9.39939714766786e-43	30205	SPINK8	187.842106632791	-0.0149457	0.343341	0.018607	0.42184120607013	360901	delirium_ukb
rs6788650	T	C	0.119892	0.354878	0.00841935	5.16892225431757e-46	30216	SPINK8	202.779142506808	-0.0118967	0.352342	0.0185078	0.52035891563419	360901	delirium_ukb
rs73072330	A	G	0.126783	0.0783452	0.0150039	2.91205786152971e-17	30155	SPINK8	71.4025506868304	-0.0531722	0.0784204	0.0330651	0.107812471016277	360901	delirium_ukb
rs73072351	T	C	0.120689	0.055528	0.0176319	7.65244117814237e-12	30192	SPINK8	46.852972550134	0.0281044	0.0541104	0.039127	0.472579632244922	360901	delirium_ukb
rs73074316	G	A	0.122329	0.0513203	0.0183213	2.44061906804198e-11	30183	SPINK8	44.5806379452388	0.0538133	0.0523759	0.0396729	0.174964121297367	360901	delirium_ukb
rs73076330	G	T	0.121543	0.0394698	0.0207136	4.41631456779373e-09	30213	SPINK8	34.4309283548148	-0.0487558	0.0393252	0.0454626	0.283522807043168	360901	delirium_ukb
rs73083115	A	G	0.109044	0.140859	0.011607	5.73984282224943e-21	30204	SPINK8	88.2599301323568	-0.0207684	0.144674	0.0251731	0.409357734062841	360901	delirium_ukb
rs73083140	A	G	0.108411	0.055868	0.0175677	6.78265926015364e-10	30223	SPINK8	38.0817491483848	0.016728	0.0541686	0.0391059	0.668824232726109	360901	delirium_ukb
rs73085108	C	T	0.165884	0.0233201	0.0267779	5.83498844028502e-10	30210	SPINK8	38.3756696873246	-0.0492874	0.0229066	0.0590698	0.404060130716891	360901	delirium_ukb
rs73087145	A	G	0.14779	0.0250869	0.0258176	1.03814974112512e-08	30195	SPINK8	32.7686358770945	-0.0425747	0.0245885	0.0570933	0.455845844377898	360901	delirium_ukb
rs7372966	C	T	-0.0520081	0.500099	0.00812515	1.54479195838165e-10	30166	SPINK8	40.9712488107046	-0.0136155	0.49834	0.0176925	0.441560279935074	360901	delirium_ukb
rs74422202	T	C	-0.270025	0.0119816	0.0369849	2.8569326345837e-13	30213	SPINK8	53.3039081505795	-0.0102167	0.0126156	0.0796251	0.897903987041797	360901	delirium_ukb
rs74986114	C	T	-0.271492	0.0365539	0.0215078	1.57833795385014e-36	30202	SPINK8	159.33900285183	0.0292688	0.0371141	0.0466106	0.530041653355382	360901	delirium_ukb
rs75577765	A	G	-0.331136	0.0143084	0.0339506	1.78237876744809e-22	30262	SPINK8	95.1300859247248	-0.072143	0.0144915	0.0746474	0.333818960171089	360901	delirium_ukb
rs75625777	G	A	-0.312696	0.0145134	0.0337661	2.03188909731313e-20	30179	SPINK8	85.7596197921009	-0.0686338	0.0149487	0.0733628	0.349510317026266	360901	delirium_ukb
rs77347412	A	G	0.14893	0.0377265	0.0212541	2.4327641092247e-12	30244	SPINK8	49.0997114461771	0.0774462	0.0370586	0.0469019	0.0986892844232463	360901	delirium_ukb
rs78206331	T	C	0.130316	0.0378592	0.02122	8.19181243763804e-10	30204	SPINK8	37.7141846336703	0.0154031	0.0390814	0.045691	0.736030819935314	360901	delirium_ukb
rs78691034	A	G	-0.268921	0.0360508	0.0216794	2.47172414501613e-35	30249	SPINK8	153.870341661196	0.0491135	0.0365682	0.0474235	0.300370999716735	360901	delirium_ukb
rs79513139	C	T	-0.158875	0.0197486	0.0289845	4.22026769999155e-08	30230	SPINK8	30.0455045364397	0.00396632	0.019745	0.0638437	0.950462966859274	360901	delirium_ukb
rs79525977	A	G	-0.280245	0.0477033	0.0190142	3.63496304546079e-49	30239	SPINK8	217.22991401982	0.048467	0.0482722	0.0414506	0.242294189851889	360901	delirium_ukb
rs10783203	A	G	-0.0818496	0.29055	0.00887847	3.00192612224169e-20	30191	COL2A1	84.9878532986371	0.0141602	0.289172	0.0194803	0.467290551730796	360901	delirium_ukb
rs10783267	T	C	-0.0942122	0.319974	0.00861363	7.62079010025415e-28	30190	COL2A1	119.630485556346	0.00902448	0.317662	0.0189627	0.634139783480676	360901	delirium_ukb
rs10875716	T	C	0.355439	0.369224	0.00826706	1e-200	30235	COL2A1	1848.53627533815	-0.00793516	0.369352	0.0183526	0.665470793951541	360901	delirium_ukb
rs11168605	A	G	-0.121952	0.0437903	0.0194586	3.67417637226509e-10	30235	COL2A1	39.2784799896059	-0.0947315	0.0437558	0.0432571	0.0285265991800422	360901	delirium_ukb
rs11552507	T	C	0.256029	0.0214815	0.0276946	2.35830515327764e-20	30119	COL2A1	85.4649663727947	-0.0774261	0.0226004	0.059819	0.195547379313419	360901	delirium_ukb
rs11574029	C	T	0.234768	0.0110738	0.0384503	1.02319874785334e-09	30116	COL2A1	37.2802087159821	0.0780912	0.0112455	0.0834666	0.349479736828801	360901	delirium_ukb
rs11574049	G	A	-0.145713	0.0239473	0.0262392	2.80388372632577e-08	30233	COL2A1	30.8386543876893	-0.025873	0.0250179	0.0568528	0.649046780490169	360901	delirium_ukb
rs11574129	G	A	-0.200733	0.0134571	0.0348375	8.31323390146791e-09	30207	COL2A1	33.2004207151225	0.019388	0.013343	0.0770048	0.801213761412125	360901	delirium_ukb
rs117099320	T	C	0.296057	0.0188091	0.0295086	1.09244605322679e-23	30145	COL2A1	100.65919601056	0.0284715	0.0188168	0.0650508	0.661617524484602	360901	delirium_ukb
rs117292373	T	C	0.321556	0.0248263	0.0258793	1.90765572399008e-35	30230	COL2A1	154.386095941229	0.0333155	0.0245247	0.0572694	0.560745762051751	360901	delirium_ukb
rs117373952	C	T	-0.301307	0.0119142	0.0369912	3.78094186683297e-16	30216	COL2A1	66.3470477052961	-0.00492383	0.0120019	0.0813058	0.951710147607126	360901	delirium_ukb
rs117459698	G	C	-0.138785	0.0368014	0.0213642	8.23948372044989e-11	30257	COL2A1	42.1999357354477	0.0751566	0.035428	0.0476181	0.114491962592162	360901	delirium_ukb
rs117848761	A	G	-0.136462	0.0305361	0.0232798	4.57793898417254e-09	30161	COL2A1	34.3609351043424	0.0471984	0.0308409	0.0513885	0.358377718220165	360901	delirium_ukb
rs118067775	C	T	0.13254	0.0361832	0.0214199	6.10449862150638e-10	30235	COL2A1	38.287680266092	-0.0115753	0.0362745	0.0475851	0.807807349313822	360901	delirium_ukb
rs12308909	A	G	0.314521	0.220832	0.00966714	1e-200	30161	COL2A1	1058.53026430679	0.0301669	0.222175	0.0212121	0.1549822637036	360901	delirium_ukb
rs12367792	C	T	0.158832	0.0475029	0.0187477	2.4099054286866e-17	30135	COL2A1	71.7761266779883	0.0543364	0.0483013	0.0412339	0.187583657730826	360901	delirium_ukb
rs12427078	G	A	-0.372183	0.0293787	0.0236584	9.19602196658616e-56	30243	COL2A1	247.481263083952	-0.0220324	0.028753	0.053199	0.678762749158883	360901	delirium_ukb
rs12582811	G	T	-0.164545	0.13581	0.0117355	1.15771057411527e-44	30215	COL2A1	196.59215549831	0.00623765	0.136737	0.0256531	0.807886033055923	360901	delirium_ukb
rs12721401	A	G	-0.126539	0.0709362	0.0157019	7.70193767609795e-16	30175	COL2A1	64.9447997070824	0.0127316	0.0705373	0.0345914	0.712830050830255	360901	delirium_ukb
rs12721404	A	G	-0.397158	0.0207968	0.027949	7.93414256777131e-46	30245	COL2A1	201.926855678656	0.106442	0.0200277	0.0630388	0.0913124509521154	360901	delirium_ukb
rs12721409	T	C	0.216168	0.0111159	0.0382307	1.56491228537302e-08	30227	COL2A1	31.9711537442937	0.145987	0.0112538	0.0833151	0.0797351838605259	360901	delirium_ukb
rs12721415	T	C	0.211536	0.0224403	0.0269938	4.6334021942421e-15	30258	COL2A1	61.4102017433958	-0.015777	0.0225339	0.0596681	0.79146187576072	360901	delirium_ukb
rs154507	G	C	0.0506835	0.442666	0.00714479	1.30496841413022e-12	30200	COL2A1	50.3215788528594	-0.000347256	0.44156	0.0178137	0.984447204355754	360901	delirium_ukb
rs1565933	C	G	0.0445379	0.468991	0.00805595	3.22849412171264e-08	30153	COL2A1	30.5651089035349	-0.0331064	0.465648	0.0177433	0.0620611758868678	360901	delirium_ukb
rs17226611	A	C	-0.228282	0.223827	0.00957498	1.23879658653038e-125	30222	COL2A1	568.417691608762	0.00598009	0.22226	0.0212642	0.778536538830617	360901	delirium_ukb
rs1859443	A	G	-0.465317	0.171357	0.010655	1e-200	30171	COL2A1	1907.17669326412	-0.00799254	0.169303	0.0235531	0.734353214064018	360901	delirium_ukb
rs2054904	G	C	0.25257	0.22202	0.00962347	8.10961057853826e-152	30191	COL2A1	688.811096604593	0.0400362	0.223413	0.0212171	0.0591629744146146	360901	delirium_ukb
rs2054905	G	A	0.327926	0.33856	0.00846267	1e-200	30163	COL2A1	1501.53994883902	-0.024163	0.336454	0.0187185	0.196752382504127	360901	delirium_ukb
rs2232565	C	T	0.154505	0.0453536	0.0191265	6.58263841640902e-16	30174	COL2A1	65.2550410394539	0.0758933	0.0457231	0.0423554	0.0731610618259206	360901	delirium_ukb
rs2232566	G	A	-0.443526	0.0613446	0.016683	9.97700063822542e-156	30239	COL2A1	706.789140118677	-0.0238461	0.0599167	0.0374208	0.523967077798844	360901	delirium_ukb
rs2239185	G	A	-0.0451783	0.475627	0.00803516	1.88135174255531e-08	30197	COL2A1	31.6133639936231	-0.018585	0.47352	0.0177016	0.293761583121473	360901	delirium_ukb
rs2286025	T	C	-0.102135	0.105121	0.0130404	4.7951257408135e-15	30246	COL2A1	61.3433317585118	0.0464667	0.103524	0.0290164	0.109290144456591	360901	delirium_ukb
rs2409044	C	A	0.167595	0.468829	0.00806188	5.48782179291463e-96	30188	COL2A1	432.16486589408	-0.00290189	0.468928	0.0177249	0.869953019832995	360901	delirium_ukb
rs2544029	T	C	0.0655039	0.27167	0.00895655	2.60195631026315e-13	30215	COL2A1	53.4875624506143	-0.00998393	0.271509	0.01985	0.614985675320117	360901	delirium_ukb
rs2634690	C	T	-0.201888	0.129038	0.0119072	1.76319359682382e-64	30185	COL2A1	287.476080362327	-0.0142448	0.130378	0.0263015	0.588097048769497	360901	delirium_ukb
rs34080613	G	T	0.186038	0.0210708	0.0279897	2.99847201579705e-11	30184	COL2A1	44.1780799408896	0.0608889	0.0219007	0.0601519	0.311417489998478	360901	delirium_ukb
rs34159160	T	C	0.114391	0.0400563	0.0204432	2.19937862509677e-08	30220	COL2A1	31.3102083999406	0.0658644	0.0389428	0.0455897	0.14853575224174	360901	delirium_ukb
rs35126539	T	C	0.117789	0.0708895	0.0156023	4.37119317926223e-14	30209	COL2A1	56.9944045900157	0.0354853	0.0707452	0.0345017	0.30370993580436	360901	delirium_ukb
rs3741628	G	T	0.100596	0.427156	0.00807473	1.26240876146704e-35	30229	COL2A1	155.204891842022	-0.0109018	0.427588	0.0178898	0.542269277511125	360901	delirium_ukb
rs3782905	C	G	0.0685175	0.321983	0.00855644	1.16869180842192e-15	30191	COL2A1	64.1234378762355	0.0160588	0.324412	0.0188966	0.39542397724122	360901	delirium_ukb
rs3803183	T	A	-0.225132	0.155367	0.0110673	5.46260754212687e-92	30061	COL2A1	413.800579040071	0.00369566	0.155387	0.0244175	0.879697383008411	360901	delirium_ukb
rs4516035	C	T	0.0562981	0.430029	0.00806468	2.93494522226979e-12	30227	COL2A1	48.7318834702016	-0.0415497	0.431879	0.0178511	0.0199351725924672	360901	delirium_ukb
rs55770045	A	G	-0.184527	0.0169419	0.0310731	2.87653723452271e-09	30221	COL2A1	35.2655512510589	0.0109233	0.0168689	0.0683174	0.872967348215649	360901	delirium_ukb
rs56410055	G	A	0.269047	0.0419562	0.0199472	1.84161990352467e-41	30222	COL2A1	181.9250166659	0.0383092	0.0413216	0.0445441	0.38977322278108	360901	delirium_ukb
rs61919100	G	C	-0.0821659	0.200086	0.0100114	2.26360164044974e-16	30227	COL2A1	67.3586858849342	0.00755958	0.19846	0.0221804	0.733236372186366	360901	delirium_ukb
rs7301728	A	G	0.231558	0.0243794	0.0259538	4.58141886714535e-19	30251	COL2A1	79.6008439768411	-0.113512	0.0232862	0.0589443	0.054135231711313	360901	delirium_ukb
rs7302235	C	T	0.191113	0.2709	0.00899724	3.97008678112181e-100	30168	COL2A1	451.192476224877	0.0399768	0.273769	0.0197673	0.0431379993931373	360901	delirium_ukb
rs73102669	T	C	0.196324	0.0348136	0.0218673	2.75740145234636e-19	30175	COL2A1	80.6039753899359	-0.0590225	0.0351869	0.0481491	0.220263228201101	360901	delirium_ukb
rs7311287	C	T	-0.134954	0.0462135	0.0191534	1.8420440010025e-12	30186	COL2A1	49.6454859107987	-0.00191195	0.0453296	0.0426521	0.964245453928103	360901	delirium_ukb
rs74432603	A	G	0.223536	0.045444	0.0192353	3.21958577579011e-31	30235	COL2A1	135.050756859441	0.0268144	0.0449916	0.0426244	0.529294035441179	360901	delirium_ukb
rs74868904	T	C	0.228079	0.021742	0.0274207	8.96396185949951e-17	30195	COL2A1	69.1852517630422	-0.018779	0.0225616	0.0596265	0.752804142077438	360901	delirium_ukb
rs75193455	C	G	0.244021	0.0172243	0.0307612	2.14387766597351e-15	30219	COL2A1	62.9285693422458	-0.0771064	0.0171335	0.0680293	0.257033659790013	360901	delirium_ukb
rs75543887	T	C	-0.19462	0.0268194	0.0247876	4.11149721104523e-15	30258	COL2A1	61.6461527234954	0.00990027	0.026402	0.0550195	0.857198692631439	360901	delirium_ukb
rs75561665	G	A	0.247934	0.0187918	0.0293188	2.75486296095248e-17	30226	COL2A1	71.5121429290104	0.0577532	0.0184275	0.0657321	0.379610310781062	360901	delirium_ukb
rs75959434	T	C	0.266769	0.0511319	0.0181892	1.05876603311369e-48	30216	COL2A1	215.101542657909	-0.026953	0.0536962	0.0393918	0.493831740158605	360901	delirium_ukb
rs76054343	C	T	-0.602162	0.0973529	0.0134933	1e-200	30184	COL2A1	1991.54598360458	-0.0046112	0.0971361	0.0298174	0.877098967969365	360901	delirium_ukb
rs76104848	G	C	-0.125891	0.0586434	0.0170921	1.76522471745256e-13	30208	COL2A1	54.2498468550678	-0.0126331	0.0585465	0.0376902	0.737488071141033	360901	delirium_ukb
rs77539645	T	C	-0.218933	0.0406734	0.0201555	1.74461659813302e-27	30204	COL2A1	117.987311127764	-0.0751655	0.0392296	0.0455963	0.099249882206865	360901	delirium_ukb
rs77590573	C	T	-0.615703	0.0996353	0.0133643	1e-200	30165	COL2A1	2122.51177016147	-0.0135074	0.0998626	0.0294817	0.646835727744166	360901	delirium_ukb
rs77610136	C	A	-0.598485	0.0155139	0.0324128	3.98933034060082e-76	30231	COL2A1	340.936455030398	-0.0307011	0.0166846	0.0694597	0.658489720954452	360901	delirium_ukb
rs78761761	G	C	-0.193111	0.0875513	0.0142576	8.54869849163664e-42	30228	COL2A1	183.451460208372	-0.00449386	0.0884287	0.0312013	0.885478457797778	360901	delirium_ukb
rs79092274	T	C	0.11258	0.0587778	0.0169758	3.31665272150435e-11	30224	COL2A1	43.9806849506195	-0.0093942	0.0592905	0.037416	0.801756519334682	360901	delirium_ukb
rs11654604	A	G	-0.113216	0.149781	0.0110242	9.64272985510528e-25	29967	CCL5	105.468178770565	0.0314596	0.151274	0.0246218	0.20134970608786	360901	delirium_ukb
rs2280786	C	T	-0.147386	0.0269923	0.0242842	1.28531625510337e-09	29953	CCL5	36.8353552693969	0.0399031	0.0270794	0.054688	0.465604318756834	360901	delirium_ukb
rs3760327	C	G	-0.210425	0.179378	0.0103362	3.94457302075282e-92	29959	CCL5	414.450686645274	0.0368429	0.181147	0.0229745	0.108793011843208	360901	delirium_ukb
rs10802252	A	C	-0.0564315	0.388887	0.00807876	2.84511614423328e-12	29776	NID1	48.792579196364	-0.000224851	0.396872	0.0181128	0.990095393669533	360901	delirium_ukb
rs10924293	G	A	-0.049466	0.31798	0.00840827	4.02837600100593e-09	29777	NID1	34.6098955283977	-0.0451546	0.321771	0.018869	0.016708212880328	360901	delirium_ukb
rs12409606	C	T	0.11165	0.248187	0.00908416	1.0164827197221e-34	29792	NID1	151.05945206684	-0.0119684	0.246599	0.0205087	0.559507612769712	360901	delirium_ukb
rs17554536	A	G	0.0658697	0.166756	0.0105366	4.06462047003221e-10	29843	NID1	39.0814244295739	0.0041658	0.166267	0.0238496	0.861339373269194	360901	delirium_ukb
rs2064917	C	T	0.0705765	0.356412	0.00820576	7.91407205399483e-18	29811	NID1	73.974597881263	0.0118116	0.354146	0.0185015	0.523206342468921	360901	delirium_ukb
rs3768080	G	A	0.050447	0.484061	0.00783322	1.19365823893371e-10	29833	NID1	41.4753482159709	0.0143256	0.485461	0.0177147	0.418698109523978	360901	delirium_ukb
rs581949	T	C	0.0462652	0.444206	0.00780947	3.13754526463744e-09	29806	NID1	35.0966581859464	-0.0314576	0.445359	0.0177884	0.076989234237155	360901	delirium_ukb
rs77610102	G	A	-0.442526	0.0140131	0.0332672	2.24853680149163e-40	29865	NID1	176.947766835494	-0.0415721	0.0143308	0.0740396	0.574466886390247	360901	delirium_ukb
rs77932703	G	A	0.0775611	0.0861102	0.0139662	2.80059300663621e-08	29770	NID1	30.8412097955551	-0.022385	0.0857936	0.0315959	0.478649930291025	360901	delirium_ukb
rs1242103	T	C	-0.0483955	0.304818	0.00864002	2.12725718892116e-08	30218	TMEM106A	31.3747639253129	-0.0320774	0.305379	0.019213	0.0950057739019569	360901	delirium_ukb
rs17128502	T	C	0.11904	0.0690636	0.0156067	2.39331575640539e-14	30233	TMEM106A	58.1786543493385	0.0158497	0.0671916	0.0352722	0.653177174860306	360901	delirium_ukb
rs1799949	A	G	-0.0983311	0.324061	0.00851524	7.58577575029182e-31	30198	TMEM106A	133.348461406715	-0.0103998	0.326098	0.0188708	0.58156063221576	360901	delirium_ukb
rs6503408	C	T	0.0438189	0.446467	0.00799741	4.27405395175802e-08	30159	TMEM106A	30.0209353654392	0.0183436	0.443158	0.0178068	0.302940264314522	360901	delirium_ukb
rs7160685	T	C	-0.0680554	0.316945	0.00857106	2.01976108343561e-15	30204	TMEM106A	63.0457929296314	-0.0127672	0.320613	0.0189795	0.501147998270519	360901	delirium_ukb
rs72704221	A	G	-0.0572103	0.189738	0.0101181	1.56541683481043e-08	30189	TMEM106A	31.9705800288025	-0.00626833	0.190422	0.0225518	0.781048495195226	360901	delirium_ukb
rs11730135	A	G	-0.136003	0.0574953	0.0169372	9.76112782430212e-16	30159	CCER2	64.4783246909483	-0.00289055	0.0577707	0.0378856	0.939182950520202	360901	delirium_ukb
rs11733714	T	C	-0.161674	0.0583132	0.0169011	1.11224381656598e-21	30199	CCER2	91.5061796348822	-0.0274828	0.0586823	0.0376701	0.465655782091804	360901	delirium_ukb
rs12507487	G	A	0.181011	0.118387	0.0121844	6.36942165377707e-50	30223	CCER2	220.699647442464	0.0383451	0.118573	0.0272838	0.159897620173926	360901	delirium_ukb
rs2033782	G	A	-0.188342	0.0816648	0.0143662	2.88336750678025e-39	30117	CCER2	171.874140487186	0.0239342	0.0812494	0.0324688	0.461034048190854	360901	delirium_ukb
rs2578179	A	G	-0.103821	0.236472	0.0092845	4.98539989263988e-29	30179	CCER2	125.041269485811	-0.061388	0.2374	0.0209694	0.00341703950670462	360901	delirium_ukb
rs4693346	C	T	-0.0758341	0.252455	0.0090951	7.56136147077727e-17	30043	CCER2	69.5206968888615	-0.0355443	0.248493	0.0205095	0.0830844979646211	360901	delirium_ukb
rs4699312	T	C	0.0596252	0.270116	0.00884994	1.6128723621704e-11	30200	CCER2	45.3919714149859	0.0125442	0.2707	0.0199086	0.52863753959618	360901	delirium_ukb
rs80076964	C	G	-0.142107	0.0237764	0.0259102	4.14438411091744e-08	30219	CCER2	30.0808020554544	0.0974141	0.0245303	0.0569941	0.0874137999931039	360901	delirium_ukb
rs905938	C	T	0.0818255	0.266498	0.00877164	1.07448411664455e-20	30186	CCER2	87.0193303458043	-8.9698e-05	0.265634	0.0200643	0.996433041012386	360901	delirium_ukb
rs10013781	A	G	0.10102	0.152753	0.0106723	2.91809885374184e-21	30127	ENPP6	89.5980749336383	-0.00165083	0.151778	0.0246333	0.946568831558691	360901	delirium_ukb
rs10014247	G	A	-0.0669866	0.454766	0.00775427	5.68721962694818e-18	30132	ENPP6	74.6266647757137	0.00144594	0.455455	0.0178016	0.935263100067321	360901	delirium_ukb
rs10520559	T	C	0.131872	0.486924	0.00768507	5.33580561846029e-66	30208	ENPP6	294.448624838571	0.0224963	0.486121	0.0177127	0.204061464897282	360901	delirium_ukb
rs10947121	C	T	0.0615043	0.347748	0.00794604	9.92201775840168e-15	30223	ENPP6	59.9113997129056	0.0126901	0.347407	0.0185845	0.494712632241742	360901	delirium_ukb
rs1105754	T	G	0.0567967	0.194692	0.00977813	6.30202323433079e-09	30217	ENPP6	33.7391853688982	-0.0418802	0.195487	0.0222513	0.0598163625599953	360901	delirium_ukb
rs114189619	A	G	-0.164033	0.021452	0.0266593	7.60536391881427e-10	30207	ENPP6	37.8586367890859	0.0912141	0.0224189	0.060066	0.128872424780423	360901	delirium_ukb
rs114529085	A	G	0.130452	0.0275363	0.0235733	3.13198735513851e-08	30251	ENPP6	30.6239154620418	-0.0964058	0.0278082	0.0537603	0.0729323151590712	360901	delirium_ukb
rs13136855	T	C	0.0598997	0.477725	0.00771991	8.55066712884684e-15	30146	ENPP6	60.2039269339314	-0.00616756	0.477021	0.0177318	0.72797086795419	360901	delirium_ukb
rs17075469	C	G	0.134666	0.0727826	0.0147664	7.53182117174178e-20	30227	ENPP6	83.1699927336477	-0.0439043	0.0719339	0.0341917	0.199119594877745	360901	delirium_ukb
rs17486603	T	C	-0.240224	0.0101994	0.0381753	3.12090105487148e-10	30247	ENPP6	39.5975094474408	0.094921	0.0102078	0.0877927	0.279610837295007	360901	delirium_ukb
rs1921560	T	G	0.128689	0.361459	0.00802499	7.15484121416895e-58	30139	ENPP6	257.154336533928	-0.0106193	0.362059	0.0184022	0.563895981914973	360901	delirium_ukb
rs1921565	A	G	0.0508909	0.472363	0.00773109	4.62168136092244e-11	30177	ENPP6	43.3310092591154	-0.00507985	0.471681	0.0177197	0.77435837538564	360901	delirium_ukb
rs1996417	C	A	-0.057312	0.214785	0.00935427	8.96458108943524e-10	30193	ENPP6	37.5380169459576	-0.000495328	0.211878	0.0216701	0.981763789660708	360901	delirium_ukb
rs2502799	A	C	-0.128654	0.0853436	0.0137182	6.70501880162841e-21	30178	ENPP6	87.953338013404	0.00394239	0.0862799	0.0314224	0.900156040155786	360901	delirium_ukb
rs2532925	G	A	-0.0853465	0.276059	0.008458	6.07855009236521e-24	30220	ENPP6	101.820697977784	0.0319597	0.278801	0.0196524	0.103896280490904	360901	delirium_ukb
rs261945	C	G	-0.0536746	0.390381	0.00774002	4.07098966650274e-12	30232	ENPP6	48.0898549853718	0.00624592	0.391384	0.0181476	0.730714962035316	360901	delirium_ukb
rs2844670	G	A	-0.235219	0.167418	0.0101348	3.68128973642534e-119	30167	ENPP6	538.659635771715	0.0348145	0.168841	0.023602	0.140194507725995	360901	delirium_ukb
rs3134954	C	T	-0.182729	0.150013	0.0105531	3.61243465564462e-67	30244	ENPP6	299.816029229317	0.0223766	0.150371	0.0246421	0.363843817743185	360901	delirium_ukb
rs41505354	G	T	-0.0727124	0.10324	0.0126174	8.27027593719157e-09	30182	ENPP6	33.2106378082711	-0.0223625	0.102866	0.0291012	0.442227758877804	360901	delirium_ukb
rs4615212	G	A	-0.103689	0.140348	0.0110994	9.46891024650826e-21	30200	ENPP6	87.2702794392081	-0.011916	0.139763	0.0254984	0.640268299672738	360901	delirium_ukb
rs4862342	C	T	-0.222284	0.470238	0.00774274	2.97166603173812e-181	30189	ENPP6	824.189456891335	0.0204411	0.471876	0.0176917	0.247923103636374	360901	delirium_ukb
rs75718978	T	C	-0.154658	0.0190405	0.0283189	4.72704786618353e-08	30120	ENPP6	29.825794384551	-0.0466906	0.0202147	0.0625849	0.455645410301376	360901	delirium_ukb
rs7696184	T	C	0.164945	0.0850387	0.0137711	4.65371732565491e-33	30198	ENPP6	143.463376025028	-0.0214621	0.0846396	0.0318306	0.500147382171162	360901	delirium_ukb
rs78293932	T	C	0.859813	0.0234637	0.0254039	1e-200	30153	ENPP6	1145.53199941989	0.0241285	0.0239207	0.0574695	0.6745948168061	360901	delirium_ukb
rs9637691	C	T	-0.130083	0.225969	0.00919418	1.91029306916367e-45	29993	ENPP6	200.17741857172	-0.0142345	0.225849	0.0211706	0.501347668949473	360901	delirium_ukb
rs1001415	T	C	0.184792	0.0747412	0.0152119	5.88979257229024e-34	30231	EFCAB2	147.570452215006	-0.043414	0.0740619	0.0337864	0.198807607987608	360901	delirium_ukb
rs10803250	C	T	0.235183	0.106712	0.012913	4.07755661750211e-74	30123	EFCAB2	331.709225142888	0.0016727	0.106213	0.0287486	0.953602102656298	360901	delirium_ukb
rs10927387	T	C	0.192993	0.418832	0.00808479	6.10942024905574e-126	30166	EFCAB2	569.830415732245	0.0117109	0.416178	0.0179467	0.514054304356049	360901	delirium_ukb
rs10927396	G	A	-0.0939695	0.0680193	0.0158769	3.24616058330622e-09	30212	EFCAB2	35.0301835767793	-0.0174238	0.0693306	0.0346843	0.615419141405953	360901	delirium_ukb
rs12023400	T	C	0.107238	0.307817	0.00867862	4.48745389933133e-35	30203	EFCAB2	152.684891835721	-0.0443126	0.306746	0.0191899	0.0209343750254901	360901	delirium_ukb
rs12758997	T	C	0.0766783	0.151276	0.0111307	5.62211856221332e-12	30213	EFCAB2	47.4569689195192	-0.00655809	0.151291	0.0247593	0.791106585908212	360901	delirium_ukb
rs34272725	C	T	0.236622	0.0870214	0.014185	1.79845675747694e-62	30165	EFCAB2	278.260500141081	0.0296799	0.0869837	0.0315517	0.346871804805101	360901	delirium_ukb
rs4658686	T	C	-0.213913	0.0789509	0.0147663	1.47332989123201e-47	30139	EFCAB2	209.860634645028	-0.0105908	0.0800926	0.0326524	0.745673999195702	360901	delirium_ukb
rs5015334	T	C	0.137206	0.270498	0.00898157	1.0979940836496e-52	30211	EFCAB2	233.368206640523	-0.00915598	0.270885	0.0199074	0.645568007711635	360901	delirium_ukb
rs55933343	G	T	-0.184234	0.0259646	0.0251854	2.57217196267279e-13	30195	EFCAB2	53.5108509293507	-0.0182282	0.0269229	0.0546968	0.738937998650069	360901	delirium_ukb
rs56065399	C	T	-0.159892	0.0382804	0.0209138	2.08449088309729e-14	30159	EFCAB2	58.4504109284672	0.0106039	0.0388347	0.0458927	0.817269703961216	360901	delirium_ukb
rs61844237	C	G	-0.36887	0.468252	0.00797385	1e-200	30207	EFCAB2	2139.98410752038	0.00760357	0.471111	0.0177387	0.668183889181161	360901	delirium_ukb
rs6429514	C	G	0.104962	0.114136	0.012515	4.99114285165618e-17	30214	EFCAB2	70.3400199042013	-0.0055176	0.113071	0.027961	0.843567811965416	360901	delirium_ukb
rs74749788	T	C	-0.235061	0.0432178	0.0196188	4.44631267469112e-33	30219	EFCAB2	143.554324209679	-0.0098239	0.0423108	0.0436338	0.821867108253651	360901	delirium_ukb
rs7522091	A	G	-0.0776338	0.49317	0.00803343	4.29437533733488e-22	30160	EFCAB2	93.3898464400275	-0.0467672	0.493512	0.0176742	0.00814310434802691	360901	delirium_ukb
rs7533334	G	A	-0.206128	0.0684866	0.0157135	2.60015956316527e-39	30203	EFCAB2	172.079097299036	0.005911	0.0686934	0.0349364	0.865644751107766	360901	delirium_ukb
rs76577803	A	G	0.177615	0.0290928	0.0236584	6.02698346521184e-14	30248	EFCAB2	56.362278270006	-0.00834776	0.0291839	0.0528085	0.874396881396802	360901	delirium_ukb
rs80320338	T	C	-0.197806	0.081002	0.0145744	5.85463736320575e-42	30240	EFCAB2	184.20336185748	0.0545546	0.0817856	0.0322251	0.0904690437738119	360901	delirium_ukb
rs901666	G	A	0.142186	0.0530213	0.0177956	1.34989503505598e-15	30252	EFCAB2	63.8393421115348	0.00140961	0.053696	0.0390913	0.97123494519488	360901	delirium_ukb
rs10014189	G	T	-0.513749	0.0696367	0.0157522	1e-200	30056	BTC	1063.70094382376	-0.0305339	0.0685313	0.0348813	0.381375684385155	360901	delirium_ukb
rs10025144	A	G	-0.1681	0.316588	0.00861825	9.93116048420933e-85	29979	BTC	380.449704222754	-0.0104562	0.319137	0.0188841	0.579781028048154	360901	delirium_ukb
rs10856876	C	T	0.196387	0.447183	0.00808224	2.02768271952123e-130	30047	BTC	590.421259275906	-0.00184751	0.44831	0.0177908	0.917291142678281	360901	delirium_ukb
rs114227174	G	T	0.144442	0.0250216	0.0258754	2.37503492320313e-08	30094	BTC	31.1611044539133	0.0276329	0.0247949	0.0567364	0.626230188938785	360901	delirium_ukb
rs11732051	C	T	-0.0802166	0.086882	0.0143383	2.21177018801147e-08	30035	BTC	31.299195512264	-0.00456078	0.0868978	0.0313743	0.884421313474739	360901	delirium_ukb
rs11938093	T	A	-0.201052	0.260576	0.00919441	5.38269782516282e-106	30068	BTC	478.155398324697	0.0103805	0.261447	0.0201429	0.606313167427803	360901	delirium_ukb
rs12510072	T	G	-0.101415	0.106391	0.0130987	9.75663369370955e-15	30012	BTC	59.9443145915104	-0.0321542	0.105722	0.0287569	0.263508118462044	360901	delirium_ukb
rs16851150	C	T	0.0998872	0.234319	0.00943049	3.24788018763538e-26	30053	BTC	112.189228341764	-0.0226546	0.232766	0.0209293	0.279060906077585	360901	delirium_ukb
rs16999874	G	A	-0.385338	0.056509	0.0173435	2.30144181740848e-109	30066	BTC	493.639823767221	0.0371239	0.0552769	0.0385734	0.335837354366216	360901	delirium_ukb
rs17000069	T	C	-0.0656471	0.212212	0.009823	2.3409923796904e-11	30043	BTC	44.6624767538439	-0.00274225	0.210947	0.0217231	0.899544598311476	360901	delirium_ukb
rs17186704	C	T	-0.131151	0.181644	0.0104569	4.39845344921635e-36	30034	BTC	157.303107810002	0.00566742	0.18163	0.0229594	0.80502784058616	360901	delirium_ukb
rs17477556	A	G	0.058157	0.311676	0.00865236	1.79845675747694e-11	30052	BTC	45.1788143504932	0.00610389	0.31107	0.019096	0.749238352119499	360901	delirium_ukb
rs62314942	G	T	-0.0738348	0.351692	0.00838812	1.3402937734183e-18	30059	BTC	77.4805930064853	0.00427434	0.35144	0.0185812	0.818063846721715	360901	delirium_ukb
rs62316276	C	T	0.316661	0.0545146	0.0177051	1.53532386278954e-71	30047	BTC	319.883905520498	-0.048911	0.0539733	0.0390364	0.210220952731776	360901	delirium_ukb
rs62317130	C	T	0.100684	0.122253	0.0123083	2.83595934035676e-16	29938	BTC	66.915199291563	0.00714294	0.12191	0.0270509	0.791737107261452	360901	delirium_ukb
rs6821984	C	T	-0.120675	0.0893487	0.0141149	1.23651673934917e-17	30062	BTC	73.0935413374765	0.012191	0.09007	0.0309214	0.693390680123932	360901	delirium_ukb
rs6822176	C	A	-0.0830043	0.0860093	0.0143434	7.16852823244525e-09	29927	BTC	33.4885977487271	0.00795723	0.0877332	0.0313877	0.799871089583818	360901	delirium_ukb
rs6835215	G	A	-0.203807	0.0275234	0.0247184	1.64968110447273e-16	30029	BTC	67.9825547212491	-0.0693475	0.026359	0.0548437	0.206066312696771	360901	delirium_ukb
rs6848560	C	T	-0.272213	0.458306	0.00804606	1e-200	30004	BTC	1144.5932754234	0.000235393	0.456307	0.0177542	0.989421629191253	360901	delirium_ukb
rs7435774	G	C	0.0623973	0.203628	0.00999656	4.32334606196841e-10	30018	BTC	38.9610310517711	0.00332374	0.20406	0.0219032	0.87938651171453	360901	delirium_ukb
rs76079479	C	T	0.105213	0.466088	0.00802913	3.12679925637612e-39	30034	BTC	171.712467412335	0.00800033	0.46574	0.0177613	0.652395564948274	360901	delirium_ukb
rs76272376	G	A	0.240279	0.0306139	0.0232984	6.14752070319309e-25	30068	BTC	106.360271492494	-0.0800048	0.0307494	0.0512488	0.118498540133166	360901	delirium_ukb
rs76765804	T	C	0.331336	0.0164934	0.0315461	8.34833753723653e-26	30103	BTC	110.317877787739	-0.025738	0.0165946	0.0696456	0.711713166121387	360901	delirium_ukb
rs7677449	C	T	-0.115445	0.368046	0.0083727	2.99778167158236e-43	29984	BTC	190.116230744659	0.00369294	0.367942	0.018333	0.84035676392003	360901	delirium_ukb
rs77547747	C	T	-0.288798	0.0561121	0.0174829	2.68101966809063e-61	30047	BTC	272.873534116633	-0.0136495	0.056787	0.0379298	0.718950516419991	360901	delirium_ukb
rs78089106	G	A	0.149768	0.0405797	0.020389	2.04880204995751e-13	30052	BTC	53.956802932485	0.00434395	0.0425241	0.0439962	0.921348854017678	360901	delirium_ukb
rs78446200	T	C	-0.232805	0.0319273	0.0228345	2.08065464338229e-24	30084	BTC	103.944519059042	-0.0213453	0.0312551	0.0507891	0.674285778532578	360901	delirium_ukb
rs78898011	A	C	-0.141867	0.0442468	0.019393	2.56625613132123e-13	30070	BTC	53.5146605606066	-0.0416587	0.0439594	0.0432013	0.334899886226754	360901	delirium_ukb
rs79148554	A	C	0.168995	0.0266026	0.0249309	1.21394776536583e-11	30091	BTC	45.9485485836275	-0.00728659	0.0270933	0.0545828	0.893801131261013	360901	delirium_ukb
rs10014189	G	T	0.0877506	0.0696764	0.0157365	2.45770639769488e-08	29881	CXCL1	31.0945228691694	-0.0305339	0.0685313	0.0348813	0.381375684385155	360901	delirium_ukb
rs10023573	C	G	0.218111	0.0155084	0.0324761	1.86723938838295e-11	29887	CXCL1	45.1052815254551	0.0338622	0.0151828	0.0720279	0.638264955848229	360901	delirium_ukb
rs10856876	C	T	-0.0495424	0.447074	0.00807604	8.54338543482406e-10	29872	CXCL1	37.6319878873745	-0.00184751	0.44831	0.0177908	0.917291142678281	360901	delirium_ukb
rs113750229	C	T	0.195745	0.0127566	0.0357811	4.48435514638966e-08	29906	CXCL1	29.9277439489498	0.0444522	0.0132308	0.0774642	0.566075032284563	360901	delirium_ukb
rs114426411	C	T	-0.206713	0.0460403	0.0191071	2.80801872811663e-27	29876	CXCL1	117.043156777154	-0.0644042	0.0457037	0.0423149	0.12800384050492	360901	delirium_ukb
rs114862057	T	C	0.341951	0.0193735	0.0291141	7.47308634191276e-32	29912	CXCL1	137.949781681086	-0.110999	0.0196037	0.063781	0.0818050284470483	360901	delirium_ukb
rs115044024	C	T	0.155055	0.0208368	0.0281185	3.50098298442479e-08	29899	CXCL1	30.4079576807232	-0.0157329	0.0207979	0.0618174	0.799104175574842	360901	delirium_ukb
rs115770184	G	A	-0.193485	0.0354228	0.0217061	4.92946741312204e-19	29896	CXCL1	79.456787951264	-0.00125922	0.0350692	0.0480721	0.979102320818288	360901	delirium_ukb
rs115858671	C	A	0.308584	0.0122225	0.0365946	3.38376348861764e-17	29863	CXCL1	71.1070726105432	-0.0531019	0.0125685	0.0788988	0.500923031277359	360901	delirium_ukb
rs116329419	A	C	-0.165608	0.0186969	0.029646	2.32097252802402e-08	29898	CXCL1	31.2054475876577	-0.0722094	0.0186866	0.0657566	0.272147281202985	360901	delirium_ukb
rs11944104	C	A	0.385006	0.0194093	0.0291794	9.44278279364474e-40	29831	CXCL1	174.09338931884	-0.00687445	0.0188556	0.065152	0.915967996745238	360901	delirium_ukb
rs12643330	C	T	0.38173	0.224995	0.00962504	1e-200	29854	CXCL1	1572.92312899092	-0.00507835	0.222127	0.0212957	0.811518079966773	360901	delirium_ukb
rs13116211	C	T	-0.0550514	0.357961	0.00834575	4.21405306391287e-11	29858	CXCL1	43.51169419521	-0.00533043	0.358019	0.0184692	0.772878097405866	360901	delirium_ukb
rs13141048	C	T	0.0526621	0.291217	0.00883655	2.52894858515143e-09	29830	CXCL1	35.5165578309672	0.026651	0.291088	0.0194501	0.170618845909693	360901	delirium_ukb
rs16850084	C	T	0.904672	0.0436325	0.019689	1e-200	29886	CXCL1	2111.2272359751	-0.0397402	0.0444443	0.042812	0.353279144477389	360901	delirium_ukb
rs16850862	A	G	0.0820665	0.229963	0.00950027	5.70426903099869e-18	29894	CXCL1	74.6208045660135	-0.0155733	0.230389	0.0210057	0.458460580533462	360901	delirium_ukb
rs16850864	T	C	0.210407	0.0109793	0.0382111	3.66184535945298e-08	29920	CXCL1	30.3208441548284	0.046186	0.0108922	0.0843203	0.583867094455185	360901	delirium_ukb
rs17813879	A	G	0.320209	0.0153684	0.0326023	9.08447847026778e-23	29899	CXCL1	96.4651824042548	-0.159867	0.0149487	0.0725897	0.0276413977281439	360901	delirium_ukb
rs186403	T	C	-0.0670772	0.199471	0.0100294	2.26151774610836e-11	29869	CXCL1	44.7301079345837	0.0147641	0.203273	0.0219449	0.501087997195357	360901	delirium_ukb
rs2071097	A	G	0.0732203	0.296381	0.00879471	8.39846661157913e-17	29813	CXCL1	69.3138402400086	-0.0122085	0.294482	0.0194132	0.529430552433826	360901	delirium_ukb
rs2145613	C	T	0.362027	0.0378866	0.0210029	1.40152226021563e-66	29905	CXCL1	297.114189845684	-0.0574158	0.0353324	0.0475727	0.227467838093484	360901	delirium_ukb
rs2366716	A	G	-0.0708418	0.123048	0.0123077	8.6174743619061e-09	29708	CXCL1	33.1303002278758	0.0674337	0.123276	0.0269148	0.0122295365685064	360901	delirium_ukb
rs2844670	G	A	0.0538594	0.16746	0.00983638	4.36204357815894e-08	29831	CXCL1	29.9814357042057	0.0348145	0.168841	0.023602	0.140194507725995	360901	delirium_ukb
rs28574621	C	G	0.502055	0.0246412	0.025925	1.50279589470613e-83	29889	CXCL1	375.029182392277	-0.07558	0.0240135	0.0576171	0.189599418052011	360901	delirium_ukb
rs352024	T	G	-0.181804	0.11265	0.0127144	2.2181964198002e-46	29747	CXCL1	204.463187816589	0.0433359	0.113954	0.0278005	0.1190397483214	360901	delirium_ukb
rs35920062	C	T	0.202432	0.0575224	0.0172411	7.8270840959061e-32	29884	CXCL1	137.856862521303	0.00410028	0.0574354	0.0379848	0.914039154684681	360901	delirium_ukb
rs4410767	C	T	-0.066456	0.477476	0.00734731	1.49726957613185e-19	29857	CXCL1	81.8109934957337	-0.0101921	0.477824	0.017701	0.564757490796918	360901	delirium_ukb
rs4694193	A	G	0.0998158	0.270967	0.00901492	1.70962161484111e-28	29821	CXCL1	122.595584800299	0.0181195	0.27033	0.0199733	0.364308244767633	360901	delirium_ukb
rs4694629	G	A	-0.0950011	0.410051	0.00818869	4.04948691518632e-31	29739	CXCL1	134.594838986879	0.0144673	0.409157	0.0180066	0.421716894755316	360901	delirium_ukb
rs4694666	C	T	0.180878	0.0542944	0.0176421	1.15106540103597e-24	29911	CXCL1	105.116510573015	-0.0971796	0.054138	0.0390143	0.0127429506146424	360901	delirium_ukb
rs6853814	T	C	-0.129845	0.128241	0.0120605	4.97049910576236e-27	29889	CXCL1	115.909714314469	0.0352629	0.129896	0.0263333	0.180537739338741	360901	delirium_ukb
rs72649196	G	A	-0.133088	0.0302731	0.0234401	1.36442604219276e-08	29911	CXCL1	32.2373160562804	-0.00596453	0.0324147	0.0500527	0.905144673357468	360901	delirium_ukb
rs72650857	T	C	-0.166061	0.0534174	0.0178048	1.09144033644876e-20	29906	CXCL1	86.9883510521418	-0.0713403	0.0537751	0.0390561	0.0677579097395463	360901	delirium_ukb
rs72654810	A	G	0.335405	0.0272587	0.0246689	4.2111431043632e-42	29917	CXCL1	184.858530352082	-0.0104683	0.0274715	0.0540077	0.846309468921757	360901	delirium_ukb
rs72661091	A	G	0.10444	0.0620802	0.0166299	3.37979220513243e-10	29776	CXCL1	39.4415933297813	-0.0867447	0.0631392	0.0361886	0.016529130176384	360901	delirium_ukb
rs72856295	A	G	0.208874	0.0114641	0.0379252	3.63931795419847e-08	29745	CXCL1	30.3328353636066	-0.127413	0.0122125	0.0798978	0.110780418125822	360901	delirium_ukb
rs74829304	A	G	0.270813	0.0170211	0.0310902	3.02343057051133e-18	29904	CXCL1	75.8738260889658	0.0290858	0.016916	0.0689228	0.673020046091492	360901	delirium_ukb
rs75255850	C	G	-0.19011	0.0259838	0.0253454	6.34453795775715e-14	29884	CXCL1	56.2615411476135	0.000273207	0.0261484	0.0555465	0.996075596115613	360901	delirium_ukb
rs75495477	A	G	-0.221015	0.0709909	0.0156646	3.33272899576135e-45	29863	CXCL1	199.069570900265	0.0751323	0.0719505	0.0341921	0.0279949695853797	360901	delirium_ukb
rs76079479	C	T	-0.055838	0.466192	0.00802017	3.3504257668096e-12	29860	CXCL1	48.4721809667865	0.00800033	0.46574	0.0177613	0.652395564948274	360901	delirium_ukb
rs77242504	A	G	0.161088	0.019743	0.0289244	2.55817352481843e-08	29884	CXCL1	31.0168479744903	-0.0270719	0.018609	0.0654205	0.679009733703777	360901	delirium_ukb
rs77534257	A	G	0.237667	0.0235206	0.0265047	3.047894989628e-19	29910	CXCL1	80.4066526388675	0.0109939	0.0229564	0.0590628	0.852335544550755	360901	delirium_ukb
rs77571159	C	T	-0.188746	0.0608851	0.0167795	2.35288120193817e-29	29917	CXCL1	126.531157889865	0.0327001	0.0616651	0.036701	0.372935735172313	360901	delirium_ukb
rs77689210	G	C	0.481846	0.0123539	0.0363399	3.97923877634227e-40	29869	CXCL1	175.812221029257	-0.0911648	0.0127279	0.0792439	0.249965458618013	360901	delirium_ukb
rs78636581	A	G	0.760366	0.00936392	0.0417438	3.92012576295164e-74	29902	CXCL1	331.788566470169	-0.133729	0.0101441	0.0880239	0.128704579493574	360901	delirium_ukb
rs78862475	G	A	-0.20115	0.0152073	0.0329041	9.76449978069769e-10	29887	CXCL1	37.3714579501852	0.0712953	0.0157841	0.0713133	0.317432215316614	360901	delirium_ukb
rs941758	C	A	0.305821	0.293997	0.00877723	1e-200	29900	CXCL1	1214.00269397103	-0.00622155	0.291462	0.0194343	0.74886752912806	360901	delirium_ukb
rs1001420	G	A	-0.166207	0.305616	0.00865904	4.10109660874808e-82	29506	C7	368.433515128813	-0.00611594	0.304143	0.0192376	0.750548912455295	360901	delirium_ukb
rs10067611	C	T	0.161847	0.0279959	0.0241841	2.19684795392972e-11	29540	C7	44.7867395836664	-0.0282725	0.0277029	0.0538796	0.599767598525169	360901	delirium_ukb
rs1023840	T	C	-0.0642751	0.213156	0.0097451	4.23447916169207e-11	29523	C7	43.5023704090538	-0.0228662	0.211687	0.0217011	0.29202699532104	360901	delirium_ukb
rs10473238	T	C	-0.206878	0.0948492	0.013591	2.5392180698867e-52	29510	C7	231.699871566121	0.0191341	0.097887	0.0298202	0.521101112087158	360901	delirium_ukb
rs10512794	C	T	0.396431	0.0112396	0.0378651	1.19179072158161e-25	29494	C7	109.611721788264	-0.0185856	0.0112482	0.0835889	0.824044945756231	360901	delirium_ukb
rs10941528	T	C	-0.402631	0.230533	0.00946816	1e-200	29512	C7	1808.35313229415	-0.0124316	0.232953	0.0209433	0.552789773398682	360901	delirium_ukb
rs111340452	C	T	-0.176634	0.0305413	0.0231616	2.41880022314784e-14	29501	C7	58.1582719246489	0.0178672	0.030579	0.0515084	0.728681930105628	360901	delirium_ukb
rs111440388	A	G	0.255558	0.0290757	0.0236961	4.06256198186842e-27	29492	C7	116.312184773396	0.0381252	0.0292269	0.0523837	0.46673245359431	360901	delirium_ukb
rs111509963	T	C	0.236851	0.0145689	0.0334	1.32800588624373e-12	29515	C7	50.287206605651	-0.0131706	0.0153408	0.072508	0.855863095178573	360901	delirium_ukb
rs113265177	C	T	0.268922	0.0310974	0.0230267	1.63794758483496e-31	29488	C7	136.392113530412	-0.0683827	0.0314671	0.0507122	0.177514568047625	360901	delirium_ukb
rs114717970	T	C	-0.251614	0.0299177	0.0235058	9.70957006528828e-27	29414	C7	114.58282637024	-0.0224764	0.0317636	0.0503637	0.655393304024232	360901	delirium_ukb
rs114901360	A	C	-0.195468	0.0305337	0.0230894	2.54624389075763e-17	29492	C7	71.6681251956303	-0.0590727	0.0297727	0.052095	0.256818910950123	360901	delirium_ukb
rs115606874	T	C	0.36163	0.0116011	0.0374464	4.57825522791692e-22	29480	C7	93.2628662626786	0.0212509	0.0106871	0.0857993	0.804380993093276	360901	delirium_ukb
rs115618640	A	C	-0.490751	0.0151289	0.0328424	1.74100492635261e-50	29480	C7	223.281434675142	0.0754095	0.0160002	0.0704572	0.284489996541988	360901	delirium_ukb
rs11740035	G	T	0.108447	0.0485732	0.0186848	6.47321452567474e-09	29471	C7	33.6866774240386	0.014482	0.046812	0.0418151	0.729093119854348	360901	delirium_ukb
rs11744119	A	G	0.060926	0.197598	0.00998456	1.04739380292631e-09	29522	C7	37.2346666455392	0.03033	0.198967	0.0221223	0.17037152076249	360901	delirium_ukb
rs11745384	T	A	-0.104123	0.05336	0.0177383	4.35963368973272e-09	29479	C7	34.4563566276362	-0.0574569	0.0543404	0.0389463	0.140136091329046	360901	delirium_ukb
rs12656855	T	C	0.0969571	0.0759678	0.0151386	1.50750929988349e-10	29473	C7	41.0192585992768	0.0266861	0.076618	0.0332812	0.422646230557962	360901	delirium_ukb
rs13156220	C	G	-0.178403	0.0183587	0.0296842	1.8546416133559e-09	29550	C7	36.1204879232359	-0.0512497	0.0187281	0.0653802	0.433114775771586	360901	delirium_ukb
rs13179463	G	A	-0.0843115	0.0835905	0.0144223	5.03790530475095e-09	29489	C7	34.1746898375637	-0.0968101	0.0850469	0.0325232	0.00291420433574992	360901	delirium_ukb
rs1350299	T	C	-0.0834025	0.357819	0.0084031	3.23444670851446e-23	29494	C7	98.5097175946611	-0.0147032	0.354252	0.0185052	0.426879205893163	360901	delirium_ukb
rs1505991	G	A	-0.271047	0.116598	0.0125065	3.72391706254567e-104	29486	C7	469.696836022113	-0.0793018	0.116665	0.0279754	0.00458680207178683	360901	delirium_ukb
rs16870155	T	C	-0.231517	0.0620154	0.0165322	1.47332989123201e-44	29404	C7	196.112136623384	-0.0079966	0.0615418	0.0366651	0.827352531356486	360901	delirium_ukb
rs171605	C	T	-0.0709376	0.320475	0.00856775	1.23594743344451e-16	29475	C7	68.5518865192776	-0.00500033	0.315955	0.0190213	0.792643677799475	360901	delirium_ukb
rs17224401	A	G	-0.0799472	0.122727	0.0121557	4.80286080239691e-11	29480	C7	43.2560212091936	0.00117642	0.123913	0.0267663	0.964942866779931	360901	delirium_ukb
rs17226632	C	T	0.0741586	0.412476	0.00809425	5.0991759757487e-20	29489	C7	83.9401646857	0.0382459	0.41162	0.0179635	0.0332468114167786	360901	delirium_ukb
rs188933	A	G	-0.287803	0.0109042	0.0385662	8.48594084500821e-14	29530	C7	55.6899637240603	-0.150056	0.0112910000000001	0.0842583	0.0749272856615202	360901	delirium_ukb
rs2279170	C	T	0.0590484	0.349698	0.00838341	1.87499450806742e-12	29454	C7	49.6106429967104	-0.000607826	0.347009	0.0185889	0.973915101401729	360901	delirium_ukb
rs2329435	A	G	-0.0819608	0.497639	0.00804613	2.28139245017275e-24	29436	C7	103.761988825197	-0.00979708	0.496771	0.0176954	0.579818409117431	360901	delirium_ukb
rs28943889	C	T	0.111682	0.0896506	0.0140482	1.86637969083467e-15	29509	C7	63.2011531442322	-0.0451507	0.0898196	0.0309651	0.144809148557448	360901	delirium_ukb
rs2921174	A	C	0.381078	0.127115	0.0120759	1e-200	29493	C7	995.838101144882	-0.0183728	0.127439	0.0265685	0.489234415325427	360901	delirium_ukb
rs34451235	G	A	-0.263838	0.0246443	0.0256541	8.28323532975915e-25	29520	C7	105.769664257612	0.0153043	0.0242823	0.0575806	0.790401944488315	360901	delirium_ukb
rs348605	G	T	-0.159079	0.232094	0.00951569	9.76787290192696e-63	29501	C7	279.476395924673	-0.0574336	0.238549	0.0209063	0.00601090687999092	360901	delirium_ukb
rs3805216	T	G	0.102734	0.116492	0.0123759	1.03157307943951e-16	29444	C7	68.9088199569469	-0.0113623	0.116326	0.0275464	0.679987610730856	360901	delirium_ukb
rs431589	G	A	0.244971	0.429704	0.00809789	1e-200	29461	C7	915.135923530887	-0.010409	0.423479	0.0179028	0.560958844724458	360901	delirium_ukb
rs4361524	G	A	0.209283	0.0334013	0.0222104	4.39541615437825e-21	29445	C7	88.7881780224556	-0.0474262	0.0339456	0.048624	0.32937907076917	360901	delirium_ukb
rs4559040	G	A	0.0658302	0.220777	0.00954752	5.38641734562352e-12	29514	C7	47.5410966399921	-0.00444484	0.217881	0.0214942	0.836171960141773	360901	delirium_ukb
rs4957376	G	A	0.405517	0.030642	0.0230992	5.4038091207907e-69	29502	C7	308.194051730492	0.0267998	0.0301509	0.0514715	0.602595660716925	360901	delirium_ukb
rs60714178	T	A	0.257428	0.16262	0.010819	3.84591782045348e-125	29486	C7	566.157576574833	0.00351307	0.16112	0.0240195	0.883716777052744	360901	delirium_ukb
rs61609768	T	C	-0.437663	0.0225498	0.0269225	2.01279710907301e-59	29446	C7	264.270626702743	-0.0693622	0.0218135	0.0608829	0.254589213846282	360901	delirium_ukb
rs61757654	G	A	0.328635	0.0158432	0.0318006	4.93400971187959e-25	29508	C7	106.796495225956	0.0667285	0.0155015	0.0720066	0.354082937875504	360901	delirium_ukb
rs62356511	T	C	-0.543353	0.0174102	0.0305283	7.28115036706743e-71	29523	C7	316.780833270544	-0.211643	0.0187725	0.0693109	0.00226162189524746	360901	delirium_ukb
rs62358228	G	A	0.149388	0.0501506	0.0182963	3.21514082483269e-16	29541	C7	66.6660740872954	-0.0155076	0.0501717	0.0405931	0.702442856018122	360901	delirium_ukb
rs628092	G	A	-0.0981898	0.0633349	0.0164941	2.63244920552062e-09	29494	C7	35.4385141198327	-0.0133629	0.0629688	0.0362603	0.712480528605146	360901	delirium_ukb
rs640274	T	C	-0.070382	0.202518	0.00991413	1.25516262853509e-12	29469	C7	50.3980796789262	-0.00822453	0.202817	0.0220034	0.708565495518461	360901	delirium_ukb
rs6880924	T	G	-0.157119	0.315516	0.00859729	1.29957096566171e-74	29485	C7	333.990612203293	-0.0459926	0.31483	0.0190986	0.0160331922456886	360901	delirium_ukb
rs72738231	C	A	0.139964	0.0267697	0.0246933	1.44407583295844e-08	29511	C7	32.1273145804466	0.0291892	0.0262953	0.0555223	0.599083005628179	360901	delirium_ukb
rs72749504	A	G	-0.106419	0.101884	0.0132067	7.75889723919873e-16	29509	C7	64.9306457394681	0.0487091	0.103139	0.0290136	0.0931837105618813	360901	delirium_ukb
rs73082837	A	C	0.0590207	0.224516	0.00959383	7.65385093974075e-10	29470	C7	37.8464086879086	0.0653715	0.223046	0.0210317	0.00188204498584394	360901	delirium_ukb
rs74400506	C	T	0.442036	0.0163254	0.0314796	8.62779862488363e-45	29494	C7	197.177279393479	-0.0234119	0.0165308	0.0692198	0.735192384912643	360901	delirium_ukb
rs749629	G	A	-0.129965	0.2748	0.00895115	9.13271699664815e-48	29405	C7	210.81191452128	0.00326032	0.276019	0.0197846	0.869108705315503	360901	delirium_ukb
rs74988785	C	T	0.14184	0.145693	0.0113374	6.51778454319144e-36	29497	C7	156.520240408378	-0.0364088	0.145829	0.0250487	0.146079407940746	360901	delirium_ukb
rs75294779	T	C	-0.248615	0.0309409	0.0229689	2.64972009887897e-27	29524	C7	117.158623885327	-0.0200346	0.0300221	0.0517112	0.698436616854199	360901	delirium_ukb
rs76541667	T	C	0.241901	0.0497762	0.0184222	2.18776162394957e-39	29492	C7	172.421866306444	0.0322544	0.0498599	0.0405889	0.426811389407568	360901	delirium_ukb
rs76712135	C	T	-0.283396	0.014351	0.0334951	2.65460556197554e-17	29545	C7	71.585469019124	0.0322123	0.0150928	0.0722339	0.655636313980467	360901	delirium_ukb
rs768763	G	A	0.0883837	0.19499	0.0101205	2.47685167579354e-18	29422	C7	76.2676594102964	0.0547045	0.197472	0.022224	0.0138356637897178	360901	delirium_ukb
rs7726982	C	T	0.146418	0.341115	0.00840112	5.02111305469955e-68	29408	C7	303.748795431444	0.00790796	0.338899	0.0187361	0.672972007542324	360901	delirium_ukb
rs7736582	C	T	0.110512	0.0980016	0.0134912	2.58107128964594e-16	29474	C7	67.0992577859172	0.033173	0.09674	0.0299891	0.268653807504206	360901	delirium_ukb
rs77972025	C	T	0.203614	0.01924	0.0292051	3.12751931140799e-12	29314	C7	48.6068946498313	0.0190628	0.0199085	0.0633631	0.763528056126078	360901	delirium_ukb
rs78768777	C	A	0.102902	0.110243	0.01273	6.29651148701625e-16	29453	C7	65.3417594131299	-0.00400361	0.109692	0.0281756	0.887004861252288	360901	delirium_ukb
rs79013195	C	T	0.122985	0.0331343	0.0223233	3.6028816803206e-08	29471	C7	30.3520129950963	0.0956666	0.0326932	0.050089	0.0561422740747813	360901	delirium_ukb
rs79498594	T	C	-0.0867708	0.101474	0.0132613	6.02420857574625e-11	29451	C7	42.8129351793057	0.0137115	0.101496	0.0293242	0.640084042160505	360901	delirium_ukb
rs79751245	A	G	0.0767252	0.104927	0.0130938	4.63852605062289e-09	29330	C7	34.3356008984876	0.0381718	0.102534	0.0295657	0.196674475206819	360901	delirium_ukb
rs80326131	A	C	0.192911	0.0144972	0.0333817	7.51709432783246e-09	29523	C7	33.3962024370297	0.0730669	0.015356	0.0714624	0.306567420730105	360901	delirium_ukb
rs80347381	A	G	-0.0778843	0.127971	0.0119669	7.59976214361038e-11	29491	C7	42.3581045610441	-0.000329832	0.12398	0.0268125	0.990185129833127	360901	delirium_ukb
rs971075	A	G	0.171433	0.376555	0.00827887	2.97988840281939e-95	29422	C7	428.792049425569	0.0195382	0.37523	0.0182489	0.284328242125321	360901	delirium_ukb
rs114790442	A	C	0.178894	0.0168446	0.0274576	7.25604554407505e-11	30158	SERPINI2	42.4488961970299	-0.0655137	0.0167788	0.0681592	0.33645810921233	360901	delirium_ukb
rs116354407	G	A	0.371697	0.0479744	0.0164886	1.58489319246112e-112	30214	SERPINI2	508.171783257508	0.0312643	0.0473786	0.0414513	0.450703571962395	360901	delirium_ukb
rs11717419	A	G	0.101105	0.220619	0.00846897	7.4782503504557e-33	30224	SERPINI2	142.522712129112	-0.00358546	0.224003	0.0211762	0.865548882501139	360901	delirium_ukb
rs12662501	T	C	0.0565731	0.130407	0.0101811	2.74953973326439e-08	30259	SERPINI2	30.8766765239615	0.028466	0.127585	0.026565	0.283916086457742	360901	delirium_ukb
rs13068321	A	G	-0.0671458	0.311979	0.00760116	1.01344456978479e-18	30111	SERPINI2	78.032937601854	-0.020179	0.314072	0.0190954	0.290627696686736	360901	delirium_ukb
rs13079876	C	T	0.0939362	0.435626	0.0070761	3.22626472707565e-40	30183	SERPINI2	176.229273903867	-0.0271732	0.430917	0.0178705	0.128371022364964	360901	delirium_ukb
rs1403646	G	A	-0.06435	0.118169	0.010932	3.94711700095702e-09	30173	SERPINI2	34.6495705615354	0.0360597	0.121127	0.027119	0.183622543985702	360901	delirium_ukb
rs1523114	C	T	0.0665558	0.266801	0.00798742	7.91042832819082e-17	30206	SERPINI2	69.4318557739788	-0.0296561	0.267395	0.0200225	0.138569292636134	360901	delirium_ukb
rs1991053	A	G	0.0461332	0.446388	0.00712939	9.74540741766305e-11	30161	SERPINI2	41.8718756131212	0.00277788	0.445751	0.0178052	0.876020965280691	360901	delirium_ukb
rs2685126	A	G	0.0401139	0.360002	0.00728554	3.67155467590106e-08	30229	SERPINI2	30.3156078878946	-0.000480546	0.36383	0.0184175	0.979184138822592	360901	delirium_ukb
rs36017692	T	C	0.471375	0.124197	0.010709	1e-200	30218	SERPINI2	1937.47119170505	-0.0127295	0.12338	0.02684	0.635306062978422	360901	delirium_ukb
rs482670	A	C	-0.0641937	0.42352	0.00753759	1.64475039739146e-17	30178	SERPINI2	72.5303536675084	0.0133789	0.422682	0.0178959	0.454703188914093	360901	delirium_ukb
rs62273353	A	G	0.0769823	0.0698842	0.0138193	2.53804898596378e-08	30064	SERPINI2	31.0319934463022	0.0488879	0.0657563	0.03568	0.170631025141112	360901	delirium_ukb
rs62279765	A	G	0.0658545	0.285057	0.00784589	4.71845698248157e-17	30208	SERPINI2	70.4508899308059	0.00188098	0.284077	0.0196167	0.923610369168056	360901	delirium_ukb
rs6444327	T	C	-0.12319	0.48763	0.00704749	2.03563542478579e-68	30153	SERPINI2	305.549778929268	-0.0195357	0.488997	0.0177397	0.270792729612523	360901	delirium_ukb
rs7034469	C	T	0.0527799	0.443918	0.00753389	2.45810256508934e-12	30206	SERPINI2	49.0793244488331	-0.00384668	0.445705	0.0177622	0.828547287771558	360901	delirium_ukb
rs71627208	A	C	0.0875202	0.100629	0.0116959	7.266077069394e-14	30210	SERPINI2	55.9950078736161	0.012398	0.100884	0.0294385	0.673646410496174	360901	delirium_ukb
rs75786009	A	G	-0.104605	0.0558946	0.0153152	8.48008098889692e-12	30146	SERPINI2	46.6508479831439	-0.00123646	0.0552063	0.0388026	0.97457933869394	360901	delirium_ukb
rs7627330	C	T	-0.200706	0.0288713	0.0211593	2.41323713700861e-21	30203	SERPINI2	89.9742259630973	-0.0292973	0.0280298	0.0534395	0.583532433888787	360901	delirium_ukb
rs7628302	A	G	0.172996	0.0508942	0.0160421	4.10393052461015e-27	30249	SERPINI2	116.291958486317	0.0177267	0.0512384	0.0402767	0.659848144813657	360901	delirium_ukb
rs76565938	A	G	0.210569	0.0369236	0.0187101	2.20597202174732e-29	30211	SERPINI2	126.659174137262	0.0743454	0.0372609	0.0466915	0.111324306921977	360901	delirium_ukb
rs77680021	A	G	0.0824244	0.0999338	0.01146	6.36942165377709e-13	30220	SERPINI2	51.7299851319865	0.0354023	0.100022	0.0294114	0.22870728585089	360901	delirium_ukb
rs78736004	C	T	0.149761	0.0565978	0.0152216	7.66831597863025e-23	30222	SERPINI2	96.8003332194914	-0.0546915	0.0572179	0.0380807	0.150945440799875	360901	delirium_ukb
rs8059411	T	C	0.0450591	0.442273	0.0070758	1.91438816170304e-10	30194	SERPINI2	40.5521540580641	-0.0278317	0.441243	0.0178059	0.118037499267735	360901	delirium_ukb
rs9837095	A	G	0.177194	0.0571537	0.0152707	3.95366620068129e-31	30208	SERPINI2	134.641869600357	-0.00526848	0.0578386	0.0378735	0.889365339411999	360901	delirium_ukb
rs9851958	G	A	0.0625797	0.494336	0.00706727	8.37915067438412e-19	30013	SERPINI2	78.4085796188621	-0.0184236	0.495546	0.0176864	0.297558252829316	360901	delirium_ukb
rs10456432	C	T	-0.0935036	0.20831	0.00972437	6.88493746547517e-22	30241	SEMA3G	92.4557049688561	-0.0026419	0.206688	0.0217878	0.90348823154951	360901	delirium_ukb
rs10755687	A	C	0.123366	0.181772	0.0102167	1.43185816378649e-33	30200	SEMA3G	145.804082639617	-0.00822397	0.181647	0.0229719	0.720342435674355	360901	delirium_ukb
rs10947541	A	G	-0.192474	0.0333521	0.0220405	2.48656605130794e-18	30223	SEMA3G	76.2607827981502	-0.087654	0.0351066	0.0477854	0.0666054857601719	360901	delirium_ukb
rs11000055	A	G	0.0764654	0.276981	0.00821823	1.34803137381309e-20	30188	SEMA3G	86.5711818460619	0.0211139	0.278381	0.0197221	0.284361633274438	360901	delirium_ukb
rs111816942	T	C	-0.352323	0.0128663	0.0351182	1.09698325929919e-23	30234	SEMA3G	100.650861131965	0.15506	0.0129814	0.0787017	0.048812381848185	360901	delirium_ukb
rs114087626	A	G	0.197812	0.0219968	0.0271179	2.99778167158239e-13	30209	SEMA3G	53.2099876488211	-0.0158471	0.0216084	0.0608874	0.794655877674349	360901	delirium_ukb
rs114703272	A	G	0.282016	0.0151856	0.0323564	2.88403150312661e-18	30226	SEMA3G	75.9673724881945	-0.0885242	0.0150859	0.0728301	0.224179553581503	360901	delirium_ukb
rs114909292	T	C	-0.172894	0.0232654	0.0259901	2.88535995457975e-11	30195	SEMA3G	44.2531248630632	0.0121905	0.0239013	0.0579441	0.833367961186307	360901	delirium_ukb
rs115273333	G	A	0.290861	0.0128354	0.0350344	1.02258637061039e-16	30229	SEMA3G	68.9257685765471	0.0350812	0.0139747	0.0752712	0.641169713954762	360901	delirium_ukb
rs115445683	T	C	-0.186583	0.0231022	0.0262816	1.25342975458299e-12	30127	SEMA3G	50.4011610474216	0.0171139	0.0230687	0.0591778	0.772431542447227	360901	delirium_ukb
rs115783255	C	G	0.318256	0.0143127	0.0333635	1.44145138575821e-21	30218	SEMA3G	90.9934207649291	0.0118209	0.0140025	0.0748882	0.874576694111734	360901	delirium_ukb
rs11968721	A	G	-0.335335	0.318667	0.00858403	1e-200	29956	SEMA3G	1526.07302401964	-0.00432448	0.324996	0.0188599	0.818639696292627	360901	delirium_ukb
rs12193946	T	G	-0.0724215	0.2665	0.00894014	5.46386549881855e-16	30227	SEMA3G	65.621536031095	-0.0474252	0.264244	0.0200506	0.0180164823265305	360901	delirium_ukb
rs12199580	A	C	-0.0573301	0.433225	0.00800436	7.93048960128198e-13	30116	SEMA3G	51.2993866502572	-0.00223184	0.430208	0.0178897	0.90071708372399	360901	delirium_ukb
rs13192954	G	A	0.347856	0.0484298	0.0183365	2.97851642942922e-80	30188	SEMA3G	359.886960750485	-0.025938	0.0480686	0.0414586	0.531553521913149	360901	delirium_ukb
rs13219605	T	C	0.425648	0.0478418	0.0184181	3.65594791613127e-118	30256	SEMA3G	534.086426762782	0.00431248	0.0471847	0.0417004	0.917632950745449	360901	delirium_ukb
rs17656051	G	A	-0.256223	0.085154	0.0142296	1.73780082874935e-72	30163	SEMA3G	324.228240552701	0.0478339	0.0867218	0.0315665	0.12968656879997	360901	delirium_ukb
rs17713154	C	T	0.0934298	0.120799	0.0120646	9.62276766092399e-15	30232	SEMA3G	59.9715099191322	0.0285274	0.122398	0.0270284	0.291215844218198	360901	delirium_ukb
rs2064317	G	A	-0.0643889	0.39205	0.00810681	1.98061470897174e-15	30227	SEMA3G	63.0844066406316	-0.00562636	0.390863	0.0181262	0.756258031647639	360901	delirium_ukb
rs2252430	G	A	-0.180078	0.057473	0.0170252	3.80364520328557e-26	30249	SEMA3G	111.875985101176	-0.0221027	0.058434	0.0376429	0.557092100168035	360901	delirium_ukb
rs2273006	C	T	0.0775016	0.143765	0.011286	6.55239394015981e-12	30202	SEMA3G	47.1564653891606	-0.0264992	0.144214	0.0251988	0.29298069170161	360901	delirium_ukb
rs2653414	A	C	0.275177	0.0126478	0.032827	5.17606831950566e-17	30203	SEMA3G	70.2686925517507	0.0812711	0.0131948	0.0771562	0.292189092791177	360901	delirium_ukb
rs2766524	A	G	-0.243826	0.0382448	0.0205945	2.44286799678645e-32	30174	SEMA3G	140.170790689518	-0.0560138	0.0382279	0.0461807	0.225158320234209	360901	delirium_ukb
rs2766566	G	A	-0.281461	0.0430239	0.0195212	3.97649096474565e-47	30239	SEMA3G	207.885132574604	-0.0356386	0.0445410000000001	0.0426109	0.402945212342496	360901	delirium_ukb
rs2766581	G	A	0.267846	0.308283	0.0085399	1e-200	30253	SEMA3G	983.704729826872	-0.0124051	0.304897	0.019188	0.517954964434116	360901	delirium_ukb
rs2817041	T	C	-0.208613	0.197232	0.00989489	1.141300480214e-98	30203	SEMA3G	444.488773059334	-0.0263538	0.198984	0.0221273	0.233649039479889	360901	delirium_ukb
rs2817057	A	G	-0.247603	0.409593	0.00804388	1e-200	30075	SEMA3G	947.503097813722	-0.00660361	0.413597	0.017954	0.713017189501407	360901	delirium_ukb
rs33959228	T	C	-0.225909	0.0224922	0.0265819	1.91866874067029e-17	30255	SEMA3G	72.2262433053933	-0.0593769	0.0223081	0.0599531	0.321983042630195	360901	delirium_ukb
rs34598813	G	A	0.11862	0.0640983	0.0162	2.43893373027891e-13	30227	SEMA3G	53.614938271605	-0.0400763	0.0644221	0.0359229	0.264585475635003	360901	delirium_ukb
rs34981747	T	C	0.213356	0.0184401	0.0294356	4.22279501306057e-13	30233	SEMA3G	52.5368386312903	0.086933	0.0186547	0.0653652	0.183532085676385	360901	delirium_ukb
rs35124200	T	C	0.440119	0.0120095	0.0362725	7.00325596737057e-34	30226	SEMA3G	147.226252026894	0.0373434	0.0111859	0.0841386	0.657164356511276	360901	delirium_ukb
rs3748045	G	C	-0.0965012	0.356752	0.0082216	8.1846478813479e-32	30140	SEMA3G	137.769391648647	-0.0284985	0.361754	0.0184085	0.121594239270483	360901	delirium_ukb
rs3800369	T	C	0.140709	0.487536	0.00792823	1.79060585403529e-70	30168	SEMA3G	314.986014839589	0.00613771	0.481942	0.0176964	0.728715487921316	360901	delirium_ukb
rs41270098	G	A	0.0741642	0.125767	0.0119392	5.23636606871812e-10	29980	SEMA3G	38.5867479369002	-0.0216833	0.125401	0.0267197	0.417071966773569	360901	delirium_ukb
rs56133220	A	G	-0.14289	0.0967779	0.0133211	7.63835783577689e-27	30229	SEMA3G	115.059768379444	-0.01229	0.0977082	0.0296889	0.67890342554366	360901	delirium_ukb
rs58334434	T	C	-0.282164	0.0349187	0.021467	1.83992448979668e-39	30256	SEMA3G	172.766881466017	-0.0182362	0.0360237	0.0473518	0.700146625529379	360901	delirium_ukb
rs6907678	T	C	0.0665002	0.390499	0.00811846	2.58583018042105e-16	30164	SEMA3G	67.0963031834445	0.00777304	0.394198	0.0180883	0.667395078869847	360901	delirium_ukb
rs72894003	T	C	0.265388	0.0660989	0.0158738	9.58958912914738e-63	30235	SEMA3G	279.512191182537	-0.0115934	0.0657438	0.0357087	0.745433661038848	360901	delirium_ukb
rs74827100	G	A	-0.147799	0.0459776	0.0189053	5.37155466748664e-15	30069	SEMA3G	61.1189443600565	0.0181226	0.0473994	0.0416271	0.663304586056133	360901	delirium_ukb
rs74853132	T	C	-0.251729	0.0374864	0.0208832	1.84416595379101e-33	30251	SEMA3G	145.302272151467	-0.0173287	0.0383734	0.0458386	0.705402508922318	360901	delirium_ukb
rs7536292	C	T	-0.0572052	0.18135	0.00966719	3.2695651829558e-09	30215	SEMA3G	35.0163204410332	-0.0129501	0.178473	0.0230522	0.5742711514281	360901	delirium_ukb
rs75992606	A	C	-0.142545	0.0311528	0.0224659	2.22540981941134e-10	30222	SEMA3G	40.2583836084863	0.0173617	0.0315183	0.0507186	0.73211448580423	360901	delirium_ukb
rs76545134	T	C	-0.278912	0.0106063	0.0384793	4.21890746567797e-13	30218	SEMA3G	52.5387908992868	-0.012442	0.0105915	0.0866894	0.885876538482499	360901	delirium_ukb
rs76690650	A	G	0.108593	0.0413824	0.0198485	4.47311434432278e-08	30194	SEMA3G	29.9328644524848	0.0505769	0.0421972	0.044218	0.252702768567122	360901	delirium_ukb
rs77408498	A	G	-0.247099	0.0179553	0.0298202	1.16815372986133e-16	30214	SEMA3G	68.6626991881735	-0.0121015	0.0183624	0.0655321	0.853491499422658	360901	delirium_ukb
rs7751693	A	G	-0.278093	0.0373438	0.0208503	1.39926509278158e-40	30246	SEMA3G	177.89162329712	0.0683488	0.0367594	0.0468561	0.144649187985547	360901	delirium_ukb
rs7759056	A	G	-0.0682651	0.152963	0.0108632	3.29860262311271e-10	30223	SEMA3G	39.4895250932272	-0.0169036	0.154045	0.0245545	0.491192808814634	360901	delirium_ukb
rs78029704	C	T	-0.157068	0.0238907	0.0257949	1.13535061619505e-09	30221	SEMA3G	37.0772683636242	-0.0132224	0.0249223	0.056457	0.814827354057081	360901	delirium_ukb
rs78945013	T	C	-0.191736	0.104663	0.0128529	2.52464314594825e-50	30235	SEMA3G	222.538454985853	-0.00337381	0.104791	0.0288731	0.906979351656989	360901	delirium_ukb
rs79207018	C	T	0.290673	0.0289059	0.0236573	1.06585959714726e-34	30236	SEMA3G	150.96595943823	-0.0659734	0.0286561	0.053154	0.214541345509498	360901	delirium_ukb
rs79642791	C	G	0.35717	0.0940024	0.0135496	3.91741877107773e-153	30212	SEMA3G	694.859498458821	0.0127814	0.094084	0.0303991	0.674155372712251	360901	delirium_ukb
rs79834165	C	T	-0.131881	0.0339788	0.0218225	1.50945440799875e-09	30210	SEMA3G	36.5220762454804	-0.0057826	0.0339636	0.0487911	0.905657733595389	360901	delirium_ukb
rs80356191	G	T	0.194448	0.0195151	0.0284033	7.59451422667869e-12	30233	SEMA3G	46.8672378974215	-0.0615448	0.0198074	0.0632341	0.33041138240512	360901	delirium_ukb
rs850737	C	T	-0.0553613	0.38358	0.00759917	3.21218093398799e-13	30128	SEMA3G	53.0738067914463	-0.0190202	0.387005	0.0181914	0.295765150158079	360901	delirium_ukb
rs9470187	C	T	0.128051	0.225089	0.00949889	2.03235701093622e-41	30168	SEMA3G	181.7273241702	0.0109946	0.224697	0.0211881	0.603827655543169	360901	delirium_ukb
rs9658105	T	C	-0.191325	0.0373849	0.0209143	5.79695594653523e-20	30186	SEMA3G	83.6867644635039	0.0269216	0.0372332	0.0464226	0.561965947295289	360901	delirium_ukb
rs10456432	C	T	-0.106622	0.208435	0.00988455	3.97557544927052e-27	29971	CLPS	116.3536051572	-0.0026419	0.206688	0.0217878	0.90348823154951	360901	delirium_ukb
rs10755687	A	C	0.147073	0.181668	0.0103851	1.57833795385014e-45	29931	CLPS	200.560099748208	-0.00822397	0.181647	0.0229719	0.720342435674355	360901	delirium_ukb
rs10947541	A	G	-0.251797	0.0333845	0.022396	2.5089961794654e-29	29954	CLPS	126.403816068197	-0.087654	0.0351066	0.0477854	0.0666054857601719	360901	delirium_ukb
rs111605439	A	G	0.22144	0.0157293	0.0324933	9.42974611459901e-12	29658	CLPS	46.443453386133	-0.0857667	0.0152909	0.0723577	0.23589242771376	360901	delirium_ukb
rs111816942	T	C	-0.466851	0.0128654	0.0356864	4.17157446120627e-39	29964	CLPS	171.139834892585	0.15506	0.0129814	0.0787017	0.048812381848185	360901	delirium_ukb
rs114087626	A	G	0.185539	0.0219272	0.0275962	1.77623326828844e-11	29940	CLPS	45.2034784576547	-0.0158471	0.0216084	0.0608874	0.794655877674349	360901	delirium_ukb
rs114703272	A	G	0.281845	0.015239	0.0328227	8.9351119860522e-18	29956	CLPS	73.7347246589174	-0.0885242	0.0150859	0.0728301	0.224179553581503	360901	delirium_ukb
rs114909292	T	C	-0.215737	0.0233075	0.0263843	2.91742701400117e-16	29926	CLPS	66.8587291970085	0.0121905	0.0239013	0.0579441	0.833367961186307	360901	delirium_ukb
rs114975388	G	A	0.113312	0.0397807	0.0205809	3.67747729463099e-08	29914	CLPS	30.3125927777635	0.0447567	0.0393626	0.0453094	0.323249602871497	360901	delirium_ukb
rs115273333	G	A	0.370908	0.0128008	0.0356453	2.33937583784156e-25	29959	CLPS	108.274915330465	0.0350812	0.0139747	0.0752712	0.641169713954762	360901	delirium_ukb
rs115445683	T	C	-0.188998	0.0232099	0.0266467	1.31492202534625e-12	29858	CLPS	50.306899509256	0.0171139	0.0230687	0.0591778	0.772431542447227	360901	delirium_ukb
rs115566179	T	G	-0.204148	0.0334067	0.0221405	2.95528929064876e-20	29979	CLPS	85.0188860666739	0.0137963	0.0340647	0.048866	0.777690869250504	360901	delirium_ukb
rs115783255	C	G	0.377415	0.0142576	0.0339638	1.09345269673092e-28	29949	CLPS	123.482599632975	0.0118209	0.0140025	0.0748882	0.874576694111734	360901	delirium_ukb
rs11756089	T	C	0.212291	0.0565122	0.0174259	3.85212170598105e-34	29967	CLPS	148.413268847989	-0.0241679	0.0571583	0.037962	0.524362952312405	360901	delirium_ukb
rs11968721	A	G	-0.414416	0.318261	0.00872725	1e-200	29691	CLPS	2254.85279737081	-0.00432448	0.324996	0.0188599	0.818639696292627	360901	delirium_ukb
rs12193946	T	G	-0.0890912	0.266648	0.00908169	1.01976476004472e-22	29959	CLPS	96.2357135064645	-0.0474252	0.264244	0.0200506	0.0180164823265305	360901	delirium_ukb
rs12199580	A	C	-0.069332	0.433312	0.00813426	1.54881661891249e-17	29848	CLPS	72.649287089582	-0.00223184	0.430208	0.0178897	0.90071708372399	360901	delirium_ukb
rs12205331	T	C	-0.0522017	0.226593	0.00954524	4.52908008375844e-08	29948	CLPS	29.9085658003013	-0.0442404	0.224237	0.0211541	0.0364980784220662	360901	delirium_ukb
rs13192954	G	A	0.420794	0.0484308	0.0186284	5.57185748931924e-113	29919	CLPS	510.255820945637	-0.025938	0.0480686	0.0414586	0.531553521913149	360901	delirium_ukb
rs13219605	T	C	0.521708	0.0479057	0.0187013	2.9107171180666e-171	29986	CLPS	778.236146607946	0.00431248	0.0471847	0.0417004	0.917632950745449	360901	delirium_ukb
rs17656051	G	A	-0.329685	0.085137	0.0144587	4.38530697774982e-115	29893	CLPS	519.924020906715	0.0478339	0.0867218	0.0315665	0.12968656879997	360901	delirium_ukb
rs17713154	C	T	0.101619	0.120782	0.0122579	1.13213964843304e-16	29963	CLPS	68.7254647772502	0.0285274	0.122398	0.0270284	0.291215844218198	360901	delirium_ukb
rs2064317	G	A	-0.0770237	0.392312	0.00823703	8.68960429286302e-21	29957	CLPS	87.4394583482747	-0.00562636	0.390863	0.0181262	0.756258031647639	360901	delirium_ukb
rs2237232	C	T	-0.104314	0.0629173	0.0165505	2.92314258578705e-10	29952	CLPS	39.724913568694	-0.0273207	0.0633858	0.0362522	0.451073174291076	360901	delirium_ukb
rs2252430	G	A	-0.208975	0.0574697	0.0173008	1.36489737964496e-33	29981	CLPS	145.900337499689	-0.0221027	0.058434	0.0376429	0.557092100168035	360901	delirium_ukb
rs2273006	C	T	0.0975869	0.143699	0.0114704	1.77378100569433e-17	29934	CLPS	72.3812232200049	-0.0264992	0.144214	0.0251988	0.29298069170161	360901	delirium_ukb
rs2653414	A	C	0.224675	0.0126441	0.0318547	1.74944381791862e-12	29935	CLPS	49.7464921409156	0.0812711	0.0131948	0.0771562	0.292189092791177	360901	delirium_ukb
rs2766524	A	G	-0.31369	0.0383214	0.0209051	6.76394394809599e-51	29905	CLPS	225.162908391982	-0.0560138	0.0382279	0.0461807	0.225158320234209	360901	delirium_ukb
rs2766566	G	A	-0.338284	0.0429944	0.0198392	3.41979442513714e-65	29969	CLPS	290.746572197311	-0.0356386	0.0445410000000001	0.0426109	0.402945212342496	360901	delirium_ukb
rs2766581	G	A	0.338415	0.308108	0.00867834	1e-200	29983	CLPS	1520.63816890922	-0.0124051	0.304897	0.019188	0.517954964434116	360901	delirium_ukb
rs2817032	C	T	0.0554726	0.286566	0.00894447	5.57904674196297e-10	29939	CLPS	38.4634131567974	0.00760305	0.284293	0.0196263	0.698467173507712	360901	delirium_ukb
rs2817041	T	C	-0.272144	0.197428	0.0100498	1.71395730750846e-161	29935	CLPS	733.301696289567	-0.0263538	0.198984	0.0221273	0.233649039479889	360901	delirium_ukb
rs2817057	A	G	-0.320492	0.409649	0.00817225	1e-200	29806	CLPS	1537.98145572061	-0.00660361	0.413597	0.017954	0.713017189501407	360901	delirium_ukb
rs33959228	T	C	-0.276522	0.0224112	0.0270534	1.59147565664385e-24	29985	CLPS	104.475791731105	-0.0593769	0.0223081	0.0599531	0.321983042630195	360901	delirium_ukb
rs34598813	G	A	0.163984	0.0639562	0.0164861	2.60375429893874e-23	29958	CLPS	98.9389032688482	-0.0400763	0.0644221	0.0359229	0.264585475635003	360901	delirium_ukb
rs34981747	T	C	0.259917	0.0184227	0.0299236	3.75404954472084e-18	29963	CLPS	75.4469503651583	0.086933	0.0186547	0.0653652	0.183532085676385	360901	delirium_ukb
rs35124200	T	C	0.481642	0.0119676	0.0369211	6.77173571078689e-39	29956	CLPS	170.17644189449	0.0373434	0.0111859	0.0841386	0.657164356511276	360901	delirium_ukb
rs3748045	G	C	-0.119952	0.356684	0.00835427	9.46891024650834e-47	29871	CLPS	206.15694645869	-0.0284985	0.361754	0.0184085	0.121594239270483	360901	delirium_ukb
rs3800369	T	C	0.178812	0.487608	0.00805339	3.1915378551008e-109	29899	CLPS	492.987445187579	0.00613771	0.481942	0.0176964	0.728715487921316	360901	delirium_ukb
rs41270076	T	C	0.233805	0.030682	0.0233512	1.34245581367286e-23	29985	CLPS	100.251108141242	0.00403984	0.0305818	0.0514278	0.937387590794233	360901	delirium_ukb
rs41270098	G	A	0.0898126	0.125703	0.0121314	1.32800588624373e-13	29713	CLPS	54.8091027809292	-0.0216833	0.125401	0.0267197	0.417071966773569	360901	delirium_ukb
rs41270102	A	G	-0.201521	0.012687	0.0357651	1.75489040726263e-08	29952	CLPS	31.748391843744	-0.00729897	0.012793	0.0779222	0.925371457860956	360901	delirium_ukb
rs55692747	T	C	0.140391	0.0376005	0.0211622	3.26587832172335e-11	29973	CLPS	44.0105611505809	0.00340279	0.0384053	0.046279	0.941386356950833	360901	delirium_ukb
rs56133220	A	G	-0.173708	0.0966654	0.0135351	1.05949765544345e-37	29959	CLPS	164.708761852132	-0.01229	0.0977082	0.0296889	0.67890342554366	360901	delirium_ukb
rs56849581	G	T	-0.0917564	0.0913071	0.0139494	4.77529273657691e-11	29921	CLPS	43.2674874327068	-0.00653802	0.0936282	0.0305266	0.830411012612578	360901	delirium_ukb
rs58334434	T	C	-0.35816	0.034933	0.021806	1.26998911891811e-60	29986	CLPS	269.775277071812	-0.0182362	0.0360237	0.0473518	0.700146625529379	360901	delirium_ukb
rs62403699	C	T	-0.075574	0.139653	0.0115434	5.87218865971304e-11	29960	CLPS	42.8624832601193	0.0360306	0.142395	0.0252531	0.153644139688182	360901	delirium_ukb
rs6907678	T	C	0.0736004	0.390597	0.00825023	4.62061730197084e-19	29894	CLPS	79.5844533032095	0.00777304	0.394198	0.0180883	0.667395078869847	360901	delirium_ukb
rs72848600	T	G	0.0982586	0.0665921	0.0161081	1.06093798785529e-09	29951	CLPS	37.209386522354	-0.0283777	0.0649112	0.0360766	0.431518083219516	360901	delirium_ukb
rs72894003	T	C	0.322089	0.0660771	0.0161274	9.7409205249187e-89	29965	CLPS	398.862374812061	-0.0115934	0.0657438	0.0357087	0.745433661038848	360901	delirium_ukb
rs74827100	G	A	-0.188081	0.0460387	0.0191957	1.14788927979018e-22	29801	CLPS	96.0023673416115	0.0181226	0.0473994	0.0416271	0.663304586056133	360901	delirium_ukb
rs74853132	T	C	-0.33139	0.0376226	0.0211836	3.66944176733715e-55	29982	CLPS	244.72552202211	-0.0173287	0.0383734	0.0458386	0.705402508922318	360901	delirium_ukb
rs75992606	A	C	-0.198524	0.0311655	0.0228315	3.46258146543792e-18	29953	CLPS	75.6061535795484	0.0173617	0.0315183	0.0507186	0.73211448580423	360901	delirium_ukb
rs76545134	T	C	-0.343992	0.0106848	0.0389597	1.05220412488524e-18	29949	CLPS	77.958859520587	-0.012442	0.0105915	0.0866894	0.885876538482499	360901	delirium_ukb
rs76690650	A	G	0.13693	0.0413046	0.0201812	1.1606465906019e-11	29924	CLPS	46.0366002044194	0.0505769	0.0421972	0.044218	0.252702768567122	360901	delirium_ukb
rs77408498	A	G	-0.311246	0.0179669	0.0302902	9.09284943853065e-25	29944	CLPS	105.585255636386	-0.0121015	0.0183624	0.0655321	0.853491499422658	360901	delirium_ukb
rs7751693	A	G	-0.325295	0.0373132	0.0212016	3.94638998209868e-53	29976	CLPS	235.405986294612	0.0683488	0.0367594	0.0468561	0.144649187985547	360901	delirium_ukb
rs7759056	A	G	-0.0989018	0.15294	0.0110406	3.30521716869981e-19	29953	CLPS	80.2459347121173	-0.0169036	0.154045	0.0245545	0.491192808814634	360901	delirium_ukb
rs77974697	C	T	0.235842	0.0198805	0.0288395	2.89201139621549e-16	29954	CLPS	66.8754696578209	-0.0505727	0.0200983	0.0631623	0.423317282992278	360901	delirium_ukb
rs78029704	C	T	-0.159051	0.0238389	0.0262354	1.3406641614425e-09	29951	CLPS	36.7533920967824	-0.0132224	0.0249223	0.056457	0.814827354057081	360901	delirium_ukb
rs78945013	T	C	-0.237506	0.104522	0.0130612	6.90557744219692e-74	29965	CLPS	330.661028030515	-0.00337381	0.104791	0.0288731	0.906979351656989	360901	delirium_ukb
rs79207018	C	T	0.334838	0.0288985	0.0240388	4.21793613816659e-44	29967	CLPS	194.018842825339	-0.0659734	0.0286561	0.053154	0.214541345509498	360901	delirium_ukb
rs79642791	C	G	0.434938	0.0940787	0.0137642	1e-200	29943	CLPS	998.51077842149	0.0127814	0.094084	0.0303991	0.674155372712251	360901	delirium_ukb
rs79834165	C	T	-0.155561	0.0338666	0.0222041	2.45301384836087e-12	29941	CLPS	49.0834525286277	-0.0057826	0.0339636	0.0487911	0.905657733595389	360901	delirium_ukb
rs80356191	G	T	0.267109	0.0195234	0.0288789	2.26047651846834e-20	29964	CLPS	85.5491598976143	-0.0615448	0.0198074	0.0632341	0.33041138240512	360901	delirium_ukb
rs9470187	C	T	0.149828	0.225234	0.00964976	2.29245067477345e-54	29900	CLPS	241.075424644753	0.0109946	0.224697	0.0211881	0.603827655543169	360901	delirium_ukb
rs9658105	T	C	-0.223018	0.0373701	0.0212623	9.7185170294017e-26	29917	CLPS	110.016886592839	0.0269216	0.0372332	0.0464226	0.561965947295289	360901	delirium_ukb
rs10015516	T	C	-0.0534984	0.490525	0.00757818	1.67070587577331e-12	29973	IGFBP7	49.8369842120071	-0.00632139	0.489177	0.0176527	0.720269458782012	360901	delirium_ukb
rs112559027	A	G	-0.158666	0.0275454	0.023175	7.57181509714707e-12	30005	IGFBP7	46.8735947344963	-0.0399668	0.028681	0.0534368	0.454505350329485	360901	delirium_ukb
rs113032388	A	T	-0.177191	0.0600962	0.0159527	1.15637847752386e-28	29952	IGFBP7	123.371521869647	0.0216002	0.0615667	0.0367225	0.556398563413367	360901	delirium_ukb
rs115228080	C	T	-0.118399	0.0404217	0.0192866	8.30940639715978e-10	30021	IGFBP7	37.6864059455024	-0.0958415	0.0402964	0.0447659	0.0322782514161292	360901	delirium_ukb
rs116686317	G	A	-0.169997	0.0446901	0.0183211	1.71514167629171e-20	30029	IGFBP7	86.0952961423581	0.0617318	0.043868	0.0432118	0.153123201233093	360901	delirium_ukb
rs11943182	C	T	0.063352	0.162472	0.0103108	8.03378120835803e-10	29962	IGFBP7	37.7516496713047	0.0254165	0.163075	0.0239323	0.288228552039595	360901	delirium_ukb
rs13117645	T	C	0.0604103	0.276131	0.00848027	1.05123545522948e-12	29850	IGFBP7	50.7460946660555	-0.0026124	0.277788	0.0197189	0.89460310254018	360901	delirium_ukb
rs13147020	A	G	0.157086	0.416589	0.0077225	5.53477537457159e-92	29936	IGFBP7	413.770122741532	-0.0218883	0.414112	0.0179392	0.22241240179464	360901	delirium_ukb
rs1356571	T	C	-0.0815399	0.195738	0.00955344	1.39990962656834e-17	29984	IGFBP7	72.8485292638129	-0.0157777	0.197414	0.022202	0.477303918732678	360901	delirium_ukb
rs17087487	A	G	0.295018	0.058303	0.0162274	7.40798339152731e-74	29947	IGFBP7	330.521066909177	-0.00553915	0.057531	0.0379582	0.883978698877183	360901	delirium_ukb
rs1713997	C	G	-0.162142	0.301374	0.00825278	6.13903345360935e-86	29981	IGFBP7	386.002853699414	0.0456178	0.30202	0.0192335	0.0177023123733575	360901	delirium_ukb
rs1714013	G	A	0.361018	0.23471	0.00895212	1e-200	29971	IGFBP7	1626.31969582537	-0.0458178	0.231609	0.0210161	0.0292475842050782	360901	delirium_ukb
rs2127495	A	G	0.0553424	0.208904	0.00936381	3.41601681662632e-09	29918	IGFBP7	34.9309817793795	-0.00540028	0.209319	0.0216836	0.80332281232984	360901	delirium_ukb
rs2227902	T	G	0.267628	0.0842408	0.0136901	4.20920424776838e-85	30027	IGFBP7	382.16407243	-0.0237875	0.0835631	0.0320109	0.457418789231972	360901	delirium_ukb
rs4444899	G	A	0.0673008	0.13293	0.0112008	1.87184550125662e-09	29997	IGFBP7	36.1029232553364	-0.0283874	0.133825	0.025976	0.274466914440836	360901	delirium_ukb
rs4865179	C	T	0.114315	0.0959571	0.0128486	5.73455866545966e-19	30003	IGFBP7	79.1580019365017	-0.065855	0.096061	0.0300151	0.0282312429856214	360901	delirium_ukb
rs6554390	C	A	0.0899885	0.0814442	0.0138845	9.09703781477989e-11	29996	IGFBP7	42.0062135379675	0.0043905	0.0811497	0.032461	0.892410764046096	360901	delirium_ukb
rs6828212	A	C	0.0668975	0.264481	0.00860305	7.48341792740161e-15	29936	IGFBP7	60.4665071767689	0.0311745	0.268179	0.0199634	0.118386178014116	360901	delirium_ukb
rs73242664	T	C	0.0789962	0.296037	0.00833461	2.59000140694793e-21	29976	IGFBP7	89.8342271323118	-0.0135137	0.298208	0.0192932	0.483650899704431	360901	delirium_ukb
rs76173505	A	G	0.168227	0.0417875	0.0190682	1.1204693988178e-18	30009	IGFBP7	77.8344755549191	-0.00537299	0.0412745	0.0444517	0.903791806849347	360901	delirium_ukb
rs10015630	A	G	-0.148545	0.356356	0.00777971	2.83400100550908e-81	30231	SPINK2	364.576993800694	0.0264041	0.358367	0.0184574	0.152561517534106	360901	delirium_ukb
rs10020825	G	A	-0.0550963	0.300853	0.00805107	7.7357067877494e-12	30234	SPINK2	46.8314564187021	-0.0131192	0.299874	0.0193194	0.497096837279578	360901	delirium_ukb
rs10428388	T	C	0.141769	0.0440568	0.0181879	6.45802913532235e-15	30211	SPINK2	60.75715598154	0.0111622	0.0443404	0.0427952	0.794225816859823	360901	delirium_ukb
rs114567622	C	T	0.173084	0.0241762	0.0240823	6.61302249481766e-13	30257	SPINK2	51.6556608586335	0.0100602	0.0243834	0.0571531	0.860276183997856	360901	delirium_ukb
rs12645925	C	T	0.137376	0.0671256	0.0147753	1.43582000506771e-20	30212	SPINK2	86.4468391558232	-0.0157609	0.0672373	0.0352802	0.655065911372846	360901	delirium_ukb
rs12649154	A	C	-0.0702372	0.0981287	0.0124418	1.64918736932727e-08	30246	SPINK2	31.8689642172528	0.00640008	0.0984536	0.0296538	0.829123262107714	360901	delirium_ukb
rs1399002	A	G	-0.127611	0.425493	0.00753159	2.15030467934027e-64	30145	SPINK2	287.079964350738	-0.0264403	0.425022	0.0179159	0.139998699057087	360901	delirium_ukb
rs1628979	A	C	0.153136	0.0392056	0.0190929	1.05244643173405e-15	30238	SPINK2	64.3295927339891	-0.0862981	0.0393266	0.0455529	0.0581647679764472	360901	delirium_ukb
rs2127495	A	G	0.0782313	0.208972	0.00915653	1.29927176283676e-17	30138	SPINK2	72.9960313455018	-0.00540028	0.209319	0.0216836	0.80332281232984	360901	delirium_ukb
rs28436647	C	A	0.191912	0.238735	0.00872874	3.89941986676538e-107	30203	SPINK2	483.393880151125	-0.00708216	0.237751	0.0207514	0.732888656796356	360901	delirium_ukb
rs2899092	C	T	0.0802785	0.0866936	0.0131303	9.71717445939898e-10	30181	SPINK2	37.380852396595	0.0198914	0.086294	0.0314757	0.527413206029094	360901	delirium_ukb
rs4074737	A	G	0.0773992	0.131646	0.0109871	1.8608012966026e-12	30206	SPINK2	49.6257163696715	-0.042424	0.135113	0.0258755	0.101099730988765	360901	delirium_ukb
rs4242008	G	C	0.119585	0.0693684	0.0145935	2.51883662784174e-16	30129	SPINK2	67.148217863287	0.0200886	0.068188	0.0351494	0.567646546503013	360901	delirium_ukb
rs62308064	C	T	0.186024	0.0449957	0.0178887	2.50610925303212e-25	30114	SPINK2	108.138513535967	-0.00604127	0.0446909	0.0430392	0.88837023702985	360901	delirium_ukb
rs6819021	T	C	0.286958	0.465619	0.00745903	1e-200	30089	SPINK2	1480.0349321311	0.0127027	0.467587	0.0177324	0.473773756055292	360901	delirium_ukb
rs73180541	G	A	0.18012	0.10532	0.0121259	6.54334772373762e-50	30075	SPINK2	220.645925383477	-0.0343547	0.103814	0.0289694	0.235662239245749	360901	delirium_ukb
rs73180566	G	T	0.237053	0.0289666	0.0220391	5.5513677743521e-27	30259	SPINK2	115.691965867536	-0.0610968	0.0303892	0.0515151	0.23562317295431	360901	delirium_ukb
rs73240590	G	A	-0.181907	0.0182533	0.0277644	5.68460116849008e-11	30159	SPINK2	42.926179557017	-0.00353946	0.0175173	0.0682006	0.958610099018674	360901	delirium_ukb
rs75315331	A	G	0.118763	0.0387844	0.0191924	6.09256259749657e-10	30257	SPINK2	38.2916205072831	0.0117276	0.038548	0.0459694	0.79863327300523	360901	delirium_ukb
rs75473212	G	A	0.350847	0.0342271	0.0205004	1.16439411019743e-65	30210	SPINK2	292.8942626918	0.0919266	0.0345843	0.0480853	0.0559100653654038	360901	delirium_ukb
rs75670831	C	T	0.209823	0.0338916	0.0204833	1.26444516469007e-24	30214	SPINK2	104.931609131221	-0.0429762	0.0336976	0.0490539	0.380974580924696	360901	delirium_ukb
rs7663813	A	G	0.116872	0.094807	0.0126458	2.42047164837223e-20	30214	SPINK2	85.4138571373336	-0.00914075	0.0949651	0.0302364	0.762415996849732	360901	delirium_ukb
rs7683183	C	T	-0.133736	0.0311921	0.0212925	3.36651070656902e-10	30216	SPINK2	39.449667494811	-0.0394544	0.0300262	0.0516268	0.444733659389797	360901	delirium_ukb
rs78018671	A	G	1.20349	0.0224665	0.0250215	1e-200	30245	SPINK2	2313.44025989257	-0.0175864	0.0219021	0.0606803	0.771953250052076	360901	delirium_ukb
rs9991684	T	G	0.0457251	0.298296	0.00807843	1.51248125182752e-08	30163	SPINK2	32.0372621989887	0.0274899	0.297321	0.0193409	0.155220114691965	360901	delirium_ukb
rs10015979	G	A	-0.0717706	0.3814	0.008182	1.75913836408266e-18	29924	HGFAC	76.943901461143	0.0241621	0.38344	0.0181866	0.183991601665078	360901	delirium_ukb
rs10025260	A	G	0.0504154	0.332217	0.00850078	3.01689364363193e-09	29863	HGFAC	35.1729569875587	-0.0163523	0.331056	0.0188206	0.384926667667609	360901	delirium_ukb
rs1140085	A	G	-0.079988	0.145844	0.0112694	1.26765186585784e-12	29967	HGFAC	50.3788311988527	0.00393458	0.145717	0.0251373	0.875620256638022	360901	delirium_ukb
rs115335747	A	G	-0.30711	0.0431308	0.0195319	1.04375843932355e-55	29967	HGFAC	247.228726519167	0.0104049	0.0438126	0.0432995	0.810096768944197	360901	delirium_ukb
rs116227439	A	G	-0.125278	0.038648	0.0206745	1.36514882619211e-09	29911	HGFAC	36.7180486172703	-0.012124	0.0381171	0.0460772	0.792453887055145	360901	delirium_ukb
rs116262719	A	G	0.131863	0.0457153	0.018964	3.56779588288563e-12	29979	HGFAC	48.3488346668547	-0.00933873	0.0463465	0.0420223	0.824132801615344	360901	delirium_ukb
rs116357900	A	G	-0.497549	0.023503	0.0263791	2.36483040203924e-79	29826	HGFAC	355.755617887454	0.14642	0.0241049	0.0555229	0.00836141925110597	360901	delirium_ukb
rs116461250	T	G	0.102023	0.0971879	0.0134389	3.15936643568251e-14	29906	HGFAC	57.6326693485142	-0.022332	0.0966955	0.029907	0.455234324222034	360901	delirium_ukb
rs11728346	A	C	0.0601311	0.196639	0.0100606	2.27399758956356e-09	29900	HGFAC	35.7232146257908	0.00360365	0.195563	0.022272	0.871461689981814	360901	delirium_ukb
rs1203102	A	C	0.206834	0.336544	0.00846861	9.59400631515932e-132	29898	HGFAC	596.512564607244	-0.00364682	0.337692	0.0187047	0.845417824294216	360901	delirium_ukb
rs12503220	A	G	-0.0788617	0.187145	0.0102464	1.39829884846584e-14	29942	HGFAC	59.2365364956847	-0.00737926	0.188732	0.0226178	0.744227990743492	360901	delirium_ukb
rs12509340	G	A	-0.0968958	0.092136	0.013751	1.83569278089882e-12	29934	HGFAC	49.6525252947669	-0.0212458	0.0930047	0.0304876	0.485885568406005	360901	delirium_ukb
rs1313772	G	A	0.103956	0.466789	0.00803012	2.484848985453e-38	29930	HGFAC	167.592681692881	0.0301572	0.469586	0.0177161	0.0887094731588283	360901	delirium_ukb
rs13152222	T	C	-0.181339	0.229071	0.00951931	6.62216503701759e-81	29720	HGFAC	362.887068945811	0.00284992	0.231573	0.0210311	0.892208794979929	360901	delirium_ukb
rs1406675	A	C	-0.106723	0.49665	0.00797975	8.55460576341459e-41	29854	HGFAC	178.869988396341	-0.00124787	0.498038	0.0176788	0.943727694542933	360901	delirium_ukb
rs16844152	T	A	0.323709	0.0548151	0.0174582	9.47763545262948e-77	29937	HGFAC	343.803757946769	-0.00772489	0.0549209	0.0387906	0.842150672905436	360901	delirium_ukb
rs16844249	T	C	-0.450395	0.1212	0.0122212	1e-200	29868	HGFAC	1358.18652831417	0.0275942	0.121747	0.0271433	0.309338517607771	360901	delirium_ukb
rs16844345	T	C	-0.184235	0.0146759	0.0331666	2.77849743373371e-08	29947	HGFAC	30.8561950557137	-0.101858	0.0139318	0.0754933	0.177260104092807	360901	delirium_ukb
rs16844383	T	C	-0.313205	0.167296	0.0106516	4.79733448636702e-190	29947	HGFAC	864.624773737765	0.00988636	0.168646	0.0236773	0.676279152909854	360901	delirium_ukb
rs1709003	T	C	-0.075943	0.495031	0.00798383	1.86852967725585e-21	29883	HGFAC	90.4800718039417	0.0104652	0.492901	0.0176899	0.554124050324154	360901	delirium_ukb
rs17778282	T	G	0.228483	0.0425383	0.0197721	6.89922009844046e-31	29973	HGFAC	133.537176196499	-0.0609617	0.0420974	0.0440662	0.166538634719835	360901	delirium_ukb
rs17834108	C	A	0.0989003	0.0620864	0.0165059	2.07529576585497e-09	29918	HGFAC	35.9018475688706	0.0296808	0.0626862	0.0366554	0.418098875988085	360901	delirium_ukb
rs1800489	T	C	0.133268	0.072964	0.0152683	2.58226019063459e-18	29912	HGFAC	76.1851612474114	-0.0295923	0.0719616	0.0343793	0.389371356357436	360901	delirium_ukb
rs2269497	G	A	-0.281402	0.0267241	0.0247453	5.7676646339225e-30	29973	HGFAC	129.320957891078	-0.118819	0.0269575	0.0550446	0.0308809036245752	360901	delirium_ukb
rs2343799	C	T	0.09939	0.276866	0.00885182	2.96414879045841e-29	29926	HGFAC	126.072461733414	0.0385621	0.278378	0.0197191	0.0505149584377007	360901	delirium_ukb
rs2498323	A	G	0.32812	0.100722	0.0132033	2.50610925303212e-136	29929	HGFAC	617.590238824816	-0.0115355	0.100235	0.0294447	0.695229192915875	360901	delirium_ukb
rs2699436	C	T	0.134284	0.127372	0.0119393	2.3894612943408e-29	29885	HGFAC	126.5000825554	0.0110951	0.125942	0.0266288	0.676928813108164	360901	delirium_ukb
rs28651125	T	C	0.133376	0.0528814	0.017766	6.03392628219305e-14	29916	HGFAC	56.3606588959917	0.0023545	0.0536449	0.0392817	0.95220421592458	360901	delirium_ukb
rs34491545	A	G	-0.694987	0.021158	0.0276417	1.6982436524617e-139	29965	HGFAC	632.155416792268	-0.0044067	0.0196065	0.0638678	0.944991712937597	360901	delirium_ukb
rs34521967	C	T	-0.140009	0.0385977	0.0206384	1.16976870921148e-11	29937	HGFAC	46.021403237923	-0.0114174	0.0383208	0.0459147	0.803619747115571	360901	delirium_ukb
rs362285	A	G	0.320538	0.0142314	0.0337245	2.0086302551486e-21	29969	HGFAC	90.3374872774982	-0.050708	0.015277	0.0720045	0.481286854662937	360901	delirium_ukb
rs362313	T	C	0.167662	0.15215	0.0111383	3.31512569811842e-51	29885	HGFAC	226.585160054433	0.0209818	0.15247	0.0246415	0.3945009015168	360901	delirium_ukb
rs3755885	G	C	-0.113311	0.042226	0.0198282	1.09928423567867e-08	29946	HGFAC	32.6570960068315	0.0397407	0.043426	0.0432024	0.357639105512387	360901	delirium_ukb
rs3804348	A	C	-0.425119	0.0261395	0.0249635	4.95222080088522e-65	29859	HGFAC	290.008068035065	0.106904	0.0269381	0.0548772	0.0514079161686366	360901	delirium_ukb
rs4524331	C	T	-0.136058	0.113189	0.012485	1.18140825192088e-27	29919	HGFAC	118.760241494439	0.0156105	0.113955	0.0277483	0.573723976680492	360901	delirium_ukb
rs4613510	T	C	0.134691	0.0987889	0.0133302	5.29419581017429e-24	29973	HGFAC	102.094847270654	0.0149251	0.0994109	0.0295584	0.613603742777479	360901	delirium_ukb
rs662138	G	C	0.0554204	0.185376	0.00934775	3.05274128438766e-09	29950	HGFAC	35.149984200846	-0.0330898	0.187528	0.0226698	0.144389296362643	360901	delirium_ukb
rs73196219	A	G	0.128662	0.05063	0.0181432	1.32678331072416e-12	29923	HGFAC	50.2889791992446	-0.0154062	0.0508879	0.040331	0.702465500465391	360901	delirium_ukb
rs73793939	G	A	-0.282482	0.0460289	0.0191066	1.84331687950575e-49	29916	HGFAC	218.582171172842	0.0303124	0.0451079	0.0427779	0.478572787254588	360901	delirium_ukb
rs7657057	T	C	0.161844	0.0222174	0.0270748	2.26396651933229e-09	29864	HGFAC	35.7324416096164	-0.131433	0.0234898	0.0588192	0.0254483717310965	360901	delirium_ukb
rs7665400	A	G	0.385477	0.0264881	0.0248072	1.89147236283302e-54	29938	HGFAC	241.457914219393	-0.0773338	0.0270213	0.0546992	0.15742039579913	360901	delirium_ukb
rs7666337	T	C	0.211917	0.0202229	0.0281654	5.31251292903661e-14	29966	HGFAC	56.6108593785136	0.00367991	0.0204377	0.0617451	0.952475470666992	360901	delirium_ukb
rs77298395	T	G	0.388718	0.0285308	0.0238598	1.1290157487942e-59	29915	HGFAC	265.421259199692	0.0901533	0.0279924	0.0533705	0.0911821860507179	360901	delirium_ukb
rs77477354	A	C	0.582108	0.0123348	0.0360994	1.69785266242602e-58	29956	HGFAC	260.020248192958	0.0414749	0.012376	0.0797554	0.60304538745508	360901	delirium_ukb
rs80196875	A	G	0.153174	0.0416514	0.0200508	2.18373532760217e-14	29927	HGFAC	58.3588462431524	5.75282e-05	0.0422692	0.0437792	0.998951538303782	360901	delirium_ukb
rs171770	A	C	-0.118656	0.116337	0.0119779	3.91110972388931e-23	30171	SEPTIN8	98.1336701749649	-0.0601533	0.115845	0.0276788	0.0297604846894386	360901	delirium_ukb
rs75405002	A	G	-0.11662	0.0338511	0.0213037	4.39592222449515e-08	30132	SEPTIN8	29.9664984246445	-0.0425093	0.0349154	0.0482531	0.3783371604573	360901	delirium_ukb
rs1001792	C	T	-0.0542729	0.305624	0.00853669	2.04922667264912e-10	29960	TNFRSF10A	40.4191368267056	0.00402315	0.306802	0.0192032	0.834054634692052	360901	delirium_ukb
rs10089572	G	A	0.150414	0.126524	0.0117455	1.51600278805368e-37	30010	TNFRSF10A	163.996093522637	0.0348767	0.125368	0.0266279	0.19026942248965	360901	delirium_ukb
rs10109512	T	C	0.08648	0.0873576	0.0138016	3.7056978028025e-10	30026	TNFRSF10A	39.262006349973	-0.0308114	0.0861164	0.0315273	0.328424086038144	360901	delirium_ukb
rs117222031	A	G	0.260499	0.0115078	0.0365449	1.01695093511595e-12	30023	TNFRSF10A	50.8110962919914	-0.0645183	0.0117511	0.0817816	0.430163938692409	360901	delirium_ukb
rs117777140	A	G	0.143611	0.0326359	0.0219491	6.03392628219305e-11	30013	TNFRSF10A	42.8096796856981	0.0704211	0.0327334	0.0494459	0.154387452106496	360901	delirium_ukb
rs11777928	T	C	-0.383786	0.311872	0.00843669	1e-200	29868	TNFRSF10A	2069.35058083715	-0.0239939	0.313984	0.0190814	0.208590247782434	360901	delirium_ukb
rs117906816	T	C	0.168328	0.0181842	0.0292115	8.29411399406636e-09	30026	TNFRSF10A	33.2051166216694	0.0540814	0.0175852	0.0672875	0.421549909110307	360901	delirium_ukb
rs117947202	A	G	0.169102	0.0169325	0.0303247	2.4560658128527e-08	30031	TNFRSF10A	31.0959952999807	-0.0256209	0.0174355	0.0677745	0.705407381687053	360901	delirium_ukb
rs11990784	G	A	-0.258968	0.0360713	0.0210156	6.83754188933788e-35	30010	TNFRSF10A	151.847839831411	0.0769958	0.0369284	0.0468388	0.100208370482598	360901	delirium_ukb
rs12676881	G	A	0.190981	0.106184	0.0126919	3.59004588990202e-51	30014	TNFRSF10A	226.426390170986	-0.00920493	0.10468	0.0289441	0.750465963307924	360901	delirium_ukb
rs12681965	G	T	-0.0571801	0.218441	0.00948099	1.62918348874419e-09	29999	TNFRSF10A	36.3732781803552	0.00487429	0.217525	0.0214002	0.819826778808449	360901	delirium_ukb
rs13257094	A	G	-0.129043	0.267641	0.00887691	7.06805629700247e-48	29831	TNFRSF10A	211.322270657971	0.0103384	0.269858	0.0199213	0.603788726590468	360901	delirium_ukb
rs13273587	T	C	-0.224064	0.0528103	0.017454	1.01181240585559e-37	30032	TNFRSF10A	164.798868768362	0.00944266	0.0536352	0.0392454	0.809860654260646	360901	delirium_ukb
rs13274089	A	C	-0.147063	0.0312802	0.0223893	5.08393512524487e-11	30003	TNFRSF10A	43.1445368194989	0.0291714	0.0323205	0.0501946	0.561128077113737	360901	delirium_ukb
rs16845803	G	A	0.0639737	0.128571	0.0108245	3.41987316972031e-09	29995	TNFRSF10A	34.9290882373933	0.0095268	0.131506	0.0262164	0.716313275412756	360901	delirium_ukb
rs17089296	C	A	0.0704224	0.127406	0.0117288	1.92220631633009e-09	29924	TNFRSF10A	36.0507647631274	-0.0524346	0.129784	0.026338	0.0464986131520752	360901	delirium_ukb
rs20576	G	T	-0.0663619	0.204947	0.00967197	6.82495826522059e-12	30020	TNFRSF10A	47.0768875359411	0.0285797	0.205555	0.0218624	0.191125660818669	360901	delirium_ukb
rs2230229	C	T	-0.210431	0.154374	0.010879	2.34207069479385e-83	29963	TNFRSF10A	374.146325648956	0.0137998	0.153888	0.0244996	0.573252556231632	360901	delirium_ukb
rs2272760	T	G	0.0870772	0.276574	0.00876532	2.95324855405552e-23	30001	TNFRSF10A	98.6900479372658	-0.00109275	0.275016	0.0198002	0.955988130210804	360901	delirium_ukb
rs34941234	C	T	-0.0885285	0.0701156	0.0152908	7.05293692613045e-09	30029	TNFRSF10A	33.5201378286431	0.0555614	0.0708823	0.0345318	0.107617772830572	360901	delirium_ukb
rs4872095	T	C	-0.163609	0.173938	0.0102853	5.65978586242697e-57	30002	TNFRSF10A	253.034915976444	0.0271104	0.174332	0.0232841	0.244289612150553	360901	delirium_ukb
rs55810551	A	G	-0.0820915	0.197789	0.00983332	6.92468464322635e-17	29946	TNFRSF10A	69.6941037957178	-0.0118926	0.199625	0.0221479	0.59129335718945	360901	delirium_ukb
rs6557673	C	T	-0.0587699	0.282253	0.00865003	1.08918085762265e-11	29989	TNFRSF10A	46.1609434119259	0.0144195	0.285336	0.019588	0.461645918252427	360901	delirium_ukb
rs6982233	C	T	0.375598	0.241787	0.00912631	1e-200	29983	TNFRSF10A	1693.77652224558	-0.0485568	0.239653	0.0207513	0.0192867921411454	360901	delirium_ukb
rs7011311	T	C	0.0475657	0.463475	0.00784357	1.32537874023084e-09	29993	TNFRSF10A	36.775639313062	-0.00570634	0.469305	0.0177004	0.747160665054353	360901	delirium_ukb
rs75071042	G	A	0.155162	0.0379346	0.0204534	3.29609712177458e-14	29999	TNFRSF10A	57.5492561119928	0.0170886	0.0375352	0.0465664	0.713639696749489	360901	delirium_ukb
rs75457557	C	T	-0.102202	0.0683076	0.0155177	4.51336025340956e-11	30004	TNFRSF10A	43.3774568312726	0.0131283	0.0666457	0.0355516	0.711922960892599	360901	delirium_ukb
rs76920024	A	G	0.160612	0.0373692	0.0206908	8.32530206749244e-15	29998	TNFRSF10A	60.2561548885458	-0.0371997	0.0375297	0.0464114	0.422830201400071	360901	delirium_ukb
rs78143381	T	C	-0.112341	0.0961334	0.0132435	2.19937862509678e-17	30026	TNFRSF10A	71.9566637303439	-0.00447551	0.0972261	0.0298271	0.88072637033732	360901	delirium_ukb
rs7816142	G	A	0.0565009	0.247916	0.00903548	4.02068453991913e-10	29990	TNFRSF10A	39.1028375407696	0.0146377	0.247709	0.0204501	0.474129524396583	360901	delirium_ukb
rs78831421	A	G	0.183703	0.0298622	0.0231094	1.87585817379928e-15	29904	TNFRSF10A	63.1909897535915	0.0534931	0.0319395	0.0502317	0.286908886523208	360901	delirium_ukb
rs78918796	A	C	-0.187358	0.0379913	0.0204433	4.96706679223424e-20	30020	TNFRSF10A	83.9928813501496	0.0135538	0.0378262	0.0465516	0.770931870720981	360901	delirium_ukb
rs79221195	A	G	0.316361	0.0468307	0.0184815	1.09496440146674e-65	29959	TNFRSF10A	293.016074621847	0.0693447	0.0468508	0.0416974	0.0963030407265365	360901	delirium_ukb
rs9465	T	C	-0.237479	0.0228348	0.0261804	1.18059244581389e-19	30020	TNFRSF10A	82.2806791281774	-0.136372	0.0222942	0.0602502	0.0236096745204917	360901	delirium_ukb
rs992530	A	G	0.0592179	0.301423	0.00857088	4.87416245443155e-12	30001	TNFRSF10A	47.7370057912355	-0.0154532	0.302533	0.0192793	0.422816571184504	360901	delirium_ukb
rs10019219	T	G	-0.0473623	0.405212	0.00794805	2.53810742737421e-09	29872	CXCL5	35.5094861418933	0.00630986	0.404648	0.01805	0.726656227765529	360901	delirium_ukb
rs10518118	A	C	-0.0881006	0.160399	0.010568	7.65067934129094e-17	29860	CXCL5	69.4979706096447	-0.0141617	0.157459	0.0242731	0.559604244654983	360901	delirium_ukb
rs1072389	T	C	0.0761381	0.378752	0.00804202	2.86549727636424e-21	29852	CXCL5	89.6342052712905	-0.0106928	0.378711	0.0182468	0.557868705912178	360901	delirium_ukb
rs115996686	T	C	0.137939	0.0530493	0.0173042	1.56819476591596e-15	29859	CXCL5	63.5434944684974	-0.036584	0.054472	0.0390958	0.349400079931876	360901	delirium_ukb
rs12506479	C	T	0.0550519	0.270032	0.00877562	3.53541174207991e-10	29765	CXCL5	39.3540113146511	0.0374516	0.267149	0.019964	0.0606610607033355	360901	delirium_ukb
rs13101277	C	T	-0.0437725	0.420327	0.00788911	2.88177453920471e-08	29778	CXCL5	30.7855331796013	0.0195514	0.421204	0.0179049	0.274852695196467	360901	delirium_ukb
rs13116211	C	T	0.0449474	0.358255	0.00807072	2.55911616440416e-08	29860	CXCL5	31.0159143575466	-0.00533043	0.358019	0.0184692	0.772878097405866	360901	delirium_ukb
rs16850862	A	G	-0.0571318	0.229887	0.0091867	5.00437677625631e-10	29893	CXCL5	38.6755720215404	-0.0155733	0.230389	0.0210057	0.458460580533462	360901	delirium_ukb
rs2366716	A	G	0.0981589	0.12317	0.0118983	1.58598837611228e-16	29707	CXCL5	68.0596225185	0.0674337	0.123276	0.0269148	0.0122295365685064	360901	delirium_ukb
rs2668076	A	G	0.160361	0.392407	0.00797557	6.47142615748594e-90	29686	CXCL5	404.272359705485	-0.014466	0.388072	0.018147	0.425359366010994	360901	delirium_ukb
rs3111701	C	T	0.19658	0.101992	0.0128243	4.91360227299094e-53	29767	CXCL5	234.969408467374	-0.0122585	0.0993915	0.0295119	0.67786623198647	360901	delirium_ukb
rs352052	A	C	-0.132515	0.493919	0.00778441	5.53604995043402e-65	29845	CXCL5	289.786852639141	0.0278834	0.490461	0.0176984	0.115147894176534	360901	delirium_ukb
rs352054	G	A	0.302893	0.0329944	0.0217948	6.5599420066474e-44	29899	CXCL5	193.140209104236	0.0473366	0.031571	0.0508273	0.351686744872832	360901	delirium_ukb
rs394408	T	C	0.51975	0.112762	0.0122634	1e-200	29784	CXCL5	1796.25176516804	0.0535004	0.113868	0.0278604	0.0548188600236759	360901	delirium_ukb
rs4073	A	T	0.0657249	0.459987	0.00781082	3.94275689595591e-17	29815	CXCL5	70.8054372007158	0.0336047	0.45891	0.0177558	0.0584103757451939	360901	delirium_ukb
rs4694629	G	A	0.0481677	0.410051	0.00791994	1.1881738775009e-09	29739	CXCL5	36.988612085721	0.0144673	0.409157	0.0180066	0.421716894755316	360901	delirium_ukb
rs6816797	G	A	0.067829	0.1144	0.012228	2.90569482552627e-08	29694	CXCL5	30.7694666629536	0.0160545	0.116827	0.027586	0.560580517305732	360901	delirium_ukb
rs72650866	A	G	-0.118923	0.0335106	0.0214856	3.11200294997088e-08	29901	CXCL5	30.6363301067663	-0.0742822	0.0344166	0.0483402	0.124377550632757	360901	delirium_ukb
rs72652919	A	G	0.200226	0.0275564	0.0236945	2.90536031430315e-17	29739	CXCL5	71.4078316110561	-0.0351953	0.0284482	0.0531204	0.507613308717161	360901	delirium_ukb
rs75495477	A	G	0.197645	0.0708402	0.0151611	7.59976214361039e-39	29863	CXCL5	169.945723146626	0.0751323	0.0719505	0.0341921	0.0279949695853797	360901	delirium_ukb
rs75833916	A	C	0.411315	0.0156318	0.0313149	2.07969668710369e-39	29875	CXCL5	172.523014225803	0.0747891	0.015931	0.071233	0.293753466301106	360901	delirium_ukb
rs7590385	A	G	-0.0469958	0.412972	0.00763059	7.32672683697409e-10	29887	CXCL5	37.9316605749047	0.0105788	0.415033	0.0179628	0.55590681731001	360901	delirium_ukb
rs7669104	C	T	0.181073	0.0206625	0.0273605	3.6399884030888e-11	29885	CXCL5	43.79850983906	0.0748703	0.0216431	0.0612133	0.221289598081215	360901	delirium_ukb
rs7673295	G	T	0.0576992	0.215005	0.00947186	1.11760928190779e-09	29876	CXCL5	37.1081277316991	0.0334256	0.214722	0.0215276	0.120498877143251	360901	delirium_ukb
rs77571159	C	T	0.300794	0.0610041	0.0162141	7.95243265533385e-77	29916	CXCL5	344.153859037527	0.0327001	0.0616651	0.036701	0.372935735172313	360901	delirium_ukb
rs78862475	G	A	0.397354	0.0151911	0.031837	9.49292391384086e-36	29886	CXCL5	155.772540762302	0.0712953	0.0157841	0.0713133	0.317432215316614	360901	delirium_ukb
rs11618601	T	C	0.125778	0.0409147	0.020486	8.26761034488506e-10	29146	OLFM4	37.6959795070197	0.0765059	0.0411498	0.0445439	0.0858815749102729	360901	delirium_ukb
rs117002467	T	C	0.207394	0.0132743	0.0355977	5.6757074240533e-09	29041	OLFM4	33.942865121224	-0.0313153	0.0130022	0.0779088	0.687722130639545	360901	delirium_ukb
rs117260575	T	C	-0.208813	0.0208448	0.028368	1.82725853869977e-13	29144	OLFM4	54.1823240409604	0.0163979	0.0209573	0.0616359	0.790205412410683	360901	delirium_ukb
rs117352467	T	G	0.136684	0.0625924	0.0167027	2.76121357594946e-16	29101	OLFM4	66.9671779830713	-0.0225912	0.0622151	0.0365788	0.536837691316244	360901	delirium_ukb
rs117593567	A	G	-0.34433	0.0190773	0.0297198	4.86183258464986e-31	29066	OLFM4	134.23258697555	-0.0680825	0.0190038	0.0653326	0.29736989534137	360901	delirium_ukb
rs117603892	T	C	-0.219963	0.035664	0.0218354	7.22104414482044e-24	29147	OLFM4	101.479183503828	-0.0618106	0.0350969	0.048118	0.198944986861485	360901	delirium_ukb
rs117821899	C	T	0.256362	0.0321289	0.0229712	6.388516193898e-29	29086	OLFM4	124.548911410184	-0.0300599	0.0313562	0.0507854	0.553917390190579	360901	delirium_ukb
rs11840292	C	T	0.0912622	0.106569	0.0131187	3.48497767240448e-12	29122	OLFM4	48.3949746037176	-0.00600016	0.105037	0.0289027	0.835542412946985	360901	delirium_ukb
rs11840477	A	C	-0.357073	0.0101235	0.0405295	1.249395680101e-18	29140	OLFM4	77.6196236487205	-0.114401	0.0101233	0.0882916	0.195072926796221	360901	delirium_ukb
rs11841127	A	C	-0.45154	0.0101813	0.0403484	4.51128225271585e-29	29122	OLFM4	125.23906656143	-0.0447765	0.0102272	0.0881849	0.611623269505617	360901	delirium_ukb
rs12429429	T	C	0.185759	0.0420554	0.0201916	3.58508948276556e-20	29152	OLFM4	84.6366101094195	-0.0369575	0.0433775	0.0433243	0.393635265833362	360901	delirium_ukb
rs12864000	C	G	-0.245493	0.028902	0.0242841	5.02805477280639e-24	29081	OLFM4	102.196071406849	-0.0708427	0.0291368	0.0527979	0.179670178801989	360901	delirium_ukb
rs12871034	G	C	0.0990611	0.148625	0.0113956	3.53345854108903e-18	29137	OLFM4	75.5669509599425	0.00760719	0.147723	0.0249019	0.759995463613737	360901	delirium_ukb
rs12873035	C	A	0.320792	0.152392	0.011272	3.76703798983903e-178	29050	OLFM4	809.925547567322	-0.00512972	0.152125	0.0246173	0.834933333546354	360901	delirium_ukb
rs1323107	T	C	0.409629	0.0467924	0.019164	2.2855988033754e-101	29118	OLFM4	456.887278888406	-0.0197922	0.048375	0.0411905	0.630868727892261	360901	delirium_ukb
rs1336929	A	G	0.0501949	0.495875	0.00807894	5.19636920059404e-10	29093	OLFM4	38.6020546452551	0.00183867	0.499769	0.017737	0.917436469483839	360901	delirium_ukb
rs1379832	T	C	-0.0818468	0.158545	0.0111325	1.95119197000238e-13	29058	OLFM4	54.0527757430163	-0.013177	0.160126	0.0240918	0.584414523220006	360901	delirium_ukb
rs1418618	G	A	-0.089156	0.206615	0.0100437	6.88176756455302e-19	29025	OLFM4	78.7977264386244	-0.00300155	0.203287	0.0220201	0.891576678790658	360901	delirium_ukb
rs17053844	T	C	-0.326218	0.0547917	0.0178702	1.89321527577744e-74	29092	OLFM4	333.239915311246	-0.0323583	0.0545066	0.0390754	0.4076139136855	360901	delirium_ukb
rs17054169	C	T	0.138623	0.0713622	0.0158198	1.90765572399007e-18	29070	OLFM4	76.783624613442	0.047422	0.0713049	0.0345667	0.170095568858201	360901	delirium_ukb
rs17402034	A	G	0.0783382	0.123494	0.0123433	2.20130388470369e-10	29135	OLFM4	40.2795497961729	-0.00837285	0.118944	0.0274459	0.760315772717036	360901	delirium_ukb
rs17581336	G	A	-0.174952	0.0193199	0.0295664	3.27355769822036e-09	29115	OLFM4	35.0139354615283	0.0143881	0.0192948	0.0643801	0.823156287880804	360901	delirium_ukb
rs2226195	G	A	-0.142139	0.321135	0.00870533	6.25460661742486e-60	29047	OLFM4	266.597476075212	0.00724651	0.322281	0.018923	0.701759014328957	360901	delirium_ukb
rs235777	T	C	0.0488035	0.354026	0.00844024	7.37123063754641e-09	29036	OLFM4	33.4343085461552	-0.0100326	0.352964	0.0184874	0.587356798551871	360901	delirium_ukb
rs34147508	C	T	0.140589	0.0448082	0.0195827	7.00970917584384e-13	29113	OLFM4	51.5415579917086	0.0131708	0.0452118	0.042492	0.75659070235332	360901	delirium_ukb
rs34631135	T	C	-0.110096	0.0473812	0.0190017	6.87353265073821e-09	29136	OLFM4	33.5705275980564	-0.0445251	0.0458547	0.0421711	0.291050935809244	360901	delirium_ukb
rs41292808	T	C	-0.181246	0.0268032	0.0249898	4.08225378142986e-13	29157	OLFM4	52.6030953949206	0.0254271	0.0276101	0.0541776	0.638835438482351	360901	delirium_ukb
rs4243029	C	T	0.186264	0.0156712	0.0325699	1.07211161233401e-08	29098	OLFM4	32.7058168201935	-0.112127	0.016014	0.0702607	0.110516468806068	360901	delirium_ukb
rs4886040	A	G	0.171815	0.322834	0.00870356	9.62498364017525e-87	28874	OLFM4	389.698108422433	0.0125986	0.32102	0.0189623	0.50643300318592	360901	delirium_ukb
rs595190	G	A	-0.0967769	0.0994269	0.0134911	7.31644310949072e-13	29142	OLFM4	51.457500878587	0.0153525	0.0998432	0.029406	0.601608550309197	360901	delirium_ukb
rs61950266	T	C	-0.182914	0.0511032	0.0184962	4.63446919736288e-23	29098	OLFM4	97.7977511983023	0.00434151	0.0515737	0.0401066	0.913797993278458	360901	delirium_ukb
rs61954114	G	A	-0.254136	0.0316006	0.0230781	3.34502986826014e-28	29145	OLFM4	121.264108499125	0.00361866	0.0307522	0.0512513	0.943711179786193	360901	delirium_ukb
rs61958722	G	A	-0.175222	0.0211251	0.0280771	4.35501845769538e-10	29136	OLFM4	38.946888624237	-0.0890778	0.020126	0.0632763	0.159202542779893	360901	delirium_ukb
rs621025	T	G	0.0818628	0.357831	0.00779572	8.54869849163664e-26	29043	OLFM4	110.27085088801	-0.0318476	0.355998	0.0184732	0.0847090868220201	360901	delirium_ukb
rs62125170	C	A	-0.0663963	0.217657	0.00906981	2.46888010490621e-13	29002	OLFM4	53.5909404653841	0.0466489	0.219304	0.0213171	0.0286457369805171	360901	delirium_ukb
rs72623346	C	T	0.274907	0.0695099	0.0159964	3.40564989567363e-66	29075	OLFM4	295.343274869594	0.0298974	0.0699652	0.03461	0.387676967809212	360901	delirium_ukb
rs7330220	T	C	-0.103092	0.078461	0.0150872	8.30998041044434e-12	29110	OLFM4	46.6909419089531	0.021792	0.0804099	0.0325397	0.503045189149757	360901	delirium_ukb
rs74805333	A	G	-0.220962	0.0146058	0.0338674	6.83124717979293e-11	29098	OLFM4	42.5668457928298	-0.0156562	0.0155832	0.071262	0.826105854577395	360901	delirium_ukb
rs75610212	A	G	-0.383165	0.0164058	0.031979	4.42792238778708e-33	29136	OLFM4	143.562795225186	0.0155842	0.0161983	0.0702271	0.824382568340534	360901	delirium_ukb
rs77156039	C	A	0.326098	0.0162641	0.0318985	1.56458801804056e-24	29144	OLFM4	104.509494725385	-0.0691309	0.0158063	0.0709909	0.330156612569715	360901	delirium_ukb
rs77461425	C	T	0.275695	0.0455375	0.0195213	2.75105960499038e-45	29031	OLFM4	199.452878446018	0.0510294	0.0456025	0.0425601	0.23052976098732	360901	delirium_ukb
rs77498161	T	C	0.381695	0.0194066	0.0292573	6.68651772197643e-39	29088	OLFM4	170.201918884337	-0.01259	0.0191465	0.0644894	0.845216370389535	360901	delirium_ukb
rs77839228	C	T	-0.340549	0.0277434	0.024614	1.55453319406079e-43	29124	OLFM4	191.423312024437	-0.00613615	0.0279024	0.0537463	0.909104065651234	360901	delirium_ukb
rs79321233	T	C	0.300043	0.0168102	0.0313717	1.13161839888886e-21	29149	OLFM4	91.4725722177166	0.089223	0.0164865	0.0691695	0.197078387404819	360901	delirium_ukb
rs7982351	G	C	0.235862	0.437874	0.00821598	3.05492111321561e-181	29078	OLFM4	824.132814665523	-0.0143225	0.438153	0.0177938	0.420867121871857	360901	delirium_ukb
rs7991211	G	T	0.115877	0.380888	0.00836033	1.10128569994107e-43	29086	OLFM4	192.108970828591	0.0187149	0.380157	0.0182356	0.304757919429848	360901	delirium_ukb
rs8181889	A	G	-0.0806614	0.397553	0.00832967	3.5391583956695e-22	29059	OLFM4	93.772591620596	0.00147523	0.39781	0.0180978	0.935032916802826	360901	delirium_ukb
rs9316568	A	G	-0.112811	0.0705513	0.0157877	8.96396185949951e-13	29149	OLFM4	51.0581608811975	0.00891942	0.0723200000000001	0.0341853	0.794158155158629	360901	delirium_ukb
rs9316619	C	T	-0.075772	0.170609	0.0107846	2.12617985986252e-12	28914	OLFM4	49.3638947428497	-0.0145685	0.173951	0.0232934	0.531685724649796	360901	delirium_ukb
rs9527073	T	C	0.127333	0.0930725	0.0140512	1.27967592650779e-19	29058	OLFM4	82.1211668798436	0.0318032	0.0946936	0.0302586	0.293237156816304	360901	delirium_ukb
rs9527135	G	A	0.112691	0.108373	0.0130913	7.42677043714696e-18	29080	OLFM4	74.099096909206	0.017393	0.109288	0.0285033	0.541723904497757	360901	delirium_ukb
rs9536308	C	A	0.105233	0.432979	0.0082199	1.59440996491019e-37	29006	OLFM4	163.896936051822	0.00810687	0.431725	0.0178812	0.65027940547237	360901	delirium_ukb
rs9536337	G	A	-0.276158	0.448044	0.00821085	1e-200	29092	OLFM4	1131.199022047	-0.0257741	0.447408	0.01774	0.146257114164393	360901	delirium_ukb
rs9536347	T	C	0.162951	0.114799	0.0128373	6.41652661487402e-37	28981	OLFM4	161.126390743838	0.0117088	0.116934	0.0275694	0.671053274646602	360901	delirium_ukb
rs9536584	A	G	0.0630921	0.188931	0.010383	1.22842882901234e-09	29053	OLFM4	36.9236187414122	-0.00377301	0.192212	0.0225161	0.866921951607685	360901	delirium_ukb
rs9568856	A	G	-0.0872764	0.130227	0.0120402	4.20629763650563e-13	29103	OLFM4	52.5443768635228	-0.0366816	0.127527	0.0264896	0.166126149868751	360901	delirium_ukb
rs9596739	T	G	-0.318153	0.0639087	0.0165942	6.27769193838211e-82	29104	OLFM4	367.586374930146	-0.0494529	0.0628538	0.0363945	0.174209566474474	360901	delirium_ukb
rs9596775	T	C	0.135257	0.326609	0.00867216	7.66478540162596e-55	29122	OLFM4	243.256770787725	0.0178259	0.329333	0.0188561	0.344472851424957	360901	delirium_ukb
rs10020947	C	A	-0.0951968	0.220794	0.00928305	1.12486395364678e-24	30062	SORCS2	105.163085705317	0.00552435	0.218233	0.0214393	0.796658327141576	360901	delirium_ukb
rs10028680	T	C	0.0789303	0.468388	0.00775828	2.59896242110866e-24	30004	SORCS2	103.503874709673	-0.0183855	0.467843	0.0176891	0.298633827139716	360901	delirium_ukb
rs112932700	A	G	-0.121545	0.04908	0.0179206	1.18195243582017e-11	30053	SORCS2	46.0011939185491	0.0254459	0.0493487	0.0409293	0.534136184754002	360901	delirium_ukb
rs115845304	A	G	0.231037	0.0123779	0.0350412	4.30229315938796e-11	30094	SORCS2	43.4715507154185	0.015997	0.0127431	0.0789003	0.83933029706616	360901	delirium_ukb
rs116505930	A	G	0.213407	0.0298319	0.0228327	9.05315591648487e-21	30035	SORCS2	87.3580196746036	-0.0208807	0.0292324	0.0524487	0.690545023793102	360901	delirium_ukb
rs13110208	C	T	-0.0626122	0.468382	0.00781035	1.08742671954624e-15	30015	SORCS2	64.2653586418115	0.00761324	0.46931	0.0177265	0.667571826675354	360901	delirium_ukb
rs16839778	T	C	0.175894	0.033646	0.0215317	3.10742031038859e-16	30063	SORCS2	66.7337315876977	-0.0139025	0.0333429	0.0495534	0.779051198448639	360901	delirium_ukb
rs17466860	C	T	-0.0613792	0.227015	0.00923775	3.04508906697422e-11	30031	SORCS2	44.147898731875	0.0722547	0.229426	0.020743	0.000495222080088521	360901	delirium_ukb
rs17757615	T	C	-0.140517	0.0650726	0.0157434	4.44017410806896e-19	30028	SORCS2	79.6637376060303	-0.00797433	0.0660084	0.0357107	0.823299022925525	360901	delirium_ukb
rs2012263	T	C	0.106399	0.0617229	0.0162074	5.20834806874207e-11	30078	SORCS2	43.097134095908	-0.053895	0.060899	0.0369834	0.145040737705645	360901	delirium_ukb
rs34167007	G	A	0.242314	0.0651595	0.0156295	3.2756689193685e-54	30057	SORCS2	240.362572766669	0.0068255	0.0652644	0.0356977	0.848366674023209	360901	delirium_ukb
rs34786658	A	G	-0.0654017	0.490414	0.00773915	2.89400981706505e-17	30045	SORCS2	71.4153462067885	0.0480249	0.493087	0.0176695	0.00656870865758453	360901	delirium_ukb
rs35935435	A	C	-0.248236	0.0179443	0.0294091	3.15210009451928e-17	29898	SORCS2	71.2469144766589	0.00585288	0.019177	0.0641532	0.927307559056749	360901	delirium_ukb
rs3815181	C	T	-0.0647088	0.120255	0.0118457	4.69115734759194e-08	30057	SORCS2	29.8404407057457	-0.00201311	0.119391	0.0272705	0.94115358311078	360901	delirium_ukb
rs4461527	C	T	0.131644	0.452658	0.00781027	9.60284679209378e-64	30058	SORCS2	284.099222003215	0.0234361	0.452541	0.0177442	0.186575236157166	360901	delirium_ukb
rs4689076	A	G	0.0476716	0.305347	0.00841132	1.44857171214197e-08	30074	SORCS2	32.1211544474204	0.0341711	0.30306	0.0192488	0.0758595042124442	360901	delirium_ukb
rs4689148	C	T	0.0548345	0.424203	0.00784784	2.8041419854537e-12	30001	SORCS2	48.8210926749987	0.0113012	0.426591	0.0178817	0.527388918312623	360901	delirium_ukb
rs4689604	A	G	-0.063681	0.288322	0.00855973	1.00995029412032e-13	29989	SORCS2	55.3477049878358	-0.00954133	0.291182	0.0194896	0.624444723198242	360901	delirium_ukb
rs4689633	A	G	0.211712	0.146449	0.011005	1.7852539390862e-82	30031	SORCS2	370.09298729812	-0.00314359	0.148017	0.0249093	0.899572768133107	360901	delirium_ukb
rs4689635	T	C	0.322497	0.317779	0.00833922	1e-200	30035	SORCS2	1495.5484789584	0.035697	0.317748	0.0190177	0.0605131833524975	360901	delirium_ukb
rs4689685	G	A	0.0568649	0.289506	0.00858806	3.55877064848793e-11	30046	SORCS2	43.8428138536522	-0.00323081	0.291101	0.0194682	0.868194039685397	360901	delirium_ukb
rs4689699	A	G	-0.0724247	0.382668	0.00804884	2.29509147602423e-19	30013	SORCS2	80.9667712906406	0.0227281	0.381785	0.0182356	0.21263120481429	360901	delirium_ukb
rs56154399	G	A	0.097835	0.255104	0.00895544	8.78820137717167e-28	30025	SORCS2	119.347861498777	-0.00550728	0.257004	0.0202562	0.785713110692857	360901	delirium_ukb
rs56220002	G	A	0.125366	0.440337	0.0078189	7.42677043714702e-58	30010	SORCS2	257.079958407809	-0.027158	0.440563	0.017828	0.127674157293689	360901	delirium_ukb
rs58430470	G	A	-0.21143	0.0131439	0.0339748	4.87292806164541e-10	30014	SORCS2	38.7274945858254	0.134003	0.0130618	0.0789022	0.0894437501927943	360901	delirium_ukb
rs62279102	T	C	-0.0864126	0.146783	0.0109046	2.29192287926547e-15	30017	SORCS2	62.7963882516165	0.00928391	0.148736	0.0248751	0.708983290924509	360901	delirium_ukb
rs6812479	T	C	0.205122	0.150457	0.0108831	3.06972873818365e-79	29962	SORCS2	355.237860086929	0.026169	0.150827	0.0247749	0.290843257379346	360901	delirium_ukb
rs74448422	T	C	0.1704	0.0182927	0.0287932	3.25761682966063e-09	30094	SORCS2	35.0234813581363	0.0572102	0.0181296	0.0659593	0.385747393311865	360901	delirium_ukb
rs75866053	G	C	-0.14242	0.0986426	0.013069	1.18413167920876e-27	30058	SORCS2	118.756461002665	-0.0193691	0.100135	0.0294852	0.511239027449846	360901	delirium_ukb
rs77018943	A	G	0.211377	0.024445	0.0251711	4.55617083799016e-17	30088	SORCS2	70.5197996181185	-0.0464351	0.0245344	0.0570479	0.415663605120642	360901	delirium_ukb
rs77930365	T	C	-0.192269	0.0318614	0.0221463	3.89672717307898e-18	30052	SORCS2	75.3730652961807	0.0808523	0.032466	0.0498797	0.105028944254251	360901	delirium_ukb
rs78004057	T	C	0.248101	0.0183652	0.0288837	8.72368549360559e-18	30084	SORCS2	73.7821622396161	0.0397039	0.0183998	0.0661113	0.548131801888971	360901	delirium_ukb
rs79330637	G	A	0.288748	0.0406861	0.0197228	1.55345973137658e-48	30084	SORCS2	214.33881634829	-0.0461188	0.0400969	0.0451178	0.306693096251029	360901	delirium_ukb
rs904995	G	C	-0.0834433	0.0978974	0.0130928	1.85131363609853e-10	30011	SORCS2	40.6179382152614	0.00969334	0.09528	0.030219	0.74838487199648	360901	delirium_ukb
rs9990756	T	C	0.0593653	0.224837	0.0092981	1.7177106170302e-10	30004	SORCS2	40.7640108344874	-0.0129873	0.226602	0.0211057	0.538326798486722	360901	delirium_ukb
rs11539148	C	T	0.0842639	0.0681984	0.0151262	2.53688044029994e-08	30074	AGRN	31.0329766610247	-0.0493094	0.0686241	0.0350359	0.15930961937391	360901	delirium_ukb
rs11916261	A	G	0.0842153	0.0843289	0.0137476	9.02214910062593e-10	30049	AGRN	37.5256501466549	-0.0475906	0.0850704	0.0317104	0.133410803554116	360901	delirium_ukb
rs2272757	G	A	-0.108868	0.345976	0.00825531	1.03371305235059e-39	30070	AGRN	173.913668675582	0.0017031	0.344715	0.01867	0.92731674048182	360901	delirium_ukb
rs2710887	C	T	0.119023	0.0852932	0.0141246	3.55713215134589e-17	30061	AGRN	71.0083579272713	0.023174	0.084423	0.0318448	0.466787266063305	360901	delirium_ukb
rs28469033	C	T	-0.129427	0.231109	0.00931206	6.43872682901458e-44	29988	AGRN	193.178254816185	0.0135389	0.230107	0.0209998	0.519111918337958	360901	delirium_ukb
rs28591569	G	T	0.0927221	0.10162	0.0130523	1.21283019289469e-12	30063	AGRN	50.4652493799478	0.0419801	0.100431	0.0294348	0.153808734886805	360901	delirium_ukb
rs28869591	T	C	-0.194172	0.161312	0.0107063	1.65234222028615e-73	30038	AGRN	328.923112193691	0.0143015	0.162128	0.0240276	0.551701290716769	360901	delirium_ukb
rs35038461	A	G	-0.146285	0.0404274	0.0199399	2.19634216922754e-13	30091	AGRN	53.8212326637326	0.0640392	0.0413853	0.0443824	0.149049320338419	360901	delirium_ukb
rs35940137	A	G	0.138877	0.0603741	0.0164765	3.49301137563553e-17	30046	AGRN	71.0445433904507	-0.002578	0.0615252	0.0369743	0.944413311874104	360901	delirium_ukb
rs3828049	A	G	-0.167724	0.0514897	0.0178615	5.98411595060321e-21	30074	AGRN	88.1768472407858	0.0225841	0.0530824	0.0394204	0.566710161620315	360901	delirium_ukb
rs4970349	C	T	-0.272029	0.427787	0.00795529	1e-200	29953	AGRN	1169.27961460541	0.00988618	0.427813	0.0178579	0.579851787108755	360901	delirium_ukb
rs4970383	A	C	-0.0711442	0.245107	0.00914759	7.40457267450901e-15	30042	AGRN	60.4874976551303	0.00368804	0.245822	0.0205034	0.857251196599299	360901	delirium_ukb
rs7538773	G	A	-0.083056	0.380512	0.00808471	9.30464911031236e-25	30049	AGRN	105.539037818023	0.0171524	0.380762	0.0182077	0.34617205005401	360901	delirium_ukb
rs9442373	C	A	-0.0823201	0.441426	0.00793211	3.11960781764676e-25	29996	AGRN	107.704617365377	0.0024549	0.4405	0.0177957	0.890280784865864	360901	delirium_ukb
rs1042396	A	G	0.0694015	0.281359	0.00818903	2.35179790955838e-17	29720	SGSH	71.8245295401843	-0.00129685	0.283653	0.0196376	0.947346816420747	360901	delirium_ukb
rs10445409	T	C	0.0531279	0.342814	0.00782966	1.15717755143571e-11	29691	SGSH	46.042563185947	0.012472	0.345365	0.0186374	0.503373096107498	360901	delirium_ukb
rs11150849	G	C	-0.535906	0.488251	0.00739265	1e-200	29661	SGSH	5255.05115796132	-0.0154233	0.485312	0.017702	0.383604771022656	360901	delirium_ukb
rs11150856	C	T	0.134872	0.151579	0.0103375	6.62216503701759e-39	29694	SGSH	170.220769783998	0.0179169	0.151316	0.0247299	0.468757252404997	360901	delirium_ukb
rs111537752	A	G	0.221643	0.0817979	0.0135389	3.08745047558747e-60	29634	SGSH	268.004001644649	0.0536091	0.084526	0.0316927	0.0907360773152903	360901	delirium_ukb
rs112152354	A	G	0.156082	0.0491679	0.0171234	7.85778243559007e-20	29745	SGSH	83.0855767733027	0.00181764	0.048717	0.0409719	0.964614975514155	360901	delirium_ukb
rs112199238	T	C	0.186468	0.0632656	0.0151507	8.24707606127078e-35	29716	SGSH	151.475790601175	-0.0514645	0.0648571	0.0360812	0.153766595893957	360901	delirium_ukb
rs11541650	A	C	-0.152182	0.0389984	0.0191605	1.9819833417975e-15	29732	SGSH	63.0830813705652	-0.0346825	0.0377624	0.0462311	0.453135408756252	360901	delirium_ukb
rs11653700	A	G	-0.0603865	0.335496	0.00789051	1.96245632417369e-14	29668	SGSH	58.5692372387227	0.00223445	0.331247	0.0188608	0.90569443656943	360901	delirium_ukb
rs116906557	G	A	0.262982	0.0159745	0.0296488	7.32149887534063e-19	29641	SGSH	78.6751911563069	0.0100355	0.0167802	0.0688607	0.88412994472231	360901	delirium_ukb
rs117035590	T	C	0.323708	0.0372346	0.0195194	9.11171233042923e-62	29717	SGSH	275.026117015219	-0.0495177	0.0373842	0.0469184	0.291242667423903	360901	delirium_ukb
rs117253827	A	G	0.296083	0.0202114	0.0263509	2.70956765904605e-29	29711	SGSH	126.251352484023	-0.0561435	0.0205444	0.0623868	0.368159490245654	360901	delirium_ukb
rs117729174	C	T	-0.384113	0.0213324	0.0255692	5.22997966182154e-51	29720	SGSH	225.675145510856	-0.069174	0.0216929	0.0603938	0.252050753448002	360901	delirium_ukb
rs117918077	T	C	-0.531763	0.0147746	0.0306848	2.8002705950106e-67	29747	SGSH	300.323722167484	-0.00333129	0.0157065	0.0708362	0.962490828850105	360901	delirium_ukb
rs117953456	G	A	0.276735	0.0139034	0.0315882	1.94043902355183e-18	29741	SGSH	76.7500066328269	0.0110732	0.0139027	0.0764684	0.884862927208505	360901	delirium_ukb
rs117983649	A	T	-0.206988	0.0141343	0.0314772	4.83949449301662e-11	29715	SGSH	43.2412410018123	0.03213	0.0141826	0.0746955	0.667089338864449	360901	delirium_ukb
rs12942462	G	T	-0.366281	0.245204	0.00861947	1e-200	29663	SGSH	1805.79172073072	-0.0471027	0.244199	0.0206447	0.0225138620140797	360901	delirium_ukb
rs139301500	C	CAG	-0.410298	0.0328382	0.0207926	1.126678482071e-86	29691	SGSH	389.386779556672	-0.00506432	0.0331587	0.0496038	0.918681138627827	360901	delirium_ukb
rs2044103	A	G	-0.123781	0.274262	0.00830403	3.00538420766337e-50	29727	SGSH	222.192888554638	-0.0353613	0.273919	0.0198366	0.0746465946225786	360901	delirium_ukb
rs2066964	C	G	0.0755513	0.370643	0.00767977	7.74640144753752e-23	29693	SGSH	96.7804096205211	0.00481695	0.371734	0.0183412	0.79283533956695	360901	delirium_ukb
rs2428514	A	G	0.166737	0.103493	0.0106426	2.54741674944281e-55	29717	SGSH	245.453080672396	-0.02461	0.102161	0.0291752	0.398933952638401	360901	delirium_ukb
rs2517534	A	G	-0.0808387	0.432736	0.00657965	1.07473155424174e-34	29741	SGSH	150.949979093004	0.00873974	0.435861	0.0178081	0.623586924161881	360901	delirium_ukb
rs2524222	T	C	-0.0498823	0.215939	0.00794755	3.46417641035249e-10	29733	SGSH	39.3936663439254	-0.00135569	0.208656	0.0217771	0.950361206040707	360901	delirium_ukb
rs34603877	T	C	-0.359834	0.0122226	0.0336563	1.11609201238692e-26	29740	SGSH	114.30669100477	0.0552799	0.0116957	0.0821879	0.501199928076819	360901	delirium_ukb
rs35549084	A	G	-0.13665	0.0603422	0.0154998	1.18331399247446e-18	29747	SGSH	77.7261369362746	-0.0203007	0.0593598	0.0374227	0.587494763531597	360901	delirium_ukb
rs3807034	C	T	0.0751046	0.123284	0.00989934	3.27793245300228e-14	29724	SGSH	57.5599745927441	-0.0513505	0.122155	0.0269729	0.0569390215652709	360901	delirium_ukb
rs3829612	T	C	0.288069	0.340935	0.00784801	1e-200	29686	SGSH	1347.32992095678	0.0277584	0.347411	0.0185653	0.134868336239131	360901	delirium_ukb
rs4441315	C	T	-0.082188	0.470845	0.0074597	3.143402541739e-28	29703	SGSH	121.387537172184	0.0182153	0.471331	0.0177288	0.304211760920393	360901	delirium_ukb
rs4491585	T	C	-0.0719065	0.0873287	0.0131367	4.40747644535135e-08	29618	SGSH	29.9615127001136	0.00886727	0.087729	0.031287	0.776856850861768	360901	delirium_ukb
rs4889811	A	G	0.0808712	0.210748	0.00910549	6.5917389524432e-19	29718	SGSH	78.8825844926178	-0.00402925	0.214646	0.0215285	0.851535778129368	360901	delirium_ukb
rs4889843	C	T	-0.140741	0.466119	0.00741629	2.62845169453391e-80	29692	SGSH	360.137095342467	0.00906135	0.468131	0.0177109	0.60891405697959	360901	delirium_ukb
rs55996424	T	A	-0.111295	0.147297	0.0104441	1.62967123511053e-26	29729	SGSH	113.55578522469	-0.0477321	0.146382	0.0249733	0.0559628727381971	360901	delirium_ukb
rs57290758	A	G	0.210504	0.102673	0.0122418	2.87011963646441e-66	29662	SGSH	295.685580122604	0.00954796	0.100561	0.0294252	0.745572704384184	360901	delirium_ukb
rs61011315	T	C	-0.567576	0.0122603	0.0336591	8.49180475036318e-64	29730	SGSH	284.343331376965	-0.0507768	0.0123912	0.0796275	0.523682426154451	360901	delirium_ukb
rs61749058	T	C	-0.218277	0.122894	0.0113079	5.05475371359796e-83	29680	SGSH	372.607878955545	0.0546728	0.122843	0.0269809	0.0427287315014939	360901	delirium_ukb
rs62074416	T	C	0.338237	0.0975425	0.0124278	4.1686938347034e-163	29705	SGSH	740.719394718576	-0.0261796	0.0981169	0.0298214	0.38000997788985	360901	delirium_ukb
rs6565652	T	C	0.403218	0.472986	0.00742608	1e-200	29688	SGSH	2948.22466565549	0.0511644	0.472941	0.0176892	0.00382296216565919	360901	delirium_ukb
rs6565666	A	G	-0.189989	0.169758	0.00987926	2.03422974321176e-82	29704	SGSH	369.835063215127	-0.0170297	0.171276	0.0234358	0.467437983731009	360901	delirium_ukb
rs71389743	T	G	-0.408875	0.0513924	0.0167558	1.62929603263968e-131	29732	SGSH	595.45751195985	-0.102217	0.0508824	0.0403553	0.0113117552547202	360901	delirium_ukb
rs7217421	A	G	-0.0531149	0.466991	0.00742965	8.73775775118019e-13	29674	SGSH	51.1088402085158	-0.0144879	0.463311	0.0177393	0.414093105769852	360901	delirium_ukb
rs72848410	A	G	0.111205	0.0375724	0.0194963	1.17079268408311e-08	29716	SGSH	32.5345070584382	-0.0879918	0.0365045	0.0471688	0.0621155020832442	360901	delirium_ukb
rs72849837	G	C	-0.26458	0.0157086	0.0296994	5.16773220299959e-19	29729	SGSH	79.3631090621549	-0.018746	0.0160196	0.0695238	0.787440957165457	360901	delirium_ukb
rs72849894	C	T	0.105221	0.0399286	0.0189214	2.68342832703598e-08	29703	SGSH	30.924188808118	0.022029	0.039587	0.045401	0.627529288020697	360901	delirium_ukb
rs73438122	T	C	0.114813	0.245201	0.00864437	2.95324855405552e-40	29692	SGSH	176.406845906436	0.0120676	0.249139	0.0204206	0.554550370774707	360901	delirium_ukb
rs74000615	T	C	0.185713	0.0247955	0.0239143	8.11521443434724e-15	29703	SGSH	60.3072138859583	0.0888957	0.0235494	0.0582399	0.12691735129417	360901	delirium_ukb
rs74000652	G	A	-0.575935	0.0775842	0.0138287	1e-200	29729	SGSH	1734.53965527356	0.0407841	0.0774409	0.0330755	0.217552460755218	360901	delirium_ukb
rs74003628	G	A	0.131611	0.0688882	0.0146758	3.02343057051133e-19	29664	SGSH	80.4230998616566	0.0142395	0.0697477	0.0348271	0.68264042027062	360901	delirium_ukb
rs74889067	A	G	-0.306931	0.0277106	0.0226006	5.21554864034878e-42	29754	SGSH	184.434248644726	-0.129088	0.0287669	0.0531015	0.0150584405944698	360901	delirium_ukb
rs7502437	T	C	-0.0835842	0.345222	0.00782168	1.18086431856986e-26	29707	SGSH	114.195316333609	0.0101678	0.341168	0.0186648	0.585920913872676	360901	delirium_ukb
rs7503557	C	T	-0.0865753	0.0604736	0.0155207	2.4323160187868e-08	29732	SGSH	31.1146844733914	-0.0261648	0.0625864	0.0364864	0.473305989142998	360901	delirium_ukb
rs77319086	A	C	-0.288461	0.0730189	0.0142436	3.4119291162193e-91	29643	SGSH	410.142402934379	-0.00379965	0.073329	0.0337576	0.910381659781258	360901	delirium_ukb
rs78697355	T	C	0.263006	0.0130517	0.0327703	1.00902052376436e-15	29728	SGSH	64.4125478449891	0.00121771	0.0132529	0.0765402	0.987306713170615	360901	delirium_ukb
rs78986329	T	C	-0.115819	0.037332	0.0195557	3.17015137272524e-09	29693	SGSH	35.0762283929368	-0.03799	0.0371182	0.0469392	0.418317467880968	360901	delirium_ukb
rs80207190	G	A	0.152703	0.104042	0.0121494	3.13472898801402e-36	29714	SGSH	157.973949853974	-0.00748525	0.103678	0.0291144	0.797103103413018	360901	delirium_ukb
rs80351172	T	C	0.34841	0.0449924	0.0179358	4.71302778402419e-84	29705	SGSH	377.345971683656	-0.0200242	0.0448946	0.0428399	0.64020048674099	360901	delirium_ukb
rs8076666	A	G	0.302059	0.106395	0.0120184	2.16271852372706e-139	29710	SGSH	631.670001044051	0.0191993	0.106364	0.0287226	0.503854335646324	360901	delirium_ukb
rs9469093	T	C	0.585198	0.0115646	0.030506	5.1321577847406e-82	29746	SGSH	367.989252233345	-0.0326642	0.0119312	0.0811466	0.687291542959321	360901	delirium_ukb
rs9894254	T	C	0.121763	0.046548	0.0176249	4.89440608973125e-12	29722	SGSH	47.7284528104425	0.0485522	0.0472775	0.0416807	0.244075394536275	360901	delirium_ukb
rs9902912	A	G	-0.129734	0.0262733	0.0231117	1.98472344533657e-08	29707	SGSH	31.5096684965281	0.00721231	0.0273441	0.0546689	0.895041968803095	360901	delirium_ukb
rs9909904	G	A	-0.358072	0.00986798	0.0375923	1.6481623915255e-21	29692	SGSH	90.7283323465646	0.0716912	0.010091	0.0876885	0.413605209301106	360901	delirium_ukb
rs10021929	C	A	0.0867273	0.0825923	0.0141305	8.37722152575058e-10	30251	PSAPL1	37.6700844177169	0.01245	0.0839316	0.0318482	0.695858601633614	360901	delirium_ukb
rs10516186	T	C	0.129729	0.191017	0.00992683	4.98310455970527e-39	30212	PSAPL1	170.786277150601	-0.00312668	0.187912	0.0226245	0.890083191880223	360901	delirium_ukb
rs111387976	T	C	-0.0966266	0.0779719	0.0144486	2.26881978114451e-11	30216	PSAPL1	44.7241258032385	-0.0924565	0.0787474	0.0335434	0.0058454775915815	360901	delirium_ukb
rs112138627	T	G	-0.125216	0.0320943	0.0200972	4.64846965233001e-10	30239	PSAPL1	38.8193754128674	0.00242702	0.0325726	0.0497636	0.961101820757192	360901	delirium_ukb
rs11557249	A	G	0.041344	0.403554	0.00722207	1.03635846719189e-08	30188	PSAPL1	32.7718981845106	-0.0279898	0.404953	0.0179849	0.119638786687618	360901	delirium_ukb
rs116832958	G	A	-0.104664	0.0497503	0.017928	5.2815330281288e-09	30241	PSAPL1	34.0824628276605	-0.0195535	0.0492143	0.040767	0.631483489267198	360901	delirium_ukb
rs11947344	A	G	0.0782825	0.158403	0.0106219	1.70765447281388e-13	30214	PSAPL1	54.3156469150309	-0.00433681	0.156916	0.0242585	0.858114617505897	360901	delirium_ukb
rs12512664	G	A	0.167642	0.412641	0.00795137	1.12979591467279e-98	30140	PSAPL1	444.510210257328	0.00510876	0.417127	0.0179462	0.775896870161233	360901	delirium_ukb
rs12610323	A	G	-0.12458	0.0441648	0.0172537	5.17964505605033e-13	30239	PSAPL1	52.1353349657933	0.000257339	0.0433789	0.0432876	0.995256700213789	360901	delirium_ukb
rs12610482	C	T	-0.0777109	0.175016	0.00934242	8.94128627502953e-17	30183	PSAPL1	69.1902822400625	-0.0039225	0.172773	0.0233668	0.866688432161634	360901	delirium_ukb
rs12650698	T	C	-0.0821454	0.298237	0.00853205	6.09817663998785e-22	30179	PSAPL1	92.6957267427263	-0.0155646	0.295678	0.0193697	0.421653781941123	360901	delirium_ukb
rs13117409	G	A	-0.184539	0.282315	0.00865356	6.62216503701759e-101	30094	PSAPL1	454.764659182264	-0.00992821	0.282742	0.0196518	0.613414446754913	360901	delirium_ukb
rs13142422	A	C	0.15066	0.0529885	0.0172997	3.07184996423447e-18	30233	PSAPL1	75.8435726200604	-0.0209587	0.0529633	0.0394662	0.595382410427781	360901	delirium_ukb
rs1415432	G	A	0.0926127	0.309343	0.00770897	3.01300602418612e-33	30235	PSAPL1	144.327264444806	-0.0087114	0.303873	0.0192039	0.650098254545521	360901	delirium_ukb
rs16840265	G	A	-0.0702919	0.195877	0.00977792	6.534313996496e-13	30218	PSAPL1	51.6794169977631	-0.00385827	0.199675	0.02216	0.861779184724244	360901	delirium_ukb
rs17645143	C	T	0.0647644	0.298068	0.00782361	1.25169927303173e-16	30181	PSAPL1	68.5264614780559	-0.0238991	0.297227	0.0193759	0.217408740462412	360901	delirium_ukb
rs17715742	T	C	0.0521295	0.447164	0.00710437	2.17320151939996e-13	30150	PSAPL1	53.8413543076143	-0.0205898	0.448906	0.0177395	0.245775167073677	360901	delirium_ukb
rs2304150	A	G	-0.0410311	0.364167	0.00734259	2.29567286042508e-08	30173	PSAPL1	31.2268202406958	-0.0292832	0.366756	0.0183614	0.110751342669377	360901	delirium_ukb
rs28654842	A	G	0.309766	0.109406	0.0125261	5.12861383991374e-135	30076	PSAPL1	611.55531720911	0.0246579	0.112503	0.0279768	0.378117693453021	360901	delirium_ukb
rs28704657	C	T	-0.115531	0.0545286	0.0171376	1.56855589768029e-11	30241	PSAPL1	45.4461461740987	0.0198537	0.0539026	0.0390468	0.611131965135303	360901	delirium_ukb
rs3258	C	T	0.0499351	0.336194	0.00750438	2.84970562734116e-11	30240	PSAPL1	44.2774104303853	-0.00966354	0.337688	0.0186853	0.605035698801838	360901	delirium_ukb
rs35423612	T	C	-0.109392	0.0366104	0.0189204	7.39452020571159e-09	30251	PSAPL1	33.4280080262338	-0.026835	0.0353934	0.0476753	0.573523212477585	360901	delirium_ukb
rs3753450	G	T	-0.0452901	0.268681	0.00798691	1.42340995874724e-08	30231	PSAPL1	32.1550343547064	0.00473528	0.273321	0.0198452	0.811407467011468	360901	delirium_ukb
rs3905844	A	C	-0.108896	0.16403	0.0105081	3.65174127254838e-25	30220	PSAPL1	107.392872945719	-0.0222681	0.164272	0.0238748	0.350973236048766	360901	delirium_ukb
rs4044945	C	T	-0.0505688	0.395768	0.00792443	1.75489040726262e-10	30173	PSAPL1	40.7220121323214	0.0408747	0.395035	0.0180798	0.0237716868192984	360901	delirium_ukb
rs41265154	C	T	0.2213	0.0165162	0.0280223	2.84970562734116e-15	30243	PSAPL1	62.3670599502792	-0.0815074	0.0163535	0.0692809	0.239403778182234	360901	delirium_ukb
rs416352	T	G	-0.0425728	0.307941	0.00765701	2.69823642018593e-08	30212	PSAPL1	30.9133449829669	-0.0403219	0.307336	0.0191462	0.0352038368813095	360901	delirium_ukb
rs4234805	C	T	0.555298	0.167505	0.010433	1e-200	30217	PSAPL1	2832.91669506496	-0.00298528	0.168336	0.0235942	0.899315544133989	360901	delirium_ukb
rs4234824	C	G	0.0648812	0.471028	0.00780946	9.73195293592276e-17	30184	PSAPL1	69.0233029827941	0.0162621	0.472993	0.0177097	0.358484184211085	360901	delirium_ukb
rs56269914	T	C	0.698611	0.0281075	0.0235895	9.46237161365791e-193	30241	PSAPL1	877.068205305192	-0.0102577	0.0295732	0.0520467	0.843760130164827	360901	delirium_ukb
rs60797481	C	G	0.243714	0.0358588	0.0210805	6.48783804342277e-31	30146	PSAPL1	133.659287076641	0.030497	0.0356829	0.0475942	0.521671366717018	360901	delirium_ukb
rs61377484	A	G	0.0968968	0.144013	0.0110655	2.01094410789514e-18	30230	PSAPL1	76.6790607549726	-0.0092126	0.142844	0.0252374	0.7150838998684	360901	delirium_ukb
rs67456613	A	G	0.0579729	0.265446	0.00806708	6.65426358644372e-13	30185	PSAPL1	51.6436969506292	-0.00843131	0.266647	0.020002	0.67337346724555	360901	delirium_ukb
rs6851949	A	G	-0.07701	0.309434	0.00838066	3.96460569061276e-20	30189	PSAPL1	84.4379737545402	0.00112288	0.311807	0.0191085	0.953140667686245	360901	delirium_ukb
rs689594	T	C	0.0521921	0.280413	0.00789395	3.80014352941586e-11	30143	PSAPL1	43.714025413502	-0.00211388	0.283621	0.0196346	0.914264590809602	360901	delirium_ukb
rs690377	A	G	-0.0591925	0.372125	0.00727528	4.08131391596972e-16	30213	PSAPL1	66.1963343313214	-0.0144618	0.372252	0.0182847	0.428986870061166	360901	delirium_ukb
rs6985109	G	A	0.0467226	0.459109	0.00708883	4.36817470864913e-11	30227	PSAPL1	43.4415068792525	-0.0238015	0.458933	0.0177885	0.180889350753929	360901	delirium_ukb
rs7250689	T	C	0.0701329	0.480873	0.00711331	6.2430958113561e-23	30193	PSAPL1	97.2075781552878	0.0159755	0.48147	0.0176426	0.365197671659861	360901	delirium_ukb
rs73216654	A	G	0.245334	0.0136571	0.0335143	2.4745714613338e-13	30204	PSAPL1	53.5864730659458	0.013482	0.0149667	0.0733365	0.854140864042711	360901	delirium_ukb
rs74685582	T	C	-0.695738	0.0213452	0.0269231	3.01995172040194e-147	30241	PSAPL1	667.792166436089	-0.0417134	0.0223621	0.0601631	0.488096844508104	360901	delirium_ukb
rs7660356	G	A	-0.106038	0.478873	0.0077782	2.55681908868968e-42	30198	PSAPL1	185.850975012572	0.0267932	0.4822	0.0176971	0.130028633956831	360901	delirium_ukb
rs77810263	A	C	-0.535972	0.185015	0.0100321	1e-200	30157	PSAPL1	2854.30579359281	-0.0189019	0.188252	0.0226099	0.403153096652262	360901	delirium_ukb
rs77919400	G	A	0.130539	0.0253707	0.0227725	9.9090039150278e-09	30212	PSAPL1	32.8593630971655	-0.0205455	0.0269035	0.0546531	0.706971652166681	360901	delirium_ukb
rs79527344	G	A	0.357515	0.0341943	0.021425	1.63418040992782e-62	30239	PSAPL1	278.449777125437	0.0383398	0.0334649	0.0492131	0.435945300178138	360901	delirium_ukb
rs9995539	G	T	-0.113408	0.364613	0.00809179	1.25921532345883e-44	29966	PSAPL1	196.425639796536	-0.0107114	0.362092	0.0184443	0.561412399053994	360901	delirium_ukb
rs9999662	C	A	-0.109038	0.498073	0.00776355	8.27942163712333e-45	30102	PSAPL1	197.258190641641	-0.0370884	0.499989	0.0176749	0.0358731901861472	360901	delirium_ukb
rs10022787	C	T	-0.12373	0.0718285	0.014904	1.02541578835523e-16	30009	KDR	68.9198529382105	0.016246	0.072505	0.0341898	0.634665659300287	360901	delirium_ukb
rs10023184	T	C	0.12456	0.0444537	0.0186679	2.51651776161464e-11	30065	KDR	44.521139104101	-0.0395777	0.044015	0.0429652	0.356967764913994	360901	delirium_ukb
rs114087211	C	T	-0.233031	0.0293736	0.0227963	1.57470787728984e-24	30061	KDR	104.495760339985	-0.0556041	0.0286006	0.0529182	0.293370202079986	360901	delirium_ukb
rs116434448	T	C	-0.27796	0.0547893	0.0168732	5.69114957628844e-61	30088	KDR	271.374913129764	0.00805802	0.0551079	0.0387758	0.835376973282502	360901	delirium_ukb
rs116530298	A	G	0.469104	0.0112212	0.0365488	1.04399880125749e-37	30077	KDR	164.737331757011	-0.0874327	0.0109836	0.0840883	0.298445475997288	360901	delirium_ukb
rs11736090	A	G	-0.160455	0.0177425	0.0291804	3.82542771516729e-08	30069	KDR	30.2359785137837	-0.102102	0.0173593	0.0670794	0.127980558183496	360901	delirium_ukb
rs13109660	A	G	0.14278	0.347925	0.00815006	1.02848982615266e-68	30018	KDR	306.911486912732	0.0148566	0.351073	0.0185228	0.422512926074111	360901	delirium_ukb
rs17085348	C	T	0.134219	0.0459464	0.0184937	3.94184914714298e-13	30035	KDR	52.6720693347188	-0.000881533	0.0468494	0.0420343	0.983268191358048	360901	delirium_ukb
rs17711073	C	T	-0.109651	0.0723107	0.0148659	1.63117290922784e-13	29961	KDR	54.4054966683884	0.00875123	0.072603	0.0341173	0.797561901291284	360901	delirium_ukb
rs1870377	A	T	-0.256051	0.239237	0.0090711	2.72270130807793e-175	29987	KDR	796.770127791782	0.000333044	0.236678	0.0208919	0.987281183693492	360901	delirium_ukb
rs2305948	T	C	-0.23987	0.0981187	0.0129278	7.48686496236276e-77	30086	KDR	344.272727966219	0.00817191	0.0973162	0.0298162	0.784026965704803	360901	delirium_ukb
rs34231037	G	A	-1.16196	0.0339849	0.0213817	1e-200	30028	KDR	2953.23422081077	-0.0469262	0.0334746	0.0492047	0.340238926930821	360901	delirium_ukb
rs35539903	G	A	-0.0881919	0.146247	0.0109587	8.43917514030475e-16	30045	KDR	64.7648437512067	-0.0626778	0.146824	0.0250684	0.0124099490936339	360901	delirium_ukb
rs3781202	A	G	-0.0411083	0.398461	0.00736099	2.34228641741081e-08	29959	KDR	31.1879320287918	-0.00104558	0.395764	0.0180832	0.953891546422561	360901	delirium_ukb
rs45451301	C	T	0.154927	0.027182	0.02214	2.60375429893873e-12	30075	KDR	48.966491728746	0.0056135	0.0269908	0.0545853	0.918090936484026	360901	delirium_ukb
rs4576072	C	T	0.0654175	0.162257	0.0105112	4.85825157347023e-10	30048	KDR	38.7331918443232	0.0447781	0.160232	0.0239934	0.0620040417467703	360901	delirium_ukb
rs6837695	C	T	0.172806	0.49793	0.00776056	7.67361489361828e-110	29958	KDR	495.828530788032	-0.0184816	0.496135	0.0176756	0.295745401109109	360901	delirium_ukb
rs73234297	C	T	-0.108864	0.177799	0.0101487	7.61377432456149e-27	29868	KDR	115.066193291554	-0.0106011	0.179447	0.0230617	0.645743435624867	360901	delirium_ukb
rs74843512	G	A	-0.198908	0.0370795	0.0204621	2.45866862928973e-22	30084	KDR	94.4939700463331	-0.00367293	0.0374535	0.0464666	0.936997214885058	360901	delirium_ukb
rs7661356	C	T	0.129197	0.0481038	0.0180754	8.82673320721258e-13	30060	KDR	51.0891909226387	-0.0512579	0.0490702	0.0409021	0.210138196196138	360901	delirium_ukb
rs10023050	G	A	0.0424573	0.393757	0.00731981	6.61850650436124e-09	29602	TCN1	33.6438066545741	0.00575611	0.394224	0.0180902	0.750341556775374	360901	delirium_ukb
rs10501377	T	C	-0.0608076	0.219831	0.00934623	7.71258564989214e-11	29575	TCN1	42.3294666842895	0.0212064	0.221109	0.0213512	0.320602570439898	360901	delirium_ukb
rs10792246	C	T	0.0741662	0.411944	0.00790144	6.20726090309429e-21	29572	TCN1	88.1047985798526	0.025355	0.411592	0.0179653	0.15814665118514	360901	delirium_ukb
rs11229786	A	G	-0.0984196	0.0480399	0.0179817	4.41692474634778e-08	29590	TCN1	29.9572328913924	-0.0537155	0.0487461	0.0409967	0.190115707465732	360901	delirium_ukb
rs11229952	A	G	-0.150225	0.0374548	0.0204382	1.97970281217908e-13	29609	TCN1	54.0255424340433	-0.0360017	0.0374355	0.0464721	0.438519590618927	360901	delirium_ukb
rs11230064	A	G	0.0738998	0.175023	0.0102448	5.45632210166391e-13	29419	TCN1	52.0330827811056	0.0118431	0.176752	0.0232224	0.610062036278257	360901	delirium_ukb
rs112462062	C	T	0.126056	0.0441286	0.018951	2.89801080252975e-11	29584	TCN1	44.2448554708831	-0.0231212	0.0446688	0.0427281	0.588422133024778	360901	delirium_ukb
rs113715342	A	G	-0.142311	0.0381879	0.0204156	3.15355202455071e-12	29512	TCN1	48.5906428383972	-0.00468317	0.0388985	0.0460744	0.919039547372623	360901	delirium_ukb
rs113738028	C	G	-0.208714	0.0289796	0.0230169	1.21394776536583e-19	29607	TCN1	82.2260638362714	-0.0284617	0.0298863	0.0517803	0.58255106425204	360901	delirium_ukb
rs116978001	T	A	0.205653	0.0231585	0.0257565	1.4109122364581e-15	29622	TCN1	63.7523802148139	0.0452773	0.0233042	0.0588368	0.441572480865054	360901	delirium_ukb
rs117309696	A	G	0.169249	0.0171178	0.0300116	1.70604310545663e-08	29589	TCN1	31.8034272623958	-0.0115021	0.0170144	0.0679455	0.865572998136529	360901	delirium_ukb
rs117465220	T	C	0.286008	0.0112688	0.0368443	8.3195531384002e-15	29595	TCN1	60.2581428243747	-0.0210271	0.0113854	0.0824102	0.798606057437138	360901	delirium_ukb
rs12791616	T	C	-0.176858	0.102906	0.0127711	1.30196707006415e-43	29624	TCN1	191.775360559432	0.00302546	0.104235	0.0289948	0.916895623980271	360901	delirium_ukb
rs1453546	C	T	0.0604864	0.282979	0.0085982	1.99572179399264e-12	29557	TCN1	49.4880553652354	0.0179631	0.285092	0.019647	0.360562868369551	360901	delirium_ukb
rs17543397	A	C	-0.07654	0.0854478	0.0138483	3.25701680973015e-08	29597	TCN1	30.5480849276559	-0.0532114	0.0863339	0.0315309	0.0914892358013374	360901	delirium_ukb
rs17599576	G	A	0.154811	0.055244	0.0169317	6.06038200527065e-20	29605	TCN1	83.5992732593391	0.0755695	0.0531697	0.0394181	0.0552217289571961	360901	delirium_ukb
rs17860470	A	T	-0.252093	0.010442	0.0381214	3.76877317445348e-11	29592	TCN1	43.7304443075498	0.164649	0.0102189	0.0885582	0.0629970191079982	360901	delirium_ukb
rs2000613	T	G	0.145753	0.0466873	0.0183656	2.08545104769317e-15	29462	TCN1	62.9832058635405	0.0222006	0.04738	0.0416713	0.594203218734222	360901	delirium_ukb
rs2276044	G	A	0.173732	0.257916	0.00884954	8.27942163712346e-86	29560	TCN1	385.40579931011	0.023793	0.2592	0.0202148	0.239191091151775	360901	delirium_ukb
rs2304934	G	A	0.0912896	0.337169	0.00823273	1.42495122818881e-28	29589	TCN1	122.957454356641	0.0263881	0.337554	0.0187253	0.158769471814973	360901	delirium_ukb
rs34324219	A	C	-0.694032	0.107271	0.0125071	1e-200	29612	TCN1	3079.25564110353	-0.0167748	0.10774	0.0284879	0.555968261797526	360901	delirium_ukb
rs34528912	T	C	-0.641216	0.0380743	0.0202788	1e-200	29600	TCN1	999.825472773825	0.0139379	0.0385632	0.0457876	0.760821891015696	360901	delirium_ukb
rs4938923	C	T	-0.116275	0.146332	0.0109723	3.07114272606784e-26	29522	TCN1	112.299377682398	-0.0379569	0.147245	0.0250271	0.129358806501118	360901	delirium_ukb
rs498100	A	G	-0.190787	0.064545	0.0157961	1.37847851001648e-33	29615	TCN1	145.880690139431	-0.0247446	0.0653212	0.0359295	0.491013010624634	360901	delirium_ukb
rs549236	C	T	0.144183	0.0524275	0.0174445	1.39411949403474e-16	29536	TCN1	68.3142119867191	-0.0702578	0.0523939	0.0396324	0.076272854482804	360901	delirium_ukb
rs556507	A	C	-0.0565672	0.445042	0.0077938	3.92916258613057e-13	29568	TCN1	52.6781907544398	-0.0323781	0.44467	0.0178196	0.0692181519629658	360901	delirium_ukb
rs55756397	A	G	-0.32121	0.0197554	0.0279266	1.29032763893334e-30	29359	TCN1	132.294559839138	-0.142335	0.0200193	0.0626928	0.0231862225463256	360901	delirium_ukb
rs557564	T	C	0.19213	0.269473	0.00870052	4.64515275222751e-108	29567	TCN1	487.64070015969	-0.0153985	0.270704	0.0198789	0.438566040597777	360901	delirium_ukb
rs55794407	C	A	0.165042	0.0548128	0.0169431	2.01604397066437e-22	29619	TCN1	94.8862334484815	0.0232807	0.0536214	0.0393855	0.554454611587179	360901	delirium_ukb
rs56385912	C	T	-0.150165	0.0819111	0.0141878	3.53101855723757e-26	29532	TCN1	112.023032591868	-0.0406759	0.080777	0.0324457	0.209965045306352	360901	delirium_ukb
rs568912	T	C	0.171006	0.194407	0.00973283	4.17830366646617e-69	29554	TCN1	308.705538690824	0.0245221	0.193038	0.0223928	0.273477121462725	360901	delirium_ukb
rs6591541	G	A	0.19361	0.063801	0.0158352	2.24284881586928e-34	29592	TCN1	149.488734052307	-0.00132297	0.062852	0.0363942	0.971002392525465	360901	delirium_ukb
rs7109274	A	G	0.263059	0.0597725	0.0162626	7.47997247949332e-59	29537	TCN1	261.653392196178	0.0294034	0.0579272	0.0378428	0.437165619581856	360901	delirium_ukb
rs7122295	G	A	0.13869	0.0490787	0.0179875	1.25487364993048e-14	29361	TCN1	59.4495651707787	-0.0497988	0.050226	0.0403372	0.216992638195902	360901	delirium_ukb
rs7129442	T	G	0.0532229	0.302268	0.00852915	4.37260251260317e-10	29368	TCN1	38.9390690840453	0.028287	0.305308	0.0191981	0.140636483924895	360901	delirium_ukb
rs71488421	T	C	-0.249805	0.0496383	0.0178305	1.35518941235103e-44	29584	TCN1	196.279620703582	-0.0219599	0.0493432	0.0409025	0.591346458201196	360901	delirium_ukb
rs72917227	A	G	-0.0892641	0.0718243	0.0150058	2.70346032244388e-09	29600	TCN1	35.3863161751105	-0.0523098	0.071406	0.0344581	0.128996818721802	360901	delirium_ukb
rs72927410	C	A	0.136536	0.0417701	0.0193937	1.91911058134119e-12	29411	TCN1	49.5647596413578	0.0560018	0.0414407	0.0443795	0.206989826255724	360901	delirium_ukb
rs73484872	T	C	-0.399061	0.0132619	0.0338775	4.97737084978935e-32	29596	TCN1	138.757307844719	-0.0194659	0.0127209	0.0792118	0.805879484580758	360901	delirium_ukb
rs75540280	A	G	0.0953471	0.0738201	0.0148376	1.30963417651332e-10	29599	TCN1	41.2940670818586	0.028803	0.0728344	0.0339468	0.396174027022754	360901	delirium_ukb
rs77153989	C	T	-0.134715	0.0413185	0.0194472	4.29239815970471e-12	29563	TCN1	47.9863535726518	-0.00317893	0.0410902	0.0447157	0.943324469437736	360901	delirium_ukb
rs78560828	T	C	0.153994	0.0642476	0.0158416	2.45697082763684e-22	29612	TCN1	94.4951488686843	-0.0605785	0.0622539	0.036495	0.0969326308298299	360901	delirium_ukb
rs79574188	A	G	0.27058	0.0164705	0.0306744	1.13396591334766e-18	29568	TCN1	77.8106837750802	-0.113947	0.0162302	0.0699276	0.103207200986388	360901	delirium_ukb
rs79818091	G	C	-0.337972	0.00979993	0.0393685	9.09494338555296e-18	29490	TCN1	73.69935852737	-0.0715837	0.0111665	0.083948	0.393817490116326	360901	delirium_ukb
rs80261742	A	G	-0.341848	0.034322	0.0212677	3.91020926126812e-58	29602	TCN1	258.359857073952	-0.00649618	0.034285	0.0486983	0.893879752349417	360901	delirium_ukb
rs10024123	T	C	0.20878	0.0453846	0.0191617	1.20864845157946e-27	29900	ODAM	118.716125315557	-0.00807037	0.04592	0.0422815	0.848625543841376	360901	delirium_ukb
rs111865481	T	C	-0.433983	0.0167767	0.0309424	1.0881781468164e-44	29982	ODAM	196.714984587776	-0.0278872	0.0167885	0.0686786	0.684704212843938	360901	delirium_ukb
rs11729544	T	C	0.0482607	0.470348	0.00800858	1.67930661992603e-09	29931	ODAM	36.3141762664565	-0.00655956	0.468353	0.0177255	0.711334708571266	360901	delirium_ukb
rs1402691	T	G	0.142357	0.0308687	0.023068	6.77750739319842e-10	29917	ODAM	38.0835801734268	-0.0671246	0.030458	0.0517739	0.194804506774607	360901	delirium_ukb
rs151041998	A	G	0.227158	0.0108322	0.0386855	4.30804270752714e-09	29957	ODAM	34.4793955627314	-0.00204159	0.01119	0.0841987	0.980655322937381	360901	delirium_ukb
rs17706771	C	T	0.0647414	0.227931	0.00954911	1.20309521637573e-11	29884	ODAM	45.9661765476311	-0.0161533	0.22935	0.0210121	0.442033312633408	360901	delirium_ukb
rs28432331	C	T	0.0871284	0.462715	0.0080275	1.91469674948664e-27	29851	ODAM	117.8036778015	-0.00743563	0.468274	0.0177244	0.674840284746148	360901	delirium_ukb
rs28644331	A	G	0.0540433	0.472687	0.00803137	1.70804772005971e-11	29913	ODAM	45.2797950214456	0.00368276	0.471701	0.0177204	0.835364855153032	360901	delirium_ukb
rs35068797	C	T	0.286222	0.0182959	0.0297254	6.03809581074427e-22	29952	ODAM	92.7151295095831	0.0333446	0.0177126	0.0671989	0.619747808889567	360901	delirium_ukb
rs4365691	C	T	-0.200233	0.0522111	0.0179984	9.47545339764664e-29	29917	ODAM	123.766613978774	0.0280847	0.0522387	0.0395597	0.477747034547628	360901	delirium_ukb
rs4694273	C	A	-0.12295	0.38123	0.0082529	3.4087880601026e-50	29835	ODAM	221.944251254748	0.021431	0.381201	0.0181903	0.238735498100835	360901	delirium_ukb
rs62305437	T	C	0.157614	0.0195532	0.0288926	4.89282857390024e-08	29944	ODAM	29.7588628335578	0.0865094	0.0184441	0.0657912	0.18854065000335	360901	delirium_ukb
rs62308394	T	C	-0.121034	0.125573	0.0120436	9.22359021688246e-24	29891	ODAM	100.99552396715	-0.0286511	0.12851	0.0264261	0.278277440363518	360901	delirium_ukb
rs72648500	G	T	-0.150111	0.0660371	0.0161457	1.44145138575821e-20	29968	ODAM	86.4393074913195	0.0284117	0.0668078	0.0355195	0.423774675506437	360901	delirium_ukb
rs74878472	A	G	0.13763	0.0394746	0.0205884	2.3120647901756e-11	29994	ODAM	44.686982018489	-0.0214378	0.0393543	0.0453021	0.636056946509308	360901	delirium_ukb
rs74958515	T	C	-0.469701	0.0560633	0.0173653	4.00866717627311e-161	29868	ODAM	731.607903684146	0.0173814	0.0566069	0.0382915	0.649884232146362	360901	delirium_ukb
rs75273905	C	T	0.170112	0.146699	0.0112939	2.86813771266846e-51	29973	ODAM	226.872587963409	-0.00136246	0.146361	0.0250127	0.9565601844943	360901	delirium_ukb
rs76070700	T	C	-0.203977	0.0158065	0.0321971	2.36929970304886e-10	29956	ODAM	40.1355193675566	-0.0570254	0.0158312	0.0705857	0.419154371577608	360901	delirium_ukb
rs78168768	C	T	0.113861	0.141975	0.0114319	2.2824433121735e-23	29956	ODAM	99.2003384394416	-0.0099232	0.142384	0.0253619	0.695602285068897	360901	delirium_ukb
rs79098831	G	T	0.136635	0.0333333	0.022248	8.17598338065709e-10	30000	ODAM	37.7174193651384	0.0229408	0.0347755	0.0483077	0.634865898802819	360901	delirium_ukb
rs80119553	A	G	-0.30013	0.0141679	0.0337627	6.1446903170576e-19	29962	ODAM	79.021355805657	0.0243457	0.0141105	0.0758891	0.748357300986758	360901	delirium_ukb
rs9997268	C	T	0.130682	0.0877957	0.0140899	1.77786999321051e-20	29973	ODAM	86.023225611838	-0.000344154	0.0892904	0.0309729	0.991134514648365	360901	delirium_ukb
rs1002446	T	C	0.080001	0.280141	0.00862209	1.71711744324445e-20	30108	FAM20A	86.0925809440552	7.13825e-06	0.279283	0.019717	0.999711138679434	360901	delirium_ukb
rs11216185	G	T	0.107685	0.0600212	0.0158235	1.00762747290145e-11	30256	FAM20A	46.3132567858307	0.0249753	0.0594526	0.0373665	0.503885661142085	360901	delirium_ukb
rs11654879	A	G	-0.103918	0.19498	0.00974867	1.57036280433356e-26	30221	FAM20A	113.62942803121	-0.0104835	0.194646	0.0223292	0.638713359392794	360901	delirium_ukb
rs11870432	C	A	-0.133424	0.0329	0.0215428	5.88586097800918e-10	30228	FAM20A	38.3586764756222	0.0161687	0.0321958	0.0499617	0.746223634571121	360901	delirium_ukb
rs12325975	T	C	0.0595744	0.241339	0.00897492	3.18199871553032e-11	30134	FAM20A	44.0613888127167	0.00767494	0.237162	0.0208012	0.712152494734691	360901	delirium_ukb
rs12944963	T	C	0.170914	0.0368661	0.0205865	1.02164496735586e-16	30231	FAM20A	68.9271375906237	-0.0136233	0.0368619	0.0468962	0.771434397988524	360901	delirium_ukb
rs16973217	T	C	-0.223768	0.131032	0.0114774	1.17841971593312e-84	30237	FAM20A	380.109676286696	0.0157832	0.132306	0.0260905	0.545219022740096	360901	delirium_ukb
rs17673884	T	C	0.101815	0.348735	0.0081142	4.08978050102882e-36	30192	FAM20A	157.446175268928	-0.00572555	0.348953	0.0185956	0.758160231105161	360901	delirium_ukb
[truncated: 32,704 more rows]
