# Supplementary material for: Dissecting the genetic and proteomic risk factors for delirium
Source: Nat Aging. 2025 Nov 24;6(1):235–51. doi: 10.1038/s43587-025-01018-6 (PMC12823428; doi:10.1038/s43587-025-01018-6)
Supplement: Supplementary file 7 — Statistical source data. [file 43587_2025_1018_MOESM7_ESM.xlsx]

## Sheet: fig2
cohort	pop	log.estimate	log.estimate.low	log.estimate.high	log.estimate.se	p.value	N	N.cases	EAF	EAF.cases	EAF.controls	estimate.low	estimate.high	estimate
UKB-EUR	EUR	0.517672	0.477023	0.558321	0.0207393	1.62181e-137	392273	7176	0.156276	0.234741	0.154814	1.61127	1.74774	1.67812
UKB-AFR	AFR	0.367223	0.0542522	0.680194	0.159679	0.021462	7595	115	0.229032	0.308696	0.227807	1.05575	1.97426	1.44372
UKB-SAS	SAS	0.602421	0.123338	1.0815	0.24443	0.0137167	9463	107	0.0967828	0.140187	0.0962807	1.13127	2.94911	1.82654
FinnGen	FIN	0.466608	0.406527	0.526689	0.0306534	2.5229e-52	391931	3371	0.176432	0.231443	0.175955	1.50159	1.69332	1.59458
MGI	EUR	0.184747	-0.140899	0.510394	0.166146	0.266156	44772	160	0.13802	0.15797	0.137949	0.868577	1.66595	1.20291
AoU-EUR	EUR	0.226699	0.0748662	0.378532	0.0774657	0.00342855	120457	652	0.137995	0.16411	0.137853	1.07774	1.46014	1.25445
AoU-AFR	AFR	0.0956156	-0.128508	0.31974	0.114349	0.403057	52531	233	0.215501	0.236052	0.21541	0.879406	1.37677	1.10034
AoU-AMR	AMR	-0.326977	-0.735788	0.0818339	0.208577	0.116962	39971	117	0.116743	0.0940171	0.11681	0.479128	1.08528	0.7211
Overall		0.471	0.438464	0.503536	0.0166	9.69e-177	1059110	11931	0.1625	NA	NA	1.55032	1.65456	1.60159

## Sheet: fig4b
Row.names	Estimate	Std. Error	z value	Pr(>|z|)	95% LCL	95% UCL	Odds Ratio	OR_95LCL	OR_95UCL	Effect	y
natural direct effect	0.131867	0.0261422	5.04422	4.55376e-07	0.0789397	0.181415	1.14096	1.08214	1.19891	natural direct effect	natural direct effect
natural indirect effect	0.330302	0.0100332	32.9207	0	0.310841	0.350171	1.39139	1.36457	1.41931	natural indirect effect	natural indirect effect
total effect	0.462169	0.0254719	18.1442	0	0.410759	0.510607	1.58751	1.50796	1.6663	total effect	total effect

## Sheet: fig4c
Row.names	Estimate	Std. Error	z value	Pr(>|z|)	95% LCL	95% UCL	Odds Ratio	OR_95LCL	OR_95UCL	Effect	y
natural direct effect	0.255426	0.0592878	4.30824	1.6456e-05	0.141035	0.373439	1.29101	1.15147	1.45272	natural direct effect	natural direct effect
natural indirect effect	0.953361	0.0292254	32.621	0	0.904983	1.01954	2.59442	2.47189	2.77193	natural indirect effect	natural indirect effect
total effect	1.20879	0.0568677	21.2561	0	1.10804	1.33096	3.34942	3.02842	3.78467	total effect	total effect

## Sheet: fig5a
PROTEIN	OR	PVALUE
AGRN	1.14911	0.00254233
TNFRSF4	1.18569	0.000177721
CPTP	0.970052	0.49626
MXRA8	0.973784	0.569514
VWA1	1.19663	0.000144181
NADK	1.01474	0.748611
TNFRSF14	1.126	0.0092449
TP73	0.998776	0.977699
PER3	0.953592	0.274198
TNFRSF9	1.2096	2.65768e-05
PARK7	0.977891	0.625427
ENO1	1.02757	0.546925
CA6	0.880487	0.00836394
CLSTN1	1.01729	0.699799
NMNAT1	1.01339	0.76952
RBP7	1.11739	0.0187547
PGD	1.06397	0.173657
DFFA	0.987641	0.784447
EXOSC10	0.912663	0.0362619
ANGPTL7	1.04884	0.289552
DRAXIN	1.0276	0.542374
NPPB	1.16682	0.00034741
KIAA2013	0.941336	0.171001
TNFRSF8	1.12273	0.0102592
TNFRSF1B	1.29365	4.07699e-08
LRRC38	1.01854	0.686294
KAZN	0.937293	0.150976
CTRC	0.999221	0.985977
CELA2A	0.980785	0.656091
CASP9	0.965493	0.427867
DDI2	0.992842	0.871213
ZBTB17	1.07541	0.106716
EPHA2	1.31912	2.67634e-09
NECAP2	1.04302	0.338764
SDHB	1.00669	0.881514
PADI2	1.03388	0.461367
PADI4	1.00607	0.89248
IGSF21	0.934183	0.135917
AKR7L	1.11787	0.0162725
NBL1	1.17085	0.000456761
PLA2G2A	1.11995	0.0181875
CDA	0.934095	0.135847
EIF4G3	0.896779	0.0148195
ECE1	0.998122	0.966038
HSPG2	1.09681	0.0514354
CELA3A	0.99706	0.946258
C1QA	1.16674	0.000766294
ELOA	1.10229	0.0330916
PITHD1	0.985457	0.740617
LYPLA2	1.02519	0.564965
HMGCL	0.981577	0.675041
FUCA1	1.11172	0.0137863
MYOM3	1.0874	0.0666254
IL22RA1	0.96318	0.403884
IFNLR1	0.948524	0.24796
LDLRAP1	0.953904	0.289284
PAFAH2	0.934989	0.13031
EXTL1	0.880351	0.00403774
CEP85	0.974599	0.57168
NUDC	0.974979	0.575173
CD164L2	1.02185	0.62023
FGR	1.08995	0.0608676
RPA2	0.974964	0.56531
SMPDL3B	0.934287	0.11856
ATP5IF1	0.941896	0.178873
MED18	1.00043	0.992391
RCC1	1.11894	0.0140559
MECR	1.0097	0.827703
FABP3	1.12969	0.0154365
TINAGL1	1.10023	0.0338263
TXLNA	0.946334	0.221841
YARS1	1.01126	0.802494
AK2	0.99653	0.937993
CLSPN	0.936233	0.137578
THRAP3	0.979044	0.630158
CSF3R	1.15049	0.00161102
RSPO1	1.07723	0.100334
EPHA10	1.00885	0.842462
MANEAL	0.989319	0.806342
NT5C1A	1.23531	2.59073e-05
PPIE	1.06523	0.145501
PPT1	0.990776	0.833458
COL9A2	0.969905	0.494965
GUCA2A	1.10392	0.0252919
FOXJ3	1.00207	0.963269
ERMAP	1.06072	0.192627
TIE1	1.01319	0.764883
PTPRF	0.926908	0.0861709
ARTN	0.959488	0.354502
UROD	0.999605	0.993012
PRDX1	1.03423	0.459743
TSPAN1	1.00469	0.920463
EFCAB14	1.11426	0.0157271
ELAVL4	1.03837	0.397832
SCP2	1.06169	0.183069
BSND	0.976986	0.592192
PCSK9	1.10386	0.0309023
C8B	1.00262	0.953344
TACSTD2	1.03182	0.515353
JUN	1.08263	0.0855966
ANGPTL3	0.995086	0.916887
ROR1	1.04988	0.266853
DNAJC6	0.979014	0.635848
LEPR	1.02965	0.528227
INSL5	1.13534	0.00687889
IL12RB2	0.991681	0.849921
ACADM	0.96018	0.355464
NEXN	0.959937	0.355755
GIPC2	1.21815	1.83332e-05
CTBS	1.03928	0.399555
DDAH1	1.17807	0.000339029
CCN1	1.02538	0.572867
COL24A1	1.03929	0.38004
GBP1	1.12369	0.0100257
GBP2	0.995053	0.911406
GBP4	0.995977	0.927625
GBP6	1.00859	0.844642
TGFBR3	1.00832	0.849011
BRDT	0.922333	0.0645457
EVI5	0.965661	0.43455
GCLM	0.985667	0.744701
F3	1.07154	0.135648
VCAM1	1.25166	5.85208e-07
AMY2B	0.944547	0.220057
AMY2A	0.955576	0.322701
AMY1A_AMY1B_AMY1C	0.949569	0.258315
VAV3	1.00041	0.992679
STXBP3	0.971286	0.51451
CELSR2	0.992156	0.856005
PSRC1	0.993061	0.876144
SORT1	1.05234	0.252807
AMIGO1	0.99796	0.962973
GSTM4	1.01861	0.673019
CSF1	1.24425	2.49186e-06
KCNC4	1.01317	0.765062
LAMTOR5	1.06541	0.15259
PROK1	1.10592	0.0963041
RAP1A	0.97856	0.620201
RHOC	0.984529	0.728669
SLC16A1	1.07187	0.129946
BCL2L15	1.06299	0.182226
CSDE1	0.937573	0.14859
TSHB	0.846235	0.000130035
NGF	0.994795	0.906377
CASQ2	0.95423	0.287361
CD58	1.01411	0.752227
IGSF3	1.2095	6.1593e-05
CD2	1.02059	0.644487
CD101	1.16912	0.00041212
TTF2	0.952661	0.270157
VTCN1	1.07769	0.0935833
MAN1A2	0.969635	0.489971
REG4	1.19971	4.22437e-05
NOTCH2	1.05074	0.263854
PDZK1	1.10546	0.0321854
CD160	1.14316	0.00210778
HJV	1.0931	0.0530075
ACP6	1.04783	0.285354
GJA8	0.998532	0.97323
BOLA1	1.0348	0.445143
SV2A	1.05209	0.248821
SF3B4	1.00343	0.939006
OTUD7B	0.980284	0.662341
PLEKHO1	0.9667	0.451501
CA14	0.899899	0.030561
ECM1	0.888414	0.0085027
ADAMTSL4	1.04607	0.316192
ENSA	0.953522	0.282195
ARNT	0.942586	0.186111
MINDY1	0.954906	0.305247
MENT	0.978874	0.659292
SEMA6C	0.981604	0.675054
TNFAIP8L2	0.950999	0.262106
TMOD4	1.03534	0.430895
CGN	0.982501	0.688368
TDRKH	0.970213	0.501139
S100A11	1.08002	0.0996262
CRNN	1.01332	0.777247
SPRR3	1.06693	0.174953
SPRR1B	0.984973	0.7309
LELP1	0.986741	0.761216
PGLYRP4	1.00761	0.866018
S100A12	1.12116	0.0111111
S100A4	0.948785	0.251244
S100A3	1.0007	0.987468
S100A16	1.0451	0.323365
S100A14	0.959988	0.344242
S100A13	0.934974	0.123913
SNAPIN	0.953747	0.290625
NPR1	0.922267	0.0653441
TPM3	1.01002	0.821891
IL6R	1.0626	0.17113
PMVK	0.970424	0.502295
PBXIP1	1.02483	0.585422
SHC1	0.934958	0.124942
ADAM15	1.0826	0.0696768
EFNA4	1.21863	1.24988e-05
EFNA1	1.14156	0.00275159
GBA	1.06706	0.142558
SCAMP3	1.02481	0.586839
PKLR	1.02694	0.550636
BGLAP	0.95909	0.342562
BCAN	0.846612	0.000509653
MRPL24	1.01845	0.681904
HDGF	1.02829	0.536176
PEAR1	1.01129	0.800115
FCRL5	1.00474	0.916788
FCRL3	1.0352	0.422222
FCRL2	1.08053	0.0762613
FCRL1	0.972726	0.53595
CD5L	1.07313	0.105882
KIRREL1	0.92706	0.0832877
CD1C	1.08614	0.071418
MNDA	1.04236	0.359723
FCER1A	1.09613	0.0366266
APCS	1.01801	0.721203
FCRL6	1.02998	0.492609
SLAMF8	1.22808	2.61991e-06
IGSF9	0.992634	0.881084
IGSF8	1.09743	0.0389724
SLAMF6	1.12482	0.00802484
CD84	0.993189	0.877924
SLAMF1	1.23869	1.10949e-06
CD48	1.10961	0.0178505
SLAMF7	1.08129	0.0746621
LY9	1.18222	0.000145132
CD244	1.06767	0.137275
F11R	0.990265	0.82909
ARHGAP30	0.978391	0.620518
NECTIN4	1.15086	0.00115442
PFDN2	1.02988	0.51189
NIT1	0.940312	0.178942
ADAMTS4	1.04808	0.309758
APOA2	1.13068	0.00607802
FCGR2A	1.0505	0.258851
FCGR3B	1.06463	0.162697
FCGR2B	1.03675	0.418949
FCRLB	1.16845	0.000527509
GPA33	1.02071	0.641417
CREG1	1.03669	0.427763
XCL1	1.17512	0.000336033
DPT	1.08044	0.117672
ATP1B1	0.966053	0.433971
SELP	1.01458	0.747849
SELL	0.952014	0.281606
SELE	1.16971	0.000799524
MYOC	1.05373	0.245968
DNM3	1.00005	0.999163
FASLG	0.90125	0.0304934
PRDX6	1.11096	0.0196415
SERPINC1	1.04826	0.30313
RABGAP1L	1.00487	0.914183
CACYBP	0.994662	0.904848
TNN	1.03467	0.441271
TNR	0.933465	0.135793
ANGPTL1	1.08084	0.0914339
NPHS2	0.975516	0.571061
TOR1AIP1	1.02387	0.597053
CEP350	1.04459	0.317328
QSOX1	1.13657	0.00508183
STX6	1.02843	0.540477
RGS8	0.956613	0.314363
NPL	1.00776	0.871747
NCF2	1.00623	0.892159
TPR	1.05785	0.208859
PLA2G4A	0.950958	0.261168
CFH	1.06426	0.226246
CFHR4	0.96545	0.418675
CFHR2	1.02835	0.514829
CFHR5	1.08237	0.0702623
F13B	0.945709	0.208012
NEK7	0.977563	0.604853
PTPRC	1.10657	0.0231065
LMOD1	1.16387	0.00194064
PPP1R12B	1.01677	0.70879
CHI3L1	1.19495	0.000158322
CHIT1	1.05507	0.224065
PRELP	0.995553	0.918192
OPTC	1.11582	0.0190902
ATP2B4	0.95563	0.3031
REN	1.19451	5.64051e-05
NFASC	1.15409	0.00201484
CNTN2	1.05011	0.285335
PM20D1	1.0398	0.383396
CTSE	1.01277	0.772575
MAPKAPK2	0.954755	0.296027
IL10	1.16426	0.000586223
IL19	1.24191	1.91904e-06
IL20	0.975464	0.573978
IL24	0.961311	0.367591
PIGR	1.27019	2.95502e-07
FCAMR	1.07338	0.135924
SARG	0.950299	0.255168
PFKFB2	0.97104	0.514777
YOD1	0.950421	0.252887
C4BPB	1.06098	0.194653
CD55	1.04256	0.351904
CR2	1.10089	0.0308034
CR1	1.11953	0.012614
CD46	1.07319	0.118817
CD34	0.939069	0.16244
HSD11B1	1.04001	0.39913
PPP2R5A	1.02742	0.544031
NENF	0.943208	0.184494
CENPF	0.991228	0.845069
RRP15	0.968556	0.466902
TGFB2	0.990681	0.831109
AIDA	1.04153	0.355182
SUSD4	1.09154	0.0509172
LBR	1.04643	0.324737
ENAH	1.1109	0.0197804
LEFTY2	0.9756	0.599459
PARP1	0.960128	0.369308
WNT9A	1.1461	0.00309661
GUK1	0.997129	0.948316
BTNL10	1.02991	0.499236
GALNT2	0.95288	0.278119
AGT	0.955109	0.30427
EGLN1	1.04718	0.320112
TSNAX	0.944183	0.199587
TOMM20	0.96218	0.388516
ARID4B	1.00661	0.882064
NID1	1.06482	0.165501
LGALS8	0.989441	0.814312
ACTN2	0.995818	0.926711
MTR	0.9714	0.506492
ZP4	0.981696	0.670486
FH	0.960464	0.355257
CEP170	0.974354	0.56645
SDCCAG8	0.9344	0.133645
AKT3	0.995317	0.916887
EFCAB2	0.981656	0.674646
CNST	0.912262	0.0393916
TRIM58	0.922019	0.0667472
LYPD8	1.11974	0.0103389
ACP1	1.00426	0.92369
DCDC2C	0.98838	0.790716
ITGB1BP1	1.03413	0.450386
YWHAQ	0.995167	0.913721
RRM2	1.06544	0.15792
HPCAL1	0.985427	0.742765
DDX1	0.952823	0.275089
VSNL1	1.08065	0.107806
MATN3	0.989111	0.802923
SDC1	1.11713	0.0142636
HS1BP3	0.989586	0.816437
APOB	0.930047	0.097509
FKBP1B	0.954637	0.298229
TP53I3	1.03333	0.472434
PTRHD1	0.962599	0.394182
POMC	0.959409	0.354618
DTNB	1.17745	0.000835905
RAB10	0.970174	0.494576
MAPRE3	0.948844	0.232805
KHK	1.00962	0.833687
CGREF1	1.04965	0.27235
PREB	1.02024	0.653208
ATRAID	1.18622	0.000133829
RBKS	0.997701	0.960454
PLB1	0.988878	0.813913
PCARE	1.0239	0.588643
EHD3	0.954686	0.29871
DPY30	1.11998	0.0155101
CRIM1	1.14457	0.00265652
VIT	1.01792	0.705744
EIF2AK2	0.98485	0.735837
QPCT	1.12352	0.00930936
PPM1B	0.979298	0.637714
MCFD2	1.02116	0.639716
EPCAM	1.01078	0.811288
CHAC2	1.01551	0.731435
PNPT1	0.977773	0.617849
EFEMP1	1.21756	4.91412e-05
COMMD1	0.979747	0.650874
EHBP1	0.938921	0.161855
MDH1	0.987975	0.791338
SLC1A4	1.08415	0.0711069
SPRED2	0.952465	0.276186
PPP3R1	1.02318	0.613736
ARHGAP25	1.064	0.168857
BMP10	1.10182	0.0368951
GKN1	1.10204	0.0277898
NFU1	1.02271	0.613526
ANXA4	0.970173	0.501626
TIA1	0.941223	0.176031
TGFA	1.13762	0.0050799
CD207	1.18252	0.00014798
NAGK	0.953637	0.294508
MCEE	1.06912	0.128102
PAIP2B	1.06658	0.145214
ALMS1	1.05644	0.21013
TPRKB	0.928391	0.0880499
STAMBP	0.982626	0.699769
MTHFD2	1.01658	0.707737
DCTN1	0.970903	0.513629
HTRA2	0.987469	0.779817
DOK1	0.982018	0.685735
HK2	0.967203	0.451827
REG3G	1.01318	0.766728
REG1B	1.15729	0.00118675
REG1A	1.20403	3.63633e-05
REG3A	1.23488	3.63902e-06
TMSB10	1.0487	0.305425
TGOLN2	1.02403	0.580121
CAPG	1.22429	1.55848e-05
VAMP8	1.00385	0.931253
VAMP5	1.05667	0.224166
GNLY	1.02253	0.609688
IMMT	1.06252	0.189767
KDM3A	0.967112	0.450084
CD8A	1.03071	0.487264
FABP1	1.20478	8.82771e-05
EIF2AK3	1.01582	0.726079
SEMA4C	1.13161	0.00567916
COX5B	1.049	0.285149
MITD1	0.959183	0.353385
TXNDC9	0.954386	0.292352
RNF149	1.16669	0.000433914
IL1R2	1.03002	0.506745
IL1R1	1.21732	5.69224e-06
IL1RL2	0.978718	0.639595
IL1RL1	1.17299	0.000964284
IL18R1	1.13672	0.00647611
IL18RAP	0.884517	0.00610556
NCK2	0.949065	0.242286
UXS1	1.08016	0.0857297
RANBP2	0.888861	0.00730639
EDAR	0.882377	0.00522337
BCL2L11	1.05819	0.199343
MERTK	1.14695	0.00293422
IL1A	0.924686	0.0663565
IL1B	0.998465	0.972486
IL36G	1.09587	0.0403032
IL36A	1.04081	0.363237
IL1RN	1.16386	0.00314533
DPP10	1.14233	0.00247705
MARCO	1.07969	0.0875464
C1QL2	0.978449	0.6362
DBI	1.00543	0.90693
EPB41L5	0.928827	0.0959033
RALB	0.981809	0.674889
INHBB	1.1718	0.00040316
GLI2	0.945433	0.200565
CLASP1	0.932196	0.108377
PROC	0.887008	0.0082285
HS6ST1	0.96178	0.386164
CFC1	1.1097	0.0198243
LYPD1	1.04406	0.331029
RAB3GAP1	0.90941	0.0312367
DARS1	0.946781	0.223958
HNMT	1.05457	0.250154
KYNU	1.04369	0.364968
NMI	1.03873	0.399524
NEB	1.03629	0.424355
GALNT5	1.04336	0.330975
CD302	1.20034	7.97607e-05
LY75	1.00631	0.886227
ITGB6	1.02112	0.645991
TANK	0.959786	0.36634
TBR1	1.00932	0.831868
DPP4	0.905395	0.0349216
GCG	1.07081	0.11715
FAP	0.855153	0.000392051
SCN3A	1.04662	0.299758
SCN2A	0.94213	0.173297
GALNT3	1.1029	0.0266575
LRP2	1.0267	0.55096
KLHL41	1.00341	0.941273
SSB	0.997309	0.952043
GAD1	1.02805	0.529544
GORASP2	0.950569	0.255885
METAP1D	1.00951	0.832084
ITGA6	0.939754	0.166035
ATF2	0.973369	0.545753
PRKRA	1.02236	0.622047
FKBP7	1.00315	0.943856
TTN	1.02815	0.544426
SESTD1	0.983433	0.710075
FRZB	0.973647	0.548065
ITGAV	0.863704	0.00139078
FAM171B	0.92011	0.0606586
TFPI	1.01845	0.689244
COL3A1	1.10001	0.0304234
PMS1	1.05832	0.203957
MSTN	0.900585	0.0220782
INPP1	1.04601	0.319776
C2orf69	0.945375	0.204791
CASP10	0.999035	0.982949
CASP8	1.02245	0.625899
CD28	1.18808	0.000110685
CTLA4	0.927637	0.0856686
NRP2	1.07684	0.104623
ADAM23	1.0155	0.723614
CRYGD	1.02448	0.586044
PIKFYVE	0.944167	0.208608
MAP2	1.02729	0.548188
RPE	0.938456	0.154896
MYL1	1.01022	0.820459
ERBB4	1.09674	0.042832
IKZF2	1.00131	0.97653
VWC2L	0.969136	0.498619
FN1	0.903482	0.0244988
PECR	1.01965	0.6601
IGFBP2	1.28181	4.4863e-07
PRKAG3	0.990432	0.825963
DNAJB2	0.98489	0.735145
DNPEP	1.06977	0.136498
EPHA4	1.10193	0.024168
SCG2	1.13908	0.00254315
SERPINE2	0.965637	0.427339
COL4A4	0.946649	0.210446
CCL20	1.21878	1.63087e-05
DNER	0.947351	0.249612
PSMD1	0.993659	0.887195
B3GNT7	1.13764	0.00321541
NPPC	1.08804	0.0808847
ALPP	1.24371	3.57198e-06
ALPI	1.03722	0.401088
EFHD1	1.07182	0.133582
GIGYF2	1.06893	0.145945
INPP5D	0.944768	0.213123
ATG16L1	0.986376	0.761518
SAG	0.967196	0.445362
COL6A3	1.17295	0.00101871
LRRFIP1	0.954078	0.301305
SCLY	0.989695	0.829006
ILKAP	1.0422	0.359506
GPC1	1.02064	0.646173
AGXT	1.03999	0.398973
SNED1	1.11563	0.0136873
DTYMK	0.96376	0.414474
PDCD1	1.1884	0.000100507
CHL1	1.12685	0.00867044
CNTN4	1.03426	0.4579
IL5RA	1.09218	0.0435045
SUMF1	1.03104	0.494969
LRRN1	0.829542	4.33253e-05
SETMAR	0.94173	0.196308
ITPR1	0.982784	0.698575
BHLHE40	0.913526	0.0382196
TADA3	0.972044	0.520963
CRELD1	1.13169	0.00658875
PRRT3	1.05583	0.216693
BRK1	1.08183	0.0759017
GHRL	0.96832	0.483864
TIMP4	1.17171	0.000661617
FBLN2	1.15604	0.00125096
BTD	0.937287	0.15268
TBC1D5	0.971214	0.522573
SATB1	0.968638	0.471355
TOP2B	0.974556	0.565181
CMC1	0.951058	0.257508
AZI2	0.983307	0.71046
TGFBR2	1.19298	0.000179462
GLB1	1.06384	0.181159
CRTAP	0.976247	0.586562
SUSD5	1.02344	0.604942
ACAA1	1.02957	0.520682
RPL14	0.996772	0.943494
VIPR1	1.00632	0.886137
GASK1A	0.897696	0.0165365
CLEC3B	0.790941	3.77377e-07
CDCP1	1.22395	3.301e-05
LZTFL1	0.959321	0.353084
TDGF1	1.02235	0.609101
MYL3	1.02824	0.546683
PTH1R	1.03342	0.458132
CSPG5	0.970526	0.494627
CDC25A	0.986171	0.750976
SPINK8	0.903798	0.0213296
SHISA5	1.25208	2.51176e-06
PRKAR2A	0.972424	0.541366
DAG1	0.989427	0.815561
MST1	0.975972	0.579939
SEMA3F	1.0892	0.0640047
NAA80	0.931824	0.111548
HYAL1	1.16855	0.000465918
MANF	0.973429	0.545962
ABHD14B	0.994235	0.897896
ACY1	0.988408	0.811291
TWF2	0.957884	0.337196
SEMA3G	1.07135	0.115039
ITIH1	0.951371	0.255355
ITIH3	1.26103	7.19105e-07
ITIH4	1.03581	0.449535
IL17RB	0.953382	0.293388
LRTM1	1.00873	0.842801
ERC2	0.96652	0.434962
SLMAP	1.03005	0.512376
FAM3D	1.13422	0.00408477
FHIT	0.999009	0.982537
CADPS	1.00475	0.914557
LRIG1	1.07591	0.0968879
FRMD4B	0.970459	0.503991
CNTN3	0.953311	0.330392
ROBO2	1.00091	0.984467
ROBO1	1.1563	0.0011868
PROS1	0.9339	0.123165
ARL13B	0.968918	0.476969
CPOX	1.04621	0.309592
DCBLD2	1.06504	0.155109
TBC1D23	0.99159	0.850864
NIT2	0.996501	0.938731
ALCAM	1.14577	0.0037529
PHLDB2	0.907811	0.0263922
TAGLN3	0.995296	0.914354
CD200	1.01683	0.708391
BTLA	1.11728	0.0113269
CCDC80	1.09119	0.0608232
CD200R1	1.00866	0.845087
BOC	1.05305	0.257976
TIGIT	1.03918	0.385359
CD80	1.24372	1.97504e-06
FSTL1	1.20164	3.74106e-05
HCLS1	0.989284	0.812466
CD86	1.07065	0.121372
PDIA5	1.01979	0.655061
ITGB5	0.963993	0.4228
MUC13	1.15069	0.0013387
HEG1	1.14671	0.00228135
CHCHD6	1.08253	0.0800053
PODXL2	1.04773	0.300579
MGLL	0.941068	0.175582
RUVBL1	1.00905	0.837342
DNAJB8	0.965994	0.43612
NUDT16	1.04882	0.28982
TF	1.08986	0.054824
RAB6B	0.977249	0.601661
AMOTL2	0.931616	0.118621
IL20RB	0.998321	0.969432
COPB2	0.975577	0.573048
RBP2	1.18211	0.000173451
RBP1	0.914014	0.0449914
CLSTN2	1.16883	0.00050044
ATP1B3	0.973966	0.549048
CPB1	0.974929	0.560044
MME	1.12316	0.0119143
PTX3	1.09154	0.0506479
LXN	1.03518	0.436534
RARRES1	1.03523	0.440471
IL12A_IL12B	1.13774	0.00387645
BCHE	0.894041	0.016872
SERPINI2	0.990774	0.833257
SERPINI1	0.97436	0.566139
TNFSF10	0.919292	0.0613516
NLGN1	1.01641	0.709485
SOX2	1.00249	0.954898
DCUN1D1	0.957141	0.314521
LAMP3	1.28693	2.72308e-07
EIF4G1	0.988429	0.79819
THPO	0.963235	0.39187
AHSG	0.955263	0.304175
FETUB	1.06451	0.190345
HRG	0.955231	0.304619
RFC4	0.985232	0.738158
ADIPOQ	1.09795	0.0667915
ST6GAL1	1.12548	0.00944232
MASP1	1.01326	0.767127
LPP	0.951158	0.263896
IL1RAP	0.945538	0.217845
OSTN	1.01233	0.783039
CCDC50	1.03479	0.437014
FGF12	1.00792	0.857937
GP5	0.973847	0.547876
PPP1R2	0.963765	0.412923
APOD	0.964158	0.439848
TFRC	1.1237	0.00978804
RNF168	0.933448	0.118443
MELTF	0.99746	0.954224
IDUA	1.10159	0.0286451
SPON2	1.3064	6.3031e-09
MAEA	0.9907	0.833483
TACC3	1.01125	0.802382
LETM1	1.01552	0.731812
RNF4	0.96224	0.382358
ADD1	0.94718	0.226497
HGFAC	0.937336	0.147316
LRPAP1	0.967778	0.481397
LYAR	0.993543	0.884042
CYTL1	1.01868	0.678701
MAN2B2	0.999427	0.989681
S100P	1.08102	0.0845991
GRPEL1	1.15129	0.00220109
SORCS2	1.19016	8.93529e-05
PSAPL1	1.06696	0.141952
AFAP1	0.951957	0.28173
BST1	1.05245	0.261436
CD38	1.01502	0.764173
FGFBP1	0.894451	0.0157598
FGFBP2	0.890874	0.00866699
QDPR	0.966937	0.463193
LAP3	1.02565	0.5749
SLIT2	1.09363	0.0458212
KCNIP4	0.9411	0.168632
SOD3	0.952513	0.305323
PCDH7	1.00386	0.930939
PGM2	0.9945	0.899948
TLR1	1.04976	0.266052
KLB	1.09716	0.0376302
UGDH	0.969806	0.485673
GNPDA2	0.949036	0.239204
GABRA4	0.962313	0.378383
TXK	0.950797	0.245763
PDGFRA	1.09438	0.0413825
KIT	0.898997	0.0242152
KDR	0.950628	0.272828
PDCL2	0.974018	0.543793
SPINK2	1.0113	0.80735
REST	0.952793	0.270817
IGFBP7	1.21567	3.89841e-05
TMPRSS11D	1.10355	0.025248
TMPRSS11B	0.902698	0.0191251
ODAM	0.91139	0.0309676
AMBN	1.05507	0.227983
JCHAIN	1.1318	0.00535438
GRSF1	0.921394	0.0644435
GC	1.01016	0.820311
AFP	1.0066	0.885747
AFM	0.899956	0.0207168
CXCL8	1.12663	0.00788501
CXCL6	0.987525	0.77762
CXCL1	0.991796	0.853214
PF4	0.990752	0.833305
PPBP	1.02011	0.652334
CXCL5	0.942308	0.183927
CXCL3	0.930237	0.104244
EPGN	0.979529	0.638147
EREG	0.980338	0.656862
AREG	1.4275	1.55301e-13
BTC	1.0055	0.901568
USO1	1.00666	0.882703
NAAA	0.987886	0.784864
CXCL9	1.17221	0.0012303
ART3	0.943816	0.218426
CXCL10	1.01411	0.76763
CXCL11	1.06143	0.186441
SCARB2	1.13966	0.00587065
CXCL13	1.14077	0.00401455
ANXA3	0.994116	0.896586
FGF5	1.21327	2.50652e-05
ENOPH1	0.904276	0.0231307
SEC31A	0.963879	0.408122
HPSE	1.04383	0.33907
SPARCL1	1.05621	0.220699
DMP1	0.914609	0.0563794
MEPE	0.873742	0.0030235
SPP1	1.15186	0.00184169
PKD2	1.06916	0.142644
FAM13A	0.965329	0.438085
SNCA	0.964674	0.418575
HPGDS	0.885802	0.00672811
PDLIM5	0.949471	0.248959
EIF4E	0.972972	0.541439
METAP1	0.896855	0.013606
ADH4	0.975526	0.603937
ADH1B	1.00351	0.940114
DAPP1	0.954039	0.289909
DNAJB14	1.02732	0.550222
BANK1	0.943177	0.195784
NFKB1	0.945943	0.21731
TET2	1.07998	0.0764208
HADH	0.943972	0.185472
CFI	1.04176	0.403396
EGF	0.967205	0.452334
ENPEP	1.04557	0.30226
ANK2	0.978156	0.610444
FABP2	1.11292	0.0151346
PDE5A	0.9785	0.624242
ANXA5	1.06777	0.148875
IL2	0.966507	0.43978
FGF2	0.996126	0.929923
CLGN	1.05994	0.188505
IL15	1.10743	0.0193064
SMAD1	0.948234	0.234517
ARFIP1	1.00223	0.960231
TLR2	0.999507	0.991075
FGA	1.08223	0.0930885
TDO2	1.00539	0.90367
CTSO	1.13755	0.00504557
PDGFC	1.02007	0.655729
RAPGEF2	0.944003	0.195692
ANP32C	0.962318	0.38315
CPE	0.947448	0.223154
ANXA10	1.14382	0.00290681
PALLD	1.00826	0.853585
MFAP3L	0.95525	0.293197
GALNT7	1.1134	0.016087
SCRG1	1.01871	0.697185
VEGFC	1.01681	0.704734
DCTD	0.963755	0.40593
ENPP6	0.932456	0.153452
CASP3	0.953904	0.295947
ACSL1	0.997526	0.954967
LRP2BP	1.00866	0.842331
TLR3	0.949698	0.242619
KLKB1	0.924267	0.0951144
F11	0.974491	0.573938
PDCD6	1.11013	0.0190055
NDUFS6	1.07155	0.128789
ADAMTS16	0.961688	0.388744
CCT5	0.996979	0.946282
CDH6	1.06758	0.138477
PDZD2	1.01986	0.661103
TARS1	0.910358	0.033862
DNAJC21	0.947399	0.225861
IL7R	0.9416	0.191979
GDNF	1.11714	0.0140041
EGFLAM	1.0633	0.163766
LIFR	1.15246	0.00123417
OSMR	1.20262	7.30343e-05
RICTOR	0.958329	0.330047
FYB1	0.930378	0.108046
C9	1.13488	0.00341727
DAB2	0.987461	0.778374
C7	1.31232	1.12935e-09
OXCT1	1.00931	0.834845
GHR	0.849138	0.000527134
SELENOP	0.818409	3.60003e-06
HMGCS1	0.928542	0.0893259
CCL28	1.03379	0.464734
ITGA2	0.840664	0.000112847
MOCS2	0.972438	0.533677
FST	0.897757	0.0196217
SNX18	0.954467	0.297332
ESM1	0.971111	0.514685
GZMA	0.994085	0.895153
DDX4	0.922699	0.0666901
IL31RA	0.958132	0.343124
IL6ST	1.15352	0.00131852
PDE4D	0.878262	0.0031753
HTR1A	0.969126	0.472208
ERBIN	0.993301	0.880906
OCLN	1.22419	1.61117e-05
TNPO1	1.00293	0.947188
ANKRA2	1.02029	0.645252
CERT	1.03965	0.388341
IQGAP2	1.0551	0.238085
F2R	1.02341	0.610172
CRHBP	1.09168	0.0562657
TBCA	0.989033	0.80631
AP3B1	0.986208	0.757226
ARSB	1.10743	0.0225969
BHMT2	0.931392	0.105242
THBS4	1.12369	0.0111575
XRCC4	0.945423	0.211099
VCAN	1.08054	0.0854328
EDIL3	1.11307	0.0218918
RASA1	0.995309	0.91568
CETN3	1.01488	0.742852
LYSMD3	0.852572	0.000282969
ADGRV1	1.00779	0.858407
FAM172A	0.967523	0.465097
GLRX	1.02165	0.636371
RGMB	0.960066	0.35189
PAM	1.05844	0.196896
TSLP	0.985747	0.747866
TNFAIP8	0.966788	0.449151
SNX2	1.05144	0.246424
LMNB1	1.1937	6.977e-05
MEGF10	0.975066	0.580373
SLC12A2	0.970499	0.490936
FBN2	0.992735	0.86779
IL3	1.03126	0.483297
CSF2	0.97829	0.618915
IL5	0.983901	0.713848
IL13	0.91361	0.0407544
IL4	0.987023	0.766851
SEPTIN8	1.28966	1.07277e-07
SOWAHA	0.980545	0.651406
UBE2B	0.953726	0.283333
CAMLG	0.911841	0.0360867
TXNDC15	1.0863	0.0600039
CXCL14	1.05101	0.312398
IL9	0.938001	0.144102
LECT2	1.07263	0.14775
TGFBI	0.963419	0.405426
SMAD5	1.09318	0.0466081
SPOCK1	0.908275	0.0277046
GFRA3	0.998569	0.974631
CTNNA1	0.916394	0.0466165
SIL1	1.08568	0.0709758
MZB1	1.11517	0.0154364
ECSCR	0.927984	0.0874808
HBEGF	0.989241	0.808409
CD14	1.18766	0.000190288
HARS1	0.961379	0.385229
PCDHB15	1.04527	0.309595
PCDH1	1.00915	0.841033
PCDH12	1.00785	0.857929
GNPDA1	0.956184	0.315781
SPINK1	1.21915	7.64966e-06
SCGB3A2	1.15457	0.00173201
SPINK5	1.03981	0.383466
SPINK6	1.05471	0.249522
CSF1R	1.10886	0.0216853
PDGFRB	0.986788	0.761347
TCOF1	1.0642	0.165444
CD74	1.23681	9.99366e-06
NDST1	0.940932	0.164604
TNIP1	0.982863	0.702765
GM2A	1.24721	2.50651e-06
SPARC	0.975397	0.572996
ATOX1	1.09225	0.0509843
MFAP3	1.02397	0.592245
GALNT10	1.15328	0.00140626
LARP1	0.973844	0.556579
TIMD4	1.27105	1.3323e-07
HAVCR1	1.356	4.66439e-10
HAVCR2	1.30593	1.12092e-08
CLINT1	0.994087	0.893076
IL12B	1.07156	0.125303
FABP6	1.0204	0.641276
PTTG1	1.1039	0.0246114
HMMR	0.995732	0.922292
STC2	1.14443	0.00480551
CPLX2	1.0688	0.12827
CDHR2	1.07133	0.194397
FGFR4	0.931515	0.111551
F12	0.96298	0.402825
DBN1	0.964904	0.427318
PDLIM7	0.940987	0.178109
PHYKPL	1.01492	0.738235
MAPK9	1.01672	0.715426
SCGB3A1	1.11412	0.0155148
FLT4	1.02937	0.520091
SERPINB1	0.987618	0.785874
SERPINB9	0.969241	0.487993
SERPINB6	0.967096	0.464449
PSMG4	1.07739	0.0936483
ECI2	1.00825	0.852111
NRN1	0.964476	0.407765
BMP6	0.99571	0.922039
TXNDC5	1.02427	0.59846
TFAP2A	0.961169	0.363542
NEDD9	1.02443	0.586861
EDN1	1.23059	3.07319e-06
SIRT5	1.11034	0.0188495
CD83	1.23506	3.68577e-06
GMPR	0.955027	0.307903
TPMT	1.00466	0.917787
ID4	0.939884	0.156921
PRL	1.03909	0.401229
ALDH5A1	0.9798	0.642648
KIAA0319	1.00981	0.827492
ACOT13	0.993423	0.881972
SCGN	1.16001	0.000778631
BTN3A2	1.10559	0.0227627
BTN2A1	1.1053	0.0233053
BTN1A1	1.01232	0.782446
MOG	1.08924	0.0583516
HLA_A	1.10909	0.0168441
TRIM40	1.03048	0.498346
TRIM26	0.98644	0.756201
HLA_E	1.10731	0.0219422
DDR1	1.09432	0.0423573
MUCL3	0.963809	0.401837
HCG22	0.942221	0.17241
CDSN	1.11945	0.00980525
MICB_MICA	1.11726	0.00980272
ATP6V1G2	0.97885	0.62759
LTA	1.04738	0.30957
TNF	1.11239	0.0186517
LTB	0.992006	0.856004
AIF1	1.00489	0.913338
BAG6	0.981587	0.680575
APOM	0.90022	0.0230864
MPIG6B	0.955135	0.300839
HSPA1A	1.00903	0.844201
SLC44A4	0.949421	0.235331
C2	1.10311	0.0325385
CFB	1.12687	0.0133154
SKIV2L	1.06426	0.15542
DXO	0.979617	0.647672
TNXB	0.995162	0.915664
FKBPL	0.958344	0.343562
RNF5	0.904775	0.0243667
AGER	0.910936	0.0385025
HLA_DRA	1.11818	0.0123853
TAP1	1.05939	0.187487
BRD2	0.854991	0.000358695
WDR46	1.03621	0.425889
PFDN6	1.04784	0.28987
RGL2	1.02401	0.590305
SYNGAP1	0.963591	0.393778
MLN	1.02419	0.595026
RPS10	0.98716	0.767558
TCP11	1.00946	0.829627
FKBP5	0.994608	0.905176
CLPS	0.976618	0.590629
MAPK13	1.06256	0.17316
CDKN1A	1.00618	0.890604
RAB44	1.04132	0.366029
PI16	0.963338	0.399452
MDGA1	0.96879	0.486466
GLO1	1.0341	0.455506
GLP1R	1.00899	0.83699
LRFN2	0.996976	0.945029
NFYA	1.03202	0.47758
TREML1	0.964052	0.407418
TREM2	1.20304	9.32089e-05
TREML2	1.0086	0.847415
TBCC	0.972692	0.538625
PTK7	1.07894	0.0864132
DNPH1	0.98061	0.662657
TJAP1	0.947309	0.234812
GTPBP2	0.923982	0.077612
VEGFA	1.10714	0.0260038
NFKBIE	1.02433	0.595172
CLIC5	0.997353	0.951911
ENPP5	0.89273	0.019509
PLA2G7	0.9556	0.304755
MEP1A	1.06206	0.181953
ADGRF5	1.03402	0.458557
TNFRSF21	1.0866	0.0605458
CD2AP	0.933375	0.129086
MMUT	1.00002	0.99956
CRISP2	0.90882	0.0503863
CRISP3	0.95219	0.27312
IL17A	0.982934	0.69412
IL17F	1.05553	0.220823
GSTA1	0.991997	0.867851
GSTA3	0.960127	0.393534
GFRAL	0.96188	0.397881
ADGRB3	1.07004	0.123372
COL9A1	1.00178	0.967437
KHDC3L	1.05865	0.191886
CD109	1.07888	0.0868279
MYO6	1.00633	0.885553
IMPG1	0.925871	0.0774336
HTR1B	0.926926	0.0821831
SH3BGRL2	0.987738	0.779301
NT5E	1.08051	0.0867178
CGA	1.07554	0.273691
GRIK2	0.917766	0.0455044
RTN4IP1	0.962089	0.380761
FOXO3	1.00143	0.974805
CD164	1.00858	0.848522
WASF1	0.935127	0.136342
TRAF3IP2	0.948237	0.225174
LAMA4	1.02837	0.529673
TSPYL1	1.01047	0.81627
RWDD1	0.958601	0.352956
GOPC	0.952857	0.280916
SMPDL3A	1.05624	0.21859
HDDC2	1.0697	0.128494
RSPO3	1.12028	0.0146052
LEG1	1.06671	0.151475
PTPRK	1.05554	0.230962
ARG1	1.0186	0.684163
CCN2	1.01102	0.808729
STX7	0.970361	0.50524
VNN1	1.02937	0.521499
VNN2	1.15695	0.00108007
MAP3K5	1.02094	0.64957
IL20RA	1.02568	0.569609
IFNGR1	1.05176	0.243708
CCDC28A	0.957604	0.325435
REPS1	0.936868	0.138248
VTA1	0.965237	0.431034
PHACTR2	0.949057	0.240564
TAB2	0.954979	0.310851
LATS1	0.95801	0.338137
LRP11	1.08984	0.0513098
ULBP2	1.13921	0.00295101
AKAP12	0.99089	0.837032
ESR1	0.955251	0.300813
IPCEF1	0.948532	0.24148
SNX9	0.974004	0.563424
DYNLT1	0.974096	0.560457
EZR	1.0538	0.255241
FNDC1	0.964271	0.410211
SOD2	1.07251	0.118828
IGF2R	1.15067	0.00226181
LPA	1.00175	0.968144
PLG	1.03001	0.523145
RNASET2	1.20914	3.56569e-05
CEP43	0.940501	0.175187
SMOC2	1.02787	0.553249
THBS2	1.22617	4.44592e-06
DLL1	1.22318	8.40366e-06
PDGFA	1.00658	0.881983
C7orf50	1.01366	0.759893
MICALL2	0.956933	0.328867
PSMG3	0.977384	0.612051
MAD1L1	1.13088	0.00920121
CYTH3	0.987463	0.776797
COL28A1	0.922323	0.0640388
ICA1	0.958865	0.35525
NXPH1	1.05907	0.194951
SCIN	0.939249	0.15481
ANKMY2	0.979235	0.634748
AGR2	1.15981	0.00100421
AGR3	0.989932	0.823191
HDAC9	0.936419	0.130444
IL6	1.39974	4.63367e-12
GPNMB	1.01952	0.661157
IGF2BP3	0.970445	0.496349
NPY	0.975369	0.577596
SKAP2	0.922386	0.0718368
TAX1BP1	1.03883	0.405199
CPVL	1.10468	0.0241284
SCRN1	0.986084	0.757654
FKBP14	0.995697	0.922577
GGCT	0.938441	0.158685
GHRHR	0.927265	0.0897732
ADCYAP1R1	0.994307	0.897996
PDE1C	1.04202	0.345832
NT5C3A	0.930368	0.108299
BMPER	1.15302	0.00124148
SEPTIN7	0.961281	0.365928
SFRP4	0.938876	0.171343
DBNL	0.944526	0.205
TMED4	0.997033	0.945836
IGFBP1	1.00326	0.947287
IGFBP3	0.877742	0.00385307
VWC2	1.12106	0.0105564
DDC	1.08105	0.0834102
EGFR	0.845035	0.000330397
SUMF2	0.935911	0.139641
GUSB	1.00358	0.941675
BCL7B	0.930302	0.100431
ELN	1.06134	0.26522
LAT2	1.00692	0.877894
CLIP2	0.950812	0.26142
GTF2IRD1	1.02866	0.518861
HIP1	0.939906	0.161879
CCL26	0.926942	0.0864705
CCL24	0.976837	0.598084
HSPB1	0.982679	0.697799
SSC4D	0.891398	0.017717
ZP3	1.00183	0.965966
DTX2	0.88672	0.00676336
GSAP	0.937916	0.144959
CD36	1.03545	0.434138
HGF	1.23495	2.64475e-05
ADAM22	0.961561	0.359776
STEAP4	0.972313	0.523692
SAMD9L	0.989792	0.821275
HEPACAM2	1.03615	0.419251
GNGT1	0.936744	0.135698
TFPI2	1.16163	0.00134967
PON1	0.859583	0.000757731
PON3	0.883479	0.0167318
PON2	1.04447	0.32527
NPTX2	1.16336	0.00356509
PDAP1	0.985508	0.74374
CNPY4	1.0346	0.446418
PILRB	1.13303	0.00381823
PILRA	1.20365	3.29145e-05
LRCH4	0.995945	0.928437
EPO	1.02558	0.576892
EPHB4	1.18026	0.000148485
ACHE	1.01426	0.752273
SERPINE1	1.0368	0.422636
VGF	0.927369	0.0918989
FIS1	0.943602	0.200304
UPK3BL1	0.973257	0.538674
SRPK2	0.947373	0.233666
NAMPT	1.19028	0.000108566
LAMB1	1.0499	0.267329
NRCAM	1.13077	0.00507376
MET	0.9204	0.0748651
LSM8	0.901397	0.0170913
FAM3C	1.12127	0.0107792
PTPRZ1	1.00219	0.964242
SLC13A1	1.01403	0.752122
NDUFA5	0.964864	0.423582
LMOD2	0.942782	0.18193
WASL	0.946258	0.206454
GPR37	1.16076	0.00073161
GCC1	0.98298	0.701252
LEP	1.09098	0.216948
ATP6V1F	0.974333	0.565293
CPA2	1.00921	0.832975
CPA4	1.09148	0.0513106
CPA1	1.00324	0.94053
PODXL	1.11357	0.0146569
PLXNA4	0.933643	0.121448
AKR1B1	1.07492	0.108771
AKR1B10	1.09031	0.0477179
MTPN	0.989457	0.810096
PTN	1.02355	0.608843
TRIM24	0.973001	0.542687
KIAA1549	0.978877	0.624553
CLEC2L	1.00599	0.892198
SSBP1	0.914127	0.0404478
CLEC5A	1.25349	6.39158e-07
PRSS2	1.05684	0.199667
EPHB6	1.12471	0.0062313
KEL	1.04389	0.335999
CASP2	0.984058	0.72001
EPHA1	0.990578	0.841127
ARHGEF5	1.07849	0.0899364
TPK1	1.01183	0.791156
CNTNAP2	1.05459	0.235781
PDIA4	0.985501	0.744328
RARRES2	1.09511	0.0581491
GIMAP8	0.943048	0.187928
GIMAP7	0.989167	0.805489
AOC1	0.901588	0.0189104
KCNH2	1.03247	0.45989
NOS3	1.14866	0.00259762
NUB1	0.957714	0.337596
DPP6	1.08251	0.0805999
SHH	0.920791	0.0602225
DNAJB6	0.971622	0.525369
PTPRN2	1.07601	0.093608
ESYT2	1.00022	0.996138
ARHGEF10	0.960411	0.365104
MYOM2	1.10487	0.0265847
ANGPT2	1.28905	5.95673e-08
DEFA1_DEFA1B	1.12162	0.0116198
DEFB103A_DEFB103B	0.972309	0.528158
DEFB104A_DEFB104B	0.94268	0.211663
DEFB4A_DEFB4B	1.09006	0.0622498
ERI1	0.939852	0.166884
MSRA	0.989093	0.808772
CTSB	1.06354	0.1737
MSR1	1.18722	0.000344893
FGF20	0.912828	0.0360312
VPS37A	0.960059	0.36235
MTUS1	1.09809	0.0387335
FGL1	1.30337	8.99775e-09
ASAH1	1.12183	0.0119293
LPL	1.03925	0.450277
GFRA2	1.2072	1.60515e-05
DOK2	0.949426	0.248365
REEP4	0.957784	0.337219
SLC39A14	1.07631	0.0975043
CCAR2	1.01524	0.734262
TNFRSF10B	1.37171	1.79374e-10
TNFRSF10C	1.17145	0.000369923
TNFRSF10A	1.26782	3.8649e-07
STC1	1.15405	0.00243608
NEFL	1.34741	1.51518e-09
BNIP3L	1.0534	0.254854
PNMA2	1.00613	0.889337
EPHX2	0.978045	0.619265
CLU	0.968666	0.477902
PBK	1.03675	0.408795
SCARA5	1.0189	0.687627
DCTN6	0.935697	0.13622
RBPMS	0.999504	0.991127
GSR	1.0045	0.921415
UNC5D	1.0532	0.243873
PLPBP	0.950546	0.262719
EIF4EBP1	1.01331	0.771735
LSM1	0.970598	0.495256
BAG4	1.04201	0.361577
DDHD2	0.929125	0.104735
ADAM9	1.19657	5.63757e-05
IDO1	0.994014	0.893003
SFRP1	1.05802	0.224066
PLAT	1.05939	0.243223
DKK4	1.00028	0.995008
FNTA	1.02611	0.569938
PXDNL	0.958405	0.339735
LYN	1.01764	0.694197
PENK	1.0417	0.343238
CA8	1.0474	0.295051
GGH	1.10551	0.0321599
YTHDF3	0.990885	0.836961
CRH	0.96461	0.426498
LACTB2	0.964414	0.422203
TERF1	0.994392	0.898238
LY96	1.12642	0.00816334
IL7	0.970323	0.501529
PAG1	1.04511	0.328146
FABP5	1.0102	0.827512
FABP9	0.992988	0.876231
FABP4	1.15913	0.0111691
IMPA1	0.974067	0.559028
CA13	0.935872	0.138442
CA1	0.999703	0.994864
CA3	1.05082	0.285006
CA2	1.02478	0.593974
CNGB3	0.946204	0.211504
NBN	1.0409	0.375685
DECR1	0.970308	0.501385
CALB1	1.23633	1.46738e-06
OTUD6B	0.99257	0.868398
PDP1	1.06092	0.184589
CDH17	1.09173	0.045163
TP53INP1	0.943848	0.19016
CPQ	1.13919	0.00318199
MTDH	0.989145	0.803337
MATN2	1.07351	0.123386
RIDA	1.08977	0.0645808
SPAG1	0.959716	0.357413
RRM2B	0.985452	0.743771
CTHRC1	1.17575	0.00102444
ANGPT1	0.988152	0.787248
EBAG9	0.979337	0.640849
TNFRSF11B	1.25263	3.24697e-06
CCN3	1.13559	0.00834036
ENPP2	1.04537	0.407265
ZHX2	1.07946	0.0925113
MTSS1	0.971752	0.523343
TG	1.05117	0.257863
CCN4	1.16058	0.00134289
NDRG1	1.04434	0.337841
ST3GAL1	1.05469	0.252431
PTP4A3	1.06385	0.17641
PSCA	1.05447	0.209148
SLURP1	0.964014	0.410486
LY6D	1.0333	0.456255
GPIHBP1	1.09774	0.0329208
TOP1MT	1.03049	0.491212
NAPRT	0.962976	0.401976
EEF1D	0.961162	0.380594
SCRIB	1.01524	0.73807
EPPK1	1.04996	0.273112
OPLAH	0.971001	0.513297
VPS28	0.970876	0.51038
SMARCA2	0.962686	0.394299
INSL4	1.04457	0.329119
RLN2	0.952278	0.311352
RLN1	1.0622	0.194799
CD274	1.11749	0.0131909
PDCD1LG2	1.181	0.00014684
IL33	0.948349	0.231262
UHRF2	0.975915	0.577985
TYRP1	1.11437	0.0119404
PSIP1	1.0001	0.99827
IFNW1	0.997805	0.959852
TEK	1.10402	0.0242235
DDX58	1.03752	0.414986
DNAJA1	1.03973	0.373318
B4GALT1	1.05514	0.225082
SPINK4	1.14512	0.00229403
NFX1	0.965178	0.429304
NUDT2	1.02043	0.652844
CCL27	0.941801	0.177831
CCL19	1.06904	0.143943
CCL21	1.14939	0.00186659
STOML2	0.944177	0.190123
CD72	1.11868	0.0115735
SIT1	1.12979	0.00690098
CA9	1.05698	0.198648
CREB3	1.00712	0.870659
RECK	0.99167	0.858295
CLTA	1.00825	0.854933
GNE	1.02365	0.600502
GRHPR	0.951751	0.274201
IGFBPL1	1.13354	0.00748619
FXN	1.00122	0.978246
MAMDC2	1.08913	0.0514741
CEMIP2	1.02303	0.608546
ALDH1A1	1.0505	0.293379
ANXA1	1.06799	0.16059
C9orf40	1.02956	0.511587
GCNT1	1.18218	0.000189848
PRUNE2	0.992489	0.865398
HNRNPK	0.969783	0.498273
NTRK2	0.961207	0.377717
CTSL	1.16981	0.00049106
SEMA4D	1.03134	0.492417
SPTLC1	0.981954	0.678812
OGN	1.10294	0.0354081
OMD	0.94189	0.195839
ASPN	1.03195	0.482301
FGD3	0.945576	0.212449
NINJ1	1.054	0.250962
FBP1	1.13246	0.00752905
HSD17B3	0.964372	0.408103
CTSV	0.89224	0.0165824
COL15A1	1.04884	0.296358
TGFBR1	1.08248	0.071413
ERP44	0.996981	0.946419
RAD23B	1.02227	0.625353
KLF4	1.05955	0.196521
PALM2	1.24471	1.83154e-05
TXN	1.0332	0.474855
PTGR1	0.978027	0.620336
SUSD1	0.945961	0.209387
HSDL2	0.938211	0.150247
CDC26	1.01976	0.665829
AMBP	1.20017	9.16448e-05
ORM1	1.19314	9.64926e-05
ATP6V1G1	0.964805	0.425025
TNFSF8	1.1486	0.00148031
TNC	1.17551	0.000235669
PAPPA	1.06842	0.148043
TLR4	1.01304	0.766017
MEGF9	0.949479	0.268757
PSMD5	1.04179	0.352932
C5	1.00993	0.824492
GSN	0.857448	0.000471217
RABEPK	1.02629	0.566816
ANGPTL2	1.03194	0.491836
STXBP1	0.929365	0.0997257
ENG	1.07409	0.10637
AK1	1.03023	0.511856
PTGES2	1.03873	0.400125
LCN2	1.13418	0.00623439
DNM1	0.998623	0.97538
SLC27A4	1.01792	0.696787
PKN3	0.959118	0.347449
KYAT1	0.947644	0.232883
SH3GLB2	1.01755	0.696687
NCS1	1.15725	0.00163591
HMCN2	1.05757	0.19887
ASS1	0.96123	0.385806
ABL1	1.03782	0.419264
AIF1L	0.991449	0.851737
TSC1	0.945219	0.205706
OBP2B	0.990003	0.850269
ABO	0.972563	0.526461
ADAMTS13	0.962631	0.392953
ADAMTSL2	1.25112	1.77274e-06
DBH	0.947147	0.230703
BRD3	0.948333	0.226202
COL5A1	1.10112	0.027063
FCN2	0.983014	0.706283
FCN1	1.12911	0.00682149
PAEP	1.09062	0.0991962
CAMSAP1	0.956725	0.328923
UBAC1	1.05566	0.229576
DNLZ	0.969617	0.480444
ENTR1	1.07131	0.132754
NOTCH1	0.993008	0.87457
EGFL7	1.09917	0.0369862
LCN15	1.09922	0.0338735
MAMDC4	0.957405	0.333389
EDF1	0.975803	0.583111
TRAF2	0.928309	0.104123
PTGDS	1.25445	1.2794e-06
PAXX	1.00537	0.906083
ABCA2	0.985936	0.745782
NPDC1	1.14772	0.00217781
ENTPD2	1.01073	0.810049
DPP7	1.08794	0.0594979
SSNA1	1.05742	0.210112
SLC34A3	1.00772	0.861843
IDI2	1.00642	0.889154
AKR1C4	1.05284	0.249262
IL15RA	1.09781	0.0358643
IL2RA	1.2872	3.78784e-08
RBM17	0.951718	0.267077
PRKCQ	0.946607	0.213981
ITIH5	1.00401	0.927734
GATA3	0.993322	0.879175
ECHDC3	1.05686	0.223738
NUDT5	1.01069	0.818136
CDC123	1.00382	0.931154
CDNF	1.00415	0.924785
DCLRE1C	0.944794	0.193493
TRDMT1	0.966838	0.439309
VIM	1.03749	0.410391
STAM	0.961954	0.385143
MRC1	1.23632	6.30613e-06
PLXDC2	1.07798	0.0906062
PRTFDC1	0.98413	0.72177
GPR158	1.02929	0.518551
GAD2	0.947819	0.219152
APBB1IP	1.12981	0.00900292
BAMBI	1.09819	0.0384901
LYZL2	0.904442	0.0322188
ITGB1	0.988598	0.802532
NRP1	1.18719	0.000113457
PARD3	0.947242	0.222206
FZD8	1.05019	0.266252
RET	0.990765	0.842596
CXCL12	1.07941	0.0851557
MSMB	1.10723	0.0263132
GDF2	1.0225	0.637634
ASAH2	0.962639	0.400212
PRKG1	0.966321	0.44321
DKK1	0.98713	0.771152
MBL2	1.17448	0.000325045
CDK1	1.03338	0.45606
RTKN2	0.964913	0.415545
JMJD1C	1.04364	0.329482
SIRT1	0.951525	0.265534
PBLD	0.993752	0.890963
KIFBP	1.01845	0.680899
TSPAN15	0.924201	0.0705391
PCBD1	1.04055	0.400228
CDH23	0.902208	0.0199391
VSIR	0.992693	0.869347
PSAP	1.16323	0.00115229
DNAJC9	1.07341	0.115748
MRPS16	0.975243	0.570803
PLAU	1.08485	0.0720546
DUSP29	1.06006	0.205204
DUSP13	0.955591	0.307915
PPIF	0.942436	0.177061
SFTPA2	1.06629	0.148669
SFTPA1	1.04922	0.290048
SFTPD	1.03871	0.383686
ANXA11	0.985417	0.743259
GPR15L	1.08389	0.0823234
CDHR1	1.03488	0.444058
SNCG	1.10614	0.0295954
PTEN	0.978557	0.626535
LIPF	0.959107	0.333068
ACTA2	1.16271	0.00225591
FAS	1.12383	0.0168748
IFIT3	0.973739	0.547041
IFIT1	1.03233	0.471012
KIF20B	0.97522	0.568411
FGFBP3	0.957976	0.332444
HHEX	1.01222	0.790034
SORBS1	1.11857	0.0177832
TCTN3	1.01723	0.706326
BLNK	1.00429	0.922597
PIK3AP1	0.989081	0.806659
MORN4	1.00628	0.885942
CRTAC1	0.903287	0.023262
GOT1	1.05631	0.223889
DNMBP	0.989166	0.814677
BLOC1S2	0.966871	0.440129
KAZALD1	1.16726	0.000421541
OGA	0.985176	0.741442
NFKB2	0.997626	0.95721
SLK	0.9901	0.822217
ITPRIP	0.940727	0.174817
SMNDC1	1.10917	0.0238257
SMC3	0.908827	0.0289978
ADRA2A	0.932149	0.109521
VTI1A	0.999139	0.984757
CASP7	0.979647	0.646268
FHIP2A	1.03831	0.395349
GFRA1	1.26981	3.76362e-07
PNLIP	0.982173	0.676064
PNLIPRP1	1.10774	0.0177675
PNLIPRP2	0.950692	0.257012
PRDX3	1.03099	0.49422
GRK5	0.923753	0.075801
RGS10	0.97933	0.639258
BAG3	0.951242	0.26503
FGFR2	1.16741	0.00102461
CUZD1	1.05904	0.186807
ACADSB	0.934542	0.122481
CPXM2	1.11159	0.0191376
LHPP	0.986659	0.767207
ABRAXAS2	0.962712	0.395283
UROS	0.977908	0.613592
ADAM12	1.16886	0.000885284
MKI67	1.00197	0.964327
MGMT	0.959515	0.356369
ADAM8	1.19149	9.00404e-05
CALY	0.981299	0.665518
PRAP1	1.26248	3.26872e-06
FUOM	1.05487	0.251819
ECHS1	1.02546	0.57163
HRAS	1.02358	0.596985
CDHR5	0.933286	0.132557
SCT	0.986355	0.742516
EPS8L2	1.11754	0.0163434
TALDO1	1.06477	0.177548
CEND1	1.20044	3.77757e-05
MUC2	0.919907	0.0578014
BRSK2	0.994544	0.901989
CTSD	1.13615	0.0110531
LSP1	1.01027	0.82382
NAP1L4	1.01059	0.815222
ART5	0.904073	0.0208895
TRIM21	0.957104	0.333794
UBQLN3	1.0389	0.369974
TRIM5	0.979738	0.650445
SMPD1	1.19041	0.000144867
TPP1	1.12505	0.0113837
CYB5R2	1.09842	0.0381117
DENND2B	0.957446	0.320528
SWAP70	1.01376	0.762015
ADM	1.26723	5.83938e-06
AMPD3	1.0418	0.359211
LYVE1	1.02598	0.562887
USP47	0.937357	0.147813
DKK3	1.11039	0.0220571
ARNTL	1.00678	0.87743
PTH	0.955517	0.307737
SPON1	1.18713	0.000174449
PSMA1	0.977054	0.601308
CALCB	1.12063	0.0104808
CALCA	1.12296	0.0286796
NUCB2	1.0791	0.0988582
NCR3LG1	1.22883	5.5035e-06
SAA4	0.978164	0.622669
CSRP3	1.04243	0.361943
NELL1	0.880394	0.00398494
GAS2	0.987386	0.779027
LUZP2	1.02503	0.581728
BDNF	0.996848	0.94247
FSHB	1.12142	0.0800321
KIAA1549L	0.990742	0.831478
CD59	1.10928	0.0372064
CAT	1.04063	0.388168
PAMR1	0.992684	0.877218
COMMD9	0.913542	0.0425336
CD82	1.03669	0.40983
DGKZ	0.934147	0.126024
MDK	1.13512	0.00490677
ARHGAP1	0.948262	0.242705
F2	0.910221	0.0332562
PSMC3	0.977826	0.609423
AGBL2	0.925803	0.0799622
FOLH1	0.979872	0.652238
PRG3	1.08093	0.0768942
PRG2	1.2549	2.67687e-07
TIMM10	0.985247	0.7377
UBE2L6	0.993916	0.893129
SERPING1	1.052	0.259256
CNTF	0.928972	0.092768
STX3	0.974035	0.552646
CBLIF	1.06491	0.140086
TCN1	1.17117	0.000367996
TMEM132A	1.08285	0.0707821
CD6	1.01026	0.822657
CD5	1.16315	0.000769445
PGA4	1.11666	0.00839185
FEN1	1.04233	0.357402
SCGB2A2	0.953761	0.278747
ASRGL1	0.945226	0.20876
SCGB1A1	0.897028	0.0110919
AHNAK	0.983232	0.710066
B3GAT3	0.985377	0.737107
UBXN1	0.983956	0.719514
STX5	1.02135	0.629673
CHRM1	0.942863	0.179293
STIP1	0.980435	0.66563
VEGFB	1.02552	0.567033
PRDX5	0.997045	0.947579
GPHA2	1.04952	0.292368
SNX15	1.00178	0.968268
LTBP3	1.09117	0.0602454
ZNRD2	1.02914	0.528589
SART1	1.04846	0.29366
CST6	1.02371	0.611401
CD248	0.944437	0.19592
B4GAT1	0.895424	0.019043
CTSF	1.02835	0.543068
CCS	0.985561	0.747698
SPTBN2	0.9838	0.709733
SSH3	0.975563	0.574671
CABP2	0.993738	0.8869
GSTP1	0.969984	0.49399
ACY3	1.04869	0.280173
GAL	0.97962	0.657238
IGHMBP2	1.00669	0.880465
LTO1	0.939847	0.163968
FGF19	0.937735	0.143635
FGF3	0.98411	0.714379
FADD	0.956791	0.32726
IL18BP	1.24768	1.50293e-06
FOLR3	1.0851	0.0791248
FOLR1	1.10204	0.0320981
FOLR2	1.18372	0.00030306
INPPL1	0.972439	0.536208
RELT	1.17284	0.000966144
RAB6A	0.849401	0.000418635
PPME1	1.04828	0.295991
CHRDL2	1.06734	0.179413
TPBGL	1.02372	0.58871
SERPINH1	0.997536	0.955533
THAP12	0.996032	0.928576
OMP	0.975812	0.576209
CLNS1A	1.01201	0.785986
AAMDC	0.952464	0.275304
PRCP	1.07512	0.1259
CREBZF	0.984872	0.727296
CTSC	1.06845	0.144153
CWC15	1.11273	0.0219795
CNTN5	0.878473	0.0059453
PGR	0.944956	0.20218
YAP1	1.31985	4.02566e-08
BIRC2	0.993122	0.877608
MMP7	1.27161	8.83292e-08
MMP8	1.08784	0.0642023
MMP10	1.14583	0.00275191
MMP1	1.04811	0.302203
MMP3	1.09996	0.0778859
MMP12	1.32644	4.08424e-09
MMP13	1.02574	0.570687
CASP4	0.913746	0.0379835
CASP1	0.999641	0.993626
FDX1	1.02746	0.549863
LAYN	1.1457	0.00225262
IL18	1.04956	0.297163
PTS	1.02004	0.667318
NCAM1	1.02737	0.554947
TMPRSS5	0.965548	0.439801
USP28	1.03794	0.41978
ZBTB16	1.00033	0.994123
REXO2	0.905815	0.0229715
NXPE4	0.969576	0.48398
ZPR1	0.983351	0.702128
APOA4	1.04408	0.324468
APOA1	0.905843	0.0352753
PCSK7	0.97724	0.604603
CEP164	0.964398	0.412331
IL10RA	0.982046	0.687377
SCN4B	1.03301	0.456217
SCN2B	0.98478	0.726
CD3E	0.997177	0.948382
CD3D	0.969157	0.474359
CD3G	0.995984	0.926773
TMEM25	1.06556	0.150996
PHLDB1	1.07535	0.117762
TREH	0.9486	0.235498
HYOU1	0.971726	0.504039
HMBS	1.02486	0.587897
C2CD2L	1.07857	0.0938121
MCAM	1.0528	0.255921
C1QTNF5	1.01348	0.760714
THY1	1.06398	0.178106
NECTIN1	0.98565	0.740106
ARHGEF12	0.933262	0.12581
CRTAM	1.07261	0.110673
CLMP	1.14597	0.00657534
SCN3B	0.957773	0.323126
VWA5A	1.05889	0.191895
SIAE	1.07163	0.13002
NRGN	0.951947	0.268265
VSIG2	1.17365	0.000251188
ESAM	1.05077	0.266964
ROBO4	1.01292	0.768434
ACRV1	0.997878	0.974052
DDX25	0.971219	0.503412
CDON	0.896445	0.0192938
FLI1	0.968486	0.472311
ADAMTS8	0.941697	0.184453
ADAMTS15	1.10046	0.0485397
JAM3	1.01501	0.737001
LRTM2	0.899569	0.0250327
CACNA1C	0.966268	0.432982
FKBP4	1.02232	0.62685
CRACR2A	1.03624	0.434754
CCND2	0.998622	0.974958
TIGAR	1.04066	0.377321
FGF23	1.2225	2.58019e-05
FGF6	1.0252	0.568379
NTF3	0.997885	0.962111
VWF	1.08182	0.0793092
TNFRSF1A	1.27598	3.78283e-07
LTBR	1.15852	0.000978456
CD27	1.21419	1.32619e-05
GAPDH	0.991438	0.848368
ACRBP	0.983551	0.70809
LAG3	1.12721	0.00807844
CD4	1.08622	0.068719
ENO2	0.987124	0.774765
PTPN6	0.959311	0.356265
C1S	1.06981	0.132049
C1R	1.0112	0.803012
C1RL	1.10185	0.0367066
RBP5	1.18301	0.000603244
CLSTN3	1.06822	0.142628
CD163	1.22279	1.58504e-05
CLEC4C	0.949859	0.244818
CLEC4A	0.961951	0.395022
CLEC6A	1.21843	9.39421e-06
CLEC4D	1.13057	0.00604523
MFAP5	0.98777	0.792726
M6PR	1.0207	0.644009
PZP	0.962968	0.542355
KLRB1	1.09764	0.0318717
CD69	0.964577	0.419295
KLRF1	1.07172	0.113621
CLEC12A	1.05158	0.250046
CLEC1B	0.976685	0.598339
CLEC1A	1.04345	0.323814
CLEC7A	1.18383	0.000104602
OLR1	1.10663	0.0270404
GABARAPL1	1.01712	0.700087
KLRD1	1.06976	0.131161
KLRK1	1.06121	0.168671
KLRC1	1.02045	0.644058
PRR4	1.07536	0.102581
MANSC1	1.1175	0.0111674
HEBP1	0.916521	0.0493577
GRIN2B	0.957471	0.321618
GUCY2C	1.10511	0.0239845
ST8SIA1	0.942251	0.17934
BCAT1	1.04739	0.308644
IRAG2	1.00882	0.846627
MED21	0.930456	0.10319
MANSC4	1.02879	0.514473
CNTN1	1.00108	0.981945
IRAK4	0.966683	0.449127
NELL2	0.991213	0.843502
AMIGO2	1.17704	0.000206386
ENDOU	1.08055	0.119866
COL2A1	0.9856	0.743243
CACNB3	0.979081	0.634433
GPD1	1.02145	0.66237
BIN2	0.943547	0.199352
ACVRL1	1.19734	9.30916e-05
KRT6C	0.99318	0.877417
KRT5	0.960811	0.389194
KRT8	1.0037	0.930717
KRT18	1.12999	0.0126022
EIF4B	0.948336	0.239793
IGFBP6	1.02656	0.595189
ITGB7	1.07886	0.0870641
ESPL1	0.932499	0.107564
PCBP2	0.945157	0.207762
TARBP2	0.983678	0.716755
CALCOCO1	0.969783	0.50352
NFE2	0.950475	0.260078
ITGA5	1.13098	0.00957248
LACRT	0.921476	0.067262
CD63	0.97833	0.621653
DGKA	0.959288	0.350532
SUOX	1.05704	0.234892
ERBB3	0.931576	0.13832
MYL6B	1.03137	0.482591
RNF41	1.01164	0.799555
SLC39A5	0.962714	0.401692
CNPY2	0.997321	0.951654
STAT2	0.986293	0.759206
APOF	0.958897	0.384456
LRP1	1.07106	0.134205
INHBC	0.997927	0.965092
MARS1	0.986209	0.75612
DCTN2	1.08014	0.0861289
DTX3	1.17428	0.000523169
LRIG3	1.11638	0.0165298
WIF1	1.06851	0.146695
IFNG	1.09275	0.0462804
IL22	1.20712	3.71162e-05
MDM1	0.976551	0.589187
CPM	1.19436	0.000366975
PTPRB	1.04134	0.369362
PTPRR	1.05478	0.234471
TSPAN8	1.1366	0.0041123
SYT1	1.18236	0.000155783
PPP1R12A	0.965469	0.433657
CEP290	0.939933	0.157692
KITLG	0.91572	0.0446426
DCN	1.05379	0.228798
CRADD	0.958386	0.346672
METAP2	0.994207	0.89836
LTA4H	1.24531	3.20317e-06
MYBPC1	1.07746	0.122148
WASHC3	1.0208	0.65172
PMCH	0.935992	0.131337
STAB2	1.06618	0.163292
HSP90B1	0.97549	0.578922
GLT8D2	1.00876	0.845445
TXNRD1	1.00777	0.866
APPL2	0.974852	0.571062
CKAP4	1.21196	3.0266e-05
SELPLG	0.98094	0.659242
UNG	0.948967	0.23129
MVK	1.06506	0.166374
PPP1CC	0.932262	0.117323
SH2B3	0.97905	0.638671
ATXN2	0.96537	0.423495
BRAP	0.965448	0.440111
ALDH2	1.00009	0.998317
ERP29	0.973158	0.541049
RBM19	0.985566	0.740256
MAP1LC3B2	0.925579	0.0780124
SPRING1	1.01602	0.71912
NOS1	1.14445	0.00357647
VSIG10	1.02811	0.53034
PEBP1	1.0159	0.732421
PRKAB1	1.01967	0.669782
CIT	1.01354	0.764604
PXN	1.08783	0.0638791
PLA2G1B	0.97801	0.617102
TRIAP1	1.01559	0.735702
HNF1A	0.915598	0.044052
PSMD9	1.07039	0.131994
BCL7A	1.00224	0.959335
IL31	1.02076	0.640541
DIABLO	0.948791	0.240985
ZCCHC8	0.96684	0.444211
DENR	0.950892	0.263358
HIP1R	1.15412	0.00196772
RILPL2	0.975521	0.579825
SCARB1	1.0448	0.325901
FZD10	1.0295	0.505863
ADGRD1	1.08876	0.0709784
GOLGA3	0.941867	0.179744
MPHOSPH8	0.951943	0.271613
IL17D	1.0298	0.522861
SAP18	0.971432	0.509088
FGF9	0.983373	0.700403
TNFRSF19	1.11811	0.0133927
C1QTNF9	0.989004	0.800155
CENPJ	0.997701	0.958018
WASF3	0.999138	0.984537
MTIF3	1.01676	0.706583
FLT3	1.00787	0.861041
FLT1	1.14631	0.00219892
SPART	0.999255	0.986866
POSTN	1.04875	0.277579
NHLRC3	1.12258	0.0129444
FOXO1	0.951759	0.273156
RGCC	0.909311	0.0335212
TNFSF11	0.891403	0.012639
TSC22D1	0.958845	0.352471
TPT1	0.987051	0.769387
CPB2	0.945634	0.210469
LCP1	1.05276	0.251458
NUDT15	0.974083	0.552068
THSD1	1.0029	0.94775
SUGT1	0.984521	0.728951
OLFM4	1.00791	0.859615
PCDH17	1.05943	0.183064
PCDH9	1.01987	0.654736
MZT1	1.00332	0.94153
PIBF1	0.932076	0.116341
MYCBP2	0.928581	0.0968922
EDNRB	0.974075	0.553703
SPRY2	0.96457	0.420983
SLITRK1	0.986768	0.778632
SLITRK6	0.993191	0.874659
GPC5	0.879521	0.00413852
STK24	0.982788	0.698707
DOCK9	0.939023	0.147884
GGACT	0.973617	0.5492
ITGBL1	1.19422	0.00011855
EFNB2	1.01395	0.754514
TNFSF13B	1.25902	4.12077e-07
COL4A1	1.19474	7.54878e-05
ING1	1.03559	0.433022
F7	0.929437	0.105206
F10	0.957399	0.325316
LAMP1	1.01196	0.79208
DCUN1D2	0.969101	0.472463
GAS6	1.10851	0.0247137
APEX1	1.02701	0.559007
RNASE10	0.99991	0.998339
ANG	1.16902	0.000900508
RNASE4	1.15511	0.00254338
EDDM3B	0.948904	0.432826
RNASE6	1.26105	1.31141e-06
RNASE1	1.13195	0.00832378
RNASE3	1.05711	0.220095
TPPP2	0.964481	0.411194
RAB2B	0.955938	0.31506
MRPL52	1.07217	0.111818
IL25	0.996624	0.938801
THTPA	0.93141	0.11577
AP1G2	0.988163	0.792586
DHRS4L2	0.997642	0.957549
PSME1	1.00015	0.997402
PSME2	1.03032	0.513607
RNF31	0.897708	0.0141216
GMPR2	0.966028	0.440337
GZMH	0.987227	0.769916
GZMB	0.893357	0.0119088
COCH	0.947481	0.225646
ARHGAP5	0.975045	0.560605
CLEC14A	1.11996	0.0111081
ARF6	1.02123	0.636716
VCPKMT	0.921867	0.0653405
MAP4K5	0.951372	0.269031
NID2	1.04401	0.331412
BMP4	1.12987	0.00668137
LGALS3	1.09522	0.0505605
DLGAP5	1.03137	0.48293
DAAM1	0.934315	0.123293
L3HYPDH	0.981032	0.66505
PPM1A	0.970105	0.494827
MNAT1	0.967404	0.456512
HIF1A	1.08409	0.070878
HSPA2	0.999562	0.992245
MAX	1.01253	0.781119
FUT8	1.02759	0.534841
ATP6V1D	0.986065	0.75118
ARG2	0.988541	0.792069
SMOC1	1.11629	0.0194059
RBM25	0.99108	0.837861
NUMB	0.932262	0.116818
PNMA1	0.940769	0.169105
ENTPD5	0.991262	0.843392
NPC2	1.33111	4.15414e-09
LTBP2	1.28644	7.01021e-07
PGF	1.23988	2.20061e-05
ACYP1	1.00242	0.957089
TMED10	1.03514	0.435258
FOS	0.986506	0.75813
BATF	0.968596	0.473827
VASH1	0.958835	0.345112
TMED8	1.00308	0.945361
AHSA1	0.946486	0.214897
ISM2	1.0321	0.472648
SLIRP	0.93743	0.141064
NRXN3	0.937011	0.13926
SEL1L	1.08581	0.0672679
FLRT2	1.06486	0.153353
TDP1	1.02744	0.551186
ATXN3	0.982289	0.691892
LGMN	1.05041	0.271343
CHGA	1.2188	5.63829e-06
UNC79	0.893146	0.0107565
SERPINA6	1.06268	0.230936
SERPINA1	1.13543	0.00441359
SERPINA11	1.11251	0.0288153
SERPINA9	1.0951	0.0439883
SERPINA12	0.970391	0.520435
SERPINA4	0.919592	0.0601322
SERPINA5	0.836203	0.000105857
SERPINA3	1.14683	0.00182385
[truncated: 920 more rows]

## Sheet: fig5b
PROTEIN	OR	PVALUE
AGRN	1.20217	0.00124076
TNFRSF4	1.18788	0.00218886
CPTP	0.992367	0.889512
MXRA8	0.987201	0.82521
VWA1	1.22434	0.000502269
NADK	0.957042	0.430939
TNFRSF14	1.18187	0.00301909
TP73	0.965855	0.520954
PER3	0.941563	0.261829
TNFRSF9	1.26918	2.39389e-05
PARK7	0.94069	0.272332
ENO1	1.00855	0.877914
CA6	0.862173	0.012347
CLSTN1	1.01139	0.836062
NMNAT1	1.03197	0.572929
RBP7	1.05749	0.333982
PGD	1.03891	0.495036
DFFA	0.969276	0.574749
EXOSC10	0.917918	0.11278
ANGPTL7	0.994504	0.920287
DRAXIN	1.079	0.168926
NPPB	1.18928	0.0011993
KIAA2013	0.944489	0.295006
TNFRSF8	1.1393	0.0192609
TNFRSF1B	1.31102	2.9933e-06
LRRC38	1.00057	0.991835
KAZN	0.939742	0.252098
CTRC	0.957549	0.428881
CELA2A	0.92719	0.161299
CASP9	0.964766	0.510179
DDI2	0.978968	0.694871
ZBTB17	1.02332	0.6758
EPHA2	1.38839	1.33287e-08
NECAP2	1.06239	0.265755
SDHB	1.04495	0.427737
PADI2	0.969253	0.574832
PADI4	0.951854	0.368571
IGSF21	0.889261	0.0369553
AKR7L	1.13399	0.0279337
NBL1	1.20932	0.000671401
PLA2G2A	1.18426	0.00436973
CDA	0.874012	0.0167866
EIF4G3	0.886582	0.0263806
ECE1	1.00781	0.886089
HSPG2	1.12358	0.0478921
CELA3A	0.940866	0.258334
C1QA	1.14712	0.0150742
ELOA	1.15907	0.00879943
PITHD1	0.98216	0.743216
LYPLA2	1.00558	0.917174
HMGCL	1.08199	0.15025
FUCA1	1.1418	0.0122655
MYOM3	1.14954	0.0142617
IL22RA1	0.978511	0.694053
IFNLR1	1.01263	0.824737
LDLRAP1	0.966326	0.529997
PAFAH2	0.954184	0.39071
EXTL1	0.862167	0.00679474
CEP85	1.00414	0.94011
NUDC	0.964748	0.515251
CD164L2	0.987423	0.814425
FGR	1.06257	0.27594
RPA2	0.941253	0.266615
SMPDL3B	0.934119	0.205407
ATP5IF1	0.943096	0.28443
MED18	0.989002	0.840656
RCC1	1.11808	0.0482479
MECR	1.07221	0.203657
FABP3	1.14652	0.0290076
TINAGL1	1.11284	0.054618
TXLNA	0.939652	0.25615
YARS1	1.01197	0.827894
AK2	0.983381	0.75956
CLSPN	0.925598	0.157882
THRAP3	0.956038	0.408888
CSF3R	1.11245	0.0519248
RSPO1	1.07842	0.176577
EPHA10	1.0269	0.626466
MANEAL	1.0419	0.44849
NT5C1A	1.24943	0.000320372
PPIE	1.04083	0.457081
PPT1	0.987824	0.82244
COL9A2	1.01397	0.801716
GUCA2A	1.13161	0.0239404
FOXJ3	1.00035	0.994935
ERMAP	1.04484	0.428685
TIE1	1.03882	0.480442
PTPRF	0.93254	0.19969
ARTN	0.947339	0.324582
UROD	0.989591	0.849125
PRDX1	1.03107	0.578033
TSPAN1	0.963604	0.516316
EFCAB14	1.12386	0.0358371
ELAVL4	1.02589	0.641829
SCP2	1.05358	0.348102
BSND	0.98824	0.826054
PCSK9	1.07707	0.186074
C8B	0.99569	0.937686
TACSTD2	1.00491	0.933736
JUN	1.17111	0.00564648
ANGPTL3	1	0.999988
ROR1	1.01964	0.719895
DNAJC6	1.00195	0.971605
LEPR	1.03004	0.605208
INSL5	1.16258	0.00962141
IL12RB2	0.962348	0.482278
ACADM	1.0075	0.890844
NEXN	0.990256	0.855518
GIPC2	1.21427	0.000616609
CTBS	1.13096	0.0302093
DDAH1	1.21886	0.000464417
CCN1	1.08583	0.136228
COL24A1	1.02781	0.613586
GBP1	1.18339	0.00273547
GBP2	1.02722	0.62594
GBP4	0.960757	0.462289
GBP6	1.01991	0.714782
TGFBR3	0.988766	0.833464
BRDT	0.887965	0.0279729
EVI5	0.966103	0.527365
GCLM	0.959295	0.444921
F3	1.07493	0.205403
VCAM1	1.23308	0.000154246
AMY2B	0.905562	0.0842458
AMY2A	0.917526	0.128066
AMY1A_AMY1B_AMY1C	0.944565	0.316085
VAV3	0.977991	0.683973
STXBP3	0.987198	0.813956
CELSR2	1.03001	0.582848
PSRC1	0.984285	0.772617
SORT1	1.07696	0.177433
AMIGO1	0.967763	0.546733
GSTM4	1.01165	0.830493
CSF1	1.29387	7.54518e-06
KCNC4	1.01983	0.717159
LAMTOR5	1.08984	0.114729
PROK1	1.09298	0.229957
RAP1A	0.947603	0.319031
RHOC	0.967737	0.550176
SLC16A1	1.09369	0.113981
BCL2L15	1.06701	0.248561
CSDE1	0.97649	0.665984
TSHB	0.850969	0.00275054
NGF	1.00697	0.898841
CASQ2	0.961618	0.472414
CD58	1.0015	0.978133
IGSF3	1.28363	2.09342e-05
CD2	1.09247	0.104745
CD101	1.14726	0.0117703
TTF2	0.960033	0.449766
VTCN1	1.07717	0.176218
MAN1A2	0.990016	0.856799
REG4	1.25858	2.93228e-05
NOTCH2	1.01825	0.740239
PDZK1	1.12868	0.0366901
CD160	1.12524	0.0282275
HJV	1.10679	0.0745474
ACP6	1.04582	0.403778
GJA8	0.964549	0.504413
BOLA1	0.997122	0.958251
SV2A	1.03476	0.527529
SF3B4	0.987172	0.813214
OTUD7B	0.976825	0.672851
PLEKHO1	0.979153	0.698132
CA14	0.891108	0.0541682
ECM1	0.85231	0.00379893
ADAMTSL4	1.09835	0.0920851
ENSA	0.971991	0.602474
ARNT	0.904575	0.0683987
MINDY1	0.956229	0.413071
MENT	0.928821	0.220045
SEMA6C	0.955883	0.410841
TNFAIP8L2	0.976224	0.661724
TMOD4	1.06466	0.251286
CGN	0.941987	0.272149
TDRKH	0.989601	0.848398
S100A11	1.05772	0.325325
CRNN	0.987637	0.830612
SPRR3	1.05442	0.369126
SPRR1B	1.00206	0.969801
LELP1	1.07273	0.194936
PGLYRP4	1.01131	0.840227
S100A12	1.05336	0.348541
S100A4	0.921709	0.144378
S100A3	1.01189	0.829996
S100A16	1.10798	0.0629741
S100A14	0.991985	0.880723
S100A13	0.930936	0.183534
SNAPIN	0.968929	0.562547
NPR1	0.952713	0.37086
TPM3	1.05209	0.354547
IL6R	1.05923	0.291802
PMVK	0.97556	0.652314
PBXIP1	1.0167	0.766008
SHC1	0.886118	0.0261164
ADAM15	1.08289	0.139651
EFNA4	1.29019	6.68822e-06
EFNA1	1.18285	0.00220089
GBA	1.07955	0.160742
SCAMP3	1.03367	0.546169
PKLR	0.975727	0.65208
BGLAP	0.9458	0.30814
BCAN	0.829816	0.00168046
MRPL24	1.01814	0.744171
HDGF	1.00159	0.97711
PEAR1	0.958795	0.439686
FCRL5	1.04942	0.384877
FCRL3	1.02093	0.697448
FCRL2	1.08701	0.122367
FCRL1	0.984799	0.781431
CD5L	1.10521	0.0636248
KIRREL1	0.950889	0.350944
CD1C	1.08789	0.135893
MNDA	1.03688	0.512138
FCER1A	1.04687	0.398195
APCS	1.04658	0.46048
FCRL6	1.03287	0.544816
SLAMF8	1.19738	0.000838706
IGSF9	1.09979	0.122852
IGSF8	1.16336	0.00658077
SLAMF6	1.16012	0.00658414
CD84	0.946782	0.318786
SLAMF1	1.27374	7.43697e-06
CD48	1.1943	0.00109982
SLAMF7	1.13143	0.0224612
LY9	1.20209	0.000765866
CD244	1.00766	0.888295
F11R	1.0046	0.934018
ARHGAP30	0.983461	0.759005
NECTIN4	1.18397	0.00164273
PFDN2	1.06154	0.278141
NIT1	0.95002	0.35879
ADAMTS4	1.08114	0.171867
APOA2	1.11277	0.0539269
FCGR2A	1.02476	0.649461
FCGR3B	1.02146	0.700813
FCGR2B	1.04167	0.456433
FCRLB	1.16659	0.00539741
GPA33	1.05095	0.362268
CREG1	1.09905	0.0916622
XCL1	1.19107	0.00167032
DPT	1.05763	0.356652
ATP1B1	0.958675	0.43739
SELP	1.01665	0.76551
SELL	0.92706	0.180255
SELE	1.13313	0.0289967
MYOC	1.05976	0.295086
DNM3	1.01901	0.736624
FASLG	0.858151	0.00988904
PRDX6	1.06186	0.269985
SERPINC1	0.989028	0.846036
RABGAP1L	0.966876	0.537468
CACYBP	1.0299	0.590585
TNN	1.01044	0.849454
TNR	0.904122	0.0769019
ANGPTL1	1.10744	0.0737894
NPHS2	0.923229	0.13983
TOR1AIP1	1.06209	0.274374
CEP350	1.03108	0.570827
QSOX1	1.1596	0.00889607
STX6	1.01903	0.736042
RGS8	0.948915	0.33572
NPL	0.981742	0.755302
NCF2	0.984945	0.784709
TPR	1.10584	0.0700515
PLA2G4A	0.948423	0.331967
CFH	1.11386	0.0883982
CFHR4	0.969783	0.568236
CFHR2	1.0216	0.687812
CFHR5	1.14614	0.0118056
F13B	0.954633	0.396283
NEK7	0.988254	0.827023
PTPRC	1.11434	0.0493323
LMOD1	1.16164	0.0130552
PPP1R12B	0.987422	0.818072
CHI3L1	1.17184	0.00635973
CHIT1	1.07394	0.192376
PRELP	1.00445	0.934215
OPTC	1.12958	0.0350205
ATP2B4	0.9799	0.708766
REN	1.28476	5.69261e-06
NFASC	1.20225	0.0012683
CNTN2	1.06247	0.281731
PM20D1	1.00648	0.906607
CTSE	1.02847	0.604214
MAPKAPK2	0.959013	0.441031
IL10	1.14142	0.0154436
IL19	1.25425	5.79476e-05
IL20	0.958058	0.432912
IL24	0.932161	0.193877
PIGR	1.36933	4.57552e-08
FCAMR	1.11115	0.0737339
SARG	0.953896	0.387397
PFKFB2	0.953821	0.389845
YOD1	0.938276	0.241814
C4BPB	1.03388	0.554027
CD55	1.02767	0.622508
CR2	1.09928	0.0852672
CR1	1.12653	0.0334724
CD46	1.06274	0.273284
CD34	0.899917	0.0575153
HSD11B1	1.04915	0.403706
PPP2R5A	1.02401	0.664263
NENF	0.964705	0.508977
CENPF	0.93733	0.23565
RRP15	1.03574	0.517224
TGFB2	0.956762	0.413448
AIDA	1.02039	0.710654
SUSD4	1.06304	0.269314
LBR	1.03653	0.524113
ENAH	1.11977	0.0413238
LEFTY2	0.941105	0.293791
PARP1	0.992998	0.899827
WNT9A	1.13518	0.0259669
GUK1	1.00363	0.947247
BTNL10	1.02898	0.597074
GALNT2	0.933892	0.210507
AGT	0.938589	0.249258
EGLN1	1.07124	0.226018
TSNAX	0.927469	0.169661
TOMM20	0.971721	0.603402
ARID4B	1.0181	0.7429
NID1	1.10923	0.064024
LGALS8	0.973184	0.622554
ACTN2	1.0167	0.768826
MTR	0.991924	0.880815
ZP4	1.00776	0.885816
FH	1.02939	0.591435
CEP170	1.00538	0.922097
SDCCAG8	0.940236	0.258555
AKT3	1.00071	0.989736
EFCAB2	0.980679	0.719671
CNST	0.907177	0.0730838
TRIM58	0.929653	0.177609
LYPD8	1.15982	0.00655377
ACP1	0.978438	0.68979
DCDC2C	0.976548	0.662804
ITGB1BP1	1.04609	0.409194
YWHAQ	1.02119	0.700862
RRM2	1.09359	0.106172
HPCAL1	0.952703	0.37795
DDX1	0.939278	0.253455
VSNL1	1.00885	0.881781
MATN3	0.983733	0.763139
SDC1	1.13445	0.0239579
HS1BP3	1.0065	0.906795
APOB	0.947145	0.313714
FKBP1B	0.979149	0.700757
TP53I3	1.05481	0.339881
PTRHD1	0.976855	0.669447
POMC	0.955397	0.408218
DTNB	1.20131	0.00220765
RAB10	0.963482	0.49492
MAPRE3	0.923588	0.143174
KHK	1.08176	0.164009
CGREF1	1.09946	0.0827924
PREB	1.025	0.652967
ATRAID	1.20149	0.00095273
RBKS	0.932882	0.22104
PLB1	0.964778	0.539841
PCARE	1.04243	0.44111
EHD3	0.969957	0.577888
DPY30	1.10011	0.097012
CRIM1	1.15549	0.00911477
VIT	0.952894	0.401915
EIF2AK2	0.971994	0.605603
QPCT	1.15949	0.00744971
PPM1B	0.966147	0.531202
MCFD2	1.01662	0.76401
EPCAM	1.03181	0.572752
CHAC2	1.0021	0.969439
PNPT1	0.964357	0.514957
EFEMP1	1.25266	0.000171885
COMMD1	0.996874	0.95487
EHBP1	0.937122	0.235215
MDH1	0.97297	0.623531
SLC1A4	1.02059	0.7132
SPRED2	0.932345	0.199424
PPP3R1	1.00183	0.973873
ARHGAP25	1.03527	0.529004
BMP10	1.14154	0.0220859
GKN1	1.14035	0.0161635
NFU1	1.04372	0.435114
ANXA4	0.945972	0.314327
TIA1	0.914331	0.102478
TGFA	1.19519	0.00176924
CD207	1.19868	0.000874503
NAGK	0.973689	0.631869
MCEE	1.0523	0.347413
PAIP2B	1.01973	0.720404
ALMS1	1.05996	0.282798
TPRKB	0.913877	0.0941519
STAMBP	0.945814	0.312573
MTHFD2	1.0348	0.527177
DCTN1	0.923473	0.146289
HTRA2	1.00934	0.866055
DOK1	0.987029	0.810851
HK2	0.965116	0.516069
REG3G	1.02231	0.686285
REG1B	1.17519	0.00371994
REG1A	1.23671	0.000134078
REG3A	1.2478	8.18804e-05
TMSB10	1.02753	0.633492
TGOLN2	1.06116	0.265725
CAPG	1.21498	0.000756809
VAMP8	1.00051	0.992591
VAMP5	1.07333	0.206191
GNLY	1.05406	0.327847
IMMT	1.12335	0.0427107
KDM3A	0.968247	0.554746
CD8A	1.0142	0.793637
FABP1	1.23308	0.000369288
EIF2AK3	1.02937	0.59339
SEMA4C	1.16083	0.00708611
COX5B	1.06979	0.221052
MITD1	0.955583	0.406868
TXNDC9	0.951706	0.36374
RNF149	1.25489	3.37239e-05
IL1R2	1.00979	0.858601
IL1R1	1.18186	0.00169422
IL1RL2	0.959724	0.468219
IL1RL1	1.09201	0.137891
IL18R1	1.11836	0.0532476
IL18RAP	0.901381	0.0602966
NCK2	0.954227	0.390649
UXS1	1.0802	0.162095
RANBP2	0.902439	0.0582523
EDAR	0.904812	0.0696615
BCL2L11	1.08051	0.154327
MERTK	1.10666	0.0747943
IL1A	0.897564	0.0403658
IL1B	0.947965	0.327938
IL36G	1.07957	0.168868
IL36A	1.0025	0.963443
IL1RN	1.25078	0.000433154
DPP10	1.15293	0.00840688
MARCO	1.14207	0.0175485
C1QL2	1.00112	0.98425
DBI	0.998812	0.98329
EPB41L5	0.950427	0.352884
RALB	0.962888	0.483874
INHBB	1.22925	0.000225901
GLI2	0.890654	0.0325641
CLASP1	0.909664	0.0794505
PROC	0.858392	0.00614026
HS6ST1	0.965386	0.524829
CFC1	1.09892	0.0866408
LYPD1	1.01291	0.81431
RAB3GAP1	0.921349	0.133077
DARS1	0.925432	0.158502
HNMT	1.12997	0.0349669
KYNU	1.06108	0.308262
NMI	1.0513	0.365516
NEB	1.11805	0.0437001
GALNT5	1.03932	0.474138
CD302	1.28328	1.53251e-05
LY75	1.02407	0.660331
ITGB6	1.02744	0.630569
TANK	0.974534	0.639655
TBR1	0.962408	0.47877
DPP4	0.913559	0.118145
GCG	1.1107	0.0515008
FAP	0.855554	0.00399261
SCN3A	0.991613	0.876714
SCN2A	0.974159	0.628825
GALNT3	1.09324	0.10199
LRP2	0.951183	0.359891
KLHL41	1.00286	0.960238
SSB	0.974217	0.636234
GAD1	1.03747	0.499375
GORASP2	0.930629	0.190087
METAP1D	1.02103	0.705222
ITGA6	0.922746	0.144632
ATF2	0.942604	0.283746
PRKRA	0.990991	0.869042
FKBP7	1.01507	0.785761
TTN	1.04775	0.409191
SESTD1	0.938555	0.24582
FRZB	0.954052	0.390418
ITGAV	0.809844	0.000189871
FAM171B	0.903312	0.0636362
TFPI	1.04895	0.395136
COL3A1	1.13698	0.0181187
PMS1	1.07814	0.174372
MSTN	0.845829	0.00262974
INPP1	1.03683	0.51409
C2orf69	0.968404	0.556457
CASP10	0.961767	0.480312
CASP8	0.984884	0.783985
CD28	1.21219	0.000475712
CTLA4	0.898926	0.0492607
NRP2	1.07698	0.186526
ADAM23	0.990459	0.858118
CRYGD	1.05781	0.302306
PIKFYVE	0.943693	0.295677
MAP2	1.0526	0.350025
RPE	0.902717	0.0621919
MYL1	1.02934	0.601705
ERBB4	1.02595	0.649102
IKZF2	0.964241	0.507229
VWC2L	0.964308	0.524994
FN1	0.905984	0.075201
PECR	1.00938	0.864375
IGFBP2	1.23834	0.000442159
PRKAG3	0.952821	0.370188
DNAJB2	1.0047	0.931754
DNPEP	1.03177	0.573635
EPHA4	1.11066	0.0490773
SCG2	1.19453	0.000799631
SERPINE2	1.00055	0.991942
COL4A4	0.960949	0.462975
CCL20	1.2884	7.95385e-06
DNER	0.885215	0.0344251
PSMD1	0.983985	0.769365
B3GNT7	1.19592	0.00100379
NPPC	1.12276	0.0528098
ALPP	1.32626	1.24572e-06
ALPI	1.09216	0.102596
EFHD1	1.06805	0.248194
GIGYF2	1.07241	0.207461
INPP5D	0.951742	0.369334
ATG16L1	0.973928	0.631295
SAG	1.00641	0.905926
COL6A3	1.19527	0.00310364
LRRFIP1	0.988689	0.834916
SCLY	1.04635	0.443633
ILKAP	1.02808	0.616641
GPC1	0.999683	0.995387
AGXT	1.10826	0.0740451
SNED1	1.14966	0.011246
DTYMK	0.942273	0.282545
PDCD1	1.20811	0.000582432
CHL1	1.07014	0.227243
CNTN4	1.01834	0.745209
IL5RA	1.11611	0.0419004
SUMF1	1.03292	0.559013
LRRN1	0.809812	0.000174443
SETMAR	0.942983	0.305139
ITPR1	1.05264	0.355259
BHLHE40	0.923025	0.137529
TADA3	0.982085	0.738641
CRELD1	1.27366	2.33151e-05
PRRT3	1.08111	0.154003
BRK1	1.00774	0.887072
GHRL	0.964608	0.527811
TIMP4	1.15449	0.0123354
FBLN2	1.19224	0.00167763
BTD	0.964371	0.514486
TBC1D5	0.954977	0.401025
SATB1	0.964863	0.51321
TOP2B	0.95899	0.443345
CMC1	0.966825	0.535279
AZI2	0.973592	0.624437
TGFBR2	1.22309	0.000574102
GLB1	1.12156	0.0444714
CRTAP	0.924386	0.150165
SUSD5	1.03402	0.548106
ACAA1	1.07166	0.216365
RPL14	1.0676	0.248431
VIPR1	1.01386	0.80045
GASK1A	0.919499	0.13092
CLEC3B	0.763905	2.02461e-06
CDCP1	1.25712	0.000147512
LZTFL1	0.975243	0.647756
TDGF1	0.967898	0.540565
MYL3	1.07146	0.22911
PTH1R	1.03884	0.485947
CSPG5	0.939567	0.248549
CDC25A	1.01357	0.804172
SPINK8	0.901508	0.0564687
SHISA5	1.25141	0.000159063
PRKAR2A	0.965191	0.525875
DAG1	1.00773	0.890415
MST1	0.995709	0.936604
SEMA3F	1.14971	0.0151266
NAA80	0.963777	0.496858
HYAL1	1.14511	0.0134788
MANF	0.982332	0.744229
ABHD14B	0.98198	0.741052
ACY1	1.06644	0.288648
TWF2	0.957819	0.430924
SEMA3G	1.1405	0.0150929
ITIH1	0.921848	0.13317
ITIH3	1.23446	0.000259827
ITIH4	1.05196	0.377725
IL17RB	0.930652	0.199778
LRTM1	0.921322	0.130649
ERC2	1.00612	0.910093
SLMAP	1.04474	0.424781
FAM3D	1.19497	0.00099609
FHIT	0.999255	0.989274
CADPS	1.01378	0.801863
LRIG1	1.09419	0.0978281
FRMD4B	0.986488	0.801309
CNTN3	0.915077	0.138043
ROBO2	1.03967	0.498715
ROBO1	1.20628	0.000692676
PROS1	0.936476	0.230495
ARL13B	0.998421	0.976876
CPOX	1.0697	0.219501
DCBLD2	1.03478	0.532069
TBC1D23	1.00022	0.996762
NIT2	0.995484	0.935706
ALCAM	1.16891	0.0069011
PHLDB2	0.874345	0.0131379
TAGLN3	0.977796	0.679408
CD200	1.00812	0.883616
BTLA	1.17912	0.00238592
CCDC80	1.1067	0.0805591
CD200R1	1.00308	0.954889
BOC	1.01142	0.840162
TIGIT	1.02398	0.665308
CD80	1.27547	1.83074e-05
FSTL1	1.26714	1.88253e-05
HCLS1	0.973075	0.622187
CD86	0.995885	0.939937
PDIA5	1.0508	0.361287
ITGB5	0.954575	0.406519
MUC13	1.21426	0.000317267
HEG1	1.2093	0.000628643
CHCHD6	1.11806	0.0465404
PODXL2	1.02602	0.643676
MGLL	0.944594	0.297936
RUVBL1	1.00758	0.889298
DNAJB8	0.926528	0.163595
NUDT16	1.02836	0.613201
TF	1.07228	0.206898
RAB6B	0.952503	0.370826
AMOTL2	0.949848	0.354069
IL20RB	0.96607	0.522378
COPB2	0.924679	0.147984
RBP2	1.1844	0.002122
RBP1	0.923258	0.148915
CLSTN2	1.17413	0.00366001
ATP1B3	1.00478	0.930059
CPB1	0.957778	0.421639
MME	1.17854	0.00403834
PTX3	1.11304	0.0534307
LXN	1.01304	0.812807
RARRES1	1.05377	0.344092
IL12A_IL12B	1.17012	0.00450865
BCHE	0.917629	0.136359
SERPINI2	0.952091	0.365823
SERPINI1	1.00692	0.901911
TNFSF10	0.947513	0.331073
NLGN1	1.03094	0.573043
SOX2	1.02284	0.677486
DCUN1D1	0.973245	0.614467
LAMP3	1.37743	1.34133e-07
EIF4G1	0.96353	0.500625
THPO	0.95124	0.35446
AHSG	0.992595	0.892095
FETUB	1.07691	0.208344
HRG	0.987717	0.822853
RFC4	0.986122	0.798794
ADIPOQ	1.03637	0.572666
ST6GAL1	1.20467	0.000912965
MASP1	1.02159	0.696642
LPP	0.972931	0.617227
IL1RAP	0.896865	0.0529088
OSTN	0.999228	0.988781
CCDC50	1.07177	0.202184
FGF12	0.97942	0.702541
GP5	0.996304	0.945815
PPP1R2	0.957028	0.425602
APOD	0.928522	0.203265
TFRC	1.1363	0.0214874
RNF168	0.921178	0.132792
MELTF	1.00058	0.991536
IDUA	1.13963	0.0162787
SPON2	1.38373	1.39304e-08
MAEA	0.970741	0.587078
TACC3	1.01639	0.76604
LETM1	1.01678	0.764032
RNF4	0.982189	0.740688
ADD1	0.932131	0.195073
HGFAC	0.925095	0.157682
LRPAP1	0.910455	0.100898
LYAR	0.982796	0.751669
CYTL1	1.01668	0.764832
MAN2B2	1.05165	0.356844
S100P	1.06505	0.257465
GRPEL1	1.20117	0.00126491
SORCS2	1.21882	0.000318444
PSAPL1	1.05814	0.300141
AFAP1	0.904073	0.07155
BST1	1.05919	0.303364
CD38	1.06445	0.312498
FGFBP1	0.836333	0.00170461
FGFBP2	0.877361	0.0158836
QDPR	0.961874	0.487875
LAP3	0.993176	0.901487
SLIT2	1.04425	0.431496
KCNIP4	0.9079	0.0749907
SOD3	0.904509	0.0854204
PCDH7	0.996913	0.955066
PGM2	0.951627	0.36068
TLR1	1.04023	0.463305
KLB	1.08695	0.129341
UGDH	0.998227	0.97397
GNPDA2	0.938064	0.240708
GABRA4	1.01721	0.752041
TXK	0.977479	0.671453
PDGFRA	1.11525	0.0466633
KIT	0.88073	0.0292959
KDR	0.896861	0.0545267
PDCL2	0.97982	0.704292
SPINK2	1.03209	0.581129
REST	0.950103	0.345699
IGFBP7	1.28381	2.13692e-05
TMPRSS11D	1.10285	0.0724933
TMPRSS11B	0.91713	0.110273
ODAM	0.927104	0.15689
AMBN	0.999869	0.998092
JCHAIN	1.14333	0.0145377
GRSF1	0.923409	0.145069
GC	1.0096	0.861786
AFP	1.01522	0.789836
AFM	0.951926	0.382963
CXCL8	1.10915	0.0610119
CXCL6	1.01048	0.849171
CXCL1	1.00242	0.964787
PF4	1.01895	0.730334
PPBP	1.04932	0.376749
CXCL5	1.00076	0.988992
CXCL3	0.957629	0.428743
EPGN	0.96637	0.529448
EREG	0.984156	0.771918
AREG	1.46374	1.30292e-10
BTC	0.952244	0.370026
USO1	0.993528	0.905745
NAAA	0.973924	0.632463
CXCL9	1.2558	0.000182744
ART3	0.906548	0.0903594
CXCL10	1.0947	0.124694
CXCL11	1.07222	0.210965
SCARB2	1.19422	0.00280007
CXCL13	1.18013	0.00346934
ANXA3	0.9483	0.3385
FGF5	1.2332	0.000229123
ENOPH1	0.933878	0.210501
SEC31A	0.993939	0.911217
HPSE	1.05804	0.305531
SPARCL1	1.01574	0.776472
DMP1	0.929517	0.208194
MEPE	0.893358	0.0436451
SPP1	1.18278	0.00281777
PKD2	1.08	0.16758
FAM13A	0.966514	0.538291
SNCA	0.985996	0.795765
HPGDS	0.897638	0.0500209
PDLIM5	0.941265	0.269508
EIF4E	0.948616	0.335132
METAP1	0.891744	0.0352101
ADH4	0.981926	0.755766
ADH1B	1.11336	0.0648153
DAPP1	0.936219	0.226866
DNAJB14	1.01929	0.730121
BANK1	0.95086	0.355444
NFKB1	0.975481	0.65069
TET2	1.08188	0.144062
HADH	0.926295	0.154848
CFI	1.07275	0.245368
EGF	0.987159	0.813159
ENPEP	1.03941	0.470459
ANK2	0.957694	0.422156
FABP2	1.1016	0.0751726
PDE5A	1.01769	0.74621
ANXA5	1.0799	0.168684
IL2	0.960447	0.457333
FGF2	1.0091	0.867315
CLGN	1.15032	0.0105652
IL15	1.0977	0.0837741
SMAD1	0.963975	0.503079
ARFIP1	0.997792	0.967751
TLR2	1.03213	0.562055
FGA	1.13973	0.0247569
TDO2	0.981873	0.739309
CTSO	1.15869	0.00939814
PDGFC	1.07175	0.207333
RAPGEF2	0.931464	0.19135
ANP32C	0.935228	0.21723
CPE	0.989984	0.853755
ANXA10	1.17725	0.00339699
PALLD	1.0168	0.762342
MFAP3L	0.931441	0.186583
GALNT7	1.10419	0.0714766
SCRG1	1.01209	0.839006
VEGFC	1.03589	0.515492
DCTD	0.983376	0.758222
ENPP6	0.933808	0.260781
CASP3	0.933952	0.214206
ACSL1	0.980627	0.719244
LRP2BP	0.992359	0.88631
TLR3	0.982011	0.738583
KLKB1	0.960592	0.489459
F11	0.99268	0.896729
PDCD6	1.10361	0.070887
NDUFS6	1.06939	0.231099
ADAMTS16	0.968873	0.572682
CCT5	0.990417	0.859391
CDH6	1.07465	0.185599
PDZD2	1.09156	0.110334
TARS1	0.93478	0.21543
DNAJC21	0.937706	0.237086
IL7R	0.882039	0.0276085
GDNF	1.17449	0.00399636
EGFLAM	1.07871	0.164216
LIFR	1.15001	0.00991245
OSMR	1.19452	0.00189144
RICTOR	0.946689	0.311173
FYB1	0.942016	0.274377
C9	1.11676	0.0385356
DAB2	0.984013	0.769002
C7	1.30885	8.48182e-07
OXCT1	1.05212	0.353262
GHR	0.904815	0.086217
SELENOP	0.801752	3.49155e-05
HMGCS1	0.902366	0.0568453
CCL28	1.08058	0.168481
ITGA2	0.849545	0.00332038
MOCS2	1.01234	0.823534
FST	0.921097	0.149399
SNX18	0.924149	0.153859
ESM1	0.937918	0.24843
GZMA	1.0169	0.763274
DDX4	0.92124	0.130702
IL31RA	0.965921	0.533705
IL6ST	1.13123	0.0242372
PDE4D	0.897203	0.0462568
HTR1A	0.970577	0.580665
ERBIN	1.0105	0.84863
OCLN	1.33476	7.38765e-07
TNPO1	1.01918	0.727224
ANKRA2	0.961633	0.467685
CERT	1.06789	0.234642
IQGAP2	1.08792	0.128393
F2R	1.03764	0.507308
CRHBP	1.16597	0.00703199
TBCA	1.01398	0.801199
AP3B1	0.997849	0.968582
ARSB	1.14003	0.017294
BHMT2	0.933492	0.204766
THBS4	1.12361	0.039288
XRCC4	0.943032	0.286844
VCAN	1.01534	0.783669
EDIL3	1.12588	0.0390275
RASA1	0.947861	0.327868
CETN3	1.04363	0.43872
LYSMD3	0.826068	0.000406949
ADGRV1	1.03574	0.514333
FAM172A	0.982147	0.744977
GLRX	0.985338	0.78905
RGMB	0.980287	0.71265
PAM	1.05191	0.351144
TSLP	0.979223	0.703619
TNFAIP8	0.939265	0.253534
SNX2	1.07796	0.159232
LMNB1	1.18627	0.00197814
MEGF10	1.00344	0.951219
SLC12A2	0.995812	0.93791
FBN2	0.972105	0.600166
IL3	1.01416	0.795762
CSF2	1.00209	0.969519
IL5	0.997235	0.95963
IL13	0.934369	0.212217
IL4	0.919993	0.125575
SEPTIN8	1.25378	0.000112418
SOWAHA	0.980862	0.719463
UBE2B	0.932562	0.198907
CAMLG	0.898868	0.0489357
TXNDC15	1.13996	0.0158912
CXCL14	1.01747	0.774039
IL9	0.928465	0.170506
LECT2	1.08761	0.162975
TGFBI	1.03267	0.559971
SMAD5	1.13768	0.0200264
SPOCK1	0.878445	0.0161113
GFRA3	0.958127	0.442798
CTNNA1	0.932573	0.197713
SIL1	1.1167	0.04974
MZB1	1.21582	0.00045742
ECSCR	0.952819	0.371585
HBEGF	0.994342	0.917463
CD14	1.22565	0.000325214
HARS1	0.948148	0.335431
PCDHB15	1.00386	0.942956
PCDH1	0.999333	0.990498
PCDH12	0.999612	0.994264
GNPDA1	0.985539	0.791494
SPINK1	1.22491	0.000203848
SCGB3A2	1.17503	0.00425626
SPINK5	0.967719	0.551732
SPINK6	1.03672	0.526424
CSF1R	1.09585	0.0997129
PDGFRB	0.923591	0.140467
TCOF1	1.08598	0.137703
CD74	1.32795	1.99444e-06
NDST1	0.955967	0.405421
TNIP1	0.974846	0.641289
GM2A	1.27521	3.00837e-05
SPARC	0.999873	0.998137
ATOX1	1.1057	0.0705636
MFAP3	1.02743	0.621
GALNT10	1.19703	0.00111881
LARP1	1.0003	0.995668
TIMD4	1.19826	0.00125233
HAVCR1	1.37723	1.09618e-07
HAVCR2	1.30128	4.94502e-06
CLINT1	0.985835	0.793653
IL12B	1.07193	0.212692
FABP6	1.01268	0.814212
PTTG1	1.1016	0.0749386
HMMR	0.952232	0.367719
STC2	1.10691	0.0834817
CPLX2	1.01961	0.719327
CDHR2	1.17623	0.0141429
FGFR4	0.986373	0.803422
F12	0.935004	0.225929
DBN1	0.981715	0.735712
PDLIM7	0.944032	0.291517
PHYKPL	1.02623	0.634588
MAPK9	1.06388	0.265702
SCGB3A1	1.17111	0.00435922
FLT4	1.03831	0.496379
SERPINB1	0.947981	0.339382
SERPINB9	0.950387	0.35775
SERPINB6	0.948469	0.342439
PSMG4	1.05155	0.355244
ECI2	1.04643	0.405608
NRN1	0.984031	0.765713
BMP6	0.987818	0.820231
TXNDC5	1.03411	0.545744
TFAP2A	0.966896	0.532959
NEDD9	1.03269	0.558236
EDN1	1.36598	2.05496e-08
SIRT5	1.11557	0.0465522
CD83	1.27566	1.53956e-05
GMPR	0.910143	0.0877327
TPMT	1.00071	0.989761
ID4	0.948781	0.331327
PRL	1.01722	0.761734
ALDH5A1	1.00129	0.981137
KIAA0319	0.975145	0.648214
ACOT13	1.01122	0.838415
SCGN	1.23139	0.000141298
BTN3A2	1.14946	0.0107604
BTN2A1	1.12309	0.0336196
BTN1A1	1.00816	0.88215
MOG	1.07751	0.177592
HLA_A	1.11886	0.0357459
TRIM40	1.01172	0.830464
TRIM26	0.987608	0.818751
HLA_E	1.16556	0.00555687
DDR1	1.0854	0.132849
MUCL3	0.937146	0.231854
HCG22	0.936712	0.224874
CDSN	1.15857	0.00650376
MICB_MICA	1.18906	0.00111651
ATP6V1G2	0.969533	0.569964
LTA	1.08016	0.170955
TNF	1.1061	0.0707896
LTB	0.989027	0.840319
AIF1	0.984326	0.77404
BAG6	0.940266	0.258625
APOM	0.877718	0.0224616
MPIG6B	0.966143	0.529455
HSPA1A	1.00469	0.93315
SLC44A4	0.957752	0.425076
C2	1.11887	0.0471661
CFB	1.20429	0.00181444
SKIV2L	1.07085	0.206843
DXO	0.968412	0.559145
TNXB	0.985965	0.801726
FKBPL	0.927377	0.169294
RNF5	0.934341	0.213612
AGER	0.919685	0.133138
HLA_DRA	1.18305	0.00229448
TAP1	1.03225	0.557847
BRD2	0.859621	0.00529577
WDR46	1.07512	0.190264
PFDN6	1.12235	0.0346818
RGL2	1.07892	0.163397
SYNGAP1	0.959858	0.447568
MLN	1.04949	0.386418
RPS10	1.00506	0.925766
TCP11	0.984589	0.77441
FKBP5	0.977821	0.685745
CLPS	0.971798	0.597835
MAPK13	1.05584	0.325874
CDKN1A	1.03239	0.559558
RAB44	1.06241	0.273444
PI16	0.955753	0.411364
MDGA1	0.964383	0.518309
GLO1	0.985171	0.785352
GLP1R	1.03437	0.528523
LRFN2	0.968871	0.559973
NFYA	1.08904	0.120785
TREML1	0.967183	0.540658
TREM2	1.29262	1.17036e-05
TREML2	0.995803	0.938735
TBCC	0.943535	0.291217
PTK7	1.10978	0.0568525
DNPH1	0.956219	0.413147
TJAP1	0.937783	0.240727
GTPBP2	0.953853	0.387428
VEGFA	1.12624	0.0352827
NFKBIE	1.02562	0.64607
CLIC5	0.984002	0.766793
ENPP5	0.872547	0.0215776
PLA2G7	0.913001	0.0942309
MEP1A	1.10881	0.0639554
ADGRF5	1.06614	0.251717
TNFRSF21	1.05251	0.3474
CD2AP	0.935322	0.219337
MMUT	1.00002	0.99967
CRISP2	0.913801	0.133175
CRISP3	0.928691	0.180642
IL17A	0.965101	0.510468
IL17F	1.06394	0.25533
GSTA1	1.04981	0.416715
GSTA3	0.967117	0.569058
GFRAL	0.901939	0.0681839
ADGRB3	1.05867	0.293451
COL9A1	0.969299	0.562588
KHDC3L	1.03645	0.507387
CD109	1.0416	0.455153
MYO6	1.03006	0.584103
IMPG1	0.888836	0.029083
HTR1B	0.934552	0.209377
SH3BGRL2	0.974828	0.639858
NT5E	1.13652	0.0217209
CGA	1.08537	0.316086
GRIK2	0.90346	0.0569964
RTN4IP1	0.959183	0.443094
FOXO3	0.983875	0.769047
CD164	1.01145	0.835938
WASF1	0.920469	0.12873
TRAF3IP2	0.941272	0.264397
LAMA4	1.09761	0.0890756
TSPYL1	0.993277	0.902199
RWDD1	0.933376	0.213207
GOPC	0.95254	0.372674
SMPDL3A	1.13389	0.0222718
HDDC2	1.01988	0.717407
RSPO3	1.13228	0.0309839
LEG1	1.0945	0.10403
PTPRK	1.06557	0.253997
ARG1	0.96118	0.473612
CCN2	1.0567	0.322977
STX7	0.963984	0.502469
VNN1	1.05592	0.328177
VNN2	1.18509	0.00200064
MAP3K5	0.999136	0.987353
IL20RA	0.959467	0.451994
IFNGR1	1.05936	0.280412
CCDC28A	0.901877	0.0580575
REPS1	0.894319	0.0393635
VTA1	0.925524	0.158961
PHACTR2	0.953263	0.379793
TAB2	0.949785	0.346614
LATS1	0.967652	0.549183
LRP11	1.11242	0.0516374
ULBP2	1.17919	0.00239421
AKAP12	0.9587	0.442336
ESR1	0.947312	0.321848
IPCEF1	0.953669	0.389531
SNX9	0.959468	0.452912
DYNLT1	1.02105	0.708743
EZR	1.07346	0.210832
FNDC1	0.98653	0.802849
SOD2	1.08499	0.138598
IGF2R	1.17263	0.00488569
LPA	0.980298	0.711498
PLG	1.07639	0.196705
RNASET2	1.24226	0.00013191
CEP43	0.954094	0.39436
SMOC2	1.07906	0.18594
THBS2	1.25014	4.44152e-05
DLL1	1.27029	2.00625e-05
PDGFA	1.02814	0.61029
C7orf50	1.02992	0.590575
MICALL2	0.963532	0.49579
PSMG3	0.905489	0.0711338
MAD1L1	1.15083	0.0163996
CYTH3	1.01216	0.825852
COL28A1	0.932314	0.192268
ICA1	0.942135	0.278795
NXPH1	1.04996	0.36886
SCIN	0.967943	0.549457
ANKMY2	0.979443	0.700498
AGR2	1.21658	0.000443216
AGR3	1.00098	0.986
HDAC9	0.973086	0.6122
IL6	1.44881	6.85912e-10
GPNMB	1.04066	0.465073
IGF2BP3	0.945703	0.305459
NPY	1.02302	0.679949
SKAP2	0.919723	0.124898
TAX1BP1	1.06503	0.253384
CPVL	1.1243	0.0315992
SCRN1	1.00966	0.862696
FKBP14	0.968061	0.551424
GGCT	0.924946	0.157567
GHRHR	0.859559	0.00567796
ADCYAP1R1	0.989368	0.845015
PDE1C	1.02502	0.646723
NT5C3A	0.909421	0.0842178
BMPER	1.27692	8.81688e-06
SEPTIN7	0.936903	0.227551
SFRP4	0.996911	0.956786
DBNL	0.935548	0.222868
TMED4	1.01289	0.812627
IGFBP1	0.95268	0.424028
IGFBP3	0.878244	0.0192048
VWC2	1.15202	0.0109406
DDC	1.07181	0.212582
EGFR	0.836107	0.0018799
SUMF2	0.958507	0.441705
GUSB	1.04387	0.47659
BCL7B	0.929733	0.179608
ELN	1.05885	0.39001
LAT2	1.02037	0.712181
CLIP2	0.943134	0.280893
GTF2IRD1	1.00421	0.938286
HIP1	0.935862	0.22624
CCL26	0.936085	0.227282
CCL24	0.98119	0.728576
HSPB1	0.969511	0.573411
SSC4D	0.891473	0.0526631
ZP3	0.968951	0.552731
DTX2	0.848423	0.0027759
GSAP	0.937868	0.237678
CD36	1.00328	0.952508
HGF	1.31714	9.18416e-06
ADAM22	0.952272	0.354406
STEAP4	0.962742	0.484793
SAMD9L	0.975762	0.655996
HEPACAM2	0.951608	0.361358
GNGT1	0.905199	0.0658701
TFPI2	1.20677	0.00109098
PON1	0.871631	0.0135237
PON3	0.829618	0.00343505
PON2	1.05331	0.341045
NPTX2	1.05254	0.417586
PDAP1	0.991946	0.882941
CNPY4	1.05819	0.301941
PILRB	1.12159	0.0318675
PILRA	1.18946	0.00163214
LRCH4	1.01159	0.833673
EPO	1.05932	0.303768
EPHB4	1.17589	0.00271958
ACHE	1.05473	0.336262
SERPINE1	1.03886	0.491765
VGF	1.00104	0.98504
FIS1	0.954056	0.395122
UPK3BL1	0.95396	0.387023
SRPK2	0.948783	0.340029
NAMPT	1.14506	0.0144601
LAMB1	1.07527	0.180454
NRCAM	1.1307	0.0228816
MET	0.890151	0.0431808
LSM8	0.913709	0.0942829
FAM3C	1.16743	0.00550854
PTPRZ1	0.947985	0.37318
SLC13A1	1.03021	0.585829
NDUFA5	0.954782	0.401407
LMOD2	0.959669	0.451205
WASL	0.950893	0.351559
GPR37	1.15705	0.00750436
GCC1	0.976001	0.655205
LEP	1.1813	0.0630509
ATP6V1F	0.996189	0.94473
CPA2	1.00275	0.958977
CPA4	1.12452	0.034322
CPA1	0.985717	0.787628
PODXL	1.10858	0.0575815
PLXNA4	0.93485	0.217136
AKR1B1	1.05518	0.331048
AKR1B10	1.06872	0.216706
MTPN	1.01015	0.852783
PTN	1.01637	0.772825
TRIM24	0.962925	0.493076
KIAA1549	1.05308	0.339401
CLEC2L	0.987054	0.810367
SSBP1	0.930437	0.183742
CLEC5A	1.2388	0.00012031
PRSS2	1.03404	0.528379
EPHB6	1.11126	0.0472894
KEL	0.981434	0.731658
CASP2	0.974883	0.641806
EPHA1	1.06085	0.314318
ARHGEF5	1.08983	0.11909
TPK1	1.01077	0.844246
CNTNAP2	1.03864	0.490507
PDIA4	0.992987	0.897987
RARRES2	1.18645	0.00399432
GIMAP8	0.928695	0.180154
GIMAP7	1.04624	0.4104
AOC1	0.914718	0.102142
KCNH2	1.04011	0.46237
NOS3	1.2418	0.000153924
NUB1	0.934648	0.218625
DPP6	1.06466	0.262577
SHH	0.884364	0.0236733
DNAJB6	1.00405	0.94182
PTPRN2	1.1169	0.0397222
ESYT2	0.978175	0.686126
ARHGEF10	0.972827	0.611403
MYOM2	1.18666	0.00209968
ANGPT2	1.34444	2.95109e-07
DEFA1_DEFA1B	1.10298	0.0816958
DEFB103A_DEFB103B	0.920901	0.134819
DEFB104A_DEFB104B	0.970643	0.61026
DEFB4A_DEFB4B	1.1499	0.0147138
ERI1	0.941206	0.272733
MSRA	0.974197	0.637351
CTSB	1.09581	0.102572
MSR1	1.17333	0.00664008
FGF20	0.849483	0.00246738
VPS37A	0.971413	0.59356
MTUS1	1.10887	0.064321
FGL1	1.37676	2.0508e-08
ASAH1	1.17942	0.00347969
LPL	1.00015	0.998132
GFRA2	1.18157	0.00199046
DOK2	0.940859	0.265052
REEP4	0.9512	0.359107
SLC39A14	1.12889	0.0274117
CCAR2	0.986556	0.806307
TNFRSF10B	1.49198	1.01282e-10
TNFRSF10C	1.13023	0.025604
TNFRSF10A	1.33633	5.94249e-07
STC1	1.20595	0.00137144
NEFL	1.36966	2.42228e-07
BNIP3L	1.05225	0.359857
PNMA2	1.01958	0.72082
EPHX2	1.04297	0.445536
CLU	1.02674	0.633694
PBK	1.01134	0.834852
SCARA5	1.01359	0.813863
DCTN6	0.926841	0.163996
RBPMS	1.02402	0.666495
GSR	0.995719	0.938579
UNC5D	1.03602	0.518235
PLPBP	0.92448	0.153859
EIF4EBP1	0.979813	0.712194
LSM1	0.995519	0.933615
BAG4	1.02596	0.64057
DDHD2	0.913423	0.0982456
ADAM9	1.23876	0.000106557
IDO1	1.01438	0.796108
SFRP1	1.10276	0.0903834
PLAT	1.07684	0.223923
DKK4	0.997924	0.969961
FNTA	1.0358	0.528417
PXDNL	0.947535	0.326879
LYN	1.03837	0.490114
PENK	1.12097	0.0338303
CA8	1.03747	0.500126
GGH	1.18029	0.00434451
YTHDF3	1.01297	0.813483
CRH	0.97488	0.64859
LACTB2	0.961237	0.473978
TERF1	0.980318	0.714277
LY96	1.18534	0.00232748
IL7	0.949106	0.342844
PAG1	1.06639	0.247249
FABP5	0.983702	0.773107
FABP9	0.996877	0.955196
FABP4	1.17601	0.0240861
IMPA1	0.943509	0.291262
CA13	0.926037	0.160585
CA1	0.955394	0.417385
CA3	1.00979	0.864099
CA2	0.963787	0.509661
CNGB3	0.93638	0.229387
NBN	1.04083	0.469205
DECR1	0.984398	0.7748
CALB1	1.22827	0.000154112
OTUD6B	0.987477	0.818578
PDP1	1.01291	0.815158
CDH17	1.12135	0.0343209
TP53INP1	0.930701	0.185846
CPQ	1.17737	0.00272704
MTDH	0.987265	0.811985
MATN2	1.10888	0.0688229
RIDA	1.1982	0.00186592
SPAG1	0.970192	0.582567
RRM2B	0.969452	0.571415
CTHRC1	1.18806	0.00479989
ANGPT1	1.01667	0.761667
EBAG9	0.970631	0.585911
TNFRSF11B	1.30946	5.7976e-06
CCN3	1.15388	0.0162603
ENPP2	1.07268	0.289889
ZHX2	1.12974	0.0295108
MTSS1	0.972606	0.608966
TG	0.990562	0.862009
CCN4	1.19969	0.0015098
NDRG1	1.03877	0.495317
ST3GAL1	1.03152	0.588077
PTP4A3	1.08519	0.149363
PSCA	1.03673	0.492994
SLURP1	0.913966	0.101991
LY6D	1.03228	0.558194
GPIHBP1	1.10331	0.0692043
TOP1MT	1.02422	0.658365
NAPRT	0.920006	0.132428
EEF1D	0.95933	0.448864
SCRIB	1.1228	0.0379015
EPPK1	1.10181	0.0772198
OPLAH	1.01154	0.835617
VPS28	0.97297	0.616891
SMARCA2	0.964866	0.513777
INSL4	1.04892	0.386785
RLN2	0.991333	0.884303
RLN1	1.08696	0.145933
CD274	1.15234	0.0106025
PDCD1LG2	1.13951	0.0156479
IL33	0.95603	0.410676
UHRF2	0.994279	0.915638
TYRP1	1.13009	0.021654
PSIP1	1.02207	0.694568
IFNW1	1.04473	0.417515
TEK	1.05544	0.318457
DDX58	0.987548	0.820458
DNAJA1	0.991966	0.8819
B4GALT1	1.10234	0.0758054
SPINK4	1.23339	0.000144808
NFX1	0.970036	0.57347
NUDT2	1.01453	0.794188
CCL27	0.958241	0.439383
CCL19	1.10549	0.0770534
CCL21	1.22442	0.000249876
STOML2	0.939852	0.25321
CD72	1.2089	0.00062991
SIT1	1.19147	0.00171158
CA9	1.08665	0.118987
CREB3	0.998127	0.972322
RECK	0.999609	0.994623
CLTA	0.959457	0.453899
GNE	0.99283	0.894934
GRHPR	0.956892	0.426673
IGFBPL1	1.18249	0.00383902
FXN	0.986555	0.806081
MAMDC2	1.10882	0.0578405
CEMIP2	1.06264	0.27028
ALDH1A1	1.02857	0.623316
ANXA1	1.01983	0.732
C9orf40	0.986421	0.801261
GCNT1	1.21997	0.000339183
PRUNE2	0.993829	0.910569
HNRNPK	0.954689	0.400725
NTRK2	0.973842	0.632545
CTSL	1.26346	2.95445e-05
SEMA4D	1.00406	0.941549
SPTLC1	0.97967	0.705722
OGN	1.07653	0.198979
OMD	0.922431	0.157784
ASPN	1.05932	0.297204
FGD3	0.951084	0.360044
NINJ1	1.05779	0.319567
FBP1	1.15707	0.0108896
HSD17B3	1.00927	0.864663
CTSV	0.856798	0.00860032
COL15A1	1.06894	0.240084
TGFBR1	1.07166	0.203097
ERP44	1.00917	0.868874
RAD23B	0.982254	0.745267
KLF4	1.07402	0.195764
PALM2	1.33052	6.46899e-06
TXN	0.99338	0.905746
PTGR1	1.00048	0.993155
SUSD1	0.922199	0.137381
HSDL2	1.00866	0.874919
CDC26	1.02177	0.695648
AMBP	1.24644	0.000142922
ORM1	1.24372	9.61895e-05
ATP6V1G1	1.00065	0.990538
TNFSF8	1.11178	0.0490401
TNC	1.19133	0.00126622
PAPPA	1.0855	0.146716
TLR4	1.02801	0.60827
MEGF9	0.976246	0.675912
PSMD5	0.986508	0.803239
C5	1.01627	0.769346
GSN	0.843494	0.00174287
RABEPK	1.0259	0.647231
ANGPTL2	1.10867	0.068974
STXBP1	0.92	0.126551
ENG	1.03102	0.57517
AK1	0.999094	0.986949
PTGES2	1.02608	0.643775
LCN2	1.13746	0.0236138
DNM1	1.01451	0.793166
SLC27A4	1.05539	0.33173
PKN3	0.939704	0.253696
KYAT1	0.935292	0.224353
SH3GLB2	0.97848	0.688325
NCS1	1.09709	0.104974
HMCN2	1.12734	0.0260042
ASS1	1.01391	0.806125
ABL1	1.05716	0.3176
AIF1L	1.04071	0.482541
TSC1	0.930282	0.187497
OBP2B	0.951427	0.44328
ABO	0.952335	0.369365
ADAMTS13	0.943743	0.289685
ADAMTSL2	1.28252	1.73053e-05
DBH	0.896613	0.0515788
BRD3	0.973347	0.617717
COL5A1	1.20185	0.000638129
FCN2	0.984038	0.773184
FCN1	1.2059	0.000783169
PAEP	1.09845	0.143737
CAMSAP1	0.953593	0.382422
UBAC1	1.00791	0.885755
DNLZ	0.995495	0.933488
ENTR1	1.11495	0.0529343
NOTCH1	0.983979	0.767911
EGFL7	1.09831	0.0924427
LCN15	1.10758	0.0634061
MAMDC4	1.0163	0.770987
EDF1	0.984413	0.775228
TRAF2	0.884626	0.0254417
PTGDS	1.26725	4.2921e-05
PAXX	1.03477	0.53903
ABCA2	1.03579	0.516031
NPDC1	1.18369	0.00255993
ENTPD2	1.01518	0.782346
DPP7	1.16223	0.00636356
SSNA1	1.03984	0.476501
SLC34A3	1.01502	0.784388
IDI2	1.03073	0.59357
AKR1C4	1.03744	0.507167
IL15RA	1.14573	0.0131517
IL2RA	1.32934	5.48557e-07
RBM17	0.955781	0.40961
PRKCQ	0.893918	0.038963
ITIH5	1.03081	0.578345
GATA3	1.00012	0.998289
ECHDC3	1.08361	0.153909
NUDT5	0.987781	0.827148
CDC123	0.982578	0.747527
CDNF	1.02449	0.654745
DCLRE1C	0.949127	0.335073
TRDMT1	0.981892	0.734527
VIM	0.984939	0.782881
STAM	0.973362	0.620797
MRC1	1.29959	6.70974e-06
PLXDC2	1.09943	0.0825842
PRTFDC1	0.990604	0.863667
GPR158	1.0251	0.652557
GAD2	0.929679	0.176177
APBB1IP	1.09813	0.102129
BAMBI	1.11786	0.0453946
LYZL2	0.876135	0.0217704
ITGB1	0.953517	0.396661
NRP1	1.175	0.00318125
PARD3	0.976369	0.660893
FZD8	1.12266	0.0335335
RET	1.00575	0.920274
CXCL12	1.12937	0.0265014
MSMB	1.06902	0.23671
GDF2	1.0261	0.659417
ASAH2	0.983817	0.77072
PRKG1	0.999298	0.989716
DKK1	0.999446	0.991936
MBL2	1.22939	0.000177603
CDK1	1.00648	0.905534
RTKN2	1.00743	0.891632
JMJD1C	1.04036	0.465264
SIRT1	0.949166	0.345741
PBLD	1.05652	0.328588
KIFBP	1.01599	0.77112
TSPAN15	0.933493	0.201992
PCBD1	1.10905	0.0776261
CDH23	0.889191	0.0311363
VSIR	1.00031	0.995541
PSAP	1.22165	0.000514752
DNAJC9	1.0422	0.450918
MRPS16	0.970186	0.578898
PLAU	1.04685	0.411297
DUSP29	1.04116	0.479565
DUSP13	0.970627	0.588232
PPIF	0.963881	0.497074
SFTPA2	1.06621	0.24263
SFTPA1	1.08593	0.140154
SFTPD	1.10474	0.0654941
ANXA11	0.984851	0.781607
GPR15L	1.07499	0.206409
CDHR1	1.03631	0.518222
SNCG	1.10767	0.0748869
PTEN	0.937249	0.237109
LIPF	1.00031	0.99534
ACTA2	1.1156	0.0691209
FAS	1.18935	0.00420517
IFIT3	0.958526	0.436777
IFIT1	1.04537	0.415784
KIF20B	1.01359	0.804531
FGFBP3	0.951752	0.36558
HHEX	1.02877	0.612301
SORBS1	1.16824	0.00799728
TCTN3	1.0447	0.434386
BLNK	1.00953	0.861747
PIK3AP1	0.960847	0.463076
MORN4	1.00772	0.886625
CRTAC1	0.883235	0.0250071
GOT1	1.04662	0.411343
DNMBP	0.961868	0.487441
BLOC1S2	0.938926	0.24295
KAZALD1	1.14853	0.0104208
OGA	0.997856	0.968906
NFKB2	0.997039	0.956862
SLK	1.01288	0.815107
ITPRIP	0.935442	0.230445
SMNDC1	1.14992	0.0135203
SMC3	0.887518	0.0273468
ADRA2A	0.940087	0.255855
VTI1A	1.02333	0.675045
CASP7	0.968543	0.560318
FHIP2A	0.999611	0.994301
GFRA1	1.34074	5.00957e-07
PNLIP	0.968919	0.552553
PNLIPRP1	1.07364	0.181751
PNLIPRP2	0.983532	0.76219
PRDX3	1.02568	0.645264
GRK5	0.848259	0.00264519
RGS10	0.982659	0.749872
BAG3	0.923652	0.14906
FGFR2	1.17079	0.00653836
CUZD1	1.05046	0.357971
ACADSB	0.954926	0.395127
CPXM2	1.07784	0.178864
LHPP	0.981134	0.731136
ABRAXAS2	0.988824	0.837687
UROS	0.906225	0.0714668
ADAM12	1.21001	0.0010688
MKI67	0.973577	0.624181
MGMT	0.957457	0.429281
ADAM8	1.15367	0.00957231
CALY	0.980339	0.713479
PRAP1	1.36958	4.59642e-07
FUOM	1.18752	0.00326878
ECHS1	1.11491	0.0484075
HRAS	1.02252	0.684762
CDHR5	0.997791	0.968911
SCT	0.978105	0.670105
EPS8L2	1.08669	0.145209
TALDO1	1.02989	0.604622
CEND1	1.1274	0.0282666
MUC2	0.898969	0.0499921
BRSK2	1.00382	0.944129
CTSD	1.21865	0.00144991
LSP1	1.02009	0.724455
NAP1L4	0.978525	0.691327
ART5	0.877363	0.0153752
TRIM21	0.911799	0.0925267
UBQLN3	1.05445	0.313846
TRIM5	0.969852	0.576718
SMPD1	1.26101	4.19283e-05
TPP1	1.19314	0.00214691
CYB5R2	1.0815	0.161685
DENND2B	0.944209	0.288783
SWAP70	1.00291	0.958273
ADM	1.31304	2.87363e-05
AMPD3	0.961199	0.465705
LYVE1	0.98294	0.753601
USP47	0.919893	0.128007
DKK3	1.14062	0.0202572
ARNTL	0.990989	0.867538
PTH	0.982904	0.752894
SPON1	1.26161	3.88156e-05
PSMA1	0.946284	0.314265
CALCB	1.12095	0.0373169
CALCA	1.19943	0.00603986
NUCB2	1.07909	0.178963
NCR3LG1	1.24868	7.64674e-05
SAA4	0.97956	0.70847
CSRP3	1.02485	0.663178
NELL1	0.853808	0.00382434
GAS2	0.996149	0.944987
LUZP2	1.00292	0.95798
BDNF	1.02403	0.660142
FSHB	1.12352	0.15145
KIAA1549L	1.0082	0.879956
CD59	1.10494	0.10386
CAT	1.00827	0.884177
PAMR1	0.983264	0.771873
COMMD9	0.920226	0.129038
CD82	1.05682	0.306247
DGKZ	0.955406	0.404556
MDK	1.17637	0.00353357
ARHGAP1	0.917057	0.11978
F2	0.907634	0.0765244
PSMC3	0.972834	0.61274
AGBL2	0.89631	0.0442795
FOLH1	1.0012	0.982889
PRG3	1.08868	0.118162
PRG2	1.28364	5.0964e-06
TIMM10	0.993755	0.908683
UBE2L6	0.991563	0.879173
SERPING1	1.0775	0.179776
CNTF	0.934616	0.21159
STX3	0.94137	0.269183
CBLIF	1.09979	0.0720755
TCN1	1.16543	0.00537972
TMEM132A	1.11136	0.0513543
CD6	1.06844	0.240515
CD5	1.17758	0.00328298
PGA4	1.21778	0.000168098
FEN1	1.02897	0.606791
SCGB2A2	0.944344	0.290539
ASRGL1	0.947323	0.323469
SCGB1A1	0.873689	0.0107997
AHNAK	1.03916	0.4974
B3GAT3	0.987857	0.821635
UBXN1	0.984816	0.780423
STX5	1.00886	0.870446
CHRM1	0.898013	0.0462551
STIP1	0.950241	0.355931
VEGFB	1.02484	0.651867
PRDX5	0.976789	0.670895
GPHA2	1.03018	0.598063
SNX15	1.01134	0.836084
LTBP3	1.15112	0.0143518
ZNRD2	1.01007	0.857201
SART1	1.06503	0.259775
CST6	0.989511	0.852017
CD248	0.91772	0.115815
B4GAT1	0.86956	0.0162875
CTSF	1.04343	0.455008
CCS	0.952984	0.382952
SPTBN2	0.981572	0.73181
SSH3	0.94847	0.332299
CABP2	0.9975	0.963463
GSTP1	0.993973	0.912278
ACY3	1.10535	0.0666166
GAL	0.951872	0.386874
IGHMBP2	1.02506	0.650964
LTO1	0.89432	0.0413711
FGF19	0.995151	0.928738
FGF3	0.981771	0.733892
FADD	0.949237	0.344962
IL18BP	1.27266	2.29009e-05
FOLR3	1.0423	0.467597
FOLR1	1.09595	0.102366
FOLR2	1.15145	0.0142299
INPPL1	0.974914	0.639963
RELT	1.1901	0.00364521
RAB6A	0.833164	0.00131362
PPME1	1.01937	0.726632
CHRDL2	1.11125	0.0775629
TPBGL	0.97694	0.662989
SERPINH1	0.99791	0.969199
THAP12	1.00157	0.977227
OMP	1.02615	0.634778
CLNS1A	0.934677	0.209928
AAMDC	0.939727	0.256331
PRCP	1.09241	0.1291
CREBZF	0.956242	0.408838
CTSC	1.13223	0.0260725
CWC15	1.14059	0.0222557
CNTN5	0.843247	0.0033196
PGR	0.94456	0.298834
YAP1	1.3309	5.00537e-06
BIRC2	0.987509	0.819052
MMP7	1.21295	0.000472733
MMP8	1.084	0.149027
MMP10	1.17661	0.00373457
MMP1	1.05477	0.340575
MMP3	1.10006	0.150985
MMP12	1.3261	1.79869e-06
MMP13	1.01047	0.850438
CASP4	0.909839	0.0790294
CASP1	0.988664	0.836483
FDX1	1.04192	0.463299
LAYN	1.1854	0.00210311
IL18	1.03387	0.560002
PTS	1.04948	0.394713
NCAM1	0.956139	0.423183
TMPRSS5	0.882405	0.0262113
USP28	1.05998	0.30647
ZBTB16	0.988875	0.836962
REXO2	0.937029	0.226776
NXPE4	0.965028	0.513338
ZPR1	1.01085	0.842534
APOA4	1.05401	0.330703
APOA1	0.926857	0.191476
PCSK7	0.972895	0.616646
CEP164	1.00154	0.977487
IL10RA	0.989571	0.849906
SCN4B	1.05728	0.301644
SCN2B	0.904821	0.0643776
CD3E	0.981378	0.727121
CD3D	0.986843	0.806477
CD3G	0.995245	0.929857
TMEM25	1.0846	0.135987
PHLDB1	1.05106	0.378828
TREH	0.97547	0.650034
HYOU1	0.972746	0.601524
HMBS	0.966577	0.540926
C2CD2L	1.07056	0.217185
MCAM	1.0142	0.800269
C1QTNF5	1.06998	0.213054
THY1	1.07574	0.200074
NECTIN1	0.929483	0.174416
ARHGEF12	0.926006	0.158035
CRTAM	1.05926	0.290097
CLMP	1.17764	0.00850691
SCN3B	0.97399	0.625023
VWA5A	0.984606	0.775212
SIAE	1.09775	0.097178
NRGN	0.961888	0.476312
VSIG2	1.23209	0.000121326
ESAM	1.02839	0.609526
ROBO4	1.03772	0.49194
ACRV1	0.950731	0.528913
DDX25	0.918108	0.113163
CDON	0.916087	0.125096
FLI1	0.957209	0.423599
ADAMTS8	0.926485	0.170226
ADAMTS15	1.15258	0.0178499
JAM3	1.05575	0.320892
LRTM2	0.914134	0.124747
CACNA1C	0.985894	0.792632
FKBP4	1.0084	0.880792
CRACR2A	1.02227	0.688674
CCND2	1.00174	0.974469
TIGAR	1.06043	0.290897
FGF23	1.29802	1.06343e-05
FGF6	1.0083	0.878103
NTF3	0.992453	0.890418
VWF	1.11559	0.0487264
TNFRSF1A	1.32866	1.9175e-06
LTBR	1.1951	0.00123884
CD27	1.30268	1.89832e-06
GAPDH	1.00206	0.970177
ACRBP	0.958635	0.439665
LAG3	1.16949	0.00517214
CD4	1.14302	0.0180162
ENO2	0.953036	0.383629
PTPN6	0.952906	0.382981
C1S	1.10878	0.0620185
C1R	1.04141	0.461577
C1RL	1.12712	0.036644
RBP5	1.24536	0.000305228
CLSTN3	1.0421	0.456455
CD163	1.21709	0.000641862
CLEC4C	0.963425	0.495213
CLEC4A	0.902257	0.0683198
CLEC6A	1.2918	3.4906e-06
CLEC4D	1.10503	0.0695432
MFAP5	0.997143	0.960575
M6PR	1.05578	0.322481
PZP	0.984375	0.836879
KLRB1	1.1197	0.0357875
CD69	0.956943	0.422624
KLRF1	1.08551	0.129423
CLEC12A	1.02725	0.619274
CLEC1B	0.990744	0.865784
CLEC1A	1.02707	0.616655
CLEC7A	1.19859	0.000778165
OLR1	1.09369	0.111013
GABARAPL1	0.980847	0.721305
KLRD1	1.08294	0.151059
KLRK1	1.0695	0.208238
KLRC1	0.994178	0.914329
PRR4	1.13434	0.0215058
MANSC1	1.08569	0.127549
HEBP1	0.889536	0.032689
GRIN2B	0.943315	0.282443
GUCY2C	1.09436	0.0996274
ST8SIA1	0.92377	0.147745
BCAT1	1.05356	0.35237
IRAG2	0.991638	0.878219
MED21	0.918152	0.119034
MANSC4	1.0171	0.753244
CNTN1	0.944173	0.327026
IRAK4	0.961548	0.474201
NELL2	0.972145	0.609106
AMIGO2	1.14429	0.0126685
ENDOU	1.02726	0.659669
COL2A1	1.01382	0.802191
CACNB3	0.988523	0.832454
GPD1	1.0691	0.263544
BIN2	0.940214	0.25997
ACVRL1	1.25223	8.89099e-05
KRT6C	0.984019	0.769116
KRT5	0.97651	0.677404
KRT8	1.00202	0.969212
KRT18	1.21668	0.00122775
EIF4B	0.92627	0.165581
IGFBP6	1.00211	0.972337
ITGB7	1.06494	0.250221
ESPL1	0.910525	0.0809974
PCBP2	0.941984	0.275636
TARBP2	0.999665	0.99513
CALCOCO1	0.949981	0.346278
NFE2	0.970416	0.582921
ITGA5	1.14576	0.0199673
LACRT	0.900637	0.0592518
CD63	0.99394	0.911661
DGKA	0.955227	0.399404
SUOX	1.06511	0.273599
ERBB3	0.926259	0.191572
MYL6B	0.981755	0.734676
RNF41	0.968926	0.567459
SLC39A5	1.03932	0.495165
CNPY2	0.929527	0.18108
STAT2	0.987045	0.811431
APOF	0.936466	0.271053
LRP1	1.04539	0.431642
INHBC	1.00861	0.88357
MARS1	1.01668	0.762021
DCTN2	1.06306	0.263164
DTX3	1.226	0.000387084
LRIG3	1.14754	0.0156531
WIF1	1.07167	0.218723
IFNG	1.10812	0.062934
IL22	1.21538	0.000577431
MDM1	0.952487	0.36737
CPM	1.23322	0.000629163
PTPRB	1.04759	0.40386
PTPRR	1.04073	0.467546
TSPAN8	1.18589	0.00206644
SYT1	1.13849	0.0173299
PPP1R12A	0.973333	0.620844
CEP290	0.922595	0.137467
KITLG	0.88643	0.0260968
DCN	0.976272	0.653227
CRADD	0.926936	0.170199
METAP2	0.983947	0.770633
LTA4H	1.29585	7.65131e-06
MYBPC1	1.07053	0.253919
WASHC3	0.995529	0.935329
PMCH	0.981554	0.730663
STAB2	1.05473	0.346727
HSP90B1	0.970067	0.581665
GLT8D2	1.05121	0.365108
TXNRD1	0.984885	0.785098
APPL2	0.996134	0.9434
CKAP4	1.24911	9.64947e-05
SELPLG	1.01476	0.785482
UNG	0.978915	0.693777
MVK	1.07987	0.169793
PPP1CC	0.939661	0.254505
SH2B3	0.972016	0.604656
ATXN2	0.978285	0.687231
BRAP	0.978977	0.701319
ALDH2	1.0168	0.761174
ERP29	1.00371	0.945875
RBM19	1.00122	0.98203
MAP1LC3B2	0.972552	0.607178
SPRING1	1.00637	0.907315
NOS1	1.14091	0.0207119
VSIG10	1.03537	0.524719
PEBP1	0.975885	0.662776
PRKAB1	1.0088	0.874745
CIT	1.01854	0.73852
PXN	1.10102	0.0854317
PLA2G1B	0.924452	0.154175
TRIAP1	1.00193	0.972557
HNF1A	0.900293	0.0523962
PSMD9	1.01218	0.825675
BCL7A	0.982828	0.749449
IL31	1.00995	0.855362
DIABLO	0.945214	0.304368
ZCCHC8	0.932097	0.197517
DENR	0.931934	0.20035
HIP1R	1.14466	0.0181629
RILPL2	0.981374	0.730974
SCARB1	1.06128	0.279098
FZD10	0.998855	0.983125
ADGRD1	1.21604	0.000906059
GOLGA3	0.959048	0.442724
MPHOSPH8	0.930255	0.188484
IL17D	1.03379	0.559138
SAP18	1.03699	0.50497
FGF9	0.99627	0.944957
TNFRSF19	1.14713	0.014152
C1QTNF9	0.990061	0.85354
CENPJ	1.05107	0.356335
WASF3	1.00186	0.97285
MTIF3	1.05317	0.341584
FLT3	0.935815	0.230018
FLT1	1.16077	0.00673946
SPART	1.02437	0.661347
POSTN	1.05585	0.316627
NHLRC3	1.23456	0.000279824
FOXO1	0.96862	0.5624
RGCC	0.923117	0.141112
TNFSF11	0.869953	0.0137865
TSC22D1	0.95078	0.360346
TPT1	1.02092	0.705183
CPB2	0.933146	0.208594
LCP1	0.993117	0.900648
NUDT15	0.944434	0.293973
THSD1	0.996777	0.952827
SUGT1	0.943776	0.2928
OLFM4	1.02086	0.706591
PCDH17	1.04403	0.419771
PCDH9	0.988066	0.824937
MZT1	0.995163	0.929586
PIBF1	0.931218	0.193664
MYCBP2	0.930998	0.189579
EDNRB	0.977822	0.682421
SPRY2	0.948492	0.335334
SLITRK1	0.946697	0.351951
SLITRK6	1.01574	0.770728
GPC5	0.879108	0.0197722
STK24	0.96757	0.547327
DOCK9	0.948049	0.320706
GGACT	0.930636	0.189823
ITGBL1	1.16078	0.00849575
EFNB2	1.07445	0.189786
TNFSF13B	1.22669	0.000270535
COL4A1	1.25821	3.28248e-05
ING1	1.0035	0.949261
F7	0.983039	0.759048
F10	1.00367	0.946581
LAMP1	1.07598	0.188711
DCUN1D2	0.946919	0.312499
GAS6	1.11351	0.0574468
APEX1	1.03326	0.558903
RNASE10	1.05342	0.333524
ANG	1.21705	0.000726463
RNASE4	1.22283	0.000766664
EDDM3B	0.966129	0.676266
RNASE6	1.36818	1.68993e-07
RNASE1	1.18401	0.00403717
RNASE3	1.03325	0.554742
TPPP2	0.968791	0.560267
RAB2B	0.957938	0.43527
MRPL52	1.06693	0.231756
IL25	0.99912	0.987122
THTPA	0.941194	0.273263
AP1G2	0.989521	0.847959
DHRS4L2	1.02996	0.588583
PSME1	0.963674	0.503037
PSME2	0.974421	0.640087
RNF31	0.885475	0.0250391
GMPR2	0.974995	0.643417
GZMH	0.978485	0.686237
GZMB	0.908305	0.0806532
COCH	0.953067	0.382907
ARHGAP5	0.996843	0.953274
CLEC14A	1.11925	0.0406428
ARF6	1.00996	0.85606
VCPKMT	0.928158	0.172502
MAP4K5	0.938709	0.250102
NID2	1.06888	0.222229
BMP4	1.14503	0.0138965
LGALS3	1.02075	0.719333
DLGAP5	1.02556	0.643352
DAAM1	0.975531	0.646489
L3HYPDH	0.986281	0.800493
PPM1A	0.99095	0.868285
MNAT1	0.93051	0.190839
HIF1A	1.12182	0.0378615
HSPA2	1.03274	0.561976
MAX	1.02817	0.613518
FUT8	1.05784	0.300892
ATP6V1D	0.978755	0.693594
ARG2	1.00012	0.998188
SMOC1	1.12456	0.0434867
RBM25	0.969737	0.5702
NUMB	0.935681	0.221417
PNMA1	1.00973	0.859327
ENTPD5	0.967044	0.541917
NPC2	1.3847	7.88448e-08
LTBP2	1.24256	0.000513484
PGF	1.31613	1.27954e-05
ACYP1	1.01465	0.790752
TMED10	1.06379	0.258257
FOS	0.965511	0.521127
BATF	1.02397	0.667135
VASH1	0.947054	0.320525
TMED8	1.00278	0.959511
AHSA1	0.950366	0.352764
ISM2	1.01739	0.751831
SLIRP	0.924358	0.148067
NRXN3	0.894967	0.0413085
SEL1L	1.23678	0.000174068
FLRT2	1.06251	0.264412
TDP1	1.07466	0.200789
ATXN3	0.942053	0.274228
LGMN	1.0728	0.202139
CHGA	1.26199	1.43134e-05
UNC79	0.906898	0.0716041
SERPINA6	1.08926	0.172374
SERPINA1	1.13108	0.0246631
SERPINA11	1.06851	0.271699
SERPINA9	1.13573	0.0225702
SERPINA12	0.945254	0.329084
SERPINA4	0.904404	0.0671243
SERPINA5	0.817983	0.000379348
SERPINA3	1.17945	0.00236454
[truncated: 920 more rows]

## Sheet: fig6
truth	probs_cases	model
0	0.00696357	APOE + proteomic + basic
0	0.00344424	APOE + proteomic + basic
0	0.000652849	APOE + proteomic + basic
0	0.0360568	APOE + proteomic + basic
0	0.00614086	APOE + proteomic + basic
0	0.00044085	APOE + proteomic + basic
0	0.00150543	APOE + proteomic + basic
0	0.0192157	APOE + proteomic + basic
0	0.00547213	APOE + proteomic + basic
0	0.000799046	APOE + proteomic + basic
0	0.044395	APOE + proteomic + basic
0	0.0087536	APOE + proteomic + basic
0	0.0046334	APOE + proteomic + basic
0	0.00213481	APOE + proteomic + basic
0	0.0548016	APOE + proteomic + basic
0	0.000426383	APOE + proteomic + basic
0	0.0188526	APOE + proteomic + basic
0	0.00134397	APOE + proteomic + basic
0	0.000496354	APOE + proteomic + basic
0	0.0125869	APOE + proteomic + basic
0	0.00283078	APOE + proteomic + basic
0	0.000595843	APOE + proteomic + basic
0	0.00162547	APOE + proteomic + basic
0	0.00614706	APOE + proteomic + basic
0	0.00109236	APOE + proteomic + basic
0	0.00177881	APOE + proteomic + basic
0	0.0272979	APOE + proteomic + basic
0	0.0453216	APOE + proteomic + basic
0	0.00481715	APOE + proteomic + basic
0	0.0336255	APOE + proteomic + basic
0	0.0116326	APOE + proteomic + basic
0	0.0185273	APOE + proteomic + basic
0	0.00181688	APOE + proteomic + basic
0	0.00114501	APOE + proteomic + basic
0	0.0116273	APOE + proteomic + basic
0	0.0315735	APOE + proteomic + basic
0	0.00146474	APOE + proteomic + basic
0	0.0387539	APOE + proteomic + basic
0	0.075438	APOE + proteomic + basic
0	0.000905771	APOE + proteomic + basic
0	0.00922576	APOE + proteomic + basic
0	0.0167766	APOE + proteomic + basic
0	0.00500212	APOE + proteomic + basic
0	0.0166142	APOE + proteomic + basic
0	0.00109021	APOE + proteomic + basic
0	0.000289211	APOE + proteomic + basic
0	0.00850724	APOE + proteomic + basic
0	0.0874556	APOE + proteomic + basic
0	0.000928784	APOE + proteomic + basic
0	0.00184961	APOE + proteomic + basic
0	0.0046853	APOE + proteomic + basic
0	0.000455144	APOE + proteomic + basic
0	0.00041315	APOE + proteomic + basic
0	0.00335008	APOE + proteomic + basic
0	0.00919607	APOE + proteomic + basic
0	0.000727615	APOE + proteomic + basic
0	0.000901514	APOE + proteomic + basic
0	0.00213656	APOE + proteomic + basic
0	0.000404715	APOE + proteomic + basic
0	0.000733434	APOE + proteomic + basic
0	0.021163	APOE + proteomic + basic
0	0.0195019	APOE + proteomic + basic
0	0.0039344	APOE + proteomic + basic
0	0.0270539	APOE + proteomic + basic
0	0.0257302	APOE + proteomic + basic
0	0.00507684	APOE + proteomic + basic
0	0.01876	APOE + proteomic + basic
0	0.024482	APOE + proteomic + basic
0	0.0190329	APOE + proteomic + basic
0	0.0646139	APOE + proteomic + basic
0	0.00113823	APOE + proteomic + basic
0	0.000795868	APOE + proteomic + basic
0	0.00145732	APOE + proteomic + basic
0	0.000216074	APOE + proteomic + basic
0	0.00145566	APOE + proteomic + basic
0	0.00992862	APOE + proteomic + basic
0	0.00582379	APOE + proteomic + basic
0	0.00413765	APOE + proteomic + basic
0	0.0186109	APOE + proteomic + basic
0	0.0114557	APOE + proteomic + basic
0	0.00848793	APOE + proteomic + basic
0	0.00581724	APOE + proteomic + basic
0	0.0975658	APOE + proteomic + basic
0	0.0034556	APOE + proteomic + basic
0	0.0314077	APOE + proteomic + basic
0	0.00867086	APOE + proteomic + basic
0	0.0159711	APOE + proteomic + basic
0	0.00521415	APOE + proteomic + basic
0	0.0534059	APOE + proteomic + basic
0	0.0173095	APOE + proteomic + basic
0	0.0159183	APOE + proteomic + basic
0	0.00776274	APOE + proteomic + basic
0	0.00995621	APOE + proteomic + basic
0	0.00389487	APOE + proteomic + basic
0	0.0501346	APOE + proteomic + basic
0	0.00240551	APOE + proteomic + basic
0	0.0312251	APOE + proteomic + basic
0	0.00165834	APOE + proteomic + basic
0	0.00298762	APOE + proteomic + basic
0	0.000481967	APOE + proteomic + basic
0	0.00568745	APOE + proteomic + basic
0	0.000590397	APOE + proteomic + basic
0	0.0340708	APOE + proteomic + basic
0	0.00319317	APOE + proteomic + basic
1	0.0186713	APOE + proteomic + basic
0	0.0297067	APOE + proteomic + basic
0	0.00173238	APOE + proteomic + basic
0	0.0574862	APOE + proteomic + basic
0	0.000461992	APOE + proteomic + basic
0	0.00203262	APOE + proteomic + basic
0	0.000416231	APOE + proteomic + basic
0	0.0205093	APOE + proteomic + basic
0	0.0314185	APOE + proteomic + basic
0	0.00185561	APOE + proteomic + basic
0	0.00488547	APOE + proteomic + basic
0	0.000577746	APOE + proteomic + basic
0	0.0143265	APOE + proteomic + basic
0	0.00663386	APOE + proteomic + basic
0	0.000862223	APOE + proteomic + basic
0	0.00347685	APOE + proteomic + basic
0	0.0248904	APOE + proteomic + basic
0	0.0190856	APOE + proteomic + basic
0	0.00869273	APOE + proteomic + basic
0	0.000389615	APOE + proteomic + basic
0	0.00608698	APOE + proteomic + basic
0	0.0240561	APOE + proteomic + basic
0	0.0247132	APOE + proteomic + basic
0	0.0248212	APOE + proteomic + basic
0	0.00428248	APOE + proteomic + basic
0	0.013437	APOE + proteomic + basic
0	0.062461	APOE + proteomic + basic
0	0.0301394	APOE + proteomic + basic
0	0.00884346	APOE + proteomic + basic
0	0.003752	APOE + proteomic + basic
0	0.0010569	APOE + proteomic + basic
0	0.0242454	APOE + proteomic + basic
0	0.00090148	APOE + proteomic + basic
0	0.000299776	APOE + proteomic + basic
0	0.00158294	APOE + proteomic + basic
0	0.00374905	APOE + proteomic + basic
0	0.00107718	APOE + proteomic + basic
0	0.00225125	APOE + proteomic + basic
0	0.0046449	APOE + proteomic + basic
0	0.0190026	APOE + proteomic + basic
0	0.00193452	APOE + proteomic + basic
0	0.0204669	APOE + proteomic + basic
0	0.0120481	APOE + proteomic + basic
0	0.00118286	APOE + proteomic + basic
0	0.00511013	APOE + proteomic + basic
0	0.0182026	APOE + proteomic + basic
0	0.0220965	APOE + proteomic + basic
0	0.00846431	APOE + proteomic + basic
0	0.128761	APOE + proteomic + basic
0	0.0191422	APOE + proteomic + basic
0	0.0135904	APOE + proteomic + basic
0	0.000525565	APOE + proteomic + basic
0	0.00528959	APOE + proteomic + basic
0	0.00885878	APOE + proteomic + basic
0	0.0201726	APOE + proteomic + basic
0	0.00493814	APOE + proteomic + basic
0	0.0378917	APOE + proteomic + basic
0	0.00147011	APOE + proteomic + basic
0	0.00425077	APOE + proteomic + basic
0	0.00424763	APOE + proteomic + basic
0	0.0276911	APOE + proteomic + basic
0	0.000801452	APOE + proteomic + basic
0	0.00588503	APOE + proteomic + basic
0	0.000708733	APOE + proteomic + basic
0	0.00127841	APOE + proteomic + basic
0	0.00608543	APOE + proteomic + basic
0	0.0215519	APOE + proteomic + basic
0	0.000280922	APOE + proteomic + basic
0	0.000638257	APOE + proteomic + basic
0	0.00916238	APOE + proteomic + basic
0	0.000199206	APOE + proteomic + basic
0	0.0388264	APOE + proteomic + basic
0	0.00636966	APOE + proteomic + basic
0	0.00244601	APOE + proteomic + basic
0	0.117184	APOE + proteomic + basic
0	0.00170181	APOE + proteomic + basic
0	0.000636284	APOE + proteomic + basic
0	0.00341655	APOE + proteomic + basic
0	0.0111927	APOE + proteomic + basic
1	0.0190813	APOE + proteomic + basic
0	0.00113515	APOE + proteomic + basic
0	0.00763668	APOE + proteomic + basic
0	0.00305711	APOE + proteomic + basic
0	0.0025147	APOE + proteomic + basic
0	0.00208106	APOE + proteomic + basic
0	0.0196423	APOE + proteomic + basic
0	0.00485663	APOE + proteomic + basic
0	0.00249295	APOE + proteomic + basic
0	0.000252604	APOE + proteomic + basic
0	0.00246795	APOE + proteomic + basic
0	0.00685988	APOE + proteomic + basic
0	0.0555879	APOE + proteomic + basic
0	0.00356537	APOE + proteomic + basic
0	0.000489341	APOE + proteomic + basic
0	0.00774267	APOE + proteomic + basic
0	0.00452219	APOE + proteomic + basic
0	0.0011352	APOE + proteomic + basic
0	0.0290563	APOE + proteomic + basic
0	0.0007661	APOE + proteomic + basic
0	0.0333629	APOE + proteomic + basic
0	0.00446835	APOE + proteomic + basic
0	0.00116106	APOE + proteomic + basic
0	0.00591767	APOE + proteomic + basic
0	0.00155693	APOE + proteomic + basic
0	0.00809716	APOE + proteomic + basic
0	0.00106584	APOE + proteomic + basic
0	0.014758	APOE + proteomic + basic
0	0.00739578	APOE + proteomic + basic
0	0.00324638	APOE + proteomic + basic
0	0.00229221	APOE + proteomic + basic
0	0.00231872	APOE + proteomic + basic
0	0.102603	APOE + proteomic + basic
0	0.000715546	APOE + proteomic + basic
0	0.0141846	APOE + proteomic + basic
0	0.00303441	APOE + proteomic + basic
0	0.00253847	APOE + proteomic + basic
0	0.0395124	APOE + proteomic + basic
0	0.009406	APOE + proteomic + basic
0	0.00135115	APOE + proteomic + basic
0	0.00442871	APOE + proteomic + basic
0	0.0468116	APOE + proteomic + basic
0	0.0212731	APOE + proteomic + basic
0	0.00282183	APOE + proteomic + basic
0	0.00765941	APOE + proteomic + basic
0	0.000622637	APOE + proteomic + basic
0	0.0443284	APOE + proteomic + basic
0	0.0107515	APOE + proteomic + basic
0	0.00245887	APOE + proteomic + basic
0	0.00309409	APOE + proteomic + basic
0	0.00445026	APOE + proteomic + basic
0	0.000587212	APOE + proteomic + basic
0	0.00308476	APOE + proteomic + basic
0	0.00261312	APOE + proteomic + basic
0	0.00528252	APOE + proteomic + basic
0	0.00791325	APOE + proteomic + basic
0	0.0665713	APOE + proteomic + basic
0	0.00368382	APOE + proteomic + basic
0	0.000820069	APOE + proteomic + basic
0	0.0179105	APOE + proteomic + basic
0	0.000632247	APOE + proteomic + basic
0	0.0152823	APOE + proteomic + basic
0	0.000986465	APOE + proteomic + basic
0	0.00312947	APOE + proteomic + basic
0	0.00380384	APOE + proteomic + basic
0	0.0248547	APOE + proteomic + basic
1	0.114393	APOE + proteomic + basic
0	0.00187088	APOE + proteomic + basic
0	0.0208638	APOE + proteomic + basic
0	0.00403083	APOE + proteomic + basic
0	0.000457947	APOE + proteomic + basic
0	0.00496347	APOE + proteomic + basic
0	0.0342525	APOE + proteomic + basic
0	0.000904878	APOE + proteomic + basic
0	0.0141485	APOE + proteomic + basic
0	0.0191855	APOE + proteomic + basic
0	0.00090177	APOE + proteomic + basic
0	0.0157094	APOE + proteomic + basic
0	0.00378695	APOE + proteomic + basic
0	0.00126285	APOE + proteomic + basic
0	0.0017336	APOE + proteomic + basic
0	0.07426	APOE + proteomic + basic
0	0.0114053	APOE + proteomic + basic
0	0.000379114	APOE + proteomic + basic
0	0.0271876	APOE + proteomic + basic
0	0.0146038	APOE + proteomic + basic
0	0.0201617	APOE + proteomic + basic
0	0.0919817	APOE + proteomic + basic
0	0.0311046	APOE + proteomic + basic
0	0.00443327	APOE + proteomic + basic
0	0.00838546	APOE + proteomic + basic
0	0.09203	APOE + proteomic + basic
0	0.00686799	APOE + proteomic + basic
0	0.0665655	APOE + proteomic + basic
0	0.0193623	APOE + proteomic + basic
0	0.000220998	APOE + proteomic + basic
0	0.0130005	APOE + proteomic + basic
0	0.0384628	APOE + proteomic + basic
0	0.000657212	APOE + proteomic + basic
0	0.0254802	APOE + proteomic + basic
0	0.0422502	APOE + proteomic + basic
0	0.0211118	APOE + proteomic + basic
0	0.000178868	APOE + proteomic + basic
0	0.00117738	APOE + proteomic + basic
0	0.131104	APOE + proteomic + basic
0	0.00130375	APOE + proteomic + basic
0	0.00356047	APOE + proteomic + basic
0	0.0145634	APOE + proteomic + basic
0	0.00817431	APOE + proteomic + basic
0	0.0153637	APOE + proteomic + basic
0	0.0425217	APOE + proteomic + basic
0	0.00291608	APOE + proteomic + basic
0	0.0253292	APOE + proteomic + basic
0	0.0049247	APOE + proteomic + basic
0	0.00454449	APOE + proteomic + basic
0	0.0184607	APOE + proteomic + basic
0	0.0313583	APOE + proteomic + basic
0	0.0228695	APOE + proteomic + basic
0	0.00570925	APOE + proteomic + basic
0	0.00154869	APOE + proteomic + basic
0	0.000736626	APOE + proteomic + basic
0	0.00542525	APOE + proteomic + basic
0	0.00477141	APOE + proteomic + basic
0	0.000265125	APOE + proteomic + basic
0	0.00994454	APOE + proteomic + basic
0	0.00185198	APOE + proteomic + basic
0	0.0184415	APOE + proteomic + basic
0	0.0259407	APOE + proteomic + basic
0	0.0225912	APOE + proteomic + basic
0	0.00576981	APOE + proteomic + basic
0	0.0179167	APOE + proteomic + basic
0	0.00285569	APOE + proteomic + basic
0	0.00195142	APOE + proteomic + basic
0	0.00702153	APOE + proteomic + basic
0	0.00150019	APOE + proteomic + basic
0	0.00421053	APOE + proteomic + basic
0	0.00736765	APOE + proteomic + basic
0	0.0166854	APOE + proteomic + basic
0	0.0131736	APOE + proteomic + basic
0	0.000892821	APOE + proteomic + basic
0	0.008175	APOE + proteomic + basic
0	0.0326694	APOE + proteomic + basic
0	0.00616136	APOE + proteomic + basic
0	0.061096	APOE + proteomic + basic
0	0.00486333	APOE + proteomic + basic
0	0.0524364	APOE + proteomic + basic
0	0.0122928	APOE + proteomic + basic
0	0.00139399	APOE + proteomic + basic
0	0.0010906	APOE + proteomic + basic
0	0.00336841	APOE + proteomic + basic
0	0.00481405	APOE + proteomic + basic
0	0.00144873	APOE + proteomic + basic
0	0.000390762	APOE + proteomic + basic
0	0.00414647	APOE + proteomic + basic
0	0.00612058	APOE + proteomic + basic
0	0.0118944	APOE + proteomic + basic
0	0.0523124	APOE + proteomic + basic
0	0.00168228	APOE + proteomic + basic
0	0.00989503	APOE + proteomic + basic
0	0.000910293	APOE + proteomic + basic
0	0.00502299	APOE + proteomic + basic
0	0.00621157	APOE + proteomic + basic
0	0.00296745	APOE + proteomic + basic
0	0.139497	APOE + proteomic + basic
0	0.00285517	APOE + proteomic + basic
0	0.00049433	APOE + proteomic + basic
0	0.000354313	APOE + proteomic + basic
0	0.062283	APOE + proteomic + basic
0	0.000391773	APOE + proteomic + basic
0	0.0466867	APOE + proteomic + basic
0	0.00460562	APOE + proteomic + basic
0	0.000141796	APOE + proteomic + basic
0	0.00200181	APOE + proteomic + basic
0	0.00370015	APOE + proteomic + basic
0	0.15433	APOE + proteomic + basic
0	0.00162909	APOE + proteomic + basic
0	0.00427502	APOE + proteomic + basic
0	0.000540921	APOE + proteomic + basic
1	0.0238537	APOE + proteomic + basic
0	0.0257721	APOE + proteomic + basic
0	0.000240998	APOE + proteomic + basic
0	0.00354231	APOE + proteomic + basic
0	0.0115548	APOE + proteomic + basic
0	0.00179081	APOE + proteomic + basic
0	0.000482865	APOE + proteomic + basic
0	0.0154934	APOE + proteomic + basic
0	0.000103547	APOE + proteomic + basic
0	0.0191246	APOE + proteomic + basic
0	0.00135723	APOE + proteomic + basic
0	0.00687594	APOE + proteomic + basic
0	0.0141731	APOE + proteomic + basic
0	0.00148888	APOE + proteomic + basic
0	0.0450605	APOE + proteomic + basic
0	0.000615664	APOE + proteomic + basic
0	0.00667341	APOE + proteomic + basic
0	0.000493011	APOE + proteomic + basic
0	0.000329787	APOE + proteomic + basic
0	0.0305347	APOE + proteomic + basic
0	0.000197195	APOE + proteomic + basic
0	0.00124984	APOE + proteomic + basic
0	0.010505	APOE + proteomic + basic
0	0.00624819	APOE + proteomic + basic
0	0.000322999	APOE + proteomic + basic
0	0.00989389	APOE + proteomic + basic
0	0.00406273	APOE + proteomic + basic
0	0.0111514	APOE + proteomic + basic
0	0.0141423	APOE + proteomic + basic
0	0.0118703	APOE + proteomic + basic
0	0.00933087	APOE + proteomic + basic
0	0.00158129	APOE + proteomic + basic
0	0.00270599	APOE + proteomic + basic
0	0.00186568	APOE + proteomic + basic
0	0.00439897	APOE + proteomic + basic
0	0.00324731	APOE + proteomic + basic
0	0.00210454	APOE + proteomic + basic
0	0.0133506	APOE + proteomic + basic
0	0.0266059	APOE + proteomic + basic
0	0.00100049	APOE + proteomic + basic
0	0.000386399	APOE + proteomic + basic
0	0.0195959	APOE + proteomic + basic
0	0.000372497	APOE + proteomic + basic
0	0.0111868	APOE + proteomic + basic
0	0.00354944	APOE + proteomic + basic
0	0.00422245	APOE + proteomic + basic
0	0.0107989	APOE + proteomic + basic
0	0.00126202	APOE + proteomic + basic
0	0.00192145	APOE + proteomic + basic
0	0.000709679	APOE + proteomic + basic
0	0.0138113	APOE + proteomic + basic
0	0.0123631	APOE + proteomic + basic
0	0.00971245	APOE + proteomic + basic
0	0.00132209	APOE + proteomic + basic
0	0.0388739	APOE + proteomic + basic
0	0.00165192	APOE + proteomic + basic
0	0.0348033	APOE + proteomic + basic
0	0.00154049	APOE + proteomic + basic
0	0.00141359	APOE + proteomic + basic
0	0.00022501	APOE + proteomic + basic
0	0.0180264	APOE + proteomic + basic
0	0.0260329	APOE + proteomic + basic
0	0.000486504	APOE + proteomic + basic
0	0.126466	APOE + proteomic + basic
0	0.0021488	APOE + proteomic + basic
0	0.00126938	APOE + proteomic + basic
0	0.00683573	APOE + proteomic + basic
0	0.000577958	APOE + proteomic + basic
0	0.00027325	APOE + proteomic + basic
0	0.0109116	APOE + proteomic + basic
0	0.141497	APOE + proteomic + basic
0	0.00632637	APOE + proteomic + basic
0	0.00506199	APOE + proteomic + basic
0	0.00398659	APOE + proteomic + basic
0	0.000593655	APOE + proteomic + basic
0	0.00528325	APOE + proteomic + basic
0	0.00181952	APOE + proteomic + basic
0	0.000689046	APOE + proteomic + basic
0	0.000892552	APOE + proteomic + basic
0	0.00199972	APOE + proteomic + basic
0	0.00124308	APOE + proteomic + basic
0	0.0183616	APOE + proteomic + basic
0	0.0499556	APOE + proteomic + basic
0	0.148553	APOE + proteomic + basic
0	0.000480727	APOE + proteomic + basic
0	0.00250009	APOE + proteomic + basic
0	0.00289313	APOE + proteomic + basic
0	0.0241332	APOE + proteomic + basic
0	0.00738674	APOE + proteomic + basic
0	0.00735302	APOE + proteomic + basic
0	0.00486087	APOE + proteomic + basic
0	0.0379065	APOE + proteomic + basic
0	0.0120499	APOE + proteomic + basic
0	0.0198553	APOE + proteomic + basic
0	0.000684234	APOE + proteomic + basic
0	0.0128329	APOE + proteomic + basic
0	0.139385	APOE + proteomic + basic
0	0.0152832	APOE + proteomic + basic
0	0.00120709	APOE + proteomic + basic
0	0.0144351	APOE + proteomic + basic
0	0.0013848	APOE + proteomic + basic
0	0.0121112	APOE + proteomic + basic
0	0.00170342	APOE + proteomic + basic
0	0.00347142	APOE + proteomic + basic
0	0.0158702	APOE + proteomic + basic
0	0.0066103	APOE + proteomic + basic
0	0.000323226	APOE + proteomic + basic
0	0.0270191	APOE + proteomic + basic
0	0.00748007	APOE + proteomic + basic
0	0.00124271	APOE + proteomic + basic
0	0.013261	APOE + proteomic + basic
0	0.0116722	APOE + proteomic + basic
0	0.0040924	APOE + proteomic + basic
0	0.000454265	APOE + proteomic + basic
0	0.254375	APOE + proteomic + basic
0	0.0303336	APOE + proteomic + basic
0	0.00149688	APOE + proteomic + basic
0	0.00042247	APOE + proteomic + basic
0	0.000398339	APOE + proteomic + basic
0	0.0015151	APOE + proteomic + basic
0	0.00634103	APOE + proteomic + basic
0	0.000933128	APOE + proteomic + basic
0	0.00235463	APOE + proteomic + basic
0	0.0145164	APOE + proteomic + basic
0	0.00890164	APOE + proteomic + basic
0	0.0554652	APOE + proteomic + basic
0	0.0135418	APOE + proteomic + basic
0	0.000529854	APOE + proteomic + basic
0	0.00442424	APOE + proteomic + basic
0	0.00327449	APOE + proteomic + basic
0	0.0058655	APOE + proteomic + basic
0	0.000559193	APOE + proteomic + basic
0	0.00965514	APOE + proteomic + basic
0	0.0112452	APOE + proteomic + basic
0	0.00336842	APOE + proteomic + basic
0	0.000642311	APOE + proteomic + basic
0	0.0199894	APOE + proteomic + basic
0	0.02193	APOE + proteomic + basic
0	0.0109441	APOE + proteomic + basic
0	0.00161279	APOE + proteomic + basic
0	0.00127556	APOE + proteomic + basic
0	0.148485	APOE + proteomic + basic
0	0.00594421	APOE + proteomic + basic
0	0.00117594	APOE + proteomic + basic
0	0.0221133	APOE + proteomic + basic
0	0.0071773	APOE + proteomic + basic
0	0.0144172	APOE + proteomic + basic
0	0.00573061	APOE + proteomic + basic
0	0.000980032	APOE + proteomic + basic
0	0.00420435	APOE + proteomic + basic
0	0.00943218	APOE + proteomic + basic
0	0.0407676	APOE + proteomic + basic
0	0.05706	APOE + proteomic + basic
0	0.0112036	APOE + proteomic + basic
0	0.0350649	APOE + proteomic + basic
0	0.00134479	APOE + proteomic + basic
0	0.00533273	APOE + proteomic + basic
0	0.000280142	APOE + proteomic + basic
0	0.0278222	APOE + proteomic + basic
0	0.000324719	APOE + proteomic + basic
0	0.0105628	APOE + proteomic + basic
0	0.000408481	APOE + proteomic + basic
0	0.011702	APOE + proteomic + basic
0	0.0700362	APOE + proteomic + basic
0	0.0443658	APOE + proteomic + basic
0	0.00997624	APOE + proteomic + basic
0	0.00215736	APOE + proteomic + basic
0	0.0267514	APOE + proteomic + basic
0	0.00222797	APOE + proteomic + basic
0	0.000424547	APOE + proteomic + basic
0	0.00539337	APOE + proteomic + basic
0	0.00416634	APOE + proteomic + basic
0	0.0310214	APOE + proteomic + basic
0	0.00539604	APOE + proteomic + basic
0	0.121785	APOE + proteomic + basic
0	0.00477229	APOE + proteomic + basic
0	0.0110729	APOE + proteomic + basic
0	0.00111415	APOE + proteomic + basic
0	0.076505	APOE + proteomic + basic
0	0.0227959	APOE + proteomic + basic
0	0.0136889	APOE + proteomic + basic
0	0.00857115	APOE + proteomic + basic
0	0.0036893	APOE + proteomic + basic
0	0.00690918	APOE + proteomic + basic
0	0.00884299	APOE + proteomic + basic
0	0.000711372	APOE + proteomic + basic
0	0.00485069	APOE + proteomic + basic
0	0.000770029	APOE + proteomic + basic
0	0.1457	APOE + proteomic + basic
0	0.00243807	APOE + proteomic + basic
0	0.0298441	APOE + proteomic + basic
0	0.0022603	APOE + proteomic + basic
0	0.00952884	APOE + proteomic + basic
0	0.00475315	APOE + proteomic + basic
0	0.00370562	APOE + proteomic + basic
0	0.0116366	APOE + proteomic + basic
0	0.0039736	APOE + proteomic + basic
0	0.00125573	APOE + proteomic + basic
0	0.0778475	APOE + proteomic + basic
0	0.00534205	APOE + proteomic + basic
0	0.0393935	APOE + proteomic + basic
0	0.000191127	APOE + proteomic + basic
0	0.00432685	APOE + proteomic + basic
0	0.00244631	APOE + proteomic + basic
0	0.000797499	APOE + proteomic + basic
0	0.00187265	APOE + proteomic + basic
0	0.0123741	APOE + proteomic + basic
0	0.013693	APOE + proteomic + basic
0	0.00105756	APOE + proteomic + basic
0	0.0452418	APOE + proteomic + basic
0	0.00581685	APOE + proteomic + basic
0	0.0042755	APOE + proteomic + basic
0	0.000759111	APOE + proteomic + basic
0	0.0132117	APOE + proteomic + basic
0	0.0160233	APOE + proteomic + basic
0	0.00627085	APOE + proteomic + basic
0	0.00372376	APOE + proteomic + basic
0	0.00799595	APOE + proteomic + basic
0	0.000712985	APOE + proteomic + basic
0	0.0323527	APOE + proteomic + basic
0	0.00043465	APOE + proteomic + basic
0	0.05366	APOE + proteomic + basic
0	0.0237902	APOE + proteomic + basic
0	0.0795369	APOE + proteomic + basic
0	0.00394334	APOE + proteomic + basic
0	0.0141424	APOE + proteomic + basic
0	0.0755371	APOE + proteomic + basic
0	0.0220568	APOE + proteomic + basic
0	0.00899324	APOE + proteomic + basic
0	0.00432497	APOE + proteomic + basic
0	0.00280224	APOE + proteomic + basic
0	0.00222839	APOE + proteomic + basic
0	0.0200699	APOE + proteomic + basic
0	0.00403908	APOE + proteomic + basic
0	0.00107084	APOE + proteomic + basic
0	0.00727851	APOE + proteomic + basic
0	0.0762788	APOE + proteomic + basic
0	0.000370076	APOE + proteomic + basic
0	0.00153194	APOE + proteomic + basic
0	0.0106688	APOE + proteomic + basic
0	0.00725172	APOE + proteomic + basic
0	0.0385853	APOE + proteomic + basic
0	0.00728238	APOE + proteomic + basic
0	0.0155858	APOE + proteomic + basic
0	0.000303825	APOE + proteomic + basic
0	0.0106454	APOE + proteomic + basic
0	0.0407065	APOE + proteomic + basic
0	0.00651567	APOE + proteomic + basic
0	0.00415183	APOE + proteomic + basic
0	0.000888869	APOE + proteomic + basic
0	0.0245739	APOE + proteomic + basic
0	0.0172797	APOE + proteomic + basic
0	0.0115578	APOE + proteomic + basic
0	0.016655	APOE + proteomic + basic
0	0.000457055	APOE + proteomic + basic
0	0.0389654	APOE + proteomic + basic
0	0.00320463	APOE + proteomic + basic
0	0.00137918	APOE + proteomic + basic
0	0.0278914	APOE + proteomic + basic
0	0.109694	APOE + proteomic + basic
0	0.0534434	APOE + proteomic + basic
0	0.00309642	APOE + proteomic + basic
0	0.0266763	APOE + proteomic + basic
0	0.0584907	APOE + proteomic + basic
0	0.0736545	APOE + proteomic + basic
0	0.0237283	APOE + proteomic + basic
0	0.0624678	APOE + proteomic + basic
0	0.0167422	APOE + proteomic + basic
0	0.00442932	APOE + proteomic + basic
0	0.00145964	APOE + proteomic + basic
0	0.024395	APOE + proteomic + basic
0	0.0115969	APOE + proteomic + basic
0	0.0923734	APOE + proteomic + basic
0	0.00329117	APOE + proteomic + basic
0	0.00428387	APOE + proteomic + basic
0	0.0179896	APOE + proteomic + basic
0	0.00316474	APOE + proteomic + basic
0	0.0109647	APOE + proteomic + basic
0	0.0465464	APOE + proteomic + basic
0	0.00249035	APOE + proteomic + basic
0	0.00200085	APOE + proteomic + basic
0	0.0234993	APOE + proteomic + basic
0	0.0490173	APOE + proteomic + basic
0	0.00118708	APOE + proteomic + basic
0	0.00836269	APOE + proteomic + basic
1	0.00502654	APOE + proteomic + basic
0	0.00210885	APOE + proteomic + basic
0	0.00220895	APOE + proteomic + basic
0	0.0460255	APOE + proteomic + basic
0	0.0134121	APOE + proteomic + basic
0	0.00163261	APOE + proteomic + basic
0	0.00174441	APOE + proteomic + basic
0	0.00116321	APOE + proteomic + basic
0	0.00385367	APOE + proteomic + basic
0	0.00150607	APOE + proteomic + basic
0	0.0387551	APOE + proteomic + basic
0	0.00128547	APOE + proteomic + basic
0	0.20778	APOE + proteomic + basic
0	0.00688534	APOE + proteomic + basic
0	0.0384278	APOE + proteomic + basic
0	0.056949	APOE + proteomic + basic
0	0.0167702	APOE + proteomic + basic
0	0.00772443	APOE + proteomic + basic
0	0.00500202	APOE + proteomic + basic
0	0.0575512	APOE + proteomic + basic
0	0.0294043	APOE + proteomic + basic
0	0.0132076	APOE + proteomic + basic
0	0.00753739	APOE + proteomic + basic
0	0.00348845	APOE + proteomic + basic
0	0.0075842	APOE + proteomic + basic
0	0.0312378	APOE + proteomic + basic
0	0.0369663	APOE + proteomic + basic
0	0.00131308	APOE + proteomic + basic
0	0.0295447	APOE + proteomic + basic
0	0.0125255	APOE + proteomic + basic
0	0.0036415	APOE + proteomic + basic
0	0.00577453	APOE + proteomic + basic
0	0.00286278	APOE + proteomic + basic
0	0.00316483	APOE + proteomic + basic
0	0.0287155	APOE + proteomic + basic
0	0.0242813	APOE + proteomic + basic
0	0.0119512	APOE + proteomic + basic
0	0.000302595	APOE + proteomic + basic
0	0.0157465	APOE + proteomic + basic
0	0.00357188	APOE + proteomic + basic
0	0.0118098	APOE + proteomic + basic
0	0.101219	APOE + proteomic + basic
0	0.00634281	APOE + proteomic + basic
0	0.0033335	APOE + proteomic + basic
0	0.0556945	APOE + proteomic + basic
0	0.000567008	APOE + proteomic + basic
0	0.00397681	APOE + proteomic + basic
0	0.0029864	APOE + proteomic + basic
0	0.000160796	APOE + proteomic + basic
0	0.129556	APOE + proteomic + basic
0	0.00260152	APOE + proteomic + basic
0	0.067576	APOE + proteomic + basic
0	0.0011352	APOE + proteomic + basic
0	0.0125646	APOE + proteomic + basic
1	0.0265363	APOE + proteomic + basic
0	0.0208659	APOE + proteomic + basic
0	0.00697579	APOE + proteomic + basic
0	0.00305666	APOE + proteomic + basic
0	0.00231851	APOE + proteomic + basic
0	0.0181421	APOE + proteomic + basic
0	0.00258279	APOE + proteomic + basic
0	0.00371585	APOE + proteomic + basic
0	0.00204506	APOE + proteomic + basic
0	0.0197664	APOE + proteomic + basic
0	0.000478803	APOE + proteomic + basic
0	0.0423469	APOE + proteomic + basic
0	0.0013154	APOE + proteomic + basic
0	0.00103304	APOE + proteomic + basic
0	0.00390333	APOE + proteomic + basic
0	0.00301216	APOE + proteomic + basic
0	0.000918909	APOE + proteomic + basic
0	0.000274441	APOE + proteomic + basic
0	0.0429492	APOE + proteomic + basic
0	0.0225507	APOE + proteomic + basic
0	0.00662372	APOE + proteomic + basic
0	0.00739703	APOE + proteomic + basic
0	0.0214164	APOE + proteomic + basic
0	0.00780368	APOE + proteomic + basic
0	0.0266503	APOE + proteomic + basic
0	0.0202037	APOE + proteomic + basic
0	0.00784292	APOE + proteomic + basic
0	0.0174122	APOE + proteomic + basic
0	0.00566998	APOE + proteomic + basic
0	0.0262081	APOE + proteomic + basic
0	0.00970789	APOE + proteomic + basic
0	0.0034807	APOE + proteomic + basic
0	0.00810668	APOE + proteomic + basic
0	0.000363864	APOE + proteomic + basic
0	0.0115394	APOE + proteomic + basic
0	0.0309685	APOE + proteomic + basic
0	0.00170696	APOE + proteomic + basic
0	0.0130821	APOE + proteomic + basic
0	0.0021126	APOE + proteomic + basic
0	0.00149887	APOE + proteomic + basic
0	0.0185874	APOE + proteomic + basic
0	0.000331499	APOE + proteomic + basic
0	0.0248449	APOE + proteomic + basic
0	0.00151977	APOE + proteomic + basic
0	0.0163515	APOE + proteomic + basic
0	0.00313616	APOE + proteomic + basic
1	0.0227126	APOE + proteomic + basic
0	0.0452278	APOE + proteomic + basic
0	0.00765537	APOE + proteomic + basic
0	0.0078746	APOE + proteomic + basic
0	0.0259231	APOE + proteomic + basic
0	0.0366323	APOE + proteomic + basic
0	0.0173878	APOE + proteomic + basic
0	0.0227166	APOE + proteomic + basic
0	0.0203528	APOE + proteomic + basic
0	0.065503	APOE + proteomic + basic
0	0.000616423	APOE + proteomic + basic
0	0.00756277	APOE + proteomic + basic
0	0.0359633	APOE + proteomic + basic
0	0.00207967	APOE + proteomic + basic
0	0.00339821	APOE + proteomic + basic
0	0.135239	APOE + proteomic + basic
0	0.00125893	APOE + proteomic + basic
0	0.00159004	APOE + proteomic + basic
0	0.0065223	APOE + proteomic + basic
0	0.00895301	APOE + proteomic + basic
0	0.00147218	APOE + proteomic + basic
0	0.0170944	APOE + proteomic + basic
0	0.000344909	APOE + proteomic + basic
0	0.00280378	APOE + proteomic + basic
0	0.0129101	APOE + proteomic + basic
0	0.00170783	APOE + proteomic + basic
0	0.003836	APOE + proteomic + basic
0	0.00101228	APOE + proteomic + basic
0	0.0187358	APOE + proteomic + basic
0	0.000789067	APOE + proteomic + basic
0	0.00639133	APOE + proteomic + basic
0	0.00411242	APOE + proteomic + basic
0	0.000972794	APOE + proteomic + basic
0	0.0039856	APOE + proteomic + basic
0	0.00018826	APOE + proteomic + basic
0	0.0187072	APOE + proteomic + basic
0	0.00462562	APOE + proteomic + basic
0	0.00346779	APOE + proteomic + basic
0	0.000542987	APOE + proteomic + basic
0	0.0145366	APOE + proteomic + basic
0	0.0128181	APOE + proteomic + basic
0	0.000937487	APOE + proteomic + basic
0	0.00584804	APOE + proteomic + basic
0	0.0110932	APOE + proteomic + basic
0	0.0228378	APOE + proteomic + basic
0	0.0202034	APOE + proteomic + basic
0	0.00746076	APOE + proteomic + basic
0	0.000795062	APOE + proteomic + basic
0	0.00163851	APOE + proteomic + basic
0	0.00321812	APOE + proteomic + basic
0	0.00197243	APOE + proteomic + basic
0	0.000936156	APOE + proteomic + basic
0	0.00441194	APOE + proteomic + basic
0	0.0210769	APOE + proteomic + basic
1	0.0149517	APOE + proteomic + basic
0	0.0140824	APOE + proteomic + basic
0	0.00125147	APOE + proteomic + basic
1	0.0135476	APOE + proteomic + basic
0	0.0183887	APOE + proteomic + basic
0	0.0309513	APOE + proteomic + basic
0	0.00640666	APOE + proteomic + basic
0	0.00519871	APOE + proteomic + basic
0	0.00255806	APOE + proteomic + basic
0	0.0051788	APOE + proteomic + basic
0	0.0342544	APOE + proteomic + basic
0	0.00243403	APOE + proteomic + basic
0	0.000345666	APOE + proteomic + basic
0	0.00227203	APOE + proteomic + basic
0	0.00063491	APOE + proteomic + basic
0	0.000890668	APOE + proteomic + basic
0	0.0396542	APOE + proteomic + basic
0	0.0108434	APOE + proteomic + basic
0	0.0703639	APOE + proteomic + basic
0	0.00418339	APOE + proteomic + basic
0	0.00419544	APOE + proteomic + basic
0	0.0038602	APOE + proteomic + basic
0	0.0799601	APOE + proteomic + basic
0	0.000815311	APOE + proteomic + basic
0	0.000985935	APOE + proteomic + basic
0	0.00227821	APOE + proteomic + basic
0	0.000712361	APOE + proteomic + basic
0	0.0025481	APOE + proteomic + basic
0	0.00477038	APOE + proteomic + basic
0	0.0048674	APOE + proteomic + basic
0	0.0513552	APOE + proteomic + basic
0	0.00296867	APOE + proteomic + basic
0	0.000713492	APOE + proteomic + basic
0	0.00333912	APOE + proteomic + basic
0	0.00237476	APOE + proteomic + basic
0	0.0318032	APOE + proteomic + basic
0	0.00283942	APOE + proteomic + basic
0	0.00303708	APOE + proteomic + basic
0	0.100029	APOE + proteomic + basic
0	0.000644387	APOE + proteomic + basic
0	0.0282687	APOE + proteomic + basic
1	0.00546838	APOE + proteomic + basic
0	0.000547662	APOE + proteomic + basic
0	0.000365858	APOE + proteomic + basic
0	0.00300033	APOE + proteomic + basic
0	0.0199333	APOE + proteomic + basic
0	0.00106177	APOE + proteomic + basic
0	0.00887	APOE + proteomic + basic
0	0.0455184	APOE + proteomic + basic
0	0.00763501	APOE + proteomic + basic
0	0.00198291	APOE + proteomic + basic
0	0.00417179	APOE + proteomic + basic
0	0.00242631	APOE + proteomic + basic
0	0.0177343	APOE + proteomic + basic
0	0.000793041	APOE + proteomic + basic
0	0.0299835	APOE + proteomic + basic
0	0.0221112	APOE + proteomic + basic
0	0.0318842	APOE + proteomic + basic
0	0.00564794	APOE + proteomic + basic
0	0.0229215	APOE + proteomic + basic
0	0.0129344	APOE + proteomic + basic
0	0.00113561	APOE + proteomic + basic
0	0.0354698	APOE + proteomic + basic
0	0.00379792	APOE + proteomic + basic
0	0.00588899	APOE + proteomic + basic
0	0.000348185	APOE + proteomic + basic
0	0.0161498	APOE + proteomic + basic
1	0.00825841	APOE + proteomic + basic
0	0.0497951	APOE + proteomic + basic
0	0.000925556	APOE + proteomic + basic
0	0.0496211	APOE + proteomic + basic
0	0.00128038	APOE + proteomic + basic
0	0.00142368	APOE + proteomic + basic
0	0.0064043	APOE + proteomic + basic
0	0.00789993	APOE + proteomic + basic
0	0.00263504	APOE + proteomic + basic
0	0.0213571	APOE + proteomic + basic
0	0.0117469	APOE + proteomic + basic
0	0.00851787	APOE + proteomic + basic
0	0.00680304	APOE + proteomic + basic
0	0.0192393	APOE + proteomic + basic
0	0.00781106	APOE + proteomic + basic
0	0.0242164	APOE + proteomic + basic
0	0.0161795	APOE + proteomic + basic
0	0.029371	APOE + proteomic + basic
0	0.000993011	APOE + proteomic + basic
0	0.00413891	APOE + proteomic + basic
0	0.00166359	APOE + proteomic + basic
0	0.00412712	APOE + proteomic + basic
0	0.000262892	APOE + proteomic + basic
0	0.00488625	APOE + proteomic + basic
0	0.000425058	APOE + proteomic + basic
0	0.00031069	APOE + proteomic + basic
1	0.00623696	APOE + proteomic + basic
0	0.0101014	APOE + proteomic + basic
0	0.0115641	APOE + proteomic + basic
0	0.0342582	APOE + proteomic + basic
0	9.24115e-05	APOE + proteomic + basic
0	0.0210172	APOE + proteomic + basic
0	0.0197929	APOE + proteomic + basic
0	0.137705	APOE + proteomic + basic
0	0.00954517	APOE + proteomic + basic
0	0.0233845	APOE + proteomic + basic
0	0.00884549	APOE + proteomic + basic
0	0.0973712	APOE + proteomic + basic
0	0.00269602	APOE + proteomic + basic
0	0.000555702	APOE + proteomic + basic
0	0.0160754	APOE + proteomic + basic
0	0.00970321	APOE + proteomic + basic
0	0.0746802	APOE + proteomic + basic
0	0.000520357	APOE + proteomic + basic
0	0.008588	APOE + proteomic + basic
0	0.000223962	APOE + proteomic + basic
0	0.0360417	APOE + proteomic + basic
0	0.000812191	APOE + proteomic + basic
0	0.0207472	APOE + proteomic + basic
0	0.00777909	APOE + proteomic + basic
0	0.00713824	APOE + proteomic + basic
0	0.0584148	APOE + proteomic + basic
0	0.0167353	APOE + proteomic + basic
0	0.000986488	APOE + proteomic + basic
0	0.013192	APOE + proteomic + basic
0	0.00534615	APOE + proteomic + basic
0	0.00775152	APOE + proteomic + basic
0	0.0157975	APOE + proteomic + basic
0	0.0018182	APOE + proteomic + basic
0	0.0141774	APOE + proteomic + basic
0	0.00299138	APOE + proteomic + basic
0	0.000642659	APOE + proteomic + basic
0	0.39929	APOE + proteomic + basic
0	0.00288628	APOE + proteomic + basic
0	0.0229787	APOE + proteomic + basic
0	0.0122017	APOE + proteomic + basic
0	0.0133459	APOE + proteomic + basic
0	0.00385814	APOE + proteomic + basic
0	0.113349	APOE + proteomic + basic
0	0.000282935	APOE + proteomic + basic
0	0.000482362	APOE + proteomic + basic
0	0.00275711	APOE + proteomic + basic
0	0.00798256	APOE + proteomic + basic
0	0.00338014	APOE + proteomic + basic
0	0.00328573	APOE + proteomic + basic
0	0.017755	APOE + proteomic + basic
0	0.000619922	APOE + proteomic + basic
0	0.00218871	APOE + proteomic + basic
0	0.0166335	APOE + proteomic + basic
0	0.00499001	APOE + proteomic + basic
0	0.0348344	APOE + proteomic + basic
1	0.00907414	APOE + proteomic + basic
0	0.00240794	APOE + proteomic + basic
0	0.00051713	APOE + proteomic + basic
0	0.000445563	APOE + proteomic + basic
0	0.0214595	APOE + proteomic + basic
0	0.00612985	APOE + proteomic + basic
0	0.00176749	APOE + proteomic + basic
0	0.0069231	APOE + proteomic + basic
0	0.102695	APOE + proteomic + basic
0	0.00719169	APOE + proteomic + basic
0	0.0683719	APOE + proteomic + basic
0	0.00575872	APOE + proteomic + basic
0	0.0340904	APOE + proteomic + basic
0	0.000373179	APOE + proteomic + basic
0	0.0925268	APOE + proteomic + basic
0	0.0196071	APOE + proteomic + basic
0	0.000906972	APOE + proteomic + basic
0	0.0119118	APOE + proteomic + basic
0	0.00531592	APOE + proteomic + basic
0	0.00448537	APOE + proteomic + basic
0	0.085785	APOE + proteomic + basic
0	0.0305954	APOE + proteomic + basic
0	0.03215	APOE + proteomic + basic
0	0.0111483	APOE + proteomic + basic
0	0.0045289	APOE + proteomic + basic
0	0.000845078	APOE + proteomic + basic
1	0.00826503	APOE + proteomic + basic
0	0.00815221	APOE + proteomic + basic
0	0.00086669	APOE + proteomic + basic
0	0.00127812	APOE + proteomic + basic
0	0.00276539	APOE + proteomic + basic
0	0.00746222	APOE + proteomic + basic
0	0.00428014	APOE + proteomic + basic
0	0.00334215	APOE + proteomic + basic
0	0.0080701	APOE + proteomic + basic
0	0.0186968	APOE + proteomic + basic
0	0.00639622	APOE + proteomic + basic
0	0.000538205	APOE + proteomic + basic
0	0.00159296	APOE + proteomic + basic
0	0.0269939	APOE + proteomic + basic
0	0.0100626	APOE + proteomic + basic
0	0.023345	APOE + proteomic + basic
0	0.00132354	APOE + proteomic + basic
0	0.0178366	APOE + proteomic + basic
0	0.000664182	APOE + proteomic + basic
0	0.0257383	APOE + proteomic + basic
0	0.0494045	APOE + proteomic + basic
0	0.00452727	APOE + proteomic + basic
0	0.00299569	APOE + proteomic + basic
0	0.0129981	APOE + proteomic + basic
0	0.0318704	APOE + proteomic + basic
0	0.00148573	APOE + proteomic + basic
0	0.00895595	APOE + proteomic + basic
0	0.0191422	APOE + proteomic + basic
0	0.000783932	APOE + proteomic + basic
0	0.00538122	APOE + proteomic + basic
0	0.0365069	APOE + proteomic + basic
0	0.000645234	APOE + proteomic + basic
0	0.0240235	APOE + proteomic + basic
0	0.0049315	APOE + proteomic + basic
0	0.00786936	APOE + proteomic + basic
0	0.0123138	APOE + proteomic + basic
0	0.013313	APOE + proteomic + basic
0	0.0120892	APOE + proteomic + basic
0	0.00175727	APOE + proteomic + basic
0	0.00573832	APOE + proteomic + basic
0	0.00290082	APOE + proteomic + basic
0	0.00240535	APOE + proteomic + basic
0	0.0417402	APOE + proteomic + basic
0	0.0305364	APOE + proteomic + basic
0	0.00100007	APOE + proteomic + basic
0	0.000712878	APOE + proteomic + basic
0	0.000604669	APOE + proteomic + basic
1	0.0159332	APOE + proteomic + basic
0	0.0228454	APOE + proteomic + basic
0	0.000780885	APOE + proteomic + basic
0	0.00256379	APOE + proteomic + basic
0	0.000630292	APOE + proteomic + basic
0	0.00245723	APOE + proteomic + basic
0	0.000582096	APOE + proteomic + basic
0	0.0157722	APOE + proteomic + basic
0	0.00143668	APOE + proteomic + basic
0	0.003052	APOE + proteomic + basic
0	0.00970474	APOE + proteomic + basic
0	0.00384982	APOE + proteomic + basic
0	0.00267315	APOE + proteomic + basic
0	0.00442071	APOE + proteomic + basic
0	0.00652137	APOE + proteomic + basic
0	0.0138027	APOE + proteomic + basic
0	0.00128646	APOE + proteomic + basic
0	0.00247319	APOE + proteomic + basic
0	0.00185027	APOE + proteomic + basic
0	0.0156895	APOE + proteomic + basic
0	0.0106039	APOE + proteomic + basic
0	0.0106504	APOE + proteomic + basic
0	0.00130573	APOE + proteomic + basic
0	0.0121988	APOE + proteomic + basic
0	0.122134	APOE + proteomic + basic
0	0.00276227	APOE + proteomic + basic
0	0.000942849	APOE + proteomic + basic
0	0.0100959	APOE + proteomic + basic
0	0.00597583	APOE + proteomic + basic
0	0.0452282	APOE + proteomic + basic
0	0.00467614	APOE + proteomic + basic
0	0.0227602	APOE + proteomic + basic
0	0.0182649	APOE + proteomic + basic
0	0.043395	APOE + proteomic + basic
0	0.00753741	APOE + proteomic + basic
0	0.00107051	APOE + proteomic + basic
0	0.0277572	APOE + proteomic + basic
0	0.0124054	APOE + proteomic + basic
0	0.00367303	APOE + proteomic + basic
0	0.00160414	APOE + proteomic + basic
0	0.00206912	APOE + proteomic + basic
0	0.00271842	APOE + proteomic + basic
0	0.00510173	APOE + proteomic + basic
0	0.0027446	APOE + proteomic + basic
0	0.0423894	APOE + proteomic + basic
0	0.0269949	APOE + proteomic + basic
0	0.0063044	APOE + proteomic + basic
0	0.00693499	APOE + proteomic + basic
0	0.0173385	APOE + proteomic + basic
0	0.00900059	APOE + proteomic + basic
0	0.00380876	APOE + proteomic + basic
0	0.0559945	APOE + proteomic + basic
0	0.00160809	APOE + proteomic + basic
0	0.00251964	APOE + proteomic + basic
0	0.00656684	APOE + proteomic + basic
0	0.00560301	APOE + proteomic + basic
0	0.0615545	APOE + proteomic + basic
0	0.000310871	APOE + proteomic + basic
0	0.038883	APOE + proteomic + basic
0	0.0603248	APOE + proteomic + basic
0	0.00240919	APOE + proteomic + basic
0	0.00969661	APOE + proteomic + basic
0	0.0269728	APOE + proteomic + basic
0	0.00380581	APOE + proteomic + basic
0	0.00219285	APOE + proteomic + basic
0	0.00041628	APOE + proteomic + basic
0	0.0491847	APOE + proteomic + basic
0	0.0594571	APOE + proteomic + basic
0	0.0035294	APOE + proteomic + basic
0	0.000222897	APOE + proteomic + basic
0	0.051351	APOE + proteomic + basic
0	0.00195268	APOE + proteomic + basic
0	0.0139056	APOE + proteomic + basic
0	0.00281488	APOE + proteomic + basic
0	0.0006867	APOE + proteomic + basic
0	0.00237387	APOE + proteomic + basic
0	0.00188637	APOE + proteomic + basic
0	0.0112868	APOE + proteomic + basic
0	0.0347644	APOE + proteomic + basic
0	0.00594729	APOE + proteomic + basic
0	0.103099	APOE + proteomic + basic
0	0.00610325	APOE + proteomic + basic
0	0.0149408	APOE + proteomic + basic
0	0.000703753	APOE + proteomic + basic
0	0.00150249	APOE + proteomic + basic
0	0.00310428	APOE + proteomic + basic
0	0.0308817	APOE + proteomic + basic
0	0.00701657	APOE + proteomic + basic
0	0.00143636	APOE + proteomic + basic
0	0.00929993	APOE + proteomic + basic
0	0.0023252	APOE + proteomic + basic
0	0.0140164	APOE + proteomic + basic
0	0.000217125	APOE + proteomic + basic
0	0.00637413	APOE + proteomic + basic
0	0.000969488	APOE + proteomic + basic
0	0.0143408	APOE + proteomic + basic
0	0.00610857	APOE + proteomic + basic
0	0.000464471	APOE + proteomic + basic
0	0.000667638	APOE + proteomic + basic
0	0.000955381	APOE + proteomic + basic
0	0.000640937	APOE + proteomic + basic
0	0.00165329	APOE + proteomic + basic
0	0.0190494	APOE + proteomic + basic
0	0.000800905	APOE + proteomic + basic
0	0.001345	APOE + proteomic + basic
0	0.000729823	APOE + proteomic + basic
0	0.000367969	APOE + proteomic + basic
0	0.00806199	APOE + proteomic + basic
0	0.00131081	APOE + proteomic + basic
0	0.000428718	APOE + proteomic + basic
0	0.000876783	APOE + proteomic + basic
0	0.0175236	APOE + proteomic + basic
0	0.000625746	APOE + proteomic + basic
0	0.00182344	APOE + proteomic + basic
0	0.00175348	APOE + proteomic + basic
0	0.00368517	APOE + proteomic + basic
0	0.000278017	APOE + proteomic + basic
0	0.00248269	APOE + proteomic + basic
0	0.0356867	APOE + proteomic + basic
0	0.00459985	APOE + proteomic + basic
0	0.000233765	APOE + proteomic + basic
0	0.0640906	APOE + proteomic + basic
0	0.00681848	APOE + proteomic + basic
0	0.0136323	APOE + proteomic + basic
0	0.00164775	APOE + proteomic + basic
0	0.000291875	APOE + proteomic + basic
0	0.00279256	APOE + proteomic + basic
0	0.000410793	APOE + proteomic + basic
0	0.00157939	APOE + proteomic + basic
0	0.0179909	APOE + proteomic + basic
0	0.0464257	APOE + proteomic + basic
0	0.0105148	APOE + proteomic + basic
0	0.00183975	APOE + proteomic + basic
0	0.00218936	APOE + proteomic + basic
0	0.000255843	APOE + proteomic + basic
0	0.00145178	APOE + proteomic + basic
0	0.000346905	APOE + proteomic + basic
0	0.0274337	APOE + proteomic + basic
0	0.0117915	APOE + proteomic + basic
0	0.000603993	APOE + proteomic + basic
0	0.000328536	APOE + proteomic + basic
0	0.0317669	APOE + proteomic + basic
0	0.0052151	APOE + proteomic + basic
0	0.00244782	APOE + proteomic + basic
0	0.0885418	APOE + proteomic + basic
0	0.00816529	APOE + proteomic + basic
0	0.0964342	APOE + proteomic + basic
0	0.0810126	APOE + proteomic + basic
0	0.023389	APOE + proteomic + basic
0	0.0536036	APOE + proteomic + basic
0	0.0224718	APOE + proteomic + basic
0	0.00155376	APOE + proteomic + basic
0	0.00178457	APOE + proteomic + basic
0	0.0311753	APOE + proteomic + basic
0	0.000811121	APOE + proteomic + basic
0	0.0306224	APOE + proteomic + basic
0	0.00149047	APOE + proteomic + basic
1	0.0246517	APOE + proteomic + basic
0	0.0390599	APOE + proteomic + basic
0	0.00279944	APOE + proteomic + basic
0	0.0861792	APOE + proteomic + basic
0	0.00249076	APOE + proteomic + basic
0	0.000905795	APOE + proteomic + basic
0	0.0494338	APOE + proteomic + basic
0	0.059902	APOE + proteomic + basic
0	0.000772773	APOE + proteomic + basic
0	0.00561952	APOE + proteomic + basic
0	0.0132967	APOE + proteomic + basic
0	0.0453222	APOE + proteomic + basic
0	0.000839414	APOE + proteomic + basic
0	0.00301684	APOE + proteomic + basic
0	0.00218015	APOE + proteomic + basic
0	0.0112422	APOE + proteomic + basic
0	0.000449005	APOE + proteomic + basic
0	0.0175005	APOE + proteomic + basic
0	0.00257266	APOE + proteomic + basic
0	0.0004851	APOE + proteomic + basic
0	0.000807811	APOE + proteomic + basic
0	0.0336507	APOE + proteomic + basic
0	0.0154661	APOE + proteomic + basic
0	0.0402392	APOE + proteomic + basic
0	0.00624554	APOE + proteomic + basic
0	0.00208865	APOE + proteomic + basic
1	0.0249742	APOE + proteomic + basic
0	0.0241717	APOE + proteomic + basic
0	0.00337707	APOE + proteomic + basic
0	0.017045	APOE + proteomic + basic
0	0.0272935	APOE + proteomic + basic
0	0.130265	APOE + proteomic + basic
0	0.0482025	APOE + proteomic + basic
1	0.0310811	APOE + proteomic + basic
0	0.0563163	APOE + proteomic + basic
1	0.00736331	APOE + proteomic + basic
0	0.00252515	APOE + proteomic + basic
0	0.0228199	APOE + proteomic + basic
0	0.000648673	APOE + proteomic + basic
0	0.0138069	APOE + proteomic + basic
0	0.000891002	APOE + proteomic + basic
0	0.0142416	APOE + proteomic + basic
0	0.00757582	APOE + proteomic + basic
0	0.00905356	APOE + proteomic + basic
0	0.00102618	APOE + proteomic + basic
0	0.000870546	APOE + proteomic + basic
0	0.00724723	APOE + proteomic + basic
0	0.00665399	APOE + proteomic + basic
0	0.0126241	APOE + proteomic + basic
0	0.00826798	APOE + proteomic + basic
0	0.00313221	APOE + proteomic + basic
0	0.00983905	APOE + proteomic + basic
0	0.000322449	APOE + proteomic + basic
0	0.000208248	APOE + proteomic + basic
0	0.024912	APOE + proteomic + basic
0	0.0110047	APOE + proteomic + basic
0	0.0583	APOE + proteomic + basic
0	0.0110087	APOE + proteomic + basic
0	0.0170166	APOE + proteomic + basic
0	0.000675346	APOE + proteomic + basic
0	0.00805343	APOE + proteomic + basic
0	0.0216413	APOE + proteomic + basic
0	0.0783396	APOE + proteomic + basic
0	0.0329912	APOE + proteomic + basic
0	0.00377848	APOE + proteomic + basic
0	0.000336191	APOE + proteomic + basic
0	0.0092673	APOE + proteomic + basic
0	0.0186983	APOE + proteomic + basic
0	0.0030404	APOE + proteomic + basic
0	0.0367015	APOE + proteomic + basic
0	0.000447591	APOE + proteomic + basic
0	0.0054745	APOE + proteomic + basic
0	0.000193963	APOE + proteomic + basic
0	0.00184804	APOE + proteomic + basic
0	0.00222232	APOE + proteomic + basic
0	0.00248252	APOE + proteomic + basic
0	0.00901833	APOE + proteomic + basic
0	0.0146556	APOE + proteomic + basic
0	0.00237472	APOE + proteomic + basic
0	0.00500747	APOE + proteomic + basic
0	0.0058116	APOE + proteomic + basic
0	0.000718833	APOE + proteomic + basic
0	0.00747659	APOE + proteomic + basic
0	0.00221501	APOE + proteomic + basic
0	0.0196624	APOE + proteomic + basic
0	0.0050343	APOE + proteomic + basic
0	0.000684584	APOE + proteomic + basic
0	0.00153594	APOE + proteomic + basic
0	0.00689313	APOE + proteomic + basic
0	0.0147112	APOE + proteomic + basic
0	0.00362271	APOE + proteomic + basic
0	0.0218403	APOE + proteomic + basic
0	0.0205362	APOE + proteomic + basic
0	0.000553996	APOE + proteomic + basic
0	0.0371196	APOE + proteomic + basic
0	0.0399825	APOE + proteomic + basic
0	0.00151314	APOE + proteomic + basic
0	0.00050191	APOE + proteomic + basic
0	0.00189283	APOE + proteomic + basic
0	0.00938805	APOE + proteomic + basic
0	0.00423779	APOE + proteomic + basic
0	0.00113403	APOE + proteomic + basic
0	0.000559775	APOE + proteomic + basic
0	0.0838182	APOE + proteomic + basic
0	0.0717847	APOE + proteomic + basic
0	0.177337	APOE + proteomic + basic
0	0.00059682	APOE + proteomic + basic
0	0.00204083	APOE + proteomic + basic
0	0.00513914	APOE + proteomic + basic
0	0.00105332	APOE + proteomic + basic
0	0.000474461	APOE + proteomic + basic
0	0.00136136	APOE + proteomic + basic
0	0.000689681	APOE + proteomic + basic
0	0.0012733	APOE + proteomic + basic
0	0.00169517	APOE + proteomic + basic
0	0.00577131	APOE + proteomic + basic
0	0.0215219	APOE + proteomic + basic
0	0.036182	APOE + proteomic + basic
0	0.000524371	APOE + proteomic + basic
0	0.0178151	APOE + proteomic + basic
0	0.00281277	APOE + proteomic + basic
0	0.0803638	APOE + proteomic + basic
0	0.0247563	APOE + proteomic + basic
0	0.0184398	APOE + proteomic + basic
0	0.00166084	APOE + proteomic + basic
0	0.0040378	APOE + proteomic + basic
0	0.00289637	APOE + proteomic + basic
0	0.0173406	APOE + proteomic + basic
0	0.00898538	APOE + proteomic + basic
0	0.00149651	APOE + proteomic + basic
0	0.000758911	APOE + proteomic + basic
0	0.00641833	APOE + proteomic + basic
0	0.00147515	APOE + proteomic + basic
0	0.00100634	APOE + proteomic + basic
0	0.0441114	APOE + proteomic + basic
0	0.052397	APOE + proteomic + basic
0	0.00455218	APOE + proteomic + basic
0	0.033257	APOE + proteomic + basic
0	0.0556966	APOE + proteomic + basic
0	0.0243184	APOE + proteomic + basic
0	0.0069487	APOE + proteomic + basic
0	0.00277023	APOE + proteomic + basic
0	0.00392985	APOE + proteomic + basic
0	0.00478462	APOE + proteomic + basic
0	0.00853518	APOE + proteomic + basic
0	0.00348321	APOE + proteomic + basic
0	0.00401637	APOE + proteomic + basic
0	0.00261183	APOE + proteomic + basic
0	0.000163076	APOE + proteomic + basic
0	0.00357184	APOE + proteomic + basic
1	0.0469838	APOE + proteomic + basic
0	0.00162661	APOE + proteomic + basic
0	0.00167451	APOE + proteomic + basic
0	0.00539133	APOE + proteomic + basic
0	0.00049913	APOE + proteomic + basic
0	0.000759244	APOE + proteomic + basic
0	0.0360938	APOE + proteomic + basic
0	0.00141726	APOE + proteomic + basic
0	0.00667071	APOE + proteomic + basic
0	0.122772	APOE + proteomic + basic
0	0.0221627	APOE + proteomic + basic
0	0.00467902	APOE + proteomic + basic
0	0.0102603	APOE + proteomic + basic
0	0.00144857	APOE + proteomic + basic
1	0.0350236	APOE + proteomic + basic
0	0.0556328	APOE + proteomic + basic
0	0.00310651	APOE + proteomic + basic
0	0.0073779	APOE + proteomic + basic
0	0.00341115	APOE + proteomic + basic
0	0.0102773	APOE + proteomic + basic
0	0.00272628	APOE + proteomic + basic
0	0.0107114	APOE + proteomic + basic
0	0.00608935	APOE + proteomic + basic
0	0.00108345	APOE + proteomic + basic
0	0.0017992	APOE + proteomic + basic
0	0.000698892	APOE + proteomic + basic
0	0.039273	APOE + proteomic + basic
0	0.00625155	APOE + proteomic + basic
0	0.00366448	APOE + proteomic + basic
0	0.0100453	APOE + proteomic + basic
0	0.00324252	APOE + proteomic + basic
0	0.0292018	APOE + proteomic + basic
0	0.00178277	APOE + proteomic + basic
0	0.00266488	APOE + proteomic + basic
0	0.00694903	APOE + proteomic + basic
0	0.00538712	APOE + proteomic + basic
0	0.0276404	APOE + proteomic + basic
0	0.00561324	APOE + proteomic + basic
0	0.00347115	APOE + proteomic + basic
0	0.00135186	APOE + proteomic + basic
0	0.0137684	APOE + proteomic + basic
0	0.0378802	APOE + proteomic + basic
0	0.00244668	APOE + proteomic + basic
0	0.0338734	APOE + proteomic + basic
0	0.00271029	APOE + proteomic + basic
0	0.0164613	APOE + proteomic + basic
0	0.00291149	APOE + proteomic + basic
0	0.025962	APOE + proteomic + basic
0	0.00302817	APOE + proteomic + basic
0	0.00075319	APOE + proteomic + basic
0	0.0205002	APOE + proteomic + basic
0	0.0516264	APOE + proteomic + basic
0	0.00259368	APOE + proteomic + basic
0	0.00346195	APOE + proteomic + basic
0	0.00395307	APOE + proteomic + basic
0	0.00361781	APOE + proteomic + basic
0	0.023951	APOE + proteomic + basic
0	0.0151564	APOE + proteomic + basic
0	0.00688613	APOE + proteomic + basic
0	0.00146736	APOE + proteomic + basic
0	0.00124784	APOE + proteomic + basic
0	0.0180289	APOE + proteomic + basic
0	0.000388556	APOE + proteomic + basic
0	0.00117482	APOE + proteomic + basic
0	0.00157499	APOE + proteomic + basic
0	0.0115501	APOE + proteomic + basic
0	0.0305252	APOE + proteomic + basic
0	0.0294795	APOE + proteomic + basic
0	0.00392509	APOE + proteomic + basic
0	0.000991963	APOE + proteomic + basic
0	0.0257904	APOE + proteomic + basic
0	0.00123732	APOE + proteomic + basic
0	0.00478891	APOE + proteomic + basic
0	0.000383434	APOE + proteomic + basic
0	0.0108223	APOE + proteomic + basic
0	0.0037616	APOE + proteomic + basic
0	0.0204069	APOE + proteomic + basic
0	0.00784728	APOE + proteomic + basic
0	0.00760879	APOE + proteomic + basic
0	0.00175099	APOE + proteomic + basic
0	0.00387996	APOE + proteomic + basic
0	0.0150004	APOE + proteomic + basic
0	0.00965695	APOE + proteomic + basic
0	0.0133907	APOE + proteomic + basic
0	0.000217645	APOE + proteomic + basic
0	0.00335444	APOE + proteomic + basic
0	0.00635124	APOE + proteomic + basic
0	0.0350399	APOE + proteomic + basic
0	0.00976551	APOE + proteomic + basic
0	0.000981011	APOE + proteomic + basic
0	0.0563302	APOE + proteomic + basic
0	0.00024083	APOE + proteomic + basic
0	0.00128408	APOE + proteomic + basic
0	0.0259861	APOE + proteomic + basic
0	0.000948883	APOE + proteomic + basic
0	0.000261667	APOE + proteomic + basic
0	0.00117128	APOE + proteomic + basic
0	0.00722287	APOE + proteomic + basic
0	0.000618669	APOE + proteomic + basic
0	0.0199832	APOE + proteomic + basic
0	0.00189789	APOE + proteomic + basic
0	0.00698461	APOE + proteomic + basic
0	0.00133556	APOE + proteomic + basic
0	0.00424112	APOE + proteomic + basic
0	0.00791977	APOE + proteomic + basic
0	0.0292584	APOE + proteomic + basic
0	0.00899551	APOE + proteomic + basic
0	0.010821	APOE + proteomic + basic
0	0.000228646	APOE + proteomic + basic
0	0.000672365	APOE + proteomic + basic
0	0.0418666	APOE + proteomic + basic
0	0.0197226	APOE + proteomic + basic
0	0.00064933	APOE + proteomic + basic
0	0.000982334	APOE + proteomic + basic
0	0.00497287	APOE + proteomic + basic
0	0.0113727	APOE + proteomic + basic
0	0.033823	APOE + proteomic + basic
0	0.00155989	APOE + proteomic + basic
0	0.00142557	APOE + proteomic + basic
0	0.00395731	APOE + proteomic + basic
0	0.00434694	APOE + proteomic + basic
0	0.000370785	APOE + proteomic + basic
0	0.016312	APOE + proteomic + basic
0	0.016429	APOE + proteomic + basic
0	0.00931879	APOE + proteomic + basic
0	0.00284983	APOE + proteomic + basic
0	0.00110157	APOE + proteomic + basic
0	0.00469173	APOE + proteomic + basic
0	0.0524879	APOE + proteomic + basic
0	0.00129113	APOE + proteomic + basic
0	0.00749884	APOE + proteomic + basic
0	0.000876221	APOE + proteomic + basic
0	0.0017311	APOE + proteomic + basic
0	0.0662671	APOE + proteomic + basic
0	0.0239586	APOE + proteomic + basic
0	0.000872576	APOE + proteomic + basic
0	0.0101547	APOE + proteomic + basic
0	0.000185657	APOE + proteomic + basic
0	0.0040288	APOE + proteomic + basic
0	0.028752	APOE + proteomic + basic
0	0.00132003	APOE + proteomic + basic
0	0.0164162	APOE + proteomic + basic
0	0.00315299	APOE + proteomic + basic
0	0.00389449	APOE + proteomic + basic
0	0.0137433	APOE + proteomic + basic
0	0.00176306	APOE + proteomic + basic
0	0.0146325	APOE + proteomic + basic
0	0.00855651	APOE + proteomic + basic
0	0.00234147	APOE + proteomic + basic
0	0.025549	APOE + proteomic + basic
0	0.0106732	APOE + proteomic + basic
0	0.0345043	APOE + proteomic + basic
1	0.0333126	APOE + proteomic + basic
0	0.00673486	APOE + proteomic + basic
0	0.0178347	APOE + proteomic + basic
0	0.000724389	APOE + proteomic + basic
0	0.0377456	APOE + proteomic + basic
0	0.00269699	APOE + proteomic + basic
0	0.030312	APOE + proteomic + basic
0	0.0007553	APOE + proteomic + basic
0	0.00448103	APOE + proteomic + basic
0	0.00412706	APOE + proteomic + basic
0	0.00156774	APOE + proteomic + basic
0	0.00654517	APOE + proteomic + basic
0	0.00348318	APOE + proteomic + basic
0	0.00204598	APOE + proteomic + basic
0	0.00640322	APOE + proteomic + basic
0	0.11444	APOE + proteomic + basic
0	0.00273396	APOE + proteomic + basic
0	0.0144257	APOE + proteomic + basic
0	0.0243257	APOE + proteomic + basic
0	0.0266089	APOE + proteomic + basic
0	0.0155418	APOE + proteomic + basic
0	0.000635953	APOE + proteomic + basic
0	0.0251195	APOE + proteomic + basic
0	0.00222997	APOE + proteomic + basic
0	0.0102661	APOE + proteomic + basic
0	0.00384512	APOE + proteomic + basic
0	0.0153305	APOE + proteomic + basic
0	0.0166997	APOE + proteomic + basic
0	0.0368537	APOE + proteomic + basic
0	0.00131424	APOE + proteomic + basic
0	0.0150015	APOE + proteomic + basic
0	0.000545931	APOE + proteomic + basic
0	0.00713427	APOE + proteomic + basic
0	0.0386333	APOE + proteomic + basic
0	0.0145511	APOE + proteomic + basic
0	0.00145618	APOE + proteomic + basic
0	0.0597882	APOE + proteomic + basic
0	0.0159686	APOE + proteomic + basic
0	0.000615755	APOE + proteomic + basic
0	0.00162505	APOE + proteomic + basic
0	0.00184706	APOE + proteomic + basic
0	0.000258425	APOE + proteomic + basic
0	0.00169681	APOE + proteomic + basic
0	0.0142373	APOE + proteomic + basic
0	0.000518132	APOE + proteomic + basic
0	0.00663673	APOE + proteomic + basic
0	0.0117356	APOE + proteomic + basic
0	0.00439619	APOE + proteomic + basic
0	0.0402722	APOE + proteomic + basic
0	0.00402312	APOE + proteomic + basic
0	0.0408668	APOE + proteomic + basic
1	0.0925164	APOE + proteomic + basic
0	0.015197	APOE + proteomic + basic
0	0.0111625	APOE + proteomic + basic
0	0.00765285	APOE + proteomic + basic
0	0.00286382	APOE + proteomic + basic
0	0.0123648	APOE + proteomic + basic
0	0.00065587	APOE + proteomic + basic
0	0.0217029	APOE + proteomic + basic
0	0.00169824	APOE + proteomic + basic
0	0.0841143	APOE + proteomic + basic
0	0.0121478	APOE + proteomic + basic
1	0.0470192	APOE + proteomic + basic
0	0.00400402	APOE + proteomic + basic
0	0.0022276	APOE + proteomic + basic
0	0.0325372	APOE + proteomic + basic
0	0.0035938	APOE + proteomic + basic
0	0.000534296	APOE + proteomic + basic
0	0.00508111	APOE + proteomic + basic
0	0.190176	APOE + proteomic + basic
0	0.0126937	APOE + proteomic + basic
0	0.00490053	APOE + proteomic + basic
0	0.00137833	APOE + proteomic + basic
0	0.0021251	APOE + proteomic + basic
0	0.00251742	APOE + proteomic + basic
0	0.00278911	APOE + proteomic + basic
0	0.0146518	APOE + proteomic + basic
0	0.0247451	APOE + proteomic + basic
0	0.0143469	APOE + proteomic + basic
0	0.0632112	APOE + proteomic + basic
0	0.00829303	APOE + proteomic + basic
0	0.000533003	APOE + proteomic + basic
0	0.0185511	APOE + proteomic + basic
0	0.00131044	APOE + proteomic + basic
0	0.00268505	APOE + proteomic + basic
0	0.0109556	APOE + proteomic + basic
0	0.000620605	APOE + proteomic + basic
0	0.0196276	APOE + proteomic + basic
0	0.00246568	APOE + proteomic + basic
0	0.0254269	APOE + proteomic + basic
0	0.00250408	APOE + proteomic + basic
0	0.00052963	APOE + proteomic + basic
0	0.00794894	APOE + proteomic + basic
0	0.000818465	APOE + proteomic + basic
0	0.000400973	APOE + proteomic + basic
0	0.00492949	APOE + proteomic + basic
0	0.00113547	APOE + proteomic + basic
0	0.00104812	APOE + proteomic + basic
0	0.00320183	APOE + proteomic + basic
0	0.00838143	APOE + proteomic + basic
0	0.0107115	APOE + proteomic + basic
0	0.0252143	APOE + proteomic + basic
0	0.0157616	APOE + proteomic + basic
0	0.00212416	APOE + proteomic + basic
0	0.00321442	APOE + proteomic + basic
0	0.000516045	APOE + proteomic + basic
0	0.00348366	APOE + proteomic + basic
0	0.00373612	APOE + proteomic + basic
0	0.0100599	APOE + proteomic + basic
0	0.0204236	APOE + proteomic + basic
0	0.0016987	APOE + proteomic + basic
0	0.0576708	APOE + proteomic + basic
0	0.00353238	APOE + proteomic + basic
0	0.00694405	APOE + proteomic + basic
0	0.0508036	APOE + proteomic + basic
0	0.00384625	APOE + proteomic + basic
0	0.0295475	APOE + proteomic + basic
0	0.0041699	APOE + proteomic + basic
0	0.00929713	APOE + proteomic + basic
0	0.0158858	APOE + proteomic + basic
0	0.000553202	APOE + proteomic + basic
0	0.0057485	APOE + proteomic + basic
0	0.00644751	APOE + proteomic + basic
0	0.0392347	APOE + proteomic + basic
0	0.00122511	APOE + proteomic + basic
0	0.000867409	APOE + proteomic + basic
0	0.00242782	APOE + proteomic + basic
0	0.0576404	APOE + proteomic + basic
0	0.000644661	APOE + proteomic + basic
0	0.00645216	APOE + proteomic + basic
0	0.00446592	APOE + proteomic + basic
0	0.000797061	APOE + proteomic + basic
0	0.0223622	APOE + proteomic + basic
0	0.00557532	APOE + proteomic + basic
0	0.00115618	APOE + proteomic + basic
0	0.00148364	APOE + proteomic + basic
0	0.00318564	APOE + proteomic + basic
0	0.0139067	APOE + proteomic + basic
0	0.0226349	APOE + proteomic + basic
0	0.000156349	APOE + proteomic + basic
0	0.0114455	APOE + proteomic + basic
0	0.0585636	APOE + proteomic + basic
0	0.0335973	APOE + proteomic + basic
0	0.0336184	APOE + proteomic + basic
0	0.00608673	APOE + proteomic + basic
0	0.00544953	APOE + proteomic + basic
0	0.0672847	APOE + proteomic + basic
0	0.00113757	APOE + proteomic + basic
0	0.000403821	APOE + proteomic + basic
0	0.00522338	APOE + proteomic + basic
0	0.00617502	APOE + proteomic + basic
0	0.00122899	APOE + proteomic + basic
0	0.00542243	APOE + proteomic + basic
0	0.00527913	APOE + proteomic + basic
0	0.0202945	APOE + proteomic + basic
0	0.015561	APOE + proteomic + basic
0	0.00610956	APOE + proteomic + basic
0	0.00114447	APOE + proteomic + basic
0	0.00334399	APOE + proteomic + basic
0	0.00105691	APOE + proteomic + basic
0	0.010662	APOE + proteomic + basic
0	0.00334959	APOE + proteomic + basic
0	0.0119669	APOE + proteomic + basic
0	0.00283957	APOE + proteomic + basic
0	0.0084441	APOE + proteomic + basic
0	0.000168109	APOE + proteomic + basic
0	0.00122229	APOE + proteomic + basic
0	0.0192786	APOE + proteomic + basic
0	0.00639858	APOE + proteomic + basic
0	0.00331891	APOE + proteomic + basic
0	0.0112811	APOE + proteomic + basic
0	0.000213753	APOE + proteomic + basic
0	0.00553938	APOE + proteomic + basic
0	0.0911717	APOE + proteomic + basic
0	0.016197	APOE + proteomic + basic
0	0.0500626	APOE + proteomic + basic
0	0.0203206	APOE + proteomic + basic
0	0.0183558	APOE + proteomic + basic
0	0.0413185	APOE + proteomic + basic
0	0.00749063	APOE + proteomic + basic
0	0.00298309	APOE + proteomic + basic
0	0.00384494	APOE + proteomic + basic
0	0.0134794	APOE + proteomic + basic
0	0.00303388	APOE + proteomic + basic
0	0.00101346	APOE + proteomic + basic
0	0.00416401	APOE + proteomic + basic
0	0.00158836	APOE + proteomic + basic
0	0.0125863	APOE + proteomic + basic
0	0.0486945	APOE + proteomic + basic
0	0.00592706	APOE + proteomic + basic
0	0.00352349	APOE + proteomic + basic
0	0.0175816	APOE + proteomic + basic
0	0.00164581	APOE + proteomic + basic
0	0.0151586	APOE + proteomic + basic
0	0.00896514	APOE + proteomic + basic
0	0.000318743	APOE + proteomic + basic
0	0.0031126	APOE + proteomic + basic
0	0.0113806	APOE + proteomic + basic
0	0.0213846	APOE + proteomic + basic
0	0.00343179	APOE + proteomic + basic
0	0.0208536	APOE + proteomic + basic
0	0.0332443	APOE + proteomic + basic
0	0.0147538	APOE + proteomic + basic
0	0.0937611	APOE + proteomic + basic
0	0.0120785	APOE + proteomic + basic
0	0.00172065	APOE + proteomic + basic
0	0.00053094	APOE + proteomic + basic
0	0.0110721	APOE + proteomic + basic
0	0.0016361	APOE + proteomic + basic
0	0.00433342	APOE + proteomic + basic
0	0.00610669	APOE + proteomic + basic
0	0.00256264	APOE + proteomic + basic
0	0.00269871	APOE + proteomic + basic
0	0.011645	APOE + proteomic + basic
0	0.0151235	APOE + proteomic + basic
0	0.0873755	APOE + proteomic + basic
0	0.0637988	APOE + proteomic + basic
0	0.01529	APOE + proteomic + basic
0	0.00166269	APOE + proteomic + basic
1	0.0491137	APOE + proteomic + basic
0	0.00312899	APOE + proteomic + basic
0	0.00935595	APOE + proteomic + basic
0	0.0061256	APOE + proteomic + basic
0	0.00195455	APOE + proteomic + basic
0	0.000453512	APOE + proteomic + basic
0	0.0189536	APOE + proteomic + basic
0	0.0239097	APOE + proteomic + basic
0	0.00555353	APOE + proteomic + basic
0	0.0023675	APOE + proteomic + basic
0	0.010371	APOE + proteomic + basic
0	0.0117851	APOE + proteomic + basic
0	0.0801849	APOE + proteomic + basic
0	0.00416411	APOE + proteomic + basic
0	0.000627348	APOE + proteomic + basic
0	0.00143964	APOE + proteomic + basic
0	0.022224	APOE + proteomic + basic
0	0.00750816	APOE + proteomic + basic
0	0.0102881	APOE + proteomic + basic
0	0.0199976	APOE + proteomic + basic
0	0.028554	APOE + proteomic + basic
0	0.00306928	APOE + proteomic + basic
0	0.0313473	APOE + proteomic + basic
0	0.000606277	APOE + proteomic + basic
0	0.00150025	APOE + proteomic + basic
0	0.0910887	APOE + proteomic + basic
0	0.0135164	APOE + proteomic + basic
0	0.00888505	APOE + proteomic + basic
0	0.00186413	APOE + proteomic + basic
0	0.00884447	APOE + proteomic + basic
0	0.0175674	APOE + proteomic + basic
0	0.0249612	APOE + proteomic + basic
0	0.00137316	APOE + proteomic + basic
0	0.00632855	APOE + proteomic + basic
0	0.00466725	APOE + proteomic + basic
0	0.00326059	APOE + proteomic + basic
1	0.21594	APOE + proteomic + basic
0	0.00575209	APOE + proteomic + basic
0	0.00379272	APOE + proteomic + basic
0	0.00324789	APOE + proteomic + basic
0	0.000561339	APOE + proteomic + basic
0	0.000651772	APOE + proteomic + basic
0	0.0041957	APOE + proteomic + basic
0	0.00085791	APOE + proteomic + basic
0	0.0117984	APOE + proteomic + basic
0	0.00363204	APOE + proteomic + basic
0	0.00796271	APOE + proteomic + basic
0	0.00366811	APOE + proteomic + basic
0	0.000517125	APOE + proteomic + basic
1	0.0468974	APOE + proteomic + basic
0	0.0760273	APOE + proteomic + basic
0	0.00674121	APOE + proteomic + basic
0	0.00113227	APOE + proteomic + basic
0	0.000454205	APOE + proteomic + basic
0	0.0167248	APOE + proteomic + basic
0	0.00676902	APOE + proteomic + basic
0	0.0139718	APOE + proteomic + basic
0	0.0015895	APOE + proteomic + basic
0	0.0203821	APOE + proteomic + basic
0	0.0311679	APOE + proteomic + basic
0	0.0115461	APOE + proteomic + basic
0	0.00503647	APOE + proteomic + basic
0	0.00337161	APOE + proteomic + basic
0	0.00488885	APOE + proteomic + basic
0	0.00869043	APOE + proteomic + basic
0	0.0844701	APOE + proteomic + basic
0	0.0167043	APOE + proteomic + basic
0	0.0198143	APOE + proteomic + basic
0	0.00278106	APOE + proteomic + basic
0	0.0137013	APOE + proteomic + basic
0	0.0378833	APOE + proteomic + basic
0	0.023881	APOE + proteomic + basic
0	0.0077116	APOE + proteomic + basic
0	0.016381	APOE + proteomic + basic
0	0.0257814	APOE + proteomic + basic
0	0.0165044	APOE + proteomic + basic
0	0.132806	APOE + proteomic + basic
0	0.00845147	APOE + proteomic + basic
0	0.00427457	APOE + proteomic + basic
0	0.00105589	APOE + proteomic + basic
0	0.123833	APOE + proteomic + basic
0	0.00218876	APOE + proteomic + basic
0	0.114616	APOE + proteomic + basic
0	0.00781308	APOE + proteomic + basic
0	0.00092169	APOE + proteomic + basic
0	0.00772103	APOE + proteomic + basic
0	0.0294589	APOE + proteomic + basic
0	0.00483111	APOE + proteomic + basic
1	0.0197536	APOE + proteomic + basic
0	0.00389891	APOE + proteomic + basic
0	0.00101138	APOE + proteomic + basic
0	0.00565156	APOE + proteomic + basic
0	0.0048289	APOE + proteomic + basic
0	0.0240389	APOE + proteomic + basic
0	0.238693	APOE + proteomic + basic
0	0.0215426	APOE + proteomic + basic
0	0.00341514	APOE + proteomic + basic
0	0.00639264	APOE + proteomic + basic
0	0.00088977	APOE + proteomic + basic
0	0.0655128	APOE + proteomic + basic
0	0.000653919	APOE + proteomic + basic
0	0.0130353	APOE + proteomic + basic
0	0.00468443	APOE + proteomic + basic
0	0.00477862	APOE + proteomic + basic
0	0.000624236	APOE + proteomic + basic
0	0.0095745	APOE + proteomic + basic
0	0.0201791	APOE + proteomic + basic
0	0.00437529	APOE + proteomic + basic
0	0.00298406	APOE + proteomic + basic
0	0.0041673	APOE + proteomic + basic
0	0.00251698	APOE + proteomic + basic
0	0.00852774	APOE + proteomic + basic
0	0.012411	APOE + proteomic + basic
0	0.0153158	APOE + proteomic + basic
0	0.0306063	APOE + proteomic + basic
0	0.00116948	APOE + proteomic + basic
0	0.0159784	APOE + proteomic + basic
0	0.00920089	APOE + proteomic + basic
0	0.00413122	APOE + proteomic + basic
0	0.000957796	APOE + proteomic + basic
0	0.00433178	APOE + proteomic + basic
0	0.00141963	APOE + proteomic + basic
0	0.0145261	APOE + proteomic + basic
0	0.00277085	APOE + proteomic + basic
1	0.0315989	APOE + proteomic + basic
0	0.00055919	APOE + proteomic + basic
0	0.0210212	APOE + proteomic + basic
0	0.0324705	APOE + proteomic + basic
0	0.00156335	APOE + proteomic + basic
0	0.00309798	APOE + proteomic + basic
0	0.00921628	APOE + proteomic + basic
0	0.00523367	APOE + proteomic + basic
0	0.0226631	APOE + proteomic + basic
0	0.0124949	APOE + proteomic + basic
0	0.0110633	APOE + proteomic + basic
0	0.163037	APOE + proteomic + basic
0	0.0106147	APOE + proteomic + basic
0	0.00669167	APOE + proteomic + basic
0	0.0200836	APOE + proteomic + basic
0	0.0123263	APOE + proteomic + basic
0	0.00991224	APOE + proteomic + basic
0	0.0459019	APOE + proteomic + basic
0	0.00167735	APOE + proteomic + basic
0	0.0564682	APOE + proteomic + basic
0	0.000445002	APOE + proteomic + basic
0	0.00752529	APOE + proteomic + basic
0	0.00207029	APOE + proteomic + basic
0	0.00405499	APOE + proteomic + basic
0	0.0599731	APOE + proteomic + basic
0	0.018849	APOE + proteomic + basic
0	0.000886558	APOE + proteomic + basic
0	0.0514536	APOE + proteomic + basic
0	0.0075993	APOE + proteomic + basic
0	0.0142301	APOE + proteomic + basic
0	0.000961355	APOE + proteomic + basic
0	0.00100686	APOE + proteomic + basic
0	0.00136508	APOE + proteomic + basic
0	0.0100084	APOE + proteomic + basic
0	0.00116106	APOE + proteomic + basic
0	0.00363754	APOE + proteomic + basic
0	0.000581158	APOE + proteomic + basic
0	0.000490671	APOE + proteomic + basic
0	0.00176276	APOE + proteomic + basic
0	0.00118589	APOE + proteomic + basic
0	0.00402499	APOE + proteomic + basic
1	0.00296194	APOE + proteomic + basic
0	0.000147888	APOE + proteomic + basic
1	0.0146322	APOE + proteomic + basic
0	0.00123424	APOE + proteomic + basic
0	0.0158308	APOE + proteomic + basic
0	0.0287927	APOE + proteomic + basic
0	0.000154504	APOE + proteomic + basic
0	0.00648661	APOE + proteomic + basic
0	0.0212832	APOE + proteomic + basic
0	0.00941472	APOE + proteomic + basic
0	0.00145262	APOE + proteomic + basic
0	0.0051961	APOE + proteomic + basic
0	0.00499987	APOE + proteomic + basic
0	0.065471	APOE + proteomic + basic
0	0.00317655	APOE + proteomic + basic
0	0.0214709	APOE + proteomic + basic
0	0.00356315	APOE + proteomic + basic
0	0.010516	APOE + proteomic + basic
0	0.0175037	APOE + proteomic + basic
0	0.0171572	APOE + proteomic + basic
0	0.00018277	APOE + proteomic + basic
0	0.0291917	APOE + proteomic + basic
1	0.0682948	APOE + proteomic + basic
0	0.00557311	APOE + proteomic + basic
0	0.00852147	APOE + proteomic + basic
0	0.29178	APOE + proteomic + basic
0	0.0206035	APOE + proteomic + basic
0	0.0112576	APOE + proteomic + basic
0	0.0019301	APOE + proteomic + basic
0	0.002444	APOE + proteomic + basic
0	0.0496941	APOE + proteomic + basic
0	0.0564136	APOE + proteomic + basic
0	0.000910747	APOE + proteomic + basic
0	0.000129565	APOE + proteomic + basic
0	0.0728824	APOE + proteomic + basic
0	0.00198448	APOE + proteomic + basic
0	0.00663774	APOE + proteomic + basic
0	0.00678971	APOE + proteomic + basic
0	0.038862	APOE + proteomic + basic
0	0.00172837	APOE + proteomic + basic
0	0.0284019	APOE + proteomic + basic
0	0.0229921	APOE + proteomic + basic
0	0.00269689	APOE + proteomic + basic
0	0.0525596	APOE + proteomic + basic
0	0.00720994	APOE + proteomic + basic
0	0.000495707	APOE + proteomic + basic
0	0.00109115	APOE + proteomic + basic
0	0.00352837	APOE + proteomic + basic
0	0.00245857	APOE + proteomic + basic
0	0.0041784	APOE + proteomic + basic
0	0.0077126	APOE + proteomic + basic
0	0.0739921	APOE + proteomic + basic
0	0.000492282	APOE + proteomic + basic
0	0.013509	APOE + proteomic + basic
0	0.0342064	APOE + proteomic + basic
0	0.0209435	APOE + proteomic + basic
0	0.00185903	APOE + proteomic + basic
0	0.00549855	APOE + proteomic + basic
0	0.000673659	APOE + proteomic + basic
0	0.0474281	APOE + proteomic + basic
0	0.000262626	APOE + proteomic + basic
0	0.0054115	APOE + proteomic + basic
0	0.0455794	APOE + proteomic + basic
0	0.00106994	APOE + proteomic + basic
0	0.00821671	APOE + proteomic + basic
0	0.000300214	APOE + proteomic + basic
0	0.00246558	APOE + proteomic + basic
0	0.0515539	APOE + proteomic + basic
0	0.0278219	APOE + proteomic + basic
0	0.00288235	APOE + proteomic + basic
0	0.00421999	APOE + proteomic + basic
0	0.000624167	APOE + proteomic + basic
0	0.0005005	APOE + proteomic + basic
0	0.00441298	APOE + proteomic + basic
0	0.000221274	APOE + proteomic + basic
0	0.0150032	APOE + proteomic + basic
0	0.0789991	APOE + proteomic + basic
0	0.00453767	APOE + proteomic + basic
1	0.0294228	APOE + proteomic + basic
0	0.0110984	APOE + proteomic + basic
0	0.00840318	APOE + proteomic + basic
0	0.00614655	APOE + proteomic + basic
0	0.000928442	APOE + proteomic + basic
0	0.0786925	APOE + proteomic + basic
0	0.00614372	APOE + proteomic + basic
0	0.00285395	APOE + proteomic + basic
0	0.0083542	APOE + proteomic + basic
0	0.000536991	APOE + proteomic + basic
0	0.0190667	APOE + proteomic + basic
0	0.115276	APOE + proteomic + basic
0	0.0636799	APOE + proteomic + basic
0	0.0303761	APOE + proteomic + basic
0	0.117312	APOE + proteomic + basic
0	0.0153865	APOE + proteomic + basic
0	0.00239083	APOE + proteomic + basic
0	0.000430756	APOE + proteomic + basic
1	0.0757198	APOE + proteomic + basic
0	0.0289576	APOE + proteomic + basic
0	0.0322705	APOE + proteomic + basic
0	0.013459	APOE + proteomic + basic
0	0.0366326	APOE + proteomic + basic
0	0.00885608	APOE + proteomic + basic
0	0.074217	APOE + proteomic + basic
0	0.00105555	APOE + proteomic + basic
0	0.000437223	APOE + proteomic + basic
1	0.00254931	APOE + proteomic + basic
0	0.037407	APOE + proteomic + basic
0	0.0565001	APOE + proteomic + basic
0	0.00224467	APOE + proteomic + basic
0	0.00037145	APOE + proteomic + basic
0	0.00932104	APOE + proteomic + basic
0	0.0114235	APOE + proteomic + basic
0	0.0225595	APOE + proteomic + basic
0	0.000476555	APOE + proteomic + basic
0	0.00227042	APOE + proteomic + basic
0	0.000774308	APOE + proteomic + basic
0	0.0367035	APOE + proteomic + basic
0	0.0113074	APOE + proteomic + basic
0	0.00396025	APOE + proteomic + basic
0	0.00696062	APOE + proteomic + basic
0	0.00193036	APOE + proteomic + basic
0	0.00515022	APOE + proteomic + basic
0	0.00118653	APOE + proteomic + basic
0	0.0166112	APOE + proteomic + basic
0	0.00218726	APOE + proteomic + basic
0	0.000229088	APOE + proteomic + basic
0	0.010155	APOE + proteomic + basic
0	0.00810959	APOE + proteomic + basic
0	0.00283076	APOE + proteomic + basic
0	0.00435243	APOE + proteomic + basic
0	0.00546261	APOE + proteomic + basic
0	0.00208809	APOE + proteomic + basic
0	0.00219053	APOE + proteomic + basic
0	0.017385	APOE + proteomic + basic
0	0.0068609	APOE + proteomic + basic
[truncated: 23,933 more rows]

## Sheet: fig7
PROTEIN	b.MRdisc	XMIN	XMAX	PWAS significance	Replicated
CALB1	-0.773043	-1.12441	-0.421672	Not significant	No
APOE	-0.525573	-0.597777	-0.453369	FDR	Yes
RILPL2	-0.502027	-0.795509	-0.208545	Not significant	No
NUDT16	-0.477042	-0.695805	-0.25828	Not significant	No
CEACAM19	-0.446302	-0.625958	-0.266645	Not significant	No
RAB44	-0.35639	-0.54292	-0.16986	Not significant	No
CNPY4	-0.351885	-0.483097	-0.220673	Not significant	No
WARS	-0.245828	-0.348713	-0.142943	Not significant	No
DSG2	-0.203585	-0.314091	-0.0930796	Not significant	No
IL1R1	-0.175502	-0.276859	-0.0741454	Not significant	No
MPO	-0.169768	-0.252262	-0.0872747	Not significant	No
CHRDL2	-0.166211	-0.26651	-0.0659122	Not significant	No
RNF149	-0.158946	-0.25426	-0.0636312	Not significant	No
MEGF9	-0.134089	-0.202516	-0.0656619	Not significant	No
PON3	-0.12162	-0.19507	-0.0481695	Nominal	No
VASN	-0.116489	-0.172738	-0.0602404	Not significant	No
ACE	-0.115815	-0.174526	-0.0571036	Not significant	No
IL12RB1	-0.113945	-0.17155	-0.0563409	Not significant	No
HNMT	-0.10975	-0.154677	-0.0648223	Not significant	No
CD80	-0.105031	-0.169437	-0.0406258	Not significant	No
LGALS9	-0.0908778	-0.142259	-0.0394968	Not significant	No
FOLR3	-0.0813757	-0.119809	-0.0429423	Not significant	No
SFTPD	-0.0513719	-0.0826848	-0.0200591	Not significant	No
CD33	0.0409686	0.0172039	0.0647334	Not significant	No
PILRA	0.0435641	0.0170373	0.070091	FDR	Yes
IL17RB	0.0603949	0.0273825	0.0934073	Not significant	No
CCL25	0.0621324	0.0276421	0.0966228	Nominal	No
TOR1AIP1	0.0723289	0.0400953	0.104563	Not significant	No
PXN	0.0736641	0.0284847	0.118844	Not significant	No
GNLY	0.074755	0.0329828	0.116527	Not significant	No
LECT2	0.0751013	0.0402719	0.109931	Not significant	No
SFTPA2	0.0763056	0.0422373	0.110374	Not significant	No
PVR	0.0854039	0.0371659	0.133642	FDR	Yes
SPINK5	0.0869632	0.03585	0.138076	Not significant	No
HPGDS	0.0885302	0.0405996	0.136461	Not significant	No
FCGR3B	0.0891184	0.0458202	0.132417	Not significant	No
GGH	0.0892992	0.0394902	0.139108	Nominal	Yes
IL1R2	0.100807	0.0498393	0.151774	Not significant	No
ADAM8	0.103105	0.0407665	0.165444	FDR	No
LAYN	0.118379	0.0550453	0.181712	FDR	No
DPP10	0.136049	0.0667647	0.205334	FDR	No
SPINK6	0.160612	0.0869747	0.234249	Not significant	No
F11	0.172	0.0711639	0.272836	Not significant	No
SSC4D	0.175852	0.0932555	0.258448	Not significant	No
DSC2	0.197628	0.0970954	0.298161	Bonferroni	No
GPNMB	0.208753	0.121899	0.295608	Not significant	No
TGFBR3	0.275195	0.106493	0.443897	Not significant	No
CEACAM20	0.358139	0.208719	0.50756	Not significant	No
MMP13	0.383987	0.203068	0.564906	Not significant	No
RNF43	0.390733	0.209098	0.572368	Not significant	No
NT5C1A	0.484369	0.204167	0.76457	FDR	No
SH2B3	0.752093	0.313584	1.1906	Not significant	No
MENT	0.930327	0.721943	1.13871	Not significant	No

## Sheet: ED_fig1a
age	delirium
82	0
54.7	0
71.6	0
54.3	0
54.1	0
54.6	0
52.1	0
79.3	0
77	0
61.6	0
76.7	0
55.5	0
79	0
81.5	0
75.5	0
74.8	0
83.3	0
61.1	0
67.5	0
76.6	0
69.2	0
79	0
73.6	0
56	0
70.9	0
65.7	0
65.7	0
73.4	0
71.2	0
57.5	0
60.5	0
74	0
82.8	0
69.5	0
70.1	0
78.2	0
79.9	0
82.8	0
70.2	0
78.5	0
84.5	0
72.6	0
66.6	0
61	0
80.6	0
79.4	0
69.7	0
84	0
59	0
76.4	0
78.5	0
83.6	0
66.8	0
65	0
64	0
56.3	0
70.9	0
65.5	0
75.3	0
70.4	0
68	0
70.4	0
55	0
72.4	0
77.4	0
65	0
64.8	0
60.4	0
73.3	0
71.5	0
79.6	0
64.5	0
72.3	0
77.8	0
70.8	0
62	0
78.7	0
80.8	0
64.3	0
59.7	0
79.3	0
76.2	0
81.6	0
83.6	0
56	0
77.2	0
57.8	0
73.4	0
75.7	1
64.5	0
64.8	0
77.5	0
80.4	0
65.3	0
68.2	0
70.8	0
66.1	0
66.4	0
74.4	0
76	0
76.4	0
69.2	0
73	0
66.1	0
69.3	0
73.5	0
57.9	0
73.1	0
60.1	0
75.2	0
74.6	0
72.1	0
76.1	0
76.5	1
74	0
62.7	0
73.2	0
70.9	0
66	0
73.5	0
56.9	0
54.8	0
55.7	0
55.6	0
56.9	0
58.2	0
63.9	0
62.3	0
65.8	0
65	0
71.6	0
71.6	0
81.5	0
65	0
71.8	0
76.7	0
82.9	0
69.4	0
57.3	0
79.1	0
64.1	0
73.6	0
80.9	0
71.5	0
72.4	0
63	0
81	0
62	0
61.9	0
60.9	0
69.4	0
77.1	0
63.4	0
74.4	1
79.5	0
55	0
69.8	0
62.6	0
54.3	0
57	0
84.2	0
67.9	0
71.6	0
58.4	0
56.3	0
70.6	0
66.3	0
58.3	0
62.7	0
64.8	0
67.4	0
54.7	0
76.6	0
68.2	0
75.5	0
60.5	0
69.9	0
65.7	0
61.7	0
78.1	0
76.5	0
78.3	0
62.2	0
75.3	0
63.2	0
61.8	0
59.8	0
75.8	0
68.2	0
76.6	0
73.5	0
66.4	0
65.5	0
79.3	0
64.9	0
65.9	0
72.4	0
63.4	0
80.5	0
55.4	0
62.2	0
55.9	0
68.4	0
72.7	0
73.6	0
56.9	0
75.1	0
82.1	0
60.3	0
72.6	0
70	0
74.9	0
67.6	0
67.4	0
66.6	0
61.5	0
62	0
54.7	0
72	0
60.3	0
66.3	0
76.8	0
65.4	0
81.5	0
80.3	0
60.3	0
54.5	0
65.3	0
78.4	0
57.9	0
76.6	0
72.8	0
72.3	0
76.4	0
78.8	0
70.7	0
73.9	0
55.4	0
79.6	0
81.9	0
57.3	0
70.6	0
74.6	0
67.6	0
79.3	0
75.3	0
75.3	0
57.5	0
63.2	0
79.7	0
84.4	0
66.1	0
58	0
75.4	0
70	0
78.5	0
83.5	0
53.1	0
76.5	0
62.7	0
70.1	0
73.5	0
76.7	0
75.5	0
70.2	0
66.3	0
74.5	0
74.6	0
76.3	0
72	0
71.8	0
55.9	0
55.8	0
74.9	0
72.6	0
74.5	0
77.8	0
70.9	0
56.6	0
69.4	0
73.9	0
76.5	0
59.6	0
64.6	0
81.3	0
72.3	0
57.8	0
76.9	0
71.9	0
74	0
75.4	0
63.5	0
58.6	0
73.2	0
70	0
66.6	0
54.1	0
81.5	0
68.6	0
75.9	0
73.9	0
75.6	0
71.8	0
57.9	0
73	0
78	0
58.6	0
71.7	0
67.8	0
74.5	0
83.8	0
55.5	0
62.8	0
76.4	0
69.1	0
56.8	0
74.2	0
73	0
64.2	0
82.1	0
70.3	0
80.1	0
71.4	0
77.8	0
75.8	0
74.4	0
75.5	0
66.4	0
82.7	0
72	0
79.1	0
70.7	0
76	0
75	0
78.3	0
62.6	0
77.7	0
55	0
57.3	0
61.6	0
76	0
76.1	0
71.4	0
58	0
70.5	0
72.1	0
64.8	0
61.7	0
77.9	0
66.7	0
61.5	0
78.5	0
55.5	0
64.7	0
75	0
69.2	0
74.6	0
75.5	1
82.2	0
75.6	0
78.1	0
77.1	0
77.9	0
81.3	0
65.9	0
78.4	0
76	0
63.3	0
55	0
62.6	0
74.2	0
75.5	0
67.8	0
83	0
77.3	0
77.5	0
72	0
69.6	0
75.5	0
66	0
72.1	0
70.4	0
75.5	0
67.7	0
80	0
63.2	0
63.3	0
71	0
74.1	0
60.5	0
68	0
73.1	0
80.5	0
65	0
69.5	0
57	0
76.5	0
58.4	0
77.2	0
71.6	0
65.9	1
77.5	0
57.9	0
81.6	0
72.4	0
62.7	0
76.5	0
56.5	0
75.3	0
83.6	0
56.2	0
79.5	0
73.8	0
61.9	0
84.5	0
75.5	0
59.9	0
61.2	0
55.9	0
62.4	0
78.4	0
61.7	0
62.3	0
71.8	0
80.5	0
79.7	0
71	0
74.3	0
74.8	0
65.5	0
77.7	0
72.7	0
71.6	0
77.7	0
76.1	0
66	0
65.4	0
63.5	0
73.3	0
53.7	0
58.9	0
70.1	0
63.7	0
71.6	0
79.8	1
75.8	0
66.8	0
77.3	0
63.2	0
71.1	0
58.6	0
71.8	0
73	0
75.5	0
68.2	0
59.6	0
65.3	1
75	0
66.9	0
81.5	0
76	0
69.9	0
65.5	0
60	0
72.3	0
78.8	0
78.5	0
61.3	0
82	0
78.1	0
75.1	0
84.1	0
84.4	0
62.9	0
79	0
66.4	0
64	0
73	0
82.7	0
78.5	0
78.5	0
68.9	0
70.2	0
78.7	0
70.8	1
77	0
76.7	0
76.1	0
66.3	0
77.6	0
69.4	0
76	0
71.8	0
72	0
72.5	0
71.8	0
80.6	0
62.8	0
71.7	0
58.7	0
65.9	0
83	0
82	0
73.7	0
74.2	0
59	0
57.2	0
67.1	0
55.1	0
73.4	0
69	0
71	0
64.9	0
71.1	0
65.9	0
71.7	0
76	0
63.8	0
64.4	0
73	0
57.5	0
77.9	0
75.6	0
76.5	0
79	0
72.1	0
64.2	0
66	0
60.5	0
79.1	0
80.1	0
74.4	0
74	0
66	0
65.8	0
66	0
77.1	0
72.1	0
73.4	0
83.7	0
73.4	0
61.3	0
83.4	0
81.9	0
81.2	0
56.3	0
55.5	0
65	0
69	0
72.2	0
55.2	0
53.1	0
77.3	0
71.6	0
64.3	0
79	0
69.4	0
71	0
65	0
78.2	0
63.2	0
67.6	0
55.1	0
76.2	0
56	0
78.3	0
72.9	0
69.9	0
77.5	0
66.5	0
68.9	0
79.2	0
83.1	0
77.1	1
55	0
58.1	0
74.6	0
63.7	0
70.4	0
75.9	0
81.1	0
70.9	0
59.4	0
79.2	0
83.6	0
59.3	0
84	0
67.9	0
76.4	0
67.8	0
72	0
80.3	0
59.5	0
55.5	0
80.2	0
78.3	0
75	0
73.9	0
80.7	0
73.3	0
78.4	0
79.6	0
73.4	0
70	0
76	0
80.3	0
81.4	0
81.2	0
75.9	0
68	0
79.5	0
68	0
75.7	0
79.5	0
59.7	0
59	0
77.6	0
69.1	0
63.5	0
69.2	0
76.5	0
64.6	0
71.7	0
56.1	0
75.2	0
71.4	0
57.3	0
64.9	0
84.3	0
69	0
67.2	0
72	0
72.5	0
62.3	0
79.4	0
64.6	0
63.6	0
70.6	0
73.6	0
74.2	0
76	0
75	0
74.6	0
76	0
58.2	0
71.6	0
63.4	1
57.5	0
73.4	0
73.5	0
72.7	0
70.7	0
75.3	0
71.9	0
73.3	0
64	0
64.8	0
73.1	0
65.8	0
76.9	0
73.2	0
65.7	0
81.6	0
79	0
81.3	0
74.8	0
77.5	0
78.8	0
68.6	0
55.4	0
76.6	0
69.9	0
62	0
56	0
81.4	0
71.5	0
70.3	0
64.5	0
76.2	0
54.7	0
62.1	0
64.6	0
71.8	0
60.3	0
65	0
64.6	0
69.7	0
61.1	0
64.3	0
56.3	0
75	0
60.4	0
73.3	0
75.6	0
71.7	0
65.1	0
65	0
74.5	0
78	0
77.7	0
75.1	0
61.5	0
79.2	0
76.6	0
80.1	0
77.9	0
75.6	0
74.3	0
69.5	0
78.9	0
80.1	0
60.3	0
72.6	0
75	0
72	0
80.8	0
78.9	0
55.7	0
57.3	0
61.3	0
69.2	0
74.3	0
56.2	0
70	0
66.5	0
66	0
62.5	0
61	0
71.5	0
63.9	0
66	0
71.7	0
81.1	0
81.7	0
83.5	0
65.5	0
60.6	0
74.8	0
75.8	0
72.8	0
73.5	0
71.5	0
72.5	0
67.5	0
67.5	0
63.7	0
77.5	0
80.2	0
83	0
57	0
57.8	0
72.9	0
63.8	0
56.2	0
82.2	0
72.6	0
71	0
72.9	0
74.8	0
70.5	0
66.1	0
74.6	0
62.1	0
61	0
72.5	0
76	0
80.6	0
69.7	0
76	0
64	0
80.3	0
71.7	0
75.6	0
79.7	0
70.5	0
74	0
61.2	0
76	0
79.2	0
71.5	0
79.2	0
77.8	0
77.5	0
81.6	0
72.7	0
79.6	0
72.9	0
78.2	0
78.4	0
59.5	0
70.5	0
70	0
69.5	0
75.5	0
67.5	0
74.9	0
76.5	0
78.1	0
78.6	0
63.4	0
75.6	0
72.1	0
69.5	0
63.1	0
76.9	0
76.4	0
59.8	0
60.3	0
61	0
75.9	0
76.9	0
75.8	0
78.6	0
75.1	0
75.3	0
66.1	0
67.6	0
78.5	0
55	0
59.1	0
81.8	0
73.9	0
67.2	0
68.2	0
71.8	0
77.3	0
79.7	0
72.5	0
47.4	0
61.5	0
60	0
72.5	0
63.3	0
76	0
75.3	0
75.5	0
65.5	0
75.8	0
57.5	0
53.9	0
74.3	0
83.1	0
66.9	0
82.3	0
64.5	0
66.9	0
77.9	1
57.4	0
58.6	0
75.6	0
83.3	1
73.1	0
67.5	0
80.7	0
83.7	0
60.5	0
76.5	0
57.8	0
61.9	0
70.5	0
62.5	0
67.9	0
71.9	0
77	0
64.4	0
78.7	0
80.3	0
57	0
65.1	0
56.9	0
64.3	0
73.6	0
72.2	0
66.4	0
74.3	0
72	0
75.4	0
82.7	0
72.7	0
63.7	0
76.7	0
83.3	0
80.5	0
81.6	0
58.6	0
60.5	0
82.2	0
80.8	0
75.5	0
78	0
57.8	0
66.5	0
69.5	1
55.2	0
60.7	0
58.9	0
65.5	0
68.8	0
76.4	0
65.5	0
65.4	0
76.3	1
75.5	0
57.8	0
78.9	0
79.9	0
71.4	0
82.2	0
78.3	0
71.5	0
61.2	0
62.4	0
74.7	0
63.2	0
77.8	1
75.6	0
75.2	1
73.5	0
67.1	0
80.4	0
83.9	0
75.2	0
85	0
69.4	0
58.5	0
58.5	0
75.7	0
76.8	0
71.5	0
70.2	0
81.5	0
79.1	0
57.3	0
73.5	0
57.2	0
54.8	0
55.7	0
54.8	0
83.6	0
73.6	0
77	0
74.4	0
58.9	0
83.7	0
74.7	0
67.8	0
66.5	0
56.4	0
72.5	0
69.8	0
59.7	0
67.7	0
75	1
82.7	0
65.2	0
79.8	0
64.8	0
64	0
55.6	0
69.5	0
71.6	0
75.3	0
68.3	0
56.5	0
62.9	0
73.8	0
81	0
82.1	0
70.7	0
62.9	0
71.3	0
71.3	0
58.2	0
81.9	0
73	0
64.4	0
58.9	0
69.4	0
68.5	0
74	0
72	0
74.1	0
73.2	0
78.5	0
76	0
77.6	0
76.3	0
74.6	0
65.5	0
76.5	0
83.6	0
80.9	0
66.3	0
69.8	0
81.5	0
66.5	0
69.4	0
72	0
83	0
80	0
71.1	0
73.6	0
55.4	0
56.4	0
72.2	0
61.7	0
78.9	0
58.7	0
62.3	0
82.5	0
64.4	0
79.5	0
75.5	0
56.4	0
58.5	0
74.2	0
75.1	0
61.7	0
56.1	0
78.5	0
60.1	0
62.4	0
70	0
69.7	0
75.7	0
82.6	0
76.8	0
77.8	0
72.7	0
66.5	0
61.9	0
54.7	0
67.3	0
73.9	0
83.1	0
74	0
68.6	0
65.7	0
80.2	0
74.6	0
55	0
71.7	0
84.6	0
78.1	0
57.8	0
74	0
73.6	0
82.4	0
55.8	0
81.8	0
71.9	0
83.2	0
59.4	0
65.2	0
76.3	0
69.1	0
60	0
69.5	0
79.5	0
76.4	0
70.8	0
74.5	0
74.3	0
80.7	0
78.8	1
69.1	0
62.5	0
83.5	0
56.1	0
75.1	0
64.9	0
75	0
61.2	0
74.9	0
71.9	0
82.9	0
60.1	0
71.3	0
57.2	0
68.2	0
65.5	0
65.3	0
81.7	0
67.5	0
73.2	0
82.5	0
76.4	0
75.5	0
71.4	0
81.7	0
62.9	0
82.2	0
80.1	0
74.3	0
63.7	0
72	0
73.4	0
64.6	0
64	0
79.8	0
60.9	0
58.4	0
65.7	0
71.6	0
62.5	0
83.6	0
69.4	0
71.8	0
72.6	0
77	0
56.8	0
67.3	0
77.5	0
73.1	0
77.4	0
74.3	0
72	0
81.3	0
54.5	0
75.8	0
74.1	0
70.4	0
77.6	0
69.5	0
75	0
80	0
78.7	0
78	0
71.5	0
66.9	0
63.5	0
77.1	0
72.2	0
80.8	0
73.7	0
79.3	0
80.5	0
83.2	0
67	0
78.7	0
62.1	0
54.2	0
62.6	0
75	0
74.9	0
66.3	0
67.9	0
76.5	0
77.6	0
70.7	0
79.8	0
68.2	0
75	0
81.8	0
68.8	0
64	0
57.4	0
56	0
80.1	0
83.9	0
63.5	0
82	0
70.4	0
60.9	0
60	0
78.5	0
65.1	0
73.3	0
72.1	1
77	0
74.6	0
74.5	0
66.7	0
73	0
75	0
65.5	0
81.2	0
64.4	0
64.6	0
70.6	0
84.5	0
69.1	0
76.6	0
62.7	0
70.5	0
79	0
61.1	0
77.6	0
78.8	0
70	0
77.2	0
76.7	0
82.8	0
69.6	0
66.5	0
55.4	0
56	0
74.3	0
76.7	0
62.7	0
53.8	0
82.1	0
65.3	0
56.4	0
63.2	0
68.5	0
66.1	0
75.9	0
73	0
71.2	0
74	0
55.9	0
68	0
66.7	0
70.1	0
77	0
69.7	0
59	0
65	0
79	0
78.4	0
69.4	0
69.5	0
53.2	0
68	0
73.8	0
53.8	0
67.4	0
81.5	0
67.2	0
68.3	0
74.2	0
56.5	0
59.1	0
60.4	0
60	0
65.6	0
80	0
72.1	0
68.3	0
75.9	0
58.2	0
57.4	0
68.6	0
68.7	0
70.5	0
75.6	0
63	0
80	0
63.2	0
58.9	0
55.7	0
72.2	0
72.7	0
80.5	0
61.2	0
63.4	0
81.9	0
69.5	1
68.8	0
59.3	0
74.4	0
67.2	0
66.9	0
70.3	0
69.3	0
78.1	0
80.3	0
81.8	0
82.5	0
83.5	0
77.1	0
71	0
64.1	0
62.9	0
65.8	0
72.6	0
66.5	0
76.2	0
66.3	0
81.2	0
73.7	0
79.8	1
60.7	0
69.5	0
65.2	0
78.1	0
76.5	0
69.8	0
79	0
82	0
76.3	0
68.3	0
78	0
70.9	0
80.5	0
79	0
73.8	0
75.6	0
62.5	0
78.5	1
60.5	0
55.9	0
66.6	0
55.2	0
82.4	0
79.7	0
75.7	0
70.8	0
64.5	0
69.8	0
75.3	0
77.5	0
77.2	0
75.6	0
76.1	0
67.9	0
65.9	0
79.6	0
82	0
74.1	0
64.4	0
55.5	0
65.3	0
67.2	0
75.5	0
56	0
79.6	0
64.9	0
79.7	0
59	0
64.3	0
72.5	0
77	0
76.3	0
81.4	0
70.1	0
80.3	0
75.8	0
64.2	0
69.7	0
81	0
65.3	0
82	0
72.4	0
70.8	0
77.1	0
71.6	0
75.3	0
66.8	0
66.5	0
77.9	0
73.5	0
72.6	0
74.6	0
74.3	0
73.6	0
67.7	0
58.9	0
57.4	0
73.7	0
73.2	0
76.6	0
63.1	0
62	0
65.7	0
69.8	0
71	0
84.1	0
62.2	0
69.4	0
73.4	0
73.2	1
70.2	0
78.1	0
72.5	0
81.5	0
67.9	0
60.7	0
61.3	0
61.2	0
69.4	0
56.2	0
75.4	0
79.8	0
77.2	0
81.2	0
74.1	0
71.7	0
60.8	0
63.8	0
69.1	0
71.4	0
71.5	0
63.3	0
65.5	0
70.2	0
64.6	0
80.5	0
75.5	0
76.1	0
70.4	0
61.8	0
81.9	0
79.2	0
77	0
61.2	0
74.5	0
70.7	0
56	0
77	0
62.8	0
79	0
67.6	0
60.6	0
81.2	0
58.5	0
81.2	0
76.1	0
73.7	0
76.4	0
83.4	0
67.2	0
64.7	0
61.4	0
63.3	0
69.9	0
81.3	0
67.4	0
80.9	0
65.9	0
62	0
75.4	0
64.6	0
70.5	0
74	0
79.2	0
81.6	1
77.3	0
68.1	0
77	0
66.7	0
76.2	0
67.5	0
69.5	0
74	0
68.2	0
55.1	0
66.8	0
64.7	0
68.1	0
77.6	0
78.2	0
75	0
55	0
83	0
79.5	0
81.5	0
81.6	0
77.1	0
72.9	0
82.8	0
80.9	0
70.8	0
73.3	0
73.4	0
62.5	0
77.5	0
83.3	0
68	0
56.5	0
80.8	0
82.6	0
76.2	0
80	0
79.2	0
72.5	0
77.5	0
64.8	0
67.4	0
61.5	0
65.7	0
75.2	0
80.2	0
62.1	0
56.1	0
69.8	0
78.5	0
69.5	0
66.2	0
73.8	0
63.4	0
71.7	0
64.7	0
75.4	0
70.2	0
76.5	0
68.5	0
62	0
57.8	0
68.3	0
62.5	0
66.8	0
76	0
73.1	0
74.7	1
63	0
64.5	0
58.5	0
59.6	0
63.1	0
68.7	0
82.3	0
59.8	0
83.9	0
75	0
82.5	0
68.7	0
68	0
61.5	0
67.6	0
82.3	1
77.7	0
79.7	0
64.5	0
76.8	0
69.5	0
74.7	0
77.2	0
65.2	0
63	0
75.6	0
65.5	0
83.4	0
59.6	0
65.9	0
65.4	0
74.7	0
78.5	0
77.6	0
60.5	0
74	0
67.1	0
73.1	0
77.7	0
61.4	0
57.7	0
73.3	0
74.5	0
72.4	0
75.9	0
55	0
61.8	0
63.4	0
80	0
71.8	0
74.8	0
80.5	0
75.9	0
74.6	0
67.5	0
70	0
80.9	0
83.2	0
69.1	0
84	0
69.8	0
75.1	0
70.5	0
76.8	0
68	0
66.7	0
62.4	0
70.3	0
70.3	0
65.1	0
76.4	0
77.5	0
74.1	0
71.5	0
74.3	0
77.4	0
53.3	0
67.1	0
67.2	0
74.6	0
81	0
77.7	0
75.7	0
69.5	0
61.6	0
58.6	0
77.6	0
64.4	0
67.3	0
65.5	0
58.6	0
67.5	0
72.7	0
54.7	0
74.3	0
75.6	0
61.5	0
66.7	0
54.2	0
61.2	0
55.4	0
79	0
63.5	0
81.8	0
59.9	0
75.1	0
70.7	1
70.2	0
78	0
75	0
63.6	0
57.6	0
77.6	0
62.9	0
82.7	0
58.4	0
79.7	0
69.2	0
57.8	0
82.5	0
79.7	0
66.5	0
69.5	0
76	0
83.5	0
66	0
68.8	0
79.7	0
69	0
79.6	0
78.1	0
61.2	0
57	0
76.4	0
72.5	0
73.4	0
76	0
79.9	0
56.7	0
69.1	0
62.2	0
56.1	0
78.1	0
59.5	0
71.8	0
76.3	0
70	0
61.5	0
61.7	0
62	0
77.2	0
71.5	0
74.6	0
79.8	0
80	0
71.2	0
59.6	0
65.8	1
58.6	0
61.7	0
57.6	0
83.4	0
71.7	0
77.5	0
79.1	0
79.3	0
63.5	0
59.7	0
71.3	0
82	0
79.3	0
82.3	0
66.7	0
55.9	0
81.5	0
81.8	0
70.3	0
81.3	0
73.5	0
66.5	0
76	0
80.9	0
66.9	0
68.8	0
73.6	0
75.4	0
74	0
80.9	0
57.6	0
68.8	0
73.6	0
85.5	0
73.8	0
71.9	0
69.1	0
81.5	0
55.2	0
62.3	0
74	0
76.3	0
80.5	0
79.1	0
82.7	0
63	0
72.1	0
72.6	1
68.8	0
80.4	0
61.8	0
76	0
74	0
70.1	0
74.1	0
75	0
57.7	0
59	0
71.4	0
83.5	0
83	0
78.3	0
64	1
65.9	0
69.2	0
69.4	0
69.4	0
72.9	0
74.5	0
82.8	0
71	0
74.1	0
71	0
61.8	0
76.9	0
63.8	0
59.9	0
64.5	0
66.2	1
63	0
68.9	0
78.6	0
58.4	0
77.8	0
71.8	0
64.4	0
81.4	0
76	0
68	0
72.8	0
62.4	0
60.9	0
75.7	0
76	0
80.4	0
72.9	0
68.5	0
81.7	0
79.1	0
72.7	0
81.4	0
61.5	0
74.5	0
74.2	0
72.5	0
60.3	0
60.4	0
78.5	0
71.7	0
77.8	0
74.5	0
76	0
61.3	0
64.4	0
70.9	0
69.9	0
75.2	0
69.4	0
83.4	0
77.5	0
75.3	0
66.6	0
70.3	0
77.4	0
59.1	0
55.8	0
66.9	0
63.5	0
67.2	0
64.9	0
73.5	0
75.5	0
64.8	0
79.3	0
70.5	0
58.7	0
80	0
78	0
72.3	0
71.9	0
79.3	0
68.7	0
73.4	0
58.7	0
63.9	0
61.5	0
58.1	0
64.9	0
61.5	0
83	0
69.3	0
62.9	0
74.8	0
78.2	0
75.3	0
64	0
75.6	0
78.1	0
72.4	0
77	1
64.9	0
64.5	0
74.7	0
77.5	0
65.8	0
79.1	0
69.5	0
64.7	0
70.7	0
81.9	0
75.8	0
67.5	0
72.3	0
80.1	0
71	0
83.4	0
80	0
81.2	0
57.8	0
75.8	0
65.9	0
81.8	0
73.1	0
66	0
69.8	0
73.7	0
63.9	0
75.5	0
82.5	0
64.1	0
73.6	0
77.2	0
82.4	0
69.3	0
66.3	0
57.5	0
68.4	0
70.5	0
58.1	0
69.6	0
57.7	0
63.7	0
81.4	0
75.6	0
63.3	0
72.8	0
62.5	0
70.8	0
59	0
60.3	0
78.8	0
77.4	0
62.5	0
55.1	0
73.1	0
61.5	0
56.3	0
75.1	0
76.4	0
61.9	0
79.2	0
78.4	0
74.1	0
77.5	0
79.5	0
75	0
79.8	0
65.9	0
67.3	0
80.5	0
63.6	0
75	0
59.1	0
71.7	0
71.3	0
67	0
73.1	0
63.9	0
74.6	0
78.5	0
67.6	0
78.3	0
73.4	0
55	0
66.5	0
65	0
64.2	0
69.2	0
64.9	0
81.9	0
82.4	0
73	0
72.8	0
75.4	0
75	0
59.6	0
75.1	0
78.3	0
76.8	0
66.3	0
80.3	0
65.7	1
61.5	0
81.1	0
75.6	0
55	0
59.6	0
61.3	0
78.3	0
71	0
60.6	0
74.5	0
77.3	0
65.9	0
74.2	0
72.8	0
54	0
58.8	0
66.9	0
62.5	0
74.7	0
76.4	0
75.7	0
61.6	0
73	0
56.2	0
77.5	0
80.7	0
74.5	0
63.8	0
76.5	0
62.9	0
72.8	0
71.5	0
68.2	0
80.5	0
79.5	1
75.4	0
74.5	0
78.7	1
82	0
60.9	0
73.3	0
76.1	0
69.5	0
74.5	0
68.4	0
68.6	0
78.9	0
75	0
72.7	0
63.9	0
74.7	0
60	0
65.2	0
64.4	0
84	0
69.2	0
64	0
73.2	0
57.7	0
60.3	0
60.1	0
64.2	0
72.4	0
77.8	0
78.6	0
73.7	0
60.6	0
69.3	0
76.2	0
75.6	0
65.8	0
72.1	0
53	0
[truncated: 405,828+ more rows]

## Sheet: ED_fig1b
age_cat	n	pct	condition
60-	219	0.470351	delirium
60-64	279	0.503719	delirium
65-69	680	1.06826	delirium
70-74	1951	2.24188	delirium
75-79	2843	2.90984	delirium
80+	1550	2.69589	delirium
60-	89	0.191147	dementia
60-64	184	0.332202	dementia
65-69	506	0.79491	dementia
70-74	1625	1.86728	dementia
75-79	3265	3.34176	dementia
80+	2600	4.52213	dementia

## Sheet: ED_fig1c
age	delirium_status	delirium
51	0	0
44	0	0
80	0	0
24	0	0
26	0	0
52	0	0
34	0	0
70	0	0
56	0	0
58	0	0
54	0	0
27	0	0
41	0	0
55	0	0
45	0	0
49	0	0
33	0	0
74	0	0
22	0	0
73	0	0
74	0	0
33	0	0
44	0	0
40	0	0
39	0	0
69	0	0
42	0	0
49	0	0
31	0	0
60	0	0
30	0	0
67	0	0
59	0	0
32	0	0
36	0	0
65	0	0
30	0	0
52	0	0
58	0	0
43	0	0
69	0	0
61	0	0
76	0	0
32	0	0
54	0	0
37	0	0
74	0	0
40	0	0
67	0	0
57	0	0
27	0	0
31	0	0
77	0	0
74	0	0
67	0	0
53	0	0
77	0	0
78	0	0
46	0	0
80	0	0
40	0	0
36	0	0
36	0	0
57	0	0
76	0	0
30	0	0
70	0	0
67	0	0
56	0	0
66	0	0
65	0	0
69	0	0
37	0	0
69	0	0
62	0	0
28	0	0
73	0	0
44	0	0
26	0	0
29	0	0
82	0	0
39	0	0
52	0	0
40	0	0
74	0	0
73	0	0
26	0	0
71	0	0
59	0	0
44	0	0
64	0	0
69	0	0
34	0	0
59	0	0
36	0	0
83	0	0
77	0	0
42	0	0
40	0	0
44	0	0
42	0	0
65	0	0
34	0	0
53	0	0
35	0	0
46	0	0
48	0	0
40	0	0
53	0	0
50	0	0
42	0	0
61	0	0
27	0	0
42	0	0
28	0	0
47	0	0
25	0	0
49	0	0
61	0	0
68	0	0
50	0	0
36	0	0
57	0	0
35	0	0
75	0	0
25	0	0
43	0	0
57	0	0
46	0	0
58	0	0
32	0	0
51	0	0
42	0	0
34	0	0
53	0	0
55	0	0
35	0	0
63	0	0
21	0	0
30	0	0
45	0	0
28	0	0
39	0	0
56	0	0
67	0	0
25	0	0
27	0	0
39	0	0
57	0	0
62	0	0
35	0	0
36	0	0
45	0	0
60	0	0
68	0	0
51	0	0
52	0	0
29	0	0
77	0	0
29	0	0
62	0	0
56	0	0
57	0	0
41	0	0
42	0	0
81	0	0
42	0	0
33	0	0
59	0	0
61	0	0
39	0	0
82	0	0
62	0	0
27	0	0
61	0	0
50	0	0
37	0	0
43	0	0
77	0	0
25	0	0
69	0	0
60	0	0
36	0	0
73	0	0
23	0	0
53	0	0
55	0	0
40	0	0
41	0	0
58	0	0
24	0	0
35	0	0
44	0	0
35	0	0
79	0	0
48	0	0
45	0	0
61	0	0
56	0	0
29	0	0
31	0	0
65	0	0
50	0	0
62	0	0
24	0	0
78	0	0
50	0	0
29	0	0
30	0	0
53	0	0
30	0	0
40	0	0
63	0	0
47	0	0
53	0	0
61	0	0
32	0	0
55	0	0
27	0	0
45	0	0
73	0	0
43	0	0
39	1	1
38	0	0
72	0	0
62	0	0
32	0	0
62	0	0
78	0	0
61	0	0
77	0	0
27	0	0
72	0	0
51	0	0
21	0	0
59	0	0
45	0	0
70	0	0
38	0	0
20	0	0
49	0	0
40	0	0
57	0	0
74	0	0
64	0	0
26	0	0
36	0	0
27	0	0
37	0	0
78	0	0
68	0	0
68	0	0
49	0	0
50	0	0
62	0	0
39	0	0
58	0	0
37	0	0
43	0	0
63	0	0
24	0	0
32	0	0
30	0	0
30	0	0
31	0	0
51	0	0
81	0	0
77	0	0
66	0	0
53	0	0
29	0	0
36	0	0
27	0	0
57	0	0
66	0	0
80	0	0
54	0	0
35	0	0
50	0	0
35	0	0
80	0	0
43	0	0
25	0	0
57	0	0
33	0	0
53	0	0
51	0	0
70	0	0
58	0	0
26	0	0
46	0	0
27	0	0
38	0	0
53	0	0
60	0	0
39	0	0
27	0	0
68	0	0
55	0	0
34	0	0
57	0	0
40	0	0
24	1	1
29	0	0
33	0	0
27	0	0
73	0	0
39	1	1
34	0	0
36	0	0
76	0	0
31	0	0
29	0	0
56	0	0
43	0	0
55	0	0
33	0	0
21	0	0
39	0	0
63	0	0
35	0	0
68	0	0
78	0	0
53	0	0
65	0	0
77	0	0
42	0	0
67	0	0
65	0	0
67	0	0
31	0	0
68	0	0
67	0	0
80	0	0
66	0	0
81	0	0
43	0	0
64	0	0
64	0	0
95	0	0
72	0	0
65	0	0
73	0	0
58	0	0
51	0	0
40	0	0
58	0	0
69	0	0
61	0	0
70	0	0
54	0	0
79	0	0
29	0	0
66	0	0
56	0	0
72	0	0
43	0	0
69	0	0
32	0	0
75	0	0
40	0	0
76	0	0
69	0	0
35	0	0
47	0	0
72	0	0
60	0	0
55	0	0
49	0	0
75	0	0
52	0	0
67	0	0
39	0	0
58	0	0
91	0	0
33	0	0
43	0	0
68	0	0
60	0	0
66	0	0
90	0	0
40	0	0
75	0	0
64	0	0
96	0	0
54	0	0
81	0	0
69	0	0
36	0	0
69	0	0
39	0	0
56	0	0
66	0	0
76	0	0
32	0	0
67	0	0
24	0	0
94	0	0
70	0	0
74	0	0
73	0	0
77	0	0
82	0	0
39	0	0
37	0	0
57	0	0
81	0	0
24	0	0
62	0	0
64	0	0
25	0	0
38	0	0
91	0	0
71	0	0
75	0	0
69	0	0
85	0	0
48	0	0
60	0	0
60	0	0
54	0	0
74	0	0
77	0	0
40	0	0
44	0	0
76	0	0
68	0	0
44	0	0
57	0	0
62	0	0
83	0	0
60	0	0
71	0	0
62	0	0
54	0	0
48	0	0
76	0	0
68	0	0
50	0	0
60	0	0
68	0	0
67	0	0
44	0	0
54	0	0
49	0	0
67	0	0
53	0	0
58	0	0
39	0	0
55	0	0
40	0	0
42	0	0
84	0	0
65	0	0
30	0	0
43	0	0
81	0	0
62	0	0
68	0	0
35	0	0
71	0	0
57	0	0
80	0	0
45	0	0
55	0	0
88	0	0
37	0	0
59	0	0
45	0	0
29	0	0
60	0	0
61	1	1
57	0	0
58	0	0
41	0	0
55	0	0
43	0	0
67	0	0
42	0	0
29	0	0
71	0	0
58	0	0
51	0	0
39	0	0
44	0	0
77	0	0
45	0	0
57	0	0
65	0	0
50	0	0
32	0	0
63	0	0
53	0	0
36	0	0
50	0	0
56	0	0
54	0	0
43	0	0
80	0	0
76	0	0
61	0	0
43	0	0
71	0	0
77	0	0
54	0	0
33	0	0
33	0	0
62	0	0
73	0	0
49	0	0
35	0	0
34	0	0
63	0	0
41	0	0
38	0	0
59	0	0
37	0	0
70	0	0
63	0	0
45	0	0
70	0	0
41	0	0
56	0	0
30	0	0
62	0	0
48	0	0
42	0	0
75	0	0
60	0	0
66	0	0
57	0	0
74	0	0
69	0	0
42	0	0
39	0	0
63	0	0
50	0	0
64	0	0
70	0	0
68	0	0
65	0	0
32	0	0
52	0	0
70	0	0
58	0	0
41	0	0
32	0	0
47	0	0
42	0	0
26	0	0
60	0	0
44	0	0
75	0	0
45	0	0
51	0	0
56	0	0
44	0	0
26	0	0
68	0	0
67	0	0
35	0	0
73	0	0
52	0	0
35	0	0
66	0	0
79	0	0
69	0	0
68	0	0
56	0	0
49	0	0
62	0	0
70	0	0
68	0	0
92	0	0
52	0	0
66	0	0
26	0	0
56	0	0
36	0	0
58	0	0
63	0	0
62	0	0
66	0	0
58	0	0
78	0	0
52	0	0
61	0	0
63	0	0
62	0	0
61	0	0
58	0	0
43	0	0
67	0	0
70	0	0
60	0	0
35	0	0
56	0	0
67	0	0
35	0	0
53	0	0
53	0	0
29	0	0
63	0	0
26	0	0
50	0	0
62	0	0
76	0	0
70	0	0
63	0	0
49	0	0
45	0	0
33	0	0
35	0	0
54	0	0
54	0	0
59	0	0
37	0	0
51	0	0
71	0	0
29	0	0
53	0	0
35	0	0
51	0	0
60	0	0
60	0	0
58	0	0
43	0	0
60	0	0
50	0	0
52	0	0
58	0	0
58	0	0
64	0	0
66	0	0
82	0	0
33	0	0
46	0	0
26	0	0
31	0	0
63	0	0
50	0	0
35	0	0
89	0	0
60	0	0
36	0	0
30	0	0
31	0	0
64	0	0
56	0	0
31	0	0
36	0	0
74	0	0
88	0	0
73	0	0
61	0	0
73	0	0
67	0	0
52	0	0
59	0	0
53	0	0
70	0	0
41	0	0
74	0	0
65	0	0
77	0	0
81	0	0
77	0	0
63	0	0
38	0	0
63	0	0
42	0	0
50	0	0
63	0	0
40	0	0
32	0	0
62	0	0
58	1	1
65	0	0
52	0	0
63	0	0
31	0	0
54	0	0
60	0	0
32	0	0
65	0	0
45	0	0
71	0	0
62	0	0
33	0	0
73	0	0
62	0	0
54	0	0
45	0	0
49	0	0
47	0	0
34	0	0
33	0	0
54	0	0
60	0	0
38	0	0
78	0	0
41	0	0
29	0	0
77	0	0
38	0	0
55	0	0
78	0	0
82	0	0
41	0	0
77	0	0
92	0	0
57	0	0
57	0	0
58	0	0
36	0	0
61	0	0
48	0	0
47	0	0
64	0	0
74	0	0
54	0	0
35	0	0
41	0	0
52	0	0
71	0	0
75	0	0
46	0	0
43	0	0
27	0	0
56	0	0
78	0	0
70	0	0
41	0	0
75	0	0
60	0	0
65	0	0
65	0	0
39	0	0
32	0	0
43	0	0
70	0	0
26	0	0
74	0	0
46	0	0
36	0	0
83	0	0
72	0	0
42	0	0
62	0	0
59	0	0
67	0	0
65	0	0
66	1	1
69	0	0
57	0	0
66	0	0
84	0	0
70	0	0
65	0	0
73	0	0
56	0	0
26	1	1
64	0	0
57	0	0
78	0	0
75	0	0
57	0	0
52	0	0
43	0	0
29	0	0
39	0	0
81	0	0
73	0	0
68	0	0
46	0	0
56	0	0
55	0	0
45	0	0
75	0	0
42	0	0
39	0	0
36	0	0
56	0	0
70	0	0
67	0	0
65	0	0
52	0	0
57	0	0
67	0	0
57	0	0
24	0	0
95	0	0
68	0	0
59	0	0
44	0	0
59	0	0
52	0	0
39	0	0
36	0	0
67	0	0
41	0	0
51	0	0
67	0	0
79	0	0
80	0	0
39	0	0
44	0	0
42	0	0
65	0	0
41	0	0
70	0	0
54	0	0
74	0	0
81	0	0
71	0	0
42	0	0
71	0	0
40	0	0
38	0	0
43	0	0
47	0	0
61	0	0
50	0	0
76	0	0
36	0	0
43	0	0
70	0	0
38	0	0
76	0	0
76	0	0
74	0	0
78	0	0
75	0	0
69	0	0
60	0	0
55	0	0
75	0	0
59	0	0
31	0	0
62	0	0
48	0	0
52	0	0
28	0	0
50	0	0
70	0	0
57	0	0
28	0	0
78	0	0
74	0	0
70	0	0
61	0	0
51	0	0
35	0	0
43	0	0
70	0	0
65	0	0
70	0	0
77	0	0
76	0	0
80	0	0
28	0	0
72	0	0
62	0	0
73	0	0
45	0	0
52	0	0
29	0	0
48	0	0
35	0	0
45	0	0
69	0	0
49	0	0
78	0	0
69	0	0
80	1	1
76	0	0
50	0	0
65	0	0
37	0	0
74	0	0
59	0	0
44	0	0
81	0	0
57	0	0
58	0	0
73	0	0
74	0	0
59	0	0
80	0	0
74	0	0
78	0	0
52	0	0
53	1	1
62	0	0
45	0	0
79	0	0
35	0	0
32	0	0
56	0	0
58	0	0
67	0	0
49	0	0
48	0	0
59	0	0
61	0	0
28	0	0
22	0	0
29	0	0
64	0	0
36	0	0
48	1	1
53	0	0
52	0	0
63	0	0
62	0	0
60	0	0
59	0	0
50	0	0
41	0	0
72	0	0
71	0	0
39	0	0
52	0	0
41	0	0
57	0	0
71	0	0
56	0	0
50	0	0
36	0	0
40	0	0
48	0	0
59	0	0
60	0	0
28	0	0
60	0	0
75	0	0
65	0	0
42	0	0
68	0	0
72	0	0
61	0	0
40	0	0
90	0	0
58	0	0
56	0	0
56	0	0
83	0	0
38	0	0
75	0	0
58	0	0
67	0	0
70	0	0
45	0	0
56	0	0
57	0	0
80	0	0
67	0	0
21	0	0
43	0	0
69	0	0
60	0	0
75	0	0
81	0	0
59	0	0
44	0	0
66	0	0
51	0	0
77	0	0
59	0	0
81	0	0
47	0	0
59	0	0
64	1	1
53	0	0
48	0	0
58	0	0
67	0	0
63	0	0
60	0	0
57	0	0
53	0	0
74	0	0
72	0	0
77	0	0
59	0	0
61	0	0
47	0	0
63	0	0
65	0	0
65	0	0
75	0	0
31	0	0
63	0	0
87	0	0
71	0	0
77	0	0
76	0	0
58	0	0
70	0	0
78	0	0
76	0	0
36	0	0
33	0	0
81	0	0
63	0	0
67	0	0
63	0	0
53	0	0
37	0	0
33	0	0
22	0	0
71	0	0
74	0	0
67	0	0
35	0	0
69	0	0
57	0	0
41	0	0
28	0	0
39	0	0
65	0	0
48	0	0
22	0	0
34	0	0
28	0	0
59	0	0
67	0	0
51	0	0
33	0	0
58	0	0
40	0	0
58	0	0
41	0	0
72	0	0
78	0	0
63	0	0
40	0	0
58	0	0
63	0	0
76	0	0
60	0	0
63	0	0
70	0	0
66	0	0
55	0	0
51	0	0
81	0	0
38	0	0
31	0	0
31	0	0
55	0	0
35	0	0
25	0	0
27	0	0
73	0	0
25	0	0
78	0	0
32	0	0
41	0	0
52	0	0
36	0	0
26	0	0
31	0	0
58	0	0
55	0	0
32	0	0
64	0	0
62	0	0
30	0	0
67	0	0
54	0	0
46	0	0
29	0	0
87	0	0
32	0	0
39	0	0
52	0	0
62	0	0
40	0	0
34	0	0
31	0	0
43	0	0
39	0	0
81	0	0
61	0	0
57	0	0
76	0	0
78	0	0
72	0	0
23	0	0
30	0	0
41	0	0
73	0	0
42	0	0
65	0	0
32	0	0
56	0	0
40	0	0
39	0	0
76	0	0
47	0	0
66	0	0
20	0	0
74	0	0
24	0	0
32	0	0
51	0	0
48	0	0
36	0	0
67	0	0
42	0	0
52	0	0
25	0	0
41	0	0
32	0	0
47	0	0
32	0	0
24	0	0
53	0	0
57	0	0
68	0	0
73	0	0
60	0	0
47	0	0
71	0	0
69	0	0
63	0	0
78	0	0
29	0	0
35	0	0
80	0	0
29	0	0
48	0	0
38	0	0
42	0	0
32	0	0
44	0	0
61	0	0
35	0	0
41	0	0
60	0	0
63	0	0
73	0	0
55	0	0
51	0	0
64	0	0
35	0	0
43	0	0
29	0	0
38	0	0
77	0	0
37	0	0
34	0	0
58	0	0
41	0	0
67	0	0
59	0	0
71	0	0
41	0	0
29	0	0
30	0	0
77	0	0
71	0	0
80	0	0
56	0	0
33	0	0
52	1	1
30	0	0
24	0	0
53	0	0
65	0	0
64	0	0
35	0	0
61	0	0
32	0	0
65	0	0
23	0	0
91	0	0
27	0	0
51	0	0
37	0	0
47	0	0
46	0	0
51	0	0
62	0	0
44	0	0
46	0	0
41	0	0
31	0	0
57	0	0
69	0	0
40	0	0
25	0	0
29	0	0
68	0	0
67	0	0
27	0	0
47	0	0
37	0	0
41	0	0
60	0	0
19	0	0
33	0	0
62	0	0
66	0	0
36	0	0
73	0	0
58	0	0
71	0	0
72	0	0
24	0	0
30	0	0
31	0	0
32	0	0
56	0	0
47	0	0
32	0	0
31	0	0
37	0	0
65	0	0
82	0	0
51	0	0
53	0	0
49	0	0
69	0	0
62	0	0
24	0	0
43	0	0
25	0	0
61	0	0
47	0	0
58	0	0
46	0	0
24	0	0
58	0	0
70	0	0
52	0	0
69	0	0
59	0	0
72	0	0
59	0	0
56	0	0
64	0	0
74	0	0
47	0	0
35	0	0
31	0	0
68	0	0
53	0	0
80	0	0
38	0	0
37	0	0
37	0	0
41	0	0
67	0	0
44	0	0
53	0	0
58	0	0
73	0	0
65	0	0
51	0	0
56	0	0
39	0	0
31	0	0
70	0	0
62	0	0
37	0	0
67	0	0
22	0	0
84	0	0
77	0	0
23	0	0
59	0	0
43	0	0
62	0	0
78	0	0
69	0	0
26	0	0
59	0	0
63	0	0
52	0	0
79	0	0
73	0	0
39	0	0
72	0	0
33	0	0
67	0	0
57	0	0
43	0	0
78	0	0
80	0	0
59	0	0
27	0	0
61	0	0
48	0	0
70	0	0
30	0	0
59	0	0
51	0	0
44	0	0
72	0	0
42	0	0
78	0	0
50	0	0
42	0	0
82	0	0
48	0	0
43	0	0
54	0	0
37	0	0
37	0	0
64	0	0
71	0	0
83	0	0
39	0	0
21	0	0
63	0	0
35	0	0
63	0	0
48	0	0
35	0	0
63	0	0
38	0	0
44	0	0
63	0	0
33	0	0
58	0	0
44	0	0
32	0	0
38	0	0
59	0	0
56	0	0
63	0	0
36	0	0
75	0	0
61	0	0
50	0	0
44	0	0
60	0	0
74	0	0
57	0	0
38	0	0
50	0	0
43	0	0
37	0	0
56	0	0
60	0	0
34	0	0
33	0	0
30	0	0
62	0	0
60	0	0
41	0	0
36	0	0
69	0	0
57	0	0
66	0	0
55	0	0
36	0	0
66	0	0
68	0	0
42	0	0
48	0	0
32	0	0
73	0	0
38	0	0
57	0	0
69	0	0
34	0	0
39	0	0
30	0	0
64	0	0
34	0	0
68	0	0
63	0	0
42	0	0
87	0	0
27	0	0
72	0	0
58	0	0
46	0	0
34	0	0
58	0	0
22	0	0
73	0	0
43	0	0
63	0	0
37	0	0
33	0	0
63	0	0
83	0	0
39	0	0
48	0	0
39	0	0
29	0	0
85	0	0
57	0	0
37	0	0
29	0	0
62	0	0
63	0	0
60	0	0
39	0	0
42	0	0
48	0	0
40	0	0
30	0	0
40	0	0
25	0	0
65	0	0
51	0	0
51	0	0
36	0	0
32	0	0
42	0	0
70	0	0
66	0	0
74	1	1
47	0	0
54	0	0
45	0	0
28	0	0
52	0	0
25	0	0
37	0	0
38	0	0
23	0	0
43	0	0
66	0	0
69	0	0
52	0	0
48	0	0
51	0	0
43	0	0
25	0	0
52	0	0
61	0	0
65	0	0
58	0	0
30	0	0
56	0	0
36	0	0
57	0	0
84	0	0
41	0	0
25	0	0
47	0	0
55	0	0
33	0	0
31	0	0
56	0	0
50	0	0
31	0	0
64	0	0
74	0	0
43	0	0
29	0	0
46	0	0
45	0	0
63	0	0
31	0	0
61	0	0
34	0	0
67	0	0
71	0	0
32	0	0
34	0	0
33	0	0
64	0	0
35	0	0
60	0	0
63	0	0
33	0	0
23	0	0
31	0	0
46	0	0
30	0	0
55	0	0
36	0	0
43	0	0
58	0	0
63	0	0
56	0	0
65	0	0
61	1	1
43	0	0
72	0	0
79	0	0
53	0	0
42	0	0
40	0	0
53	0	0
79	0	0
83	0	0
67	0	0
42	0	0
48	0	0
51	0	0
35	0	0
73	0	0
59	0	0
51	0	0
32	0	0
74	0	0
34	0	0
72	0	0
64	0	0
72	0	0
33	0	0
60	0	0
30	0	0
36	0	0
82	0	0
38	0	0
64	0	0
86	1	1
66	0	0
34	0	0
64	0	0
56	0	0
36	0	0
41	0	0
32	0	0
69	0	0
26	0	0
72	0	0
28	0	0
65	0	0
56	0	0
72	0	0
62	0	0
30	0	0
37	0	0
72	0	0
60	0	0
53	0	0
70	0	0
69	0	0
23	0	0
50	0	0
49	0	0
52	0	0
64	0	0
38	0	0
77	0	0
42	0	0
51	0	0
22	0	0
26	0	0
51	0	0
74	0	0
43	0	0
27	0	0
29	0	0
64	0	0
56	0	0
66	0	0
59	0	0
57	0	0
52	0	0
33	0	0
37	0	0
49	0	0
34	0	0
76	0	0
65	0	0
54	0	0
82	0	0
28	0	0
32	0	0
51	0	0
51	0	0
42	0	0
26	1	1
54	0	0
69	0	0
35	0	0
66	0	0
55	0	0
61	0	0
70	0	0
76	0	0
53	0	0
28	0	0
70	0	0
37	0	0
30	0	0
73	0	0
38	0	0
70	0	0
64	0	0
84	0	0
75	0	0
26	0	0
61	0	0
57	0	0
59	0	0
86	0	0
60	0	0
68	0	0
23	0	0
52	0	0
45	0	0
74	0	0
74	0	0
65	0	0
33	0	0
68	0	0
57	0	0
58	0	0
35	0	0
51	0	0
27	0	0
37	0	0
63	0	0
71	0	0
57	0	0
52	0	0
77	0	0
43	0	0
61	0	0
28	0	0
53	0	0
30	0	0
79	0	0
30	0	0
21	0	0
36	0	0
58	0	0
52	0	0
30	0	0
38	0	0
67	0	0
41	0	0
34	0	0
27	0	0
57	0	0
41	0	0
42	0	0
41	0	0
29	0	0
35	0	0
68	0	0
64	0	0
64	0	0
61	0	0
66	0	0
41	0	0
71	0	0
81	0	0
70	0	0
81	0	0
67	0	0
67	0	0
63	0	0
50	0	0
27	0	0
68	0	0
27	0	0
69	0	0
73	0	0
34	0	0
25	0	0
37	0	0
43	0	0
55	0	0
50	0	0
25	0	0
28	0	0
65	0	0
68	0	0
47	0	0
61	0	0
47	0	0
63	0	0
59	0	0
73	0	0
70	0	0
80	0	0
75	0	0
65	0	0
79	0	0
64	0	0
71	0	0
69	0	0
45	0	0
65	0	0
30	0	0
72	0	0
67	0	0
78	0	0
86	1	1
79	0	0
85	0	0
65	0	0
62	0	0
31	0	0
75	0	0
55	0	0
88	0	0
61	0	0
92	0	0
56	0	0
59	0	0
76	0	0
50	0	0
57	0	0
79	0	0
43	0	0
61	0	0
65	0	0
73	0	0
38	0	0
69	0	0
64	0	0
71	0	0
35	0	0
56	0	0
60	0	0
68	0	0
60	0	0
74	0	0
34	0	0
64	0	0
64	0	0
51	0	0
57	0	0
71	0	0
51	0	0
65	0	0
59	0	0
54	0	0
66	0	0
86	0	0
54	0	0
60	0	0
48	0	0
52	0	0
64	0	0
45	0	0
46	0	0
62	0	0
57	0	0
36	0	0
54	0	0
68	0	0
61	0	0
71	0	0
62	0	0
70	0	0
49	0	0
79	0	0
54	0	0
74	0	0
84	0	0
82	0	0
100	0	0
75	0	0
89	0	0
65	0	0
92	0	0
89	0	0
60	0	0
67	0	0
23	0	0
40	0	0
82	0	0
30	0	0
39	0	0
74	0	0
66	0	0
84	0	0
71	0	0
92	0	0
74	0	0
77	0	0
40	0	0
57	0	0
69	0	0
65	0	0
76	0	0
78	0	0
73	0	0
76	0	0
59	0	0
81	0	0
74	0	0
56	0	0
34	0	0
78	0	0
62	0	0
75	0	0
70	0	0
71	0	0
51	0	0
81	0	0
72	0	0
74	0	0
63	0	0
62	0	0
82	0	0
80	0	0
80	0	0
73	0	0
63	0	0
78	0	0
90	0	0
78	0	0
83	0	0
74	0	0
79	0	0
63	0	0
73	0	0
72	0	0
51	0	0
82	0	0
72	0	0
42	0	0
91	0	0
67	0	0
91	0	0
68	0	0
72	0	0
84	0	0
62	0	0
68	0	0
70	0	0
88	0	0
50	1	1
75	0	0
64	0	0
74	0	0
55	0	0
71	0	0
86	0	0
37	0	0
93	0	0
65	0	0
83	0	0
70	0	0
69	0	0
57	0	0
48	0	0
79	0	0
75	0	0
65	0	0
45	0	0
85	0	0
67	0	0
57	0	0
84	0	0
67	0	0
68	0	0
72	0	0
71	0	0
75	0	0
59	0	0
83	0	0
78	0	0
77	0	0
63	0	0
83	0	0
82	0	0
74	0	0
76	0	0
72	0	0
38	0	0
76	0	0
62	0	0
71	0	0
75	0	0
68	0	0
77	0	0
56	0	0
74	0	0
70	0	0
77	0	0
85	0	0
73	0	0
68	0	0
78	0	0
67	0	0
72	0	0
49	0	0
76	0	0
76	0	0
74	0	0
59	0	0
91	0	0
75	0	0
83	0	0
74	0	0
66	0	0
74	0	0
79	0	0
55	0	0
83	0	0
68	0	0
68	0	0
52	0	0
63	0	0
38	0	0
51	0	0
75	0	0
73	0	0
62	0	0
78	0	0
43	0	0
43	0	0
27	0	0
43	0	0
42	0	0
35	0	0
45	0	0
74	0	0
55	0	0
59	0	0
81	0	0
52	0	0
84	0	0
63	0	0
56	0	0
57	0	0
47	0	0
44	0	0
45	0	0
27	1	1
41	0	0
69	0	0
79	0	0
28	0	0
58	0	0
59	0	0
57	0	0
77	0	0
66	0	0
39	0	0
65	1	1
58	0	0
60	0	0
59	0	0
80	0	0
39	0	0
58	0	0
60	0	0
53	0	0
34	0	0
86	0	0
38	0	0
67	0	0
41	0	0
74	0	0
31	0	0
61	0	0
55	0	0
66	0	0
28	0	0
64	0	0
61	0	0
73	0	0
63	0	0
53	0	0
68	0	0
41	0	0
60	0	0
35	0	0
46	0	0
29	0	0
70	0	0
80	0	0
60	0	0
57	0	0
86	0	0
84	0	0
63	0	0
27	0	0
84	0	0
70	0	0
53	0	0
101	0	0
75	0	0
77	0	0
63	0	0
69	0	0
55	0	0
61	0	0
67	0	0
49	0	0
29	0	0
79	0	0
23	0	0
71	0	0
73	0	0
58	0	0
63	0	0
59	0	0
39	0	0
48	0	0
26	0	0
[truncated: 238,159+ more rows]

[truncated: 4 more sheets: ED_fig1d, ED_fig7b, ED_fig7c, ED_fig8]
